# Supplementary material for: Pan-genome and phylogeny of Bacillus cereus sensu lato
Source: BMC Evol Biol. 2017 Aug 2;17:176. doi: 10.1186/s12862-017-1020-1 (PMC5541404; doi:10.1186/s12862-017-1020-1)
Supplement: Supplementary file 1 — RefSeq assembly accessions for the taxa used in this study. A list of RefSeq assembly accessions for the bcsl_498 taxa. (TXT 7 kb) [file 12862_2017_1020_MOESM1_ESM.txt]

GCF_000007845
GCF_000008165
GCF_000008445
GCF_000021445
GCF_000022865
GCF_000258885
GCF_000512775
GCF_000512835
GCF_000583105
GCF_000725325
GCF_000742655
GCF_000742895
GCF_000830095
GCF_000832425
GCF_000832445
GCF_000832465
GCF_000832505
GCF_000832565
GCF_000832585
GCF_000832635
GCF_000832665
GCF_000832725
GCF_000832745
GCF_000832785
GCF_000832965
GCF_000833065
GCF_000833125
GCF_000833275
GCF_000875715
GCF_001543225
GCF_001654475
GCF_001683065
GCF_001683095
GCF_001683135
GCF_001683155
GCF_001683175
GCF_001683195
GCF_001683215
GCF_001683235
GCF_001683255
GCF_001683275
GCF_001683295
GCF_000007825
GCF_000008005
GCF_000011625
GCF_000013065
GCF_000021205
GCF_000021225
GCF_000021305
GCF_000021785
GCF_000022505
GCF_000143605
GCF_000239195
GCF_000283675
GCF_000292415
GCF_000635895
GCF_000789315
GCF_000832385
GCF_000832405
GCF_000832525
GCF_000832765
GCF_000832805
GCF_000832845
GCF_000832865
GCF_000833045
GCF_000835185
GCF_000978375
GCF_001277915
GCF_001518875
GCF_001635915
GCF_001635955
GCF_001635995
GCF_000017425
GCF_000742855
GCF_000832605
GCF_000161455
GCF_000008505
GCF_000015065
GCF_000092165
GCF_000190515
GCF_000193355
GCF_000292455
GCF_000292705
GCF_000300475
GCF_000306745
GCF_000338755
GCF_000341665
GCF_000497525
GCF_000688795
GCF_000717535
GCF_000747545
GCF_000803665
GCF_000832485
GCF_000832825
GCF_000832885
GCF_000832925
GCF_000833085
GCF_000835025
GCF_000940785
GCF_001017635
GCF_001182785
GCF_001183785
GCF_001420855
GCF_001455345
GCF_001548175
GCF_001595725
GCF_001598095
GCF_001618665
GCF_001640965
GCF_001685565
GCF_001692675
GCF_000496285
GCF_000018825
GCF_000775975
GCF_000167235
GCF_000167255
GCF_000167275
GCF_000167295
GCF_000167315
GCF_000167335
GCF_000181675
GCF_000181835
GCF_000181935
GCF_000181995
GCF_000219895
GCF_000278385
GCF_000295695
GCF_000310045
GCF_000319695
GCF_000319715
GCF_000359425
GCF_000359445
GCF_000359465
GCF_000521345
GCF_000534935
GCF_000558965
GCF_000558985
GCF_000559005
GCF_000697515
GCF_000697535
GCF_000697555
GCF_000732465
GCF_000742315
GCF_000742695
GCF_000742875
GCF_000743805
GCF_000743825
GCF_000782875
GCF_000782885
GCF_000782895
GCF_000782905
GCF_000782955
GCF_000782975
GCF_000782995
GCF_000783015
GCF_000783035
GCF_000783055
GCF_000783075
GCF_000783095
GCF_000783115
GCF_000783135
GCF_000783155
GCF_000783165
GCF_000783195
GCF_000783215
GCF_000783235
GCF_000793525
GCF_000793545
GCF_000793565
GCF_000808075
GCF_000831505
GCF_000986915
GCF_000986935
GCF_001015005
GCF_001015025
GCF_001029875
GCF_001272985
GCF_001273005
GCF_001273025
GCF_001273045
GCF_001273065
GCF_001273085
GCF_001273105
GCF_001273125
GCF_001273145
GCF_001276995
GCF_001277085
GCF_001277955
GCF_001677295
GCF_001677305
GCF_900011745
GCF_900012555
GCF_900013465
GCF_900013475
GCF_900013485
GCF_900014335
GCF_900014345
GCF_900014355
GCF_900014365
GCF_900014375
GCF_000003645
GCF_000003955
GCF_000160895
GCF_000160915
GCF_000160935
GCF_000160955
GCF_000160975
GCF_000160995
GCF_000161015
GCF_000161035
GCF_000161055
GCF_000161075
GCF_000161095
GCF_000161115
GCF_000161135
GCF_000161155
GCF_000161175
GCF_000161195
GCF_000161215
GCF_000161235
GCF_000161255
GCF_000161275
GCF_000161295
GCF_000161315
GCF_000161335
GCF_000161355
GCF_000161375
GCF_000161395
GCF_000167215
GCF_000171035
GCF_000181595
GCF_000181615
GCF_000181635
GCF_000181655
GCF_000256545
GCF_000290655
GCF_000290675
GCF_000290695
GCF_000290715
GCF_000290735
GCF_000290755
GCF_000290775
GCF_000290795
GCF_000290815
GCF_000290835
GCF_000290855
GCF_000290875
GCF_000290895
GCF_000290915
GCF_000290935
GCF_000290955
GCF_000290975
GCF_000290995
GCF_000291015
GCF_000291035
GCF_000291055
GCF_000291075
GCF_000291095
GCF_000291115
GCF_000291135
GCF_000291155
GCF_000291175
GCF_000291195
GCF_000291215
GCF_000291235
GCF_000291255
GCF_000291275
GCF_000291295
GCF_000291315
GCF_000291335
GCF_000291355
GCF_000291375
GCF_000291395
GCF_000291415
GCF_000291435
GCF_000291455
GCF_000291475
GCF_000291495
GCF_000291515
GCF_000291535
GCF_000291665
GCF_000293505
GCF_000293525
GCF_000293545
GCF_000293565
GCF_000293605
GCF_000293685
GCF_000293705
GCF_000293725
GCF_000293745
GCF_000338315
GCF_000398785
GCF_000398945
GCF_000398965
GCF_000398985
GCF_000399005
GCF_000399025
GCF_000399045
GCF_000399065
GCF_000399085
GCF_000399105
GCF_000399125
GCF_000399145
GCF_000399165
GCF_000399185
GCF_000399205
GCF_000399225
GCF_000399245
GCF_000399265
GCF_000399285
GCF_000399305
GCF_000399325
GCF_000399345
GCF_000399365
GCF_000399385
GCF_000399405
GCF_000399425
GCF_000399445
GCF_000399465
GCF_000399485
GCF_000399505
GCF_000399525
GCF_000399545
GCF_000399565
GCF_000399585
GCF_000399605
GCF_000399625
GCF_000399645
GCF_000412315
GCF_000412975
GCF_000440035
GCF_000440055
GCF_000688755
GCF_000743195
GCF_000743815
GCF_000743865
GCF_000746865
GCF_000773635
GCF_000935235
GCF_000948245
GCF_000948345
GCF_000987785
GCF_001008565
GCF_001008575
GCF_001008585
GCF_001008595
GCF_001008645
GCF_001008655
GCF_001008665
GCF_001008695
GCF_001043655
GCF_001044475
GCF_001044485
GCF_001044555
GCF_001044565
GCF_001044575
GCF_001044585
GCF_001044635
GCF_001044645
GCF_001044655
GCF_001044665
GCF_001044715
GCF_001044735
GCF_001044745
GCF_001044775
GCF_001044795
GCF_001044815
GCF_001044825
GCF_001044855
GCF_001044875
GCF_001044895
GCF_001044905
GCF_001044955
GCF_001058585
GCF_001059175
GCF_001059825
GCF_001059875
GCF_001077095
GCF_001317525
GCF_001541995
GCF_001566355
GCF_001566365
GCF_001566375
GCF_001566385
GCF_001566435
GCF_001566445
GCF_001566455
GCF_001566465
GCF_001566515
GCF_001566525
GCF_001566535
GCF_001566705
GCF_001579695
GCF_001583685
GCF_001583705
GCF_001583745
GCF_001583755
GCF_001583765
GCF_001583805
GCF_001583845
GCF_001583855
GCF_001583865
GCF_001583875
GCF_001583925
GCF_001583935
GCF_001583955
GCF_001583975
GCF_001584005
GCF_001584025
GCF_001584065
GCF_001584085
GCF_001584095
GCF_001584105
GCF_001604665
GCF_001619285
GCF_001619335
GCF_001619355
GCF_001619385
GCF_001619395
GCF_001619405
GCF_001619425
GCF_001619445
GCF_001619465
GCF_001619525
GCF_001677965
GCF_001678165
GCF_001683695
GCF_001683705
GCF_001050335
GCF_000003925
GCF_000161415
GCF_000161435
GCF_000746925
GCF_000746965
GCF_000931375
GCF_000948355
GCF_001044935
GCF_001484805
GCF_001541985
GCF_001619505
GCF_000161475
GCF_000161495
GCF_000161515
GCF_000161555
GCF_000161575
GCF_000161595
GCF_000161615
GCF_000161635
GCF_000161655
GCF_000161675
GCF_000161695
GCF_000161715
GCF_000161735
GCF_000342025
GCF_000387405
GCF_000468975
GCF_000468995
GCF_000500585
GCF_000503755
GCF_000530375
GCF_000571955
GCF_000585975
GCF_000600315
GCF_000710255
GCF_000816555
GCF_000833655
GCF_000835235
GCF_000878525
GCF_000948235
GCF_000948325
GCF_000969665
GCF_001238465
GCF_001275045
GCF_001276195
GCF_001296435
GCF_001402735
GCF_001573165
GCF_001677055
GCF_000513155
GCF_000517985
GCF_000518025
GCF_000732525
GCF_000299035
GCF_000712615
GCF_001590835
GCF_000712595
GCF_000482345
GCF_001583695
GCF_001584035
GCF_001645395
GCF_001645405
GCF_001645445
GCF_001645455
GCF_001645465
GCF_001645505
GCF_001645525
GCF_001645535
GCF_001645555
