# Supplementary material for: Pan-genome and phylogeny of Bacillus cereus sensu lato
Source: BMC Evol Biol. 2017 Aug 2;17:176. doi: 10.1186/s12862-017-1020-1 (PMC5541404; doi:10.1186/s12862-017-1020-1)
Supplement: Supplementary file 2 — Roary gene presence/absence matrix for bcsl_114 taxa. The gene presence/absence spreadsheet lists all genes in the pan-genome and the taxa in which they are present, along with summary statistics and additional information. (CSV 38195 kb) [file 12862_2017_1020_MOESM2_ESM.csv]

Gene	Non-unique Gene name	Annotation	No. isolates	No. sequences	Avg sequences per isolate	Genome Fragment	Order within Fragment	Accessory Fragment	Accessory Order with Fragment	QC	Min group size nuc	Max group size nuc	Avg group size nuc	prokka_GCF_000007825	prokka_GCF_000007845	prokka_GCF_000008005	prokka_GCF_000008165	prokka_GCF_000008445	prokka_GCF_000008505	prokka_GCF_000011625	prokka_GCF_000013065	prokka_GCF_000015065	prokka_GCF_000017425	prokka_GCF_000018825	prokka_GCF_000021205	prokka_GCF_000021225	prokka_GCF_000021305	prokka_GCF_000021445	prokka_GCF_000021785	prokka_GCF_000022505	prokka_GCF_000022865	prokka_GCF_000092165	prokka_GCF_000143605	prokka_GCF_000161455	prokka_GCF_000190515	prokka_GCF_000193355	prokka_GCF_000239195	prokka_GCF_000258885	prokka_GCF_000283675	prokka_GCF_000292415	prokka_GCF_000292455	prokka_GCF_000292705	prokka_GCF_000300475	prokka_GCF_000306745	prokka_GCF_000338755	prokka_GCF_000341665	prokka_GCF_000496285	prokka_GCF_000497525	prokka_GCF_000512775
dnaA_1		Chromosomal replication initiator protein DnaA	114	114	1	1	58731				1340	1340	1340	GCF_000007825_00001	GCF_000007845_00001	GCF_000008005_00001	GCF_000008165_00001	GCF_000008445_00001	GCF_000008505_00001	GCF_000011625_00001	GCF_000013065_00001	GCF_000015065_00001	GCF_000017425_00001	GCF_000018825_00001	GCF_000021205_00001	GCF_000021225_00001	GCF_000021305_00001	GCF_000021445_00001	GCF_000021785_00001	GCF_000022505_00001	GCF_000022865_00001	GCF_000092165_00001	GCF_000143605_00001	GCF_000161455_04890	GCF_000190515_00001	GCF_000193355_00001	GCF_000239195_00001	GCF_000258885_00001	GCF_000283675_00001	GCF_000292415_01652	GCF_000292455_04217	GCF_000292705_05210	GCF_000300475_04700	GCF_000306745_00001	GCF_000338755_00001	GCF_000341665_00001	GCF_000496285_02749	GCF_000497525_00001	GCF_000512775_00001
group_10165		hypothetical protein	114	114	1	1	58806				158	179	165	GCF_000007825_00051	GCF_000007845_00050	GCF_000008005_00050	GCF_000008165_00050	GCF_000008445_00050	GCF_000008505_00050	GCF_000011625_00050	GCF_000013065_00049	GCF_000015065_00050	GCF_000017425_00050	GCF_000018825_00050	GCF_000021205_00050	GCF_000021225_00050	GCF_000021305_00051	GCF_000021445_00050	GCF_000021785_00050	GCF_000022505_00050	GCF_000022865_00050	GCF_000092165_00046	GCF_000143605_00049	GCF_000161455_00034	GCF_000190515_00050	GCF_000193355_00046	GCF_000239195_00051	GCF_000258885_00050	GCF_000283675_00050	GCF_000292415_01603	GCF_000292455_04167	GCF_000292705_05255	GCF_000300475_04745	GCF_000306745_00050	GCF_000338755_00050	GCF_000341665_00046	GCF_000496285_02798	GCF_000497525_00050	GCF_000512775_00048
rplA		50S ribosomal protein L1	114	114	1	1	56849				692	692	692	GCF_000007825_00121	GCF_000007845_00108	GCF_000008005_00108	GCF_000008165_00108	GCF_000008445_00108	GCF_000008505_00120	GCF_000011625_00108	GCF_000013065_00107	GCF_000015065_00120	GCF_000017425_00120	GCF_000018825_00120	GCF_000021205_00120	GCF_000021225_00121	GCF_000021305_00109	GCF_000021445_00108	GCF_000021785_00110	GCF_000022505_00120	GCF_000022865_00108	GCF_000092165_00116	GCF_000143605_00120	GCF_000161455_00131	GCF_000190515_00120	GCF_000193355_00109	GCF_000239195_00121	GCF_000258885_00108	GCF_000283675_00120	GCF_000292415_01533	GCF_000292455_04109	GCF_000292705_05325	GCF_000300475_04802	GCF_000306745_00120	GCF_000338755_00109	GCF_000341665_00109	GCF_000496285_02857	GCF_000497525_00113	GCF_000512775_00106
rpsQ		30S ribosomal protein S17	114	114	1	1	56818				263	263	263	GCF_000007825_00142	GCF_000007845_00129	GCF_000008005_00129	GCF_000008165_00129	GCF_000008445_00129	GCF_000008505_00141	GCF_000011625_00129	GCF_000013065_00128	GCF_000015065_00141	GCF_000017425_00142	GCF_000018825_00141	GCF_000021205_00141	GCF_000021225_00142	GCF_000021305_00130	GCF_000021445_00129	GCF_000021785_00131	GCF_000022505_00141	GCF_000022865_00129	GCF_000092165_00137	GCF_000143605_00141	GCF_000161455_00110	GCF_000190515_00141	GCF_000193355_00130	GCF_000239195_00143	GCF_000258885_00129	GCF_000283675_00141	GCF_000292415_01512	GCF_000292455_04088	GCF_000292705_05346	GCF_000300475_04823	GCF_000306745_00141	GCF_000338755_00130	GCF_000341665_00130	GCF_000496285_02878	GCF_000497525_00134	GCF_000512775_00128
rpsM		30S ribosomal protein S13	114	114	1	1	56801				365	365	365	GCF_000007825_00159	GCF_000007845_00145	GCF_000008005_00145	GCF_000008165_00145	GCF_000008445_00145	GCF_000008505_00157	GCF_000011625_00145	GCF_000013065_00144	GCF_000015065_00157	GCF_000017425_00158	GCF_000018825_00157	GCF_000021205_00157	GCF_000021225_00158	GCF_000021305_00146	GCF_000021445_00145	GCF_000021785_00147	GCF_000022505_00157	GCF_000022865_00145	GCF_000092165_00153	GCF_000143605_00157	GCF_000161455_00094	GCF_000190515_00157	GCF_000193355_00146	GCF_000239195_00159	GCF_000258885_00145	GCF_000283675_00157	GCF_000292415_01496	GCF_000292455_04072	GCF_000292705_05362	GCF_000300475_04839	GCF_000306745_00157	GCF_000338755_00146	GCF_000341665_00146	GCF_000496285_02894	GCF_000497525_00150	GCF_000512775_00144
rplM		50S ribosomal protein L13	114	114	1	1	56787				437	437	437	GCF_000007825_00167	GCF_000007845_00153	GCF_000008005_00153	GCF_000008165_00153	GCF_000008445_00153	GCF_000008505_00165	GCF_000011625_00153	GCF_000013065_00152	GCF_000015065_00165	GCF_000017425_00166	GCF_000018825_00165	GCF_000021205_00165	GCF_000021225_00166	GCF_000021305_00154	GCF_000021445_00153	GCF_000021785_00155	GCF_000022505_00165	GCF_000022865_00153	GCF_000092165_00161	GCF_000143605_00165	GCF_000161455_00086	GCF_000190515_00165	GCF_000193355_00154	GCF_000239195_00167	GCF_000258885_00153	GCF_000283675_00165	GCF_000292415_01488	GCF_000292455_04064	GCF_000292705_05370	GCF_000300475_04847	GCF_000306745_00165	GCF_000338755_00154	GCF_000341665_00154	GCF_000496285_02902	GCF_000497525_00158	GCF_000512775_00152
tsaD		tRNA N6-adenosine threonylcarbamoyltransferase	114	114	1	1	55733				1016	1016	1016	GCF_000007825_00297	GCF_000007845_00292	GCF_000008005_00312	GCF_000008165_00292	GCF_000008445_00292	GCF_000008505_00297	GCF_000011625_00292	GCF_000013065_00290	GCF_000015065_00305	GCF_000017425_00305	GCF_000018825_00293	GCF_000021205_00294	GCF_000021225_00300	GCF_000021305_00280	GCF_000021445_00295	GCF_000021785_00291	GCF_000022505_00302	GCF_000022865_00292	GCF_000092165_00292	GCF_000143605_00302	GCF_000161455_00226	GCF_000190515_00313	GCF_000193355_00281	GCF_000239195_00306	GCF_000258885_00296	GCF_000283675_00299	GCF_000292415_01357	GCF_000292455_03940	GCF_000292705_05493	GCF_000300475_04974	GCF_000306745_00292	GCF_000338755_00283	GCF_000341665_00280	GCF_000496285_03028	GCF_000497525_00291	GCF_000512775_00293
rex		Redox-sensing transcriptional repressor Rex	114	114	1	1	55730				629	629	629	GCF_000007825_00299	GCF_000007845_00294	GCF_000008005_00314	GCF_000008165_00294	GCF_000008445_00294	GCF_000008505_00299	GCF_000011625_00294	GCF_000013065_00292	GCF_000015065_00307	GCF_000017425_00307	GCF_000018825_00295	GCF_000021205_00296	GCF_000021225_00302	GCF_000021305_00282	GCF_000021445_00297	GCF_000021785_00293	GCF_000022505_00304	GCF_000022865_00294	GCF_000092165_00294	GCF_000143605_00304	GCF_000161455_00228	GCF_000190515_00315	GCF_000193355_00283	GCF_000239195_00308	GCF_000258885_00298	GCF_000283675_00301	GCF_000292415_01355	GCF_000292455_03938	GCF_000292705_05495	GCF_000300475_04976	GCF_000306745_00294	GCF_000338755_00285	GCF_000341665_00282	GCF_000496285_03030	GCF_000497525_00293	GCF_000512775_00295
groS		10 kDa chaperonin	114	114	1	1	55726				284	533	286	GCF_000007825_00302	GCF_000007845_00297	GCF_000008005_00317	GCF_000008165_00297	GCF_000008445_00297	GCF_000008505_00302	GCF_000011625_00297	GCF_000013065_00295	GCF_000015065_00310	GCF_000017425_00310	GCF_000018825_00298	GCF_000021205_00299	GCF_000021225_00305	GCF_000021305_00285	GCF_000021445_00300	GCF_000021785_00296	GCF_000022505_00307	GCF_000022865_00297	GCF_000092165_00297	GCF_000143605_00307	GCF_000161455_00231	GCF_000190515_00318	GCF_000193355_00286	GCF_000239195_00311	GCF_000258885_00301	GCF_000283675_00304	GCF_000292415_01352	GCF_000292455_03935	GCF_000292705_05498	GCF_000300475_04979	GCF_000306745_00297	GCF_000338755_00288	GCF_000341665_00285	GCF_000496285_03033	GCF_000497525_00296	GCF_000512775_00298
guaA		GMP synthase [glutamine-hydrolyzing]	114	114	1	1	55672				1358	1547	1545	GCF_000007825_00304	GCF_000007845_00299	GCF_000008005_00320	GCF_000008165_00299	GCF_000008445_00299	GCF_000008505_00304	GCF_000011625_00301	GCF_000013065_00297	GCF_000015065_00314	GCF_000017425_00312	GCF_000018825_00300	GCF_000021205_00301	GCF_000021225_00307	GCF_000021305_00287	GCF_000021445_00302	GCF_000021785_00298	GCF_000022505_00311	GCF_000022865_00299	GCF_000092165_00301	GCF_000143605_00313	GCF_000161455_00233	GCF_000190515_00321	GCF_000193355_00291	GCF_000239195_00317	GCF_000258885_00303	GCF_000283675_00306	GCF_000292415_01348	GCF_000292455_03926	GCF_000292705_05517	GCF_000300475_04982	GCF_000306745_00302	GCF_000338755_00290	GCF_000341665_00290	GCF_000496285_03036	GCF_000497525_00339	GCF_000512775_00300
rocA		1-pyrroline-5-carboxylate dehydrogenase	114	114	1	1	55525				1547	1547	1547	GCF_000007825_00351	GCF_000007845_00346	GCF_000008005_00371	GCF_000008165_00346	GCF_000008445_00346	GCF_000008505_00352	GCF_000011625_00350	GCF_000013065_00351	GCF_000015065_00372	GCF_000017425_00358	GCF_000018825_00357	GCF_000021205_00358	GCF_000021225_00361	GCF_000021305_00338	GCF_000021445_00351	GCF_000021785_00349	GCF_000022505_00360	GCF_000022865_00346	GCF_000092165_00357	GCF_000143605_00344	GCF_000161455_00270	GCF_000190515_00373	GCF_000193355_00343	GCF_000239195_00354	GCF_000258885_00343	GCF_000283675_00360	GCF_000292415_01297	GCF_000292455_03871	GCF_000292705_05583	GCF_000300475_05067	GCF_000306745_00359	GCF_000338755_00409	GCF_000341665_00342	GCF_000496285_03087	GCF_000497525_00406	GCF_000512775_00350
group_10213		hypothetical protein	114	114	1	1	55066				179	182	181	GCF_000007825_00471	GCF_000007845_00463	GCF_000008005_00563	GCF_000008165_00463	GCF_000008445_00463	GCF_000008505_00478	GCF_000011625_00469	GCF_000013065_00503	GCF_000015065_00497	GCF_000017425_00478	GCF_000018825_00470	GCF_000021205_00486	GCF_000021225_00511	GCF_000021305_00462	GCF_000021445_00470	GCF_000021785_00475	GCF_000022505_00475	GCF_000022865_00463	GCF_000092165_00481	GCF_000143605_00461	GCF_000161455_00378	GCF_000190515_00582	GCF_000193355_00470	GCF_000239195_00472	GCF_000258885_00460	GCF_000283675_00510	GCF_000292415_01168	GCF_000292455_03744	GCF_000292705_00025	GCF_000300475_05191	GCF_000306745_00482	GCF_000338755_00607	GCF_000341665_00465	GCF_000496285_03211	GCF_000497525_00581	GCF_000512775_00469
group_10220		hypothetical protein	114	114	1	1	54794				1895	1988	1895	GCF_000007825_00559	GCF_000007845_00605	GCF_000008005_00646	GCF_000008165_00605	GCF_000008445_00606	GCF_000008505_00561	GCF_000011625_00552	GCF_000013065_00605	GCF_000015065_00588	GCF_000017425_00564	GCF_000018825_00553	GCF_000021205_00582	GCF_000021225_00595	GCF_000021305_00546	GCF_000021445_03908	GCF_000021785_00556	GCF_000022505_00558	GCF_000022865_00606	GCF_000092165_00565	GCF_000143605_00544	GCF_000161455_00479	GCF_000190515_00663	GCF_000193355_00552	GCF_000239195_00563	GCF_000258885_00602	GCF_000283675_00594	GCF_000292415_01087	GCF_000292455_03660	GCF_000292705_00109	GCF_000300475_05334	GCF_000306745_00564	GCF_000338755_00692	GCF_000341665_00547	GCF_000496285_03298	GCF_000497525_00664	GCF_000512775_00616
group_10287		hypothetical protein	114	114	1	1	42059				128	272	129	GCF_000007825_01108	GCF_000007845_01136	GCF_000008005_01207	GCF_000008165_01137	GCF_000008445_01135	GCF_000008505_01125	GCF_000011625_01130	GCF_000013065_01144	GCF_000015065_01123	GCF_000017425_00962	GCF_000018825_01111	GCF_000021205_01105	GCF_000021225_01191	GCF_000021305_01079	GCF_000021445_03376	GCF_000021785_01166	GCF_000022505_01098	GCF_000022865_01135	GCF_000092165_01106	GCF_000143605_01111	GCF_000161455_00981	GCF_000190515_01300	GCF_000193355_01143	GCF_000239195_01089	GCF_000258885_01133	GCF_000283675_01135	GCF_000292415_00568	GCF_000292455_03072	GCF_000292705_00654	GCF_000300475_00328	GCF_000306745_01153	GCF_000338755_01320	GCF_000341665_01135	GCF_000496285_03825	GCF_000497525_01406	GCF_000512775_01152
oppB		Oligopeptide transport system permease protein OppB	114	114	1	1	42492				929	929	929	GCF_000007825_01209	GCF_000007845_01224	GCF_000008005_01314	GCF_000008165_01224	GCF_000008445_01223	GCF_000008505_01209	GCF_000011625_01207	GCF_000013065_01241	GCF_000015065_01209	GCF_000017425_01026	GCF_000018825_01195	GCF_000021205_01218	GCF_000021225_01282	GCF_000021305_01157	GCF_000021445_03289	GCF_000021785_01264	GCF_000022505_01183	GCF_000022865_01223	GCF_000092165_01202	GCF_000143605_01203	GCF_000161455_01092	GCF_000190515_01388	GCF_000193355_01225	GCF_000239195_01176	GCF_000258885_01221	GCF_000283675_01226	GCF_000292415_00478	GCF_000292455_02935	GCF_000292705_00750	GCF_000300475_00404	GCF_000306745_01235	GCF_000338755_01481	GCF_000341665_01216	GCF_000496285_03903	GCF_000497525_01484	GCF_000512775_01241
fabG_2		3-oxoacyl-[acyl-carrier-protein] reductase FabG	114	114	1	1	42954				743	842	743	GCF_000007825_01344	GCF_000007845_01348	GCF_000008005_01436	GCF_000008165_01348	GCF_000008445_01347	GCF_000008505_01330	GCF_000011625_01337	GCF_000013065_01379	GCF_000015065_01359	GCF_000017425_01176	GCF_000018825_01334	GCF_000021205_01345	GCF_000021225_01406	GCF_000021305_01280	GCF_000021445_03164	GCF_000021785_01406	GCF_000022505_01324	GCF_000022865_01347	GCF_000092165_01326	GCF_000143605_01330	GCF_000161455_01209	GCF_000190515_01516	GCF_000193355_01354	GCF_000239195_01318	GCF_000258885_01345	GCF_000283675_01350	GCF_000292415_00356	GCF_000292455_02798	GCF_000292705_00875	GCF_000300475_00546	GCF_000306745_01361	GCF_000338755_01612	GCF_000341665_01342	GCF_000496285_04036	GCF_000497525_01614	GCF_000512775_01370
queC		7-cyano-7-deazaguanine synthase	114	114	1	1	43008				662	662	662	GCF_000007825_01369	GCF_000007845_01379	GCF_000008005_01463	GCF_000008165_01379	GCF_000008445_01378	GCF_000008505_01355	GCF_000011625_01362	GCF_000013065_01405	GCF_000015065_01384	GCF_000017425_01197	GCF_000018825_01359	GCF_000021205_01370	GCF_000021225_01433	GCF_000021305_01305	GCF_000021445_03133	GCF_000021785_01431	GCF_000022505_01349	GCF_000022865_01378	GCF_000092165_01351	GCF_000143605_01357	GCF_000161455_01229	GCF_000190515_01542	GCF_000193355_01379	GCF_000239195_01343	GCF_000258885_01376	GCF_000283675_01376	GCF_000292415_00330	GCF_000292455_02773	GCF_000292705_00900	GCF_000300475_00571	GCF_000306745_01386	GCF_000338755_01638	GCF_000341665_01369	GCF_000496285_04060	GCF_000497525_01641	GCF_000512775_01401
queF		NADPH-dependent 7-cyano-7-deazaguanine reductase	114	114	1	1	43014				497	497	497	GCF_000007825_01372	GCF_000007845_01382	GCF_000008005_01466	GCF_000008165_01382	GCF_000008445_01381	GCF_000008505_01358	GCF_000011625_01365	GCF_000013065_01408	GCF_000015065_01387	GCF_000017425_01200	GCF_000018825_01362	GCF_000021205_01373	GCF_000021225_01436	GCF_000021305_01308	GCF_000021445_03130	GCF_000021785_01434	GCF_000022505_01352	GCF_000022865_01381	GCF_000092165_01354	GCF_000143605_01360	GCF_000161455_01232	GCF_000190515_01545	GCF_000193355_01382	GCF_000239195_01346	GCF_000258885_01379	GCF_000283675_01379	GCF_000292415_00327	GCF_000292455_02770	GCF_000292705_00903	GCF_000300475_00574	GCF_000306745_01389	GCF_000338755_01641	GCF_000341665_01372	GCF_000496285_04063	GCF_000497525_01644	GCF_000512775_01404
lrpC_1		HTH-type transcriptional regulator LrpC	114	114	1	1	43126				452	458	452	GCF_000007825_01389	GCF_000007845_01401	GCF_000008005_01484	GCF_000008165_01401	GCF_000008445_01400	GCF_000008505_01376	GCF_000011625_01383	GCF_000013065_01428	GCF_000015065_01406	GCF_000017425_01217	GCF_000018825_01388	GCF_000021205_01390	GCF_000021225_01455	GCF_000021305_01325	GCF_000021445_03110	GCF_000021785_01453	GCF_000022505_01371	GCF_000022865_01400	GCF_000092165_01371	GCF_000143605_01379	GCF_000161455_01261	GCF_000190515_01563	GCF_000193355_01399	GCF_000239195_01365	GCF_000258885_01398	GCF_000283675_01398	GCF_000292415_00308	GCF_000292455_02753	GCF_000292705_00920	GCF_000300475_00599	GCF_000306745_01406	GCF_000338755_01659	GCF_000341665_01389	GCF_000496285_04088	GCF_000497525_01661	GCF_000512775_01423
spmB		Spore maturation protein B	114	114	1	1	43365				530	530	530	GCF_000007825_01498	GCF_000007845_01509	GCF_000008005_01589	GCF_000008165_01510	GCF_000008445_01508	GCF_000008505_01486	GCF_000011625_01490	GCF_000013065_01533	GCF_000015065_01513	GCF_000017425_01330	GCF_000018825_01496	GCF_000021205_01497	GCF_000021225_01560	GCF_000021305_01432	GCF_000021445_03001	GCF_000021785_01563	GCF_000022505_01481	GCF_000022865_01508	GCF_000092165_01478	GCF_000143605_01489	GCF_000161455_01364	GCF_000190515_01669	GCF_000193355_01509	GCF_000239195_01473	GCF_000258885_01506	GCF_000283675_01503	GCF_000292415_00201	GCF_000292455_02646	GCF_000292705_01027	GCF_000300475_00706	GCF_000306745_01513	GCF_000338755_01765	GCF_000341665_01496	GCF_000496285_04197	GCF_000497525_01771	GCF_000512775_01533
der_1		GTPase Der	114	114	1	1	43484				1310	1310	1310	GCF_000007825_01532	GCF_000007845_01542	GCF_000008005_01624	GCF_000008165_01543	GCF_000008445_01541	GCF_000008505_01519	GCF_000011625_01523	GCF_000013065_01566	GCF_000015065_01546	GCF_000017425_01361	GCF_000018825_01530	GCF_000021205_01530	GCF_000021225_01593	GCF_000021305_01465	GCF_000021445_02968	GCF_000021785_01596	GCF_000022505_01514	GCF_000022865_01541	GCF_000092165_01511	GCF_000143605_01522	GCF_000161455_01400	GCF_000190515_01701	GCF_000193355_01543	GCF_000239195_01507	GCF_000258885_01539	GCF_000283675_01536	GCF_000292415_00168	GCF_000292455_02613	GCF_000292705_01060	GCF_000300475_00739	GCF_000306745_01546	GCF_000338755_01798	GCF_000341665_01529	GCF_000496285_04230	GCF_000497525_01805	GCF_000512775_01566
group_10378		hypothetical protein	114	114	1	1	43524				536	593	542	GCF_000007825_01548	GCF_000007845_01558	GCF_000008005_01640	GCF_000008165_01559	GCF_000008445_01557	GCF_000008505_01535	GCF_000011625_01539	GCF_000013065_01582	GCF_000015065_01562	GCF_000017425_01378	GCF_000018825_01547	GCF_000021205_01546	GCF_000021225_01609	GCF_000021305_01481	GCF_000021445_02952	GCF_000021785_01612	GCF_000022505_01530	GCF_000022865_01557	GCF_000092165_01527	GCF_000143605_01538	GCF_000161455_01418	GCF_000190515_01717	GCF_000193355_01559	GCF_000239195_01523	GCF_000258885_01555	GCF_000283675_01552	GCF_000292415_00152	GCF_000292455_02597	GCF_000292705_01076	GCF_000300475_00755	GCF_000306745_01562	GCF_000338755_01815	GCF_000341665_01545	GCF_000496285_04246	GCF_000497525_01821	GCF_000512775_01582
ilvD		Dihydroxy-acid dehydratase	114	114	1	1	44764				1589	1673	1672	GCF_000007825_01817	GCF_000007845_01859	GCF_000008005_01920	GCF_000008165_01859	GCF_000008445_01858	GCF_000008505_01834	GCF_000011625_01811	GCF_000013065_01852	GCF_000015065_01826	GCF_000017425_01583	GCF_000018825_01810	GCF_000021205_01809	GCF_000021225_01882	GCF_000021305_01746	GCF_000021445_02651	GCF_000021785_01888	GCF_000022505_01797	GCF_000022865_01858	GCF_000092165_01824	GCF_000143605_01808	GCF_000161455_01643	GCF_000190515_01998	GCF_000193355_01825	GCF_000239195_01792	GCF_000258885_01853	GCF_000283675_01823	GCF_000292415_05135	GCF_000292455_02276	GCF_000292705_01342	GCF_000300475_01030	GCF_000306745_01832	GCF_000338755_02086	GCF_000341665_01817	GCF_000496285_04501	GCF_000497525_02150	GCF_000512775_01889
kamA		L-lysine 2,3-aminomutase	114	114	1	1	31309				1418	1421	1420	GCF_000007825_02317	GCF_000007845_02292	GCF_000008005_02292	GCF_000008165_02291	GCF_000008445_02291	GCF_000008505_02223	GCF_000011625_02229	GCF_000013065_02230	GCF_000015065_02272	GCF_000017425_01825	GCF_000018825_02209	GCF_000021205_02234	GCF_000021225_02320	GCF_000021305_02182	GCF_000021445_02214	GCF_000021785_02309	GCF_000022505_02315	GCF_000022865_02291	GCF_000092165_02224	GCF_000143605_02229	GCF_000161455_02047	GCF_000190515_02411	GCF_000193355_02329	GCF_000239195_02271	GCF_000258885_02286	GCF_000283675_02258	GCF_000292415_04741	GCF_000292455_01698	GCF_000292705_01760	GCF_000300475_01459	GCF_000306745_02334	GCF_000338755_02587	GCF_000341665_02317	GCF_000496285_04988	GCF_000497525_02584	GCF_000512775_02333
mmgD		2-methylcitrate synthase	114	114	1	1	31496				1118	1121	1120	GCF_000007825_02351	GCF_000007845_02335	GCF_000008005_02328	GCF_000008165_02334	GCF_000008445_02334	GCF_000008505_02268	GCF_000011625_02266	GCF_000013065_02271	GCF_000015065_02309	GCF_000017425_01866	GCF_000018825_02249	GCF_000021205_02269	GCF_000021225_02363	GCF_000021305_02215	GCF_000021445_02171	GCF_000021785_02353	GCF_000022505_02353	GCF_000022865_02334	GCF_000092165_02258	GCF_000143605_02265	GCF_000161455_02105	GCF_000190515_02449	GCF_000193355_02364	GCF_000239195_02308	GCF_000258885_02329	GCF_000283675_02301	GCF_000292415_04704	GCF_000292455_01656	GCF_000292705_01794	GCF_000300475_01545	GCF_000306745_02369	GCF_000338755_02622	GCF_000341665_02352	GCF_000496285_05021	GCF_000497525_02622	GCF_000512775_02379
opuAA		Glycine betaine transport ATP-binding protein OpuAA	114	114	1	1	35663				1205	1205	1205	GCF_000007825_02870	GCF_000007845_02760	GCF_000008005_02732	GCF_000008165_02759	GCF_000008445_02759	GCF_000008505_02703	GCF_000011625_02686	GCF_000013065_02629	GCF_000015065_02751	GCF_000017425_02051	GCF_000018825_02687	GCF_000021205_02737	GCF_000021225_02737	GCF_000021305_02714	GCF_000021445_01747	GCF_000021785_02761	GCF_000022505_02779	GCF_000022865_02759	GCF_000092165_02740	GCF_000143605_02708	GCF_000161455_02355	GCF_000190515_02834	GCF_000193355_02900	GCF_000239195_02678	GCF_000258885_02753	GCF_000283675_02674	GCF_000292415_04264	GCF_000292455_01066	GCF_000292705_02290	GCF_000300475_01963	GCF_000306745_02905	GCF_000338755_03237	GCF_000341665_02886	GCF_000496285_00072	GCF_000497525_03138	GCF_000512775_02813
ppaC		Manganese-dependent inorganic pyrophosphatase	114	114	1	1	34991				929	932	929	GCF_000007825_02909	GCF_000007845_02798	GCF_000008005_02768	GCF_000008165_02797	GCF_000008445_02797	GCF_000008505_02738	GCF_000011625_02720	GCF_000013065_02664	GCF_000015065_02786	GCF_000017425_02071	GCF_000018825_02723	GCF_000021205_02777	GCF_000021225_02773	GCF_000021305_02756	GCF_000021445_01708	GCF_000021785_02798	GCF_000022505_02814	GCF_000022865_02797	GCF_000092165_02775	GCF_000143605_02744	GCF_000161455_02386	GCF_000190515_02872	GCF_000193355_02942	GCF_000239195_02713	GCF_000258885_02791	GCF_000283675_02710	GCF_000292415_04224	GCF_000292455_01019	GCF_000292705_02331	GCF_000300475_01998	GCF_000306745_02945	GCF_000338755_03195	GCF_000341665_02926	GCF_000496285_00107	GCF_000497525_03176	GCF_000512775_02852
group_10558		hypothetical protein	114	114	1	1	34938				764	923	765	GCF_000007825_02926	GCF_000007845_02813	GCF_000008005_02786	GCF_000008165_02812	GCF_000008445_02812	GCF_000008505_02755	GCF_000011625_02736	GCF_000013065_02681	GCF_000015065_02802	GCF_000017425_02078	GCF_000018825_02743	GCF_000021205_02794	GCF_000021225_02790	GCF_000021305_02773	GCF_000021445_01693	GCF_000021785_02814	GCF_000022505_02830	GCF_000022865_02812	GCF_000092165_02792	GCF_000143605_02761	GCF_000161455_02400	GCF_000190515_02889	GCF_000193355_02959	GCF_000239195_02729	GCF_000258885_02806	GCF_000283675_02727	GCF_000292415_04207	GCF_000292455_01002	GCF_000292705_02350	GCF_000300475_02017	GCF_000306745_02962	GCF_000338755_03177	GCF_000341665_02943	GCF_000496285_00126	GCF_000497525_03194	GCF_000512775_02868
parE		DNA topoisomerase 4 subunit B	114	114	1	1	12494				1964	2042	1964	GCF_000007825_03704	GCF_000007845_03577	GCF_000008005_03470	GCF_000008165_03576	GCF_000008445_03576	GCF_000008505_03536	GCF_000011625_03495	GCF_000013065_03399	GCF_000015065_03532	GCF_000017425_02398	GCF_000018825_03392	GCF_000021205_03626	GCF_000021225_03491	GCF_000021305_03566	GCF_000021445_00933	GCF_000021785_03552	GCF_000022505_03582	GCF_000022865_03576	GCF_000092165_03559	GCF_000143605_03503	GCF_000161455_03119	GCF_000190515_03558	GCF_000193355_03679	GCF_000239195_03496	GCF_000258885_03569	GCF_000283675_03421	GCF_000292415_03547	GCF_000292455_00267	GCF_000292705_03201	GCF_000300475_02722	GCF_000306745_03679	GCF_000338755_03887	GCF_000341665_03652	GCF_000496285_00824	GCF_000497525_03994	GCF_000512775_03646
srrA_4		Transcriptional regulatory protein SrrA	114	114	1	1	12499				578	677	676	GCF_000007825_03707	GCF_000007845_03580	GCF_000008005_03473	GCF_000008165_03579	GCF_000008445_03579	GCF_000008505_03539	GCF_000011625_03498	GCF_000013065_03402	GCF_000015065_03535	GCF_000017425_02401	GCF_000018825_03395	GCF_000021205_03629	GCF_000021225_03494	GCF_000021305_03569	GCF_000021445_00930	GCF_000021785_03555	GCF_000022505_03585	GCF_000022865_03579	GCF_000092165_03562	GCF_000143605_03506	GCF_000161455_03116	GCF_000190515_03561	GCF_000193355_03682	GCF_000239195_03499	GCF_000258885_03572	GCF_000283675_03424	GCF_000292415_03544	GCF_000292455_00264	GCF_000292705_03204	GCF_000300475_02725	GCF_000306745_03682	GCF_000338755_03890	GCF_000341665_03655	GCF_000496285_00827	GCF_000497525_03997	GCF_000512775_03649
hutU		Urocanate hydratase	114	114	1	1	12710				1658	1658	1658	GCF_000007825_03760	GCF_000007845_03627	GCF_000008005_03531	GCF_000008165_03626	GCF_000008445_03626	GCF_000008505_03589	GCF_000011625_03546	GCF_000013065_03459	GCF_000015065_03584	GCF_000017425_02466	GCF_000018825_03445	GCF_000021205_03678	GCF_000021225_03551	GCF_000021305_03617	GCF_000021445_00882	GCF_000021785_03603	GCF_000022505_03635	GCF_000022865_03626	GCF_000092165_03611	GCF_000143605_03559	GCF_000161455_03079	GCF_000190515_03613	GCF_000193355_03730	GCF_000239195_03549	GCF_000258885_03619	GCF_000283675_03481	GCF_000292415_03486	GCF_000292455_00216	GCF_000292705_03251	GCF_000300475_02771	GCF_000306745_03729	GCF_000338755_03953	GCF_000341665_03702	GCF_000496285_00874	GCF_000497525_04063	GCF_000512775_03695
phnR		Putative transcriptional regulator of 2-aminoethylphosphonate degradation operons	114	114	1	1	14877				725	743	725	GCF_000007825_03908	GCF_000007845_03836	GCF_000008005_03669	GCF_000008165_03835	GCF_000008445_03835	GCF_000008505_03719	GCF_000011625_03749	GCF_000013065_03587	GCF_000015065_03720	GCF_000017425_02594	GCF_000018825_03673	GCF_000021205_03807	GCF_000021225_03702	GCF_000021305_03760	GCF_000021445_00673	GCF_000021785_03739	GCF_000022505_03771	GCF_000022865_03835	GCF_000092165_03754	GCF_000143605_03703	GCF_000161455_03132	GCF_000190515_03749	GCF_000193355_03870	GCF_000239195_03681	GCF_000258885_03831	GCF_000283675_03631	GCF_000292415_03352	GCF_000292455_00056	GCF_000292705_03393	GCF_000300475_02940	GCF_000306745_03865	GCF_000338755_04087	GCF_000341665_03837	GCF_000496285_01047	GCF_000497525_04205	GCF_000512775_03911
rplGA		putative ribosomal protein YlxQ	114	114	1	1	14818				311	320	311	GCF_000007825_03929	GCF_000007845_03856	GCF_000008005_03690	GCF_000008165_03855	GCF_000008445_03855	GCF_000008505_03739	GCF_000011625_03769	GCF_000013065_03607	GCF_000015065_03740	GCF_000017425_02617	GCF_000018825_03749	GCF_000021205_03827	GCF_000021225_03723	GCF_000021305_03835	GCF_000021445_00653	GCF_000021785_03760	GCF_000022505_03791	GCF_000022865_03855	GCF_000092165_03774	GCF_000143605_03724	GCF_000161455_03245	GCF_000190515_03769	GCF_000193355_03946	GCF_000239195_03701	GCF_000258885_03851	GCF_000283675_03652	GCF_000292415_03332	GCF_000292455_00036	GCF_000292705_03462	GCF_000300475_03013	GCF_000306745_03939	GCF_000338755_04107	GCF_000341665_03912	GCF_000496285_01067	GCF_000497525_04226	GCF_000512775_03932
rlmN		putative dual-specificity RNA methyltransferase RlmN	114	114	1	1	14720				1088	1088	1088	GCF_000007825_03979	GCF_000007845_03906	GCF_000008005_03744	GCF_000008165_03905	GCF_000008445_03905	GCF_000008505_03789	GCF_000011625_03819	GCF_000013065_03658	GCF_000015065_03793	GCF_000017425_02667	GCF_000018825_03799	GCF_000021205_03877	GCF_000021225_03773	GCF_000021305_03885	GCF_000021445_00603	GCF_000021785_03812	GCF_000022505_03844	GCF_000022865_03905	GCF_000092165_03824	GCF_000143605_03775	GCF_000161455_03296	GCF_000190515_03822	GCF_000193355_03997	GCF_000239195_03755	GCF_000258885_03901	GCF_000283675_03702	GCF_000292415_03282	GCF_000292455_06149	GCF_000292705_03512	GCF_000300475_03063	GCF_000306745_03990	GCF_000338755_04159	GCF_000341665_03962	GCF_000496285_01119	GCF_000497525_04277	GCF_000512775_03986
pyrE		Orotate phosphoribosyltransferase	114	114	1	1	14627				548	632	631	GCF_000007825_04000	GCF_000007845_03924	GCF_000008005_03764	GCF_000008165_03923	GCF_000008445_03923	GCF_000008505_03808	GCF_000011625_03837	GCF_000013065_03677	GCF_000015065_03813	GCF_000017425_02680	GCF_000018825_03820	GCF_000021205_03894	GCF_000021225_03793	GCF_000021305_03902	GCF_000021445_00585	GCF_000021785_03830	GCF_000022505_03863	GCF_000022865_03923	GCF_000092165_03843	GCF_000143605_03793	GCF_000161455_03319	GCF_000190515_03841	GCF_000193355_04017	GCF_000239195_03774	GCF_000258885_03919	GCF_000283675_03722	GCF_000292415_03262	GCF_000292455_06130	GCF_000292705_03530	GCF_000300475_03082	GCF_000306745_04010	GCF_000338755_04176	GCF_000341665_03982	GCF_000496285_01152	GCF_000497525_04298	GCF_000512775_04004
pyrC_2		Dihydroorotase	114	114	1	1	14604				1286	1286	1286	GCF_000007825_04006	GCF_000007845_03930	GCF_000008005_03770	GCF_000008165_03929	GCF_000008445_03929	GCF_000008505_03814	GCF_000011625_03843	GCF_000013065_03683	GCF_000015065_03819	GCF_000017425_02686	GCF_000018825_03826	GCF_000021205_03900	GCF_000021225_03799	GCF_000021305_03908	GCF_000021445_00579	GCF_000021785_03836	GCF_000022505_03869	GCF_000022865_03929	GCF_000092165_03849	GCF_000143605_03799	GCF_000161455_03325	GCF_000190515_03847	GCF_000193355_04023	GCF_000239195_03780	GCF_000258885_03925	GCF_000283675_03728	GCF_000292415_03256	GCF_000292455_06124	GCF_000292705_03536	GCF_000300475_03088	GCF_000306745_04016	GCF_000338755_04182	GCF_000341665_03988	GCF_000496285_01158	GCF_000497525_04304	GCF_000512775_04010
ftsW_2		Lipid II flippase FtsW	114	114	1	1	14542				1091	1091	1091	GCF_000007825_04029	GCF_000007845_03953	GCF_000008005_03793	GCF_000008165_03952	GCF_000008445_03952	GCF_000008505_03837	GCF_000011625_03866	GCF_000013065_03706	GCF_000015065_03842	GCF_000017425_02709	GCF_000018825_03849	GCF_000021205_03923	GCF_000021225_03822	GCF_000021305_03931	GCF_000021445_00555	GCF_000021785_03859	GCF_000022505_03892	GCF_000022865_03952	GCF_000092165_03872	GCF_000143605_03822	GCF_000161455_03348	GCF_000190515_03870	GCF_000193355_04046	GCF_000239195_03803	GCF_000258885_03948	GCF_000283675_03751	GCF_000292415_03233	GCF_000292455_06101	GCF_000292705_03559	GCF_000300475_03111	GCF_000306745_04039	GCF_000338755_04205	GCF_000341665_04011	GCF_000496285_01182	GCF_000497525_04327	GCF_000512775_04035
mraY		Phospho-N-acetylmuramoyl-pentapeptide-transferase	114	114	1	1	14539				974	974	974	GCF_000007825_04031	GCF_000007845_03955	GCF_000008005_03795	GCF_000008165_03954	GCF_000008445_03954	GCF_000008505_03839	GCF_000011625_03868	GCF_000013065_03708	GCF_000015065_03844	GCF_000017425_02711	GCF_000018825_03851	GCF_000021205_03925	GCF_000021225_03824	GCF_000021305_03933	GCF_000021445_00553	GCF_000021785_03861	GCF_000022505_03894	GCF_000022865_03954	GCF_000092165_03874	GCF_000143605_03824	GCF_000161455_03350	GCF_000190515_03872	GCF_000193355_04048	GCF_000239195_03805	GCF_000258885_03950	GCF_000283675_03753	GCF_000292415_03231	GCF_000292455_06099	GCF_000292705_03561	GCF_000300475_03113	GCF_000306745_04041	GCF_000338755_04207	GCF_000341665_04013	GCF_000496285_01184	GCF_000497525_04329	GCF_000512775_04037
coaD		Phosphopantetheine adenylyltransferase	114	114	1	1	14503				491	533	491	GCF_000007825_04047	GCF_000007845_04040	GCF_000008005_03811	GCF_000008165_04039	GCF_000008445_04039	GCF_000008505_03855	GCF_000011625_03884	GCF_000013065_03724	GCF_000015065_03860	GCF_000017425_02788	GCF_000018825_03867	GCF_000021205_03941	GCF_000021225_03901	GCF_000021305_03951	GCF_000021445_04054	GCF_000021785_03877	GCF_000022505_03910	GCF_000022865_04039	GCF_000092165_03890	GCF_000143605_03840	GCF_000161455_03366	GCF_000190515_03888	GCF_000193355_04064	GCF_000239195_03821	GCF_000258885_04035	GCF_000283675_03830	GCF_000292415_03215	GCF_000292455_06015	GCF_000292705_03577	GCF_000300475_03194	GCF_000306745_04057	GCF_000338755_04223	GCF_000341665_04029	GCF_000496285_01201	GCF_000497525_04404	GCF_000512775_04124
group_10715		hypothetical protein	114	114	1	1	14421				167	188	187	GCF_000007825_04077	GCF_000007845_04071	GCF_000008005_03840	GCF_000008165_04070	GCF_000008445_04070	GCF_000008505_03887	GCF_000011625_03914	GCF_000013065_03755	GCF_000015065_03890	GCF_000017425_02818	GCF_000018825_03896	GCF_000021205_03971	GCF_000021225_03935	GCF_000021305_03981	GCF_000021445_04085	GCF_000021785_03907	GCF_000022505_03940	GCF_000022865_04070	GCF_000092165_03921	GCF_000143605_03870	GCF_000161455_03397	GCF_000190515_03918	GCF_000193355_04101	GCF_000239195_03851	GCF_000258885_04066	GCF_000283675_03864	GCF_000292415_03186	GCF_000292455_05985	GCF_000292705_03607	GCF_000300475_03224	GCF_000306745_04092	GCF_000338755_04253	GCF_000341665_04064	GCF_000496285_01231	GCF_000497525_04434	GCF_000512775_04155
yvoA		HTH-type transcriptional repressor YvoA	114	114	1	1	52037				677	677	677	GCF_000007825_04175	GCF_000007845_04168	GCF_000008005_03947	GCF_000008165_04167	GCF_000008445_04167	GCF_000008505_03984	GCF_000011625_04010	GCF_000013065_03853	GCF_000015065_03985	GCF_000017425_02908	GCF_000018825_03992	GCF_000021205_04068	GCF_000021225_04034	GCF_000021305_04079	GCF_000021445_04182	GCF_000021785_04004	GCF_000022505_04036	GCF_000022865_04167	GCF_000092165_04018	GCF_000143605_03970	GCF_000161455_03497	GCF_000190515_04017	GCF_000193355_04199	GCF_000239195_03947	GCF_000258885_04163	GCF_000283675_03963	GCF_000292415_03088	GCF_000292455_05889	GCF_000292705_03704	GCF_000300475_03326	GCF_000306745_04188	GCF_000338755_04360	GCF_000341665_04160	GCF_000496285_01332	GCF_000497525_04530	GCF_000512775_04254
spoIIAB		Anti-sigma F factor	114	114	1	1	52085				308	440	438	GCF_000007825_04197	GCF_000007845_04190	GCF_000008005_03969	GCF_000008165_04189	GCF_000008445_04189	GCF_000008505_04006	GCF_000011625_04032	GCF_000013065_03875	GCF_000015065_04007	GCF_000017425_02929	GCF_000018825_04014	GCF_000021205_04090	GCF_000021225_04056	GCF_000021305_04101	GCF_000021445_04204	GCF_000021785_04026	GCF_000022505_04058	GCF_000022865_04189	GCF_000092165_04040	GCF_000143605_03992	GCF_000161455_03517	GCF_000190515_04039	GCF_000193355_04221	GCF_000239195_03969	GCF_000258885_04185	GCF_000283675_03985	GCF_000292415_03066	GCF_000292455_05867	GCF_000292705_03726	GCF_000300475_03348	GCF_000306745_04210	GCF_000338755_04383	GCF_000341665_04182	GCF_000496285_01354	GCF_000497525_04554	GCF_000512775_04276
ribH		6,7-dimethyl-8-ribityllumazine synthase	114	114	1	1	52153				461	464	461	GCF_000007825_04235	GCF_000007845_04228	GCF_000008005_04007	GCF_000008165_04227	GCF_000008445_04227	GCF_000008505_04047	GCF_000011625_04071	GCF_000013065_03913	GCF_000015065_04045	GCF_000017425_02968	GCF_000018825_04054	GCF_000021205_04129	GCF_000021225_04094	GCF_000021305_04141	GCF_000021445_04242	GCF_000021785_04066	GCF_000022505_04096	GCF_000022865_04227	GCF_000092165_04079	GCF_000143605_04033	GCF_000161455_03560	GCF_000190515_04078	GCF_000193355_04260	GCF_000239195_04007	GCF_000258885_04223	GCF_000283675_04025	GCF_000292415_03027	GCF_000292455_05826	GCF_000292705_03765	GCF_000300475_03387	GCF_000306745_04249	GCF_000338755_04421	GCF_000341665_04221	GCF_000496285_01394	GCF_000497525_04593	GCF_000512775_04314
spo0A_2		Stage 0 sporulation protein A	114	114	1	1	52351				794	830	827	GCF_000007825_04294	GCF_000007845_04283	GCF_000008005_04063	GCF_000008165_04282	GCF_000008445_04282	GCF_000008505_04107	GCF_000011625_04127	GCF_000013065_03965	GCF_000015065_04098	GCF_000017425_03022	GCF_000018825_04132	GCF_000021205_04187	GCF_000021225_04146	GCF_000021305_04199	GCF_000021445_04297	GCF_000021785_04120	GCF_000022505_04149	GCF_000022865_04282	GCF_000092165_04137	GCF_000143605_04085	GCF_000161455_03663	GCF_000190515_04140	GCF_000193355_04325	GCF_000239195_04060	GCF_000258885_04278	GCF_000283675_04077	GCF_000292415_02968	GCF_000292455_05767	GCF_000292705_03839	GCF_000300475_03445	GCF_000306745_04313	GCF_000338755_04478	GCF_000341665_04286	GCF_000496285_01452	GCF_000497525_04651	GCF_000512775_04367
argR		Arginine repressor	114	114	1	1	52358				386	449	448	GCF_000007825_04297	GCF_000007845_04286	GCF_000008005_04066	GCF_000008165_04285	GCF_000008445_04285	GCF_000008505_04110	GCF_000011625_04130	GCF_000013065_03968	GCF_000015065_04101	GCF_000017425_03025	GCF_000018825_04135	GCF_000021205_04190	GCF_000021225_04149	GCF_000021305_04202	GCF_000021445_04300	GCF_000021785_04123	GCF_000022505_04152	GCF_000022865_04285	GCF_000092165_04141	GCF_000143605_04088	GCF_000161455_03660	GCF_000190515_04143	GCF_000193355_04329	GCF_000239195_04063	GCF_000258885_04281	GCF_000283675_04080	GCF_000292415_02965	GCF_000292455_05764	GCF_000292705_03842	GCF_000300475_03448	GCF_000306745_04316	GCF_000338755_04481	GCF_000341665_04289	GCF_000496285_01455	GCF_000497525_04654	GCF_000512775_04370
accC		Biotin carboxylase	114	114	1	1	52370				1322	1352	1351	GCF_000007825_04306	GCF_000007845_04295	GCF_000008005_04075	GCF_000008165_04294	GCF_000008445_04294	GCF_000008505_04119	GCF_000011625_04139	GCF_000013065_03977	GCF_000015065_04110	GCF_000017425_03034	GCF_000018825_04144	GCF_000021205_04199	GCF_000021225_04158	GCF_000021305_04211	GCF_000021445_04309	GCF_000021785_04132	GCF_000022505_04161	GCF_000022865_04294	GCF_000092165_04150	GCF_000143605_04097	GCF_000161455_03651	GCF_000190515_04152	GCF_000193355_04338	GCF_000239195_04072	GCF_000258885_04290	GCF_000283675_04089	GCF_000292415_02956	GCF_000292455_05755	GCF_000292705_03851	GCF_000300475_03457	GCF_000306745_04325	GCF_000338755_04490	GCF_000341665_04298	GCF_000496285_01464	GCF_000497525_04663	GCF_000512775_04379
spoIIIAE		Stage III sporulation protein AE	114	114	1	1	52391				1172	1172	1172	GCF_000007825_04312	GCF_000007845_04301	GCF_000008005_04081	GCF_000008165_04300	GCF_000008445_04300	GCF_000008505_04125	GCF_000011625_04145	GCF_000013065_03983	GCF_000015065_04116	GCF_000017425_03040	GCF_000018825_04149	GCF_000021205_04205	GCF_000021225_04164	GCF_000021305_04216	GCF_000021445_04315	GCF_000021785_04138	GCF_000022505_04167	GCF_000022865_04300	GCF_000092165_04155	GCF_000143605_04103	GCF_000161455_03645	GCF_000190515_04158	GCF_000193355_04345	GCF_000239195_04078	GCF_000258885_04296	GCF_000283675_04095	GCF_000292415_02950	GCF_000292455_05750	GCF_000292705_03856	GCF_000300475_03463	GCF_000306745_04331	GCF_000338755_04497	GCF_000341665_04304	GCF_000496285_01470	GCF_000497525_04669	GCF_000512775_04385
gcvT		Aminomethyltransferase	114	114	1	1	52550				1100	1100	1100	GCF_000007825_04351	GCF_000007845_04338	GCF_000008005_04121	GCF_000008165_04336	GCF_000008445_04337	GCF_000008505_04164	GCF_000011625_04184	GCF_000013065_04018	GCF_000015065_04154	GCF_000017425_03071	GCF_000018825_04187	GCF_000021205_04244	GCF_000021225_04201	GCF_000021305_04249	GCF_000021445_04351	GCF_000021785_04174	GCF_000022505_04205	GCF_000022865_04337	GCF_000092165_04186	GCF_000143605_04141	GCF_000161455_03609	GCF_000190515_04194	GCF_000193355_04383	GCF_000239195_04116	GCF_000258885_04332	GCF_000283675_04132	GCF_000292415_02911	GCF_000292455_05712	GCF_000292705_03889	GCF_000300475_03501	GCF_000306745_04369	GCF_000338755_04535	GCF_000341665_04342	GCF_000496285_01509	GCF_000497525_04709	GCF_000512775_04423
pstB3		Phosphate import ATP-binding protein PstB 3	114	114	1	1	52667				815	833	815	GCF_000007825_04392	GCF_000007845_04379	GCF_000008005_04162	GCF_000008165_04377	GCF_000008445_04378	GCF_000008505_04204	GCF_000011625_04224	GCF_000013065_04060	GCF_000015065_04193	GCF_000017425_03156	GCF_000018825_04227	GCF_000021205_04287	GCF_000021225_04242	GCF_000021305_04296	GCF_000021445_04393	GCF_000021785_04214	GCF_000022505_04244	GCF_000022865_04378	GCF_000092165_04246	GCF_000143605_04184	GCF_000161455_03776	GCF_000190515_04231	GCF_000193355_04426	GCF_000239195_04155	GCF_000258885_04373	GCF_000283675_04173	GCF_000292415_02869	GCF_000292455_05618	GCF_000292705_03930	GCF_000300475_03543	GCF_000306745_04412	GCF_000338755_04577	GCF_000341665_04385	GCF_000496285_01551	GCF_000497525_04752	GCF_000512775_04463
ispG		4-hydroxy-3-methylbut-2-en-1-yl diphosphate synthase (flavodoxin)	114	114	1	1	52694				1106	1136	1112	GCF_000007825_04402	GCF_000007845_04389	GCF_000008005_04172	GCF_000008165_04387	GCF_000008445_04388	GCF_000008505_04214	GCF_000011625_04234	GCF_000013065_04070	GCF_000015065_04203	GCF_000017425_03167	GCF_000018825_04237	GCF_000021205_04297	GCF_000021225_04252	GCF_000021305_04306	GCF_000021445_04403	GCF_000021785_04224	GCF_000022505_04254	GCF_000022865_04388	GCF_000092165_04256	GCF_000143605_04194	GCF_000161455_03766	GCF_000190515_04241	GCF_000193355_04436	GCF_000239195_04165	GCF_000258885_04383	GCF_000283675_04183	GCF_000292415_02859	GCF_000292455_05608	GCF_000292705_03989	GCF_000300475_03553	GCF_000306745_04422	GCF_000338755_04587	GCF_000341665_04395	GCF_000496285_01561	GCF_000497525_04809	GCF_000512775_04473
zur		Zinc-specific metallo-regulatory protein	114	114	1	1	52695				413	413	413	GCF_000007825_04403	GCF_000007845_04390	GCF_000008005_04173	GCF_000008165_04388	GCF_000008445_04389	GCF_000008505_04215	GCF_000011625_04235	GCF_000013065_04071	GCF_000015065_04204	GCF_000017425_03168	GCF_000018825_04238	GCF_000021205_04298	GCF_000021225_04253	GCF_000021305_04307	GCF_000021445_04404	GCF_000021785_04225	GCF_000022505_04255	GCF_000022865_04389	GCF_000092165_04257	GCF_000143605_04195	GCF_000161455_03765	GCF_000190515_04242	GCF_000193355_04437	GCF_000239195_04166	GCF_000258885_04384	GCF_000283675_04184	GCF_000292415_02858	GCF_000292455_05607	GCF_000292705_03990	GCF_000300475_03554	GCF_000306745_04423	GCF_000338755_04588	GCF_000341665_04396	GCF_000496285_01562	GCF_000497525_04810	GCF_000512775_04474
yqfL		Putative pyruvate, phosphate dikinase regulatory protein	114	114	1	1	52729				812	812	812	GCF_000007825_04418	GCF_000007845_04404	GCF_000008005_04188	GCF_000008165_04402	GCF_000008445_04403	GCF_000008505_04229	GCF_000011625_04249	GCF_000013065_04087	GCF_000015065_04218	GCF_000017425_03183	GCF_000018825_04252	GCF_000021205_04312	GCF_000021225_04267	GCF_000021305_04321	GCF_000021445_04418	GCF_000021785_04239	GCF_000022505_04269	GCF_000022865_04403	GCF_000092165_04272	GCF_000143605_04209	GCF_000161455_03750	GCF_000190515_04256	GCF_000193355_04451	GCF_000239195_04180	GCF_000258885_04398	GCF_000283675_04198	GCF_000292415_02844	GCF_000292455_05593	GCF_000292705_04004	GCF_000300475_03569	GCF_000306745_04437	GCF_000338755_04602	GCF_000341665_04410	GCF_000496285_01577	GCF_000497525_04824	GCF_000512775_04490
group_10768		hypothetical protein	114	114	1	1	52733				143	143	143	GCF_000007825_04421	GCF_000007845_04407	GCF_000008005_04191	GCF_000008165_04405	GCF_000008445_04406	GCF_000008505_04232	GCF_000011625_04252	GCF_000013065_04090	GCF_000015065_04221	GCF_000017425_03186	GCF_000018825_04255	GCF_000021205_04315	GCF_000021225_04270	GCF_000021305_04324	GCF_000021445_04421	GCF_000021785_04242	GCF_000022505_04272	GCF_000022865_04406	GCF_000092165_04275	GCF_000143605_04212	GCF_000161455_03747	GCF_000190515_04259	GCF_000193355_04454	GCF_000239195_04183	GCF_000258885_04401	GCF_000283675_04201	GCF_000292415_02841	GCF_000292455_05590	GCF_000292705_04007	GCF_000300475_03572	GCF_000306745_04440	GCF_000338755_04605	GCF_000341665_04413	GCF_000496285_01580	GCF_000497525_04827	GCF_000512775_04493
ydcP_1		putative protease YdcP	114	114	1	1	52973				1280	1280	1280	GCF_000007825_04503	GCF_000007845_04489	GCF_000008005_04271	GCF_000008165_04487	GCF_000008445_04488	GCF_000008505_04314	GCF_000011625_04334	GCF_000013065_04170	GCF_000015065_04303	GCF_000017425_03255	GCF_000018825_04331	GCF_000021205_04397	GCF_000021225_04350	GCF_000021305_04405	GCF_000021445_04502	GCF_000021785_04380	GCF_000022505_04352	GCF_000022865_04487	GCF_000092165_04356	GCF_000143605_04314	GCF_000161455_03858	GCF_000190515_04340	GCF_000193355_04535	GCF_000239195_04263	GCF_000258885_04483	GCF_000283675_04281	GCF_000292415_02762	GCF_000292455_05496	GCF_000292705_04088	GCF_000300475_03651	GCF_000306745_04521	GCF_000338755_04689	GCF_000341665_04494	GCF_000496285_01660	GCF_000497525_04912	GCF_000512775_04581
mnmA		tRNA-specific 2-thiouridylase MnmA	114	114	1	1	52992				1115	1115	1115	GCF_000007825_04518	GCF_000007845_04504	GCF_000008005_04287	GCF_000008165_04502	GCF_000008445_04503	GCF_000008505_04329	GCF_000011625_04349	GCF_000013065_04185	GCF_000015065_04318	GCF_000017425_03268	GCF_000018825_04346	GCF_000021205_04412	GCF_000021225_04365	GCF_000021305_04420	GCF_000021445_04517	GCF_000021785_04395	GCF_000022505_04367	GCF_000022865_04502	GCF_000092165_04371	GCF_000143605_04329	GCF_000161455_03844	GCF_000190515_04354	GCF_000193355_04550	GCF_000239195_04278	GCF_000258885_04498	GCF_000283675_04296	GCF_000292415_02747	GCF_000292455_05481	GCF_000292705_04103	GCF_000300475_03666	GCF_000306745_04536	GCF_000338755_04704	GCF_000341665_04509	GCF_000496285_01676	GCF_000497525_04929	GCF_000512775_04596
tgt		Queuine tRNA-ribosyltransferase	114	114	1	1	53046				743	1139	1135	GCF_000007825_04538	GCF_000007845_04524	GCF_000008005_04309	GCF_000008165_04522	GCF_000008445_04523	GCF_000008505_04349	GCF_000011625_04371	GCF_000013065_04208	GCF_000015065_04338	GCF_000017425_03296	GCF_000018825_04368	GCF_000021205_04432	GCF_000021225_04387	GCF_000021305_04441	GCF_000021445_04537	GCF_000021785_04416	GCF_000022505_04387	GCF_000022865_04522	GCF_000092165_04391	GCF_000143605_04349	GCF_000161455_03822	GCF_000190515_04375	GCF_000193355_04570	GCF_000239195_04298	GCF_000258885_04518	GCF_000283675_04318	GCF_000292415_02725	GCF_000292455_05460	GCF_000292705_04124	GCF_000300475_03688	GCF_000306745_04556	GCF_000338755_04724	GCF_000341665_04529	GCF_000496285_01700	GCF_000497525_04949	GCF_000512775_04617
rph		Ribonuclease PH	114	114	1	1	53292				737	737	737	GCF_000007825_04624	GCF_000007845_04592	GCF_000008005_04387	GCF_000008165_04590	GCF_000008445_04591	GCF_000008505_04420	GCF_000011625_04449	GCF_000013065_04294	GCF_000015065_04417	GCF_000017425_03366	GCF_000018825_04431	GCF_000021205_04497	GCF_000021225_04454	GCF_000021305_04506	GCF_000021445_04606	GCF_000021785_04490	GCF_000022505_04453	GCF_000022865_04590	GCF_000092165_04455	GCF_000143605_04418	GCF_000161455_03925	GCF_000190515_04441	GCF_000193355_04656	GCF_000239195_04389	GCF_000258885_04586	GCF_000283675_04385	GCF_000292415_02655	GCF_000292455_05339	GCF_000292705_04191	GCF_000300475_03752	GCF_000306745_04642	GCF_000338755_04788	GCF_000341665_04615	GCF_000496285_01764	GCF_000497525_05017	GCF_000512775_04687
etfB		Electron transfer flavoprotein subunit beta	114	114	1	1	53407				773	773	773	GCF_000007825_04655	GCF_000007845_04634	GCF_000008005_04445	GCF_000008165_04632	GCF_000008445_04633	GCF_000008505_04460	GCF_000011625_04485	GCF_000013065_04346	GCF_000015065_04447	GCF_000017425_03386	GCF_000018825_04456	GCF_000021205_04526	GCF_000021225_04484	GCF_000021305_04536	GCF_000021445_04648	GCF_000021785_04554	GCF_000022505_04484	GCF_000022865_04632	GCF_000092165_04484	GCF_000143605_04458	GCF_000161455_04111	GCF_000190515_04472	GCF_000193355_04685	GCF_000239195_04429	GCF_000258885_04628	GCF_000283675_04415	GCF_000292415_02624	GCF_000292455_05310	GCF_000292705_04220	GCF_000300475_03781	GCF_000306745_04671	GCF_000338755_04815	GCF_000341665_04644	GCF_000496285_01805	GCF_000497525_05046	GCF_000512775_04730
zapA		Cell division protein ZapA	114	114	1	1	53483				269	269	269	GCF_000007825_04691	GCF_000007845_04668	GCF_000008005_04476	GCF_000008165_04666	GCF_000008445_04667	GCF_000008505_04492	GCF_000011625_04515	GCF_000013065_04376	GCF_000015065_04479	GCF_000017425_03406	GCF_000018825_04489	GCF_000021205_04560	GCF_000021225_04514	GCF_000021305_04568	GCF_000021445_04682	GCF_000021785_04586	GCF_000022505_04516	GCF_000022865_04666	GCF_000092165_04518	GCF_000143605_04489	GCF_000161455_04087	GCF_000190515_04502	GCF_000193355_04719	GCF_000239195_04461	GCF_000258885_04661	GCF_000283675_04445	GCF_000292415_02595	GCF_000292455_05276	GCF_000292705_04252	GCF_000300475_03816	GCF_000306745_04706	GCF_000338755_04848	GCF_000341665_04678	GCF_000496285_01840	GCF_000497525_05080	GCF_000512775_04766
group_10809		NAD-dependent malic enzyme	114	114	1	1	53602				1223	1238	1237	GCF_000007825_04740	GCF_000007845_04717	GCF_000008005_04529	GCF_000008165_04715	GCF_000008445_04716	GCF_000008505_04539	GCF_000011625_04564	GCF_000013065_04423	GCF_000015065_04531	GCF_000017425_03450	GCF_000018825_04539	GCF_000021205_04609	GCF_000021225_04561	GCF_000021305_04616	GCF_000021445_04731	GCF_000021785_04637	GCF_000022505_04568	GCF_000022865_04715	GCF_000092165_04567	GCF_000143605_04536	GCF_000161455_04036	GCF_000190515_04552	GCF_000193355_04768	GCF_000239195_04513	GCF_000258885_04710	GCF_000283675_04492	GCF_000292415_02542	GCF_000292455_05226	GCF_000292705_04300	GCF_000300475_03862	GCF_000306745_04755	GCF_000338755_04898	GCF_000341665_04727	GCF_000496285_01887	GCF_000497525_05129	GCF_000512775_04815
group_10810		Putative universal stress protein	114	114	1	1	53724				440	458	457	GCF_000007825_04761	GCF_000007845_04742	GCF_000008005_04552	GCF_000008165_04740	GCF_000008445_04741	GCF_000008505_04566	GCF_000011625_04590	GCF_000013065_04449	GCF_000015065_04558	GCF_000017425_03464	GCF_000018825_04560	GCF_000021205_04630	GCF_000021225_04584	GCF_000021305_04637	GCF_000021445_04757	GCF_000021785_04661	GCF_000022505_04594	GCF_000022865_04740	GCF_000092165_04589	GCF_000143605_04563	GCF_000161455_04015	GCF_000190515_04575	GCF_000193355_04790	GCF_000239195_04539	GCF_000258885_04735	GCF_000283675_04515	GCF_000292415_02517	GCF_000292455_05204	GCF_000292705_04321	GCF_000300475_03883	GCF_000306745_04777	GCF_000338755_04919	GCF_000341665_04749	GCF_000496285_01908	GCF_000497525_05151	GCF_000512775_04840
tyrS1		Tyrosine--tRNA ligase 1	114	114	1	1	53888				1256	1256	1256	GCF_000007825_04795	GCF_000007845_04777	GCF_000008005_04586	GCF_000008165_04775	GCF_000008445_04776	GCF_000008505_04600	GCF_000011625_04629	GCF_000013065_04489	GCF_000015065_04595	GCF_000017425_03496	GCF_000018825_04593	GCF_000021205_04667	GCF_000021225_04623	GCF_000021305_04673	GCF_000021445_04792	GCF_000021785_04695	GCF_000022505_04632	GCF_000022865_04775	GCF_000092165_04626	GCF_000143605_04598	GCF_000161455_03972	GCF_000190515_04612	GCF_000193355_04824	GCF_000239195_04578	GCF_000258885_04770	GCF_000283675_04554	GCF_000292415_02479	GCF_000292455_05169	GCF_000292705_04355	GCF_000300475_03919	GCF_000306745_04811	GCF_000338755_04959	GCF_000341665_04783	GCF_000496285_01944	GCF_000497525_05203	GCF_000512775_04875
pncB2_2		Nicotinate phosphoribosyltransferase pncB2	114	114	1	1	54019				1118	1142	1118	GCF_000007825_04822	GCF_000007845_04805	GCF_000008005_04617	GCF_000008165_04803	GCF_000008445_04804	GCF_000008505_04629	GCF_000011625_04661	GCF_000013065_04518	GCF_000015065_04625	GCF_000017425_03511	GCF_000018825_04622	GCF_000021205_04697	GCF_000021225_04651	GCF_000021305_04701	GCF_000021445_04820	GCF_000021785_04725	GCF_000022505_04665	GCF_000022865_04803	GCF_000092165_04655	GCF_000143605_04630	GCF_000161455_03946	GCF_000190515_04638	GCF_000193355_04855	GCF_000239195_04605	GCF_000258885_04798	GCF_000283675_04582	GCF_000292415_02447	GCF_000292455_05141	GCF_000292705_04382	GCF_000300475_03948	GCF_000306745_04842	GCF_000338755_04996	GCF_000341665_04814	GCF_000496285_01975	GCF_000497525_05236	GCF_000512775_04904
bioB_2		Biotin synthase	114	114	1	1	48906				959	959	959	GCF_000007825_04883	GCF_000007845_04865	GCF_000008005_04677	GCF_000008165_04863	GCF_000008445_04864	GCF_000008505_04688	GCF_000011625_04720	GCF_000013065_04580	GCF_000015065_04685	GCF_000017425_03586	GCF_000018825_04682	GCF_000021205_04757	GCF_000021225_04710	GCF_000021305_04761	GCF_000021445_04881	GCF_000021785_04784	GCF_000022505_04725	GCF_000022865_04863	GCF_000092165_04717	GCF_000143605_04690	GCF_000161455_04187	GCF_000190515_04700	GCF_000193355_04917	GCF_000239195_04665	GCF_000258885_04858	GCF_000283675_04641	GCF_000292415_02387	GCF_000292455_05081	GCF_000292705_04442	GCF_000300475_04010	GCF_000306745_04904	GCF_000338755_05057	GCF_000341665_04876	GCF_000496285_02040	GCF_000497525_05298	GCF_000512775_04967
pspA_3		hypothetical protein	114	114	1	1	33463				665	665	665	GCF_000007825_04939	GCF_000007845_04921	GCF_000008005_04740	GCF_000008165_04919	GCF_000008445_04920	GCF_000008505_04747	GCF_000011625_04781	GCF_000013065_04636	GCF_000015065_04747	GCF_000017425_03633	GCF_000018825_04741	GCF_000021205_04820	GCF_000021225_04766	GCF_000021305_04827	GCF_000021445_04938	GCF_000021785_04838	GCF_000022505_04783	GCF_000022865_04919	GCF_000092165_04773	GCF_000143605_04745	GCF_000161455_04292	GCF_000190515_04760	GCF_000193355_04979	GCF_000239195_04725	GCF_000258885_04914	GCF_000283675_04697	GCF_000292415_02322	GCF_000292455_05014	GCF_000292705_04506	GCF_000300475_04072	GCF_000306745_04966	GCF_000338755_05114	GCF_000341665_04938	GCF_000496285_02095	GCF_000497525_05360	GCF_000512775_05024
yxdL_5		ABC transporter ATP-binding protein YxdL	114	114	1	1	33708				752	755	753	GCF_000007825_04978	GCF_000007845_04953	GCF_000008005_04769	GCF_000008165_04951	GCF_000008445_04952	GCF_000008505_04778	GCF_000011625_04815	GCF_000013065_04673	GCF_000015065_04785	GCF_000017425_03646	GCF_000018825_04783	GCF_000021205_04854	GCF_000021225_04801	GCF_000021305_04866	GCF_000021445_04969	GCF_000021785_04867	GCF_000022505_04821	GCF_000022865_04951	GCF_000092165_04813	GCF_000143605_04788	GCF_000161455_04263	GCF_000190515_04793	GCF_000193355_05011	GCF_000239195_04754	GCF_000258885_04946	GCF_000283675_04732	GCF_000292415_02292	GCF_000292455_04977	GCF_000292705_04546	GCF_000300475_04110	GCF_000306745_04997	GCF_000338755_05144	GCF_000341665_04969	GCF_000496285_02132	GCF_000497525_05393	GCF_000512775_05056
cspD_3		Cold shock-like protein CspD	114	114	1	1	33762				200	200	200	GCF_000007825_04999	GCF_000007845_04976	GCF_000008005_04793	GCF_000008165_04974	GCF_000008445_04975	GCF_000008505_04799	GCF_000011625_04838	GCF_000013065_04693	GCF_000015065_04805	GCF_000017425_03658	GCF_000018825_04804	GCF_000021205_04879	GCF_000021225_04821	GCF_000021305_04886	GCF_000021445_04992	GCF_000021785_04887	GCF_000022505_04841	GCF_000022865_04974	GCF_000092165_04833	GCF_000143605_04810	GCF_000161455_04251	GCF_000190515_04814	GCF_000193355_05034	GCF_000239195_04774	GCF_000258885_04969	GCF_000283675_04752	GCF_000292415_02268	GCF_000292455_04957	GCF_000292705_04566	GCF_000300475_04130	GCF_000306745_05020	GCF_000338755_05172	GCF_000341665_04992	GCF_000496285_02153	GCF_000497525_05417	GCF_000512775_05079
pgi		Glucose-6-phosphate isomerase	114	114	1	1	33810				1352	1352	1352	GCF_000007825_05042	GCF_000007845_05014	GCF_000008005_04834	GCF_000008165_05012	GCF_000008445_05013	GCF_000008505_04840	GCF_000011625_04878	GCF_000013065_04733	GCF_000015065_04845	GCF_000017425_03698	GCF_000018825_04846	GCF_000021205_04920	GCF_000021225_04862	GCF_000021305_04929	GCF_000021445_05030	GCF_000021785_04926	GCF_000022505_04881	GCF_000022865_05012	GCF_000092165_04874	GCF_000143605_04850	GCF_000161455_04319	GCF_000190515_04854	GCF_000193355_05069	GCF_000239195_04814	GCF_000258885_05007	GCF_000283675_04793	GCF_000292415_02227	GCF_000292455_04913	GCF_000292705_04609	GCF_000300475_04152	GCF_000306745_05062	GCF_000338755_05213	GCF_000341665_05026	GCF_000496285_02196	GCF_000497525_05451	GCF_000512775_05118
yjlD_2		NADH dehydrogenase-like protein YjlD	114	114	1	1	34441				1127	1178	1177	GCF_000007825_05211	GCF_000007845_05184	GCF_000008005_04998	GCF_000008165_05181	GCF_000008445_05183	GCF_000008505_05006	GCF_000011625_05043	GCF_000013065_04901	GCF_000015065_05018	GCF_000017425_03838	GCF_000018825_05021	GCF_000021205_05100	GCF_000021225_05037	GCF_000021305_05094	GCF_000021445_05200	GCF_000021785_05090	GCF_000022505_05056	GCF_000022865_05182	GCF_000092165_05039	GCF_000143605_05017	GCF_000161455_04436	GCF_000190515_05081	GCF_000193355_05303	GCF_000239195_04988	GCF_000258885_05177	GCF_000283675_04967	GCF_000292415_02062	GCF_000292455_04689	GCF_000292705_04775	GCF_000300475_04311	GCF_000306745_05293	GCF_000338755_05453	GCF_000341665_05255	GCF_000496285_02357	GCF_000497525_05686	GCF_000512775_05289
cggR		Central glycolytic genes regulator	114	114	1	1	3606				1007	1028	1027	GCF_000007825_05292	GCF_000007845_05238	GCF_000008005_05032	GCF_000008165_05235	GCF_000008445_05237	GCF_000008505_05049	GCF_000011625_05077	GCF_000013065_04958	GCF_000015065_05052	GCF_000017425_03875	GCF_000018825_05056	GCF_000021205_05139	GCF_000021225_05094	GCF_000021305_05137	GCF_000021445_05255	GCF_000021785_05137	GCF_000022505_05089	GCF_000022865_05236	GCF_000092165_05102	GCF_000143605_05063	GCF_000161455_04531	GCF_000190515_05118	GCF_000193355_05342	GCF_000239195_05025	GCF_000258885_05232	GCF_000283675_05024	GCF_000292415_02020	GCF_000292455_04644	GCF_000292705_04817	GCF_000300475_04352	GCF_000306745_05332	GCF_000338755_05492	GCF_000341665_05294	GCF_000496285_02399	GCF_000497525_05772	GCF_000512775_05344
licH		putative 6-phospho-beta-glucosidase	114	114	1	1	3910				1325	1325	1325	GCF_000007825_05361	GCF_000007845_05304	GCF_000008005_05098	GCF_000008165_05301	GCF_000008445_05304	GCF_000008505_05117	GCF_000011625_05148	GCF_000013065_05043	GCF_000015065_05126	GCF_000017425_03944	GCF_000018825_05125	GCF_000021205_05207	GCF_000021225_05171	GCF_000021305_05201	GCF_000021445_05321	GCF_000021785_05205	GCF_000022505_05172	GCF_000022865_05303	GCF_000092165_05175	GCF_000143605_05133	GCF_000161455_04602	GCF_000190515_05233	GCF_000193355_05409	GCF_000239195_05104	GCF_000258885_05299	GCF_000283675_05101	GCF_000292415_01954	GCF_000292455_04511	GCF_000292705_04881	GCF_000300475_04417	GCF_000306745_05399	GCF_000338755_05625	GCF_000341665_05361	GCF_000496285_02468	GCF_000497525_05920	GCF_000512775_05412
murA1		UDP-N-acetylglucosamine 1-carboxyvinyltransferase 1	114	114	1	1	58098				1304	1304	1304	GCF_000007825_05445	GCF_000007845_05386	GCF_000008005_05183	GCF_000008165_05383	GCF_000008445_05386	GCF_000008505_05202	GCF_000011625_05236	GCF_000013065_05138	GCF_000015065_05217	GCF_000017425_03997	GCF_000018825_05207	GCF_000021205_05284	GCF_000021225_05261	GCF_000021305_05284	GCF_000021445_05401	GCF_000021785_05283	GCF_000022505_05263	GCF_000022865_05385	GCF_000092165_05264	GCF_000143605_05219	GCF_000161455_04689	GCF_000190515_05315	GCF_000193355_05502	GCF_000239195_05194	GCF_000258885_05380	GCF_000283675_05191	GCF_000292415_01869	GCF_000292455_04433	GCF_000292705_04960	GCF_000300475_04498	GCF_000306745_05490	GCF_000338755_05705	GCF_000341665_05452	GCF_000496285_02549	GCF_000497525_06007	GCF_000512775_05496
nqo6		NADH-quinone oxidoreductase subunit 6	114	114	1	1	58119				287	518	515	GCF_000007825_05457	GCF_000007845_05398	GCF_000008005_05195	GCF_000008165_05395	GCF_000008445_05398	GCF_000008505_05214	GCF_000011625_05248	GCF_000013065_05150	GCF_000015065_05229	GCF_000017425_04009	GCF_000018825_05219	GCF_000021205_05296	GCF_000021225_05273	GCF_000021305_05296	GCF_000021445_05413	GCF_000021785_05295	GCF_000022505_05275	GCF_000022865_05397	GCF_000092165_05277	GCF_000143605_05231	GCF_000161455_04701	GCF_000190515_05327	GCF_000193355_05514	GCF_000239195_05206	GCF_000258885_05392	GCF_000283675_05203	GCF_000292415_01857	GCF_000292455_04421	GCF_000292705_04972	GCF_000300475_04510	GCF_000306745_05502	GCF_000338755_05717	GCF_000341665_05464	GCF_000496285_02561	GCF_000497525_06019	GCF_000512775_05508
prfA		Peptide chain release factor 1	114	114	1	1	58182				1067	1067	1067	GCF_000007825_05489	GCF_000007845_05427	GCF_000008005_05226	GCF_000008165_05424	GCF_000008445_05427	GCF_000008505_05245	GCF_000011625_05279	GCF_000013065_05179	GCF_000015065_05259	GCF_000017425_04041	GCF_000018825_05249	GCF_000021205_05328	GCF_000021225_05303	GCF_000021305_05326	GCF_000021445_05442	GCF_000021785_05324	GCF_000022505_05308	GCF_000022865_05426	GCF_000092165_05309	GCF_000143605_05261	GCF_000161455_04729	GCF_000190515_05358	GCF_000193355_05544	GCF_000239195_05238	GCF_000258885_05421	GCF_000283675_05233	GCF_000292415_01826	GCF_000292455_04391	GCF_000292705_05004	GCF_000300475_04540	GCF_000306745_05532	GCF_000338755_05749	GCF_000341665_05494	GCF_000496285_02591	GCF_000497525_06049	GCF_000512775_05540
rpmE2		50S ribosomal protein L31 type B	114	114	1	1	58184				245	245	245	GCF_000007825_05491	GCF_000007845_05429	GCF_000008005_05228	GCF_000008165_05426	GCF_000008445_05429	GCF_000008505_05247	GCF_000011625_05281	GCF_000013065_05181	GCF_000015065_05261	GCF_000017425_04043	GCF_000018825_05251	GCF_000021205_05330	GCF_000021225_05305	GCF_000021305_05328	GCF_000021445_05444	GCF_000021785_05326	GCF_000022505_05310	GCF_000022865_05428	GCF_000092165_05311	GCF_000143605_05263	GCF_000161455_04731	GCF_000190515_05360	GCF_000193355_05546	GCF_000239195_05241	GCF_000258885_05423	GCF_000283675_05235	GCF_000292415_01824	GCF_000292455_04389	GCF_000292705_05006	GCF_000300475_04542	GCF_000306745_05534	GCF_000338755_05751	GCF_000341665_05496	GCF_000496285_02593	GCF_000497525_06051	GCF_000512775_05542
group_10906		hypothetical protein	114	114	1	1	58185				836	1271	1267	GCF_000007825_05492	GCF_000007845_05430	GCF_000008005_05229	GCF_000008165_05427	GCF_000008445_05430	GCF_000008505_05248	GCF_000011625_05282	GCF_000013065_05182	GCF_000015065_05262	GCF_000017425_04044	GCF_000018825_05252	GCF_000021205_05331	GCF_000021225_05306	GCF_000021305_05329	GCF_000021445_05445	GCF_000021785_05327	GCF_000022505_05311	GCF_000022865_05429	GCF_000092165_05312	GCF_000143605_05264	GCF_000161455_04732	GCF_000190515_05361	GCF_000193355_05547	GCF_000239195_05242	GCF_000258885_05424	GCF_000283675_05236	GCF_000292415_01823	GCF_000292455_04388	GCF_000292705_05007	GCF_000300475_04543	GCF_000306745_05535	GCF_000338755_05752	GCF_000341665_05497	GCF_000496285_02594	GCF_000497525_06052	GCF_000512775_05543
speB		Agmatinase	114	114	1	1	58275				872	872	872	GCF_000007825_05529	GCF_000007845_05468	GCF_000008005_05264	GCF_000008165_05465	GCF_000008445_05468	GCF_000008505_05283	GCF_000011625_05317	GCF_000013065_05218	GCF_000015065_05298	GCF_000017425_04073	GCF_000018825_05286	GCF_000021205_05366	GCF_000021225_05342	GCF_000021305_05365	GCF_000021445_05483	GCF_000021785_05363	GCF_000022505_05347	GCF_000022865_05467	GCF_000092165_05348	GCF_000143605_05300	GCF_000161455_04763	GCF_000190515_05396	GCF_000193355_05583	GCF_000239195_05279	GCF_000258885_05461	GCF_000283675_05272	GCF_000292415_01787	GCF_000292455_04351	GCF_000292705_05060	GCF_000300475_04579	GCF_000306745_05571	GCF_000338755_05793	GCF_000341665_05536	GCF_000496285_02627	GCF_000497525_06093	GCF_000512775_05583
pdxK		Pyridoxine kinase	114	114	1	1	58400				821	824	823	GCF_000007825_05573	GCF_000007845_05515	GCF_000008005_05306	GCF_000008165_05512	GCF_000008445_05515	GCF_000008505_05326	GCF_000011625_05360	GCF_000013065_05263	GCF_000015065_05341	GCF_000017425_04114	GCF_000018825_05329	GCF_000021205_05409	GCF_000021225_05386	GCF_000021305_05408	GCF_000021445_05529	GCF_000021785_05408	GCF_000022505_05390	GCF_000022865_05514	GCF_000092165_05391	GCF_000143605_05343	GCF_000161455_04810	GCF_000190515_05440	GCF_000193355_05626	GCF_000239195_05322	GCF_000258885_05508	GCF_000283675_05316	GCF_000292415_01744	GCF_000292455_04309	GCF_000292705_05103	GCF_000300475_04622	GCF_000306745_05614	GCF_000338755_05837	GCF_000341665_05579	GCF_000496285_02670	GCF_000497525_06136	GCF_000512775_05630
murI		Glutamate racemase	114	114	1	1	53295				803	812	808	GCF_000007825_04626	GCF_000007845_04594	GCF_000008005_04389	GCF_000008165_04592	GCF_000008445_04593	GCF_000008505_04422	GCF_000011625_04451	GCF_000013065_04296	GCF_000015065_04419	GCF_000017425_03368	GCF_000018825_04433	GCF_000021205_04499	GCF_000021225_04456	GCF_000021305_04508	GCF_000021445_04608	GCF_000021785_04492	GCF_000022505_04455	GCF_000022865_04592	GCF_000092165_04457	GCF_000143605_04420	GCF_000161455_03927	GCF_000190515_04443	GCF_000193355_04658	GCF_000239195_04391	GCF_000258885_04588	GCF_000283675_04387	GCF_000292415_02653	GCF_000292455_05337	GCF_000292705_04193	GCF_000300475_03754	GCF_000306745_04644	GCF_000338755_04790	GCF_000341665_04617	GCF_000496285_01766	GCF_000497525_05019	GCF_000512775_04689
lipA		Lipoyl synthase	114	114	1	1	34102				893	1004	896	GCF_000007825_05118	GCF_000007845_05086	GCF_000008005_04904	GCF_000008165_05083	GCF_000008445_05085	GCF_000008505_04911	GCF_000011625_04944	GCF_000013065_04803	GCF_000015065_04912	GCF_000017425_03762	GCF_000018825_04922	GCF_000021205_05005	GCF_000021225_04932	GCF_000021305_05007	GCF_000021445_05102	GCF_000021785_04992	GCF_000022505_04949	GCF_000022865_05084	GCF_000092165_04945	GCF_000143605_04921	GCF_000161455_04399	GCF_000190515_04978	GCF_000193355_05203	GCF_000239195_04882	GCF_000258885_05078	GCF_000283675_04863	GCF_000292415_02156	GCF_000292455_04831	GCF_000292705_04685	GCF_000300475_04220	GCF_000306745_05197	GCF_000338755_05363	GCF_000341665_05159	GCF_000496285_02268	GCF_000497525_05583	GCF_000512775_05190
group_11279		hypothetical protein	114	114	1	1	31197				656	659	656	GCF_000007825_02261	GCF_000007845_02234	GCF_000008005_02235	GCF_000008165_02233	GCF_000008445_02233	GCF_000008505_02167	GCF_000011625_02174	GCF_000013065_02178	GCF_000015065_02218	GCF_000017425_01780	GCF_000018825_02158	GCF_000021205_02176	GCF_000021225_02266	GCF_000021305_02126	GCF_000021445_02272	GCF_000021785_02253	GCF_000022505_02261	GCF_000022865_02233	GCF_000092165_02169	GCF_000143605_02165	GCF_000161455_01996	GCF_000190515_02356	GCF_000193355_02271	GCF_000239195_02217	GCF_000258885_02229	GCF_000283675_02204	GCF_000292415_04796	GCF_000292455_01756	GCF_000292705_01705	GCF_000300475_01406	GCF_000306745_02274	GCF_000338755_02529	GCF_000341665_02259	GCF_000496285_04930	GCF_000497525_02528	GCF_000512775_02275
glmS		Glutamine--fructose-6-phosphate aminotransferase [isomerizing]	114	114	1	1	56419				1802	1805	1802	GCF_000007825_00193	GCF_000007845_00180	GCF_000008005_00179	GCF_000008165_00180	GCF_000008445_00180	GCF_000008505_00191	GCF_000011625_00179	GCF_000013065_00178	GCF_000015065_00191	GCF_000017425_00192	GCF_000018825_00191	GCF_000021205_00191	GCF_000021225_00192	GCF_000021305_00180	GCF_000021445_00180	GCF_000021785_00181	GCF_000022505_00191	GCF_000022865_00180	GCF_000092165_00187	GCF_000143605_00191	GCF_000161455_05225	GCF_000190515_00191	GCF_000193355_00180	GCF_000239195_00193	GCF_000258885_00180	GCF_000283675_00191	GCF_000292415_01462	GCF_000292455_04038	GCF_000292705_05396	GCF_000300475_04874	GCF_000306745_00191	GCF_000338755_00180	GCF_000341665_00180	GCF_000496285_02928	GCF_000497525_00185	GCF_000512775_00179
korB		2-oxoglutarate oxidoreductase subunit KorB	114	114	1	1	14935				866	875	866	GCF_000007825_03888	GCF_000007845_03815	GCF_000008005_03649	GCF_000008165_03814	GCF_000008445_03814	GCF_000008505_03699	GCF_000011625_03729	GCF_000013065_03567	GCF_000015065_03701	GCF_000017425_02575	GCF_000018825_03654	GCF_000021205_03788	GCF_000021225_03682	GCF_000021305_03741	GCF_000021445_00694	GCF_000021785_03719	GCF_000022505_03752	GCF_000022865_03814	GCF_000092165_03735	GCF_000143605_03683	GCF_000161455_03151	GCF_000190515_03729	GCF_000193355_03851	GCF_000239195_03661	GCF_000258885_03810	GCF_000283675_03611	GCF_000292415_03371	GCF_000292455_00075	GCF_000292705_03374	GCF_000300475_02919	GCF_000306745_03846	GCF_000338755_04068	GCF_000341665_03818	GCF_000496285_01026	GCF_000497525_04186	GCF_000512775_03889
group_11620		hypothetical protein	114	114	1	1	52392				278	368	280	GCF_000007825_04313	GCF_000007845_04302	GCF_000008005_04082	GCF_000008165_04301	GCF_000008445_04301	GCF_000008505_04126	GCF_000011625_04146	GCF_000013065_03984	GCF_000015065_04117	GCF_000017425_03041	GCF_000018825_04150	GCF_000021205_04206	GCF_000021225_04165	GCF_000021305_04217	GCF_000021445_04316	GCF_000021785_04139	GCF_000022505_04168	GCF_000022865_04301	GCF_000092165_04156	GCF_000143605_04104	GCF_000161455_03644	GCF_000190515_04159	GCF_000193355_04346	GCF_000239195_04079	GCF_000258885_04297	GCF_000283675_04096	GCF_000292415_02949	GCF_000292455_05749	GCF_000292705_03857	GCF_000300475_03464	GCF_000306745_04332	GCF_000338755_04498	GCF_000341665_04305	GCF_000496285_01471	GCF_000497525_04670	GCF_000512775_04386
ysdC_2		Putative aminopeptidase YsdC	114	114	1	1	53532				1085	1088	1085	GCF_000007825_04707	GCF_000007845_04686	GCF_000008005_04497	GCF_000008165_04684	GCF_000008445_04685	GCF_000008505_04507	GCF_000011625_04531	GCF_000013065_04391	GCF_000015065_04499	GCF_000017425_03419	GCF_000018825_04508	GCF_000021205_04576	GCF_000021225_04529	GCF_000021305_04583	GCF_000021445_04700	GCF_000021785_04605	GCF_000022505_04536	GCF_000022865_04684	GCF_000092165_04534	GCF_000143605_04504	GCF_000161455_04069	GCF_000190515_04521	GCF_000193355_04735	GCF_000239195_04481	GCF_000258885_04679	GCF_000283675_04460	GCF_000292415_02574	GCF_000292455_05261	GCF_000292705_04267	GCF_000300475_03830	GCF_000306745_04722	GCF_000338755_04865	GCF_000341665_04694	GCF_000496285_01855	GCF_000497525_05096	GCF_000512775_04784
spoVG		Putative septation protein SpoVG	114	114	1	1	58810				293	347	294	GCF_000007825_00055	GCF_000007845_00054	GCF_000008005_00054	GCF_000008165_00054	GCF_000008445_00054	GCF_000008505_00054	GCF_000011625_00054	GCF_000013065_00053	GCF_000015065_00054	GCF_000017425_00054	GCF_000018825_00054	GCF_000021205_00054	GCF_000021225_00054	GCF_000021305_00055	GCF_000021445_00054	GCF_000021785_00054	GCF_000022505_00054	GCF_000022865_00054	GCF_000092165_00050	GCF_000143605_00053	GCF_000161455_00038	GCF_000190515_00054	GCF_000193355_00050	GCF_000239195_00055	GCF_000258885_00054	GCF_000283675_00054	GCF_000292415_01599	GCF_000292455_04163	GCF_000292705_05259	GCF_000300475_04749	GCF_000306745_00054	GCF_000338755_00054	GCF_000341665_00050	GCF_000496285_02802	GCF_000497525_00054	GCF_000512775_00052
hpt_1		Hypoxanthine-guanine phosphoribosyltransferase	114	114	1	1	58848				542	542	542	GCF_000007825_00073	GCF_000007845_00072	GCF_000008005_00072	GCF_000008165_00072	GCF_000008445_00072	GCF_000008505_00072	GCF_000011625_00072	GCF_000013065_00071	GCF_000015065_00072	GCF_000017425_00072	GCF_000018825_00072	GCF_000021205_00072	GCF_000021225_00072	GCF_000021305_00073	GCF_000021445_00072	GCF_000021785_00072	GCF_000022505_00072	GCF_000022865_00072	GCF_000092165_00068	GCF_000143605_00072	GCF_000161455_00056	GCF_000190515_00072	GCF_000193355_00068	GCF_000239195_00073	GCF_000258885_00072	GCF_000283675_00072	GCF_000292415_01581	GCF_000292455_04145	GCF_000292705_05277	GCF_000300475_04766	GCF_000306745_00072	GCF_000338755_00073	GCF_000341665_00068	GCF_000496285_02821	GCF_000497525_00072	GCF_000512775_00070
coaX		Type III pantothenate kinase	114	114	1	1	58851				776	854	789	GCF_000007825_00075	GCF_000007845_00074	GCF_000008005_00074	GCF_000008165_00074	GCF_000008445_00074	GCF_000008505_00074	GCF_000011625_00074	GCF_000013065_00073	GCF_000015065_00074	GCF_000017425_00074	GCF_000018825_00074	GCF_000021205_00074	GCF_000021225_00074	GCF_000021305_00075	GCF_000021445_00074	GCF_000021785_00074	GCF_000022505_00074	GCF_000022865_00074	GCF_000092165_00070	GCF_000143605_00074	GCF_000161455_00058	GCF_000190515_00074	GCF_000193355_00070	GCF_000239195_00075	GCF_000258885_00074	GCF_000283675_00074	GCF_000292415_01579	GCF_000292455_04143	GCF_000292705_05279	GCF_000300475_04768	GCF_000306745_00074	GCF_000338755_00075	GCF_000341665_00070	GCF_000496285_02823	GCF_000497525_00074	GCF_000512775_00072
disA		DNA integrity scanning protein DisA	114	114	1	1	56882				1073	1073	1073	GCF_000007825_00107	GCF_000007845_00094	GCF_000008005_00094	GCF_000008165_00094	GCF_000008445_00094	GCF_000008505_00106	GCF_000011625_00094	GCF_000013065_00093	GCF_000015065_00106	GCF_000017425_00106	GCF_000018825_00106	GCF_000021205_00106	GCF_000021225_00106	GCF_000021305_00095	GCF_000021445_00094	GCF_000021785_00094	GCF_000022505_00106	GCF_000022865_00094	GCF_000092165_00102	GCF_000143605_00106	GCF_000161455_00075	GCF_000190515_00106	GCF_000193355_00095	GCF_000239195_00107	GCF_000258885_00094	GCF_000283675_00106	GCF_000292415_01547	GCF_000292455_04123	GCF_000292705_05311	GCF_000300475_04788	GCF_000306745_00106	GCF_000338755_00095	GCF_000341665_00095	GCF_000496285_02843	GCF_000497525_00099	GCF_000512775_00092
sigH_1		RNA polymerase sigma-H factor	114	114	1	1	56855				656	722	658	GCF_000007825_00117	GCF_000007845_00104	GCF_000008005_00104	GCF_000008165_00104	GCF_000008445_00104	GCF_000008505_00116	GCF_000011625_00104	GCF_000013065_00103	GCF_000015065_00116	GCF_000017425_00116	GCF_000018825_00116	GCF_000021205_00116	GCF_000021225_00117	GCF_000021305_00105	GCF_000021445_00104	GCF_000021785_00105	GCF_000022505_00116	GCF_000022865_00104	GCF_000092165_00112	GCF_000143605_00116	GCF_000161455_00135	GCF_000190515_00116	GCF_000193355_00105	GCF_000239195_00117	GCF_000258885_00104	GCF_000283675_00116	GCF_000292415_01537	GCF_000292455_04113	GCF_000292705_05321	GCF_000300475_04798	GCF_000306745_00116	GCF_000338755_00105	GCF_000341665_00105	GCF_000496285_02853	GCF_000497525_00109	GCF_000512775_00102
rplB		50S ribosomal protein L2	114	114	1	1	56825				830	830	830	GCF_000007825_00136	GCF_000007845_00123	GCF_000008005_00123	GCF_000008165_00123	GCF_000008445_00123	GCF_000008505_00135	GCF_000011625_00123	GCF_000013065_00122	GCF_000015065_00135	GCF_000017425_00136	GCF_000018825_00135	GCF_000021205_00135	GCF_000021225_00136	GCF_000021305_00124	GCF_000021445_00123	GCF_000021785_00125	GCF_000022505_00135	GCF_000022865_00123	GCF_000092165_00131	GCF_000143605_00135	GCF_000161455_00116	GCF_000190515_00135	GCF_000193355_00124	GCF_000239195_00137	GCF_000258885_00123	GCF_000283675_00135	GCF_000292415_01518	GCF_000292455_04094	GCF_000292705_05340	GCF_000300475_04817	GCF_000306745_00135	GCF_000338755_00124	GCF_000341665_00124	GCF_000496285_02872	GCF_000497525_00128	GCF_000512775_00122
rplX		50S ribosomal protein L24	114	114	1	1	56816				239	311	309	GCF_000007825_00144	GCF_000007845_00131	GCF_000008005_00131	GCF_000008165_00131	GCF_000008445_00131	GCF_000008505_00143	GCF_000011625_00131	GCF_000013065_00130	GCF_000015065_00143	GCF_000017425_00144	GCF_000018825_00143	GCF_000021205_00143	GCF_000021225_00144	GCF_000021305_00132	GCF_000021445_00131	GCF_000021785_00133	GCF_000022505_00143	GCF_000022865_00131	GCF_000092165_00139	GCF_000143605_00143	GCF_000161455_00108	GCF_000190515_00143	GCF_000193355_00132	GCF_000239195_00145	GCF_000258885_00131	GCF_000283675_00143	GCF_000292415_01510	GCF_000292455_04086	GCF_000292705_05348	GCF_000300475_04825	GCF_000306745_00143	GCF_000338755_00132	GCF_000341665_00132	GCF_000496285_02880	GCF_000497525_00136	GCF_000512775_00130
rplE		50S ribosomal protein L5	114	114	1	1	56815				539	539	539	GCF_000007825_00145	GCF_000007845_00132	GCF_000008005_00132	GCF_000008165_00132	GCF_000008445_00132	GCF_000008505_00144	GCF_000011625_00132	GCF_000013065_00131	GCF_000015065_00144	GCF_000017425_00145	GCF_000018825_00144	GCF_000021205_00144	GCF_000021225_00145	GCF_000021305_00133	GCF_000021445_00132	GCF_000021785_00134	GCF_000022505_00144	GCF_000022865_00132	GCF_000092165_00140	GCF_000143605_00144	GCF_000161455_00107	GCF_000190515_00144	GCF_000193355_00133	GCF_000239195_00146	GCF_000258885_00132	GCF_000283675_00144	GCF_000292415_01509	GCF_000292455_04085	GCF_000292705_05349	GCF_000300475_04826	GCF_000306745_00144	GCF_000338755_00133	GCF_000341665_00133	GCF_000496285_02881	GCF_000497525_00137	GCF_000512775_00131
rplR		50S ribosomal protein L18	114	114	1	1	56810				362	362	362	GCF_000007825_00149	GCF_000007845_00136	GCF_000008005_00136	GCF_000008165_00136	GCF_000008445_00136	GCF_000008505_00148	GCF_000011625_00136	GCF_000013065_00135	GCF_000015065_00148	GCF_000017425_00149	GCF_000018825_00148	GCF_000021205_00148	GCF_000021225_00149	GCF_000021305_00137	GCF_000021445_00136	GCF_000021785_00138	GCF_000022505_00148	GCF_000022865_00136	GCF_000092165_00144	GCF_000143605_00148	GCF_000161455_00103	GCF_000190515_00148	GCF_000193355_00137	GCF_000239195_00150	GCF_000258885_00136	GCF_000283675_00148	GCF_000292415_01505	GCF_000292455_04081	GCF_000292705_05353	GCF_000300475_04830	GCF_000306745_00148	GCF_000338755_00137	GCF_000341665_00137	GCF_000496285_02885	GCF_000497525_00141	GCF_000512775_00135
rplO		50S ribosomal protein L15	114	114	1	1	56807				440	440	440	GCF_000007825_00152	GCF_000007845_00139	GCF_000008005_00139	GCF_000008165_00139	GCF_000008445_00139	GCF_000008505_00151	GCF_000011625_00139	GCF_000013065_00138	GCF_000015065_00151	GCF_000017425_00152	GCF_000018825_00151	GCF_000021205_00151	GCF_000021225_00152	GCF_000021305_00140	GCF_000021445_00139	GCF_000021785_00141	GCF_000022505_00151	GCF_000022865_00139	GCF_000092165_00147	GCF_000143605_00151	GCF_000161455_00100	GCF_000190515_00151	GCF_000193355_00140	GCF_000239195_00153	GCF_000258885_00139	GCF_000283675_00151	GCF_000292415_01502	GCF_000292455_04078	GCF_000292705_05356	GCF_000300475_04833	GCF_000306745_00151	GCF_000338755_00140	GCF_000341665_00140	GCF_000496285_02888	GCF_000497525_00144	GCF_000512775_00138
adk		Adenylate kinase	114	114	1	1	56804				650	650	650	GCF_000007825_00155	GCF_000007845_00141	GCF_000008005_00141	GCF_000008165_00141	GCF_000008445_00141	GCF_000008505_00153	GCF_000011625_00141	GCF_000013065_00140	GCF_000015065_00153	GCF_000017425_00154	GCF_000018825_00153	GCF_000021205_00153	GCF_000021225_00154	GCF_000021305_00142	GCF_000021445_00141	GCF_000021785_00143	GCF_000022505_00153	GCF_000022865_00141	GCF_000092165_00149	GCF_000143605_00153	GCF_000161455_00098	GCF_000190515_00153	GCF_000193355_00142	GCF_000239195_00155	GCF_000258885_00141	GCF_000283675_00153	GCF_000292415_01500	GCF_000292455_04076	GCF_000292705_05358	GCF_000300475_04835	GCF_000306745_00153	GCF_000338755_00142	GCF_000341665_00142	GCF_000496285_02890	GCF_000497525_00146	GCF_000512775_00140
map_1		Methionine aminopeptidase 1	114	114	1	1	56803				746	746	746	GCF_000007825_00156	GCF_000007845_00142	GCF_000008005_00142	GCF_000008165_00142	GCF_000008445_00142	GCF_000008505_00154	GCF_000011625_00142	GCF_000013065_00141	GCF_000015065_00154	GCF_000017425_00155	GCF_000018825_00154	GCF_000021205_00154	GCF_000021225_00155	GCF_000021305_00143	GCF_000021445_00142	GCF_000021785_00144	GCF_000022505_00154	GCF_000022865_00142	GCF_000092165_00150	GCF_000143605_00154	GCF_000161455_00097	GCF_000190515_00154	GCF_000193355_00143	GCF_000239195_00156	GCF_000258885_00142	GCF_000283675_00154	GCF_000292415_01499	GCF_000292455_04075	GCF_000292705_05359	GCF_000300475_04836	GCF_000306745_00154	GCF_000338755_00143	GCF_000341665_00143	GCF_000496285_02891	GCF_000497525_00147	GCF_000512775_00141
rpsK		30S ribosomal protein S11	114	114	1	1	56800				389	389	389	GCF_000007825_00160	GCF_000007845_00146	GCF_000008005_00146	GCF_000008165_00146	GCF_000008445_00146	GCF_000008505_00158	GCF_000011625_00146	GCF_000013065_00145	GCF_000015065_00158	GCF_000017425_00159	GCF_000018825_00158	GCF_000021205_00158	GCF_000021225_00159	GCF_000021305_00147	GCF_000021445_00146	GCF_000021785_00148	GCF_000022505_00158	GCF_000022865_00146	GCF_000092165_00154	GCF_000143605_00158	GCF_000161455_00093	GCF_000190515_00158	GCF_000193355_00147	GCF_000239195_00160	GCF_000258885_00146	GCF_000283675_00158	GCF_000292415_01495	GCF_000292455_04071	GCF_000292705_05363	GCF_000300475_04840	GCF_000306745_00158	GCF_000338755_00147	GCF_000341665_00147	GCF_000496285_02895	GCF_000497525_00151	GCF_000512775_00145
glmM		Phosphoglucosamine mutase	114	114	1	1	56763				1343	1346	1345	GCF_000007825_00192	GCF_000007845_00179	GCF_000008005_00178	GCF_000008165_00179	GCF_000008445_00179	GCF_000008505_00190	GCF_000011625_00178	GCF_000013065_00177	GCF_000015065_00190	GCF_000017425_00191	GCF_000018825_00190	GCF_000021205_00190	GCF_000021225_00191	GCF_000021305_00179	GCF_000021445_00179	GCF_000021785_00180	GCF_000022505_00190	GCF_000022865_00179	GCF_000092165_00186	GCF_000143605_00190	GCF_000161455_05226	GCF_000190515_00190	GCF_000193355_00179	GCF_000239195_00192	GCF_000258885_00179	GCF_000283675_00190	GCF_000292415_01463	GCF_000292455_04039	GCF_000292705_05395	GCF_000300475_04873	GCF_000306745_00190	GCF_000338755_00179	GCF_000341665_00179	GCF_000496285_02927	GCF_000497525_00184	GCF_000512775_00178
group_12446		hypothetical protein	114	114	1	1	55576				158	164	163	GCF_000007825_00343	GCF_000007845_00338	GCF_000008005_00363	GCF_000008165_00338	GCF_000008445_00338	GCF_000008505_00344	GCF_000011625_00342	GCF_000013065_00343	GCF_000015065_00364	GCF_000017425_00350	GCF_000018825_00349	GCF_000021205_00350	GCF_000021225_00353	GCF_000021305_00330	GCF_000021445_00343	GCF_000021785_00341	GCF_000022505_00352	GCF_000022865_00338	GCF_000092165_00349	GCF_000143605_00336	GCF_000161455_00262	GCF_000190515_00365	GCF_000193355_00335	GCF_000239195_00346	GCF_000258885_00335	GCF_000283675_00352	GCF_000292415_01305	GCF_000292455_03879	GCF_000292705_05575	GCF_000300475_05059	GCF_000306745_00351	GCF_000338755_00401	GCF_000341665_00334	GCF_000496285_03079	GCF_000497525_00397	GCF_000512775_00342
gatC		Aspartyl/glutamyl-tRNA(Asn/Gln) amidotransferase subunit C	114	114	1	1	55441				290	290	290	GCF_000007825_00357	GCF_000007845_00358	GCF_000008005_00382	GCF_000008165_00358	GCF_000008445_00358	GCF_000008505_00363	GCF_000011625_00361	GCF_000013065_00362	GCF_000015065_00385	GCF_000017425_00366	GCF_000018825_00367	GCF_000021205_00368	GCF_000021225_00372	GCF_000021305_00348	GCF_000021445_00363	GCF_000021785_00362	GCF_000022505_00371	GCF_000022865_00358	GCF_000092165_00367	GCF_000143605_00356	GCF_000161455_00277	GCF_000190515_00386	GCF_000193355_00352	GCF_000239195_00365	GCF_000258885_00355	GCF_000283675_00371	GCF_000292415_01286	GCF_000292455_03861	GCF_000292705_05593	GCF_000300475_05077	GCF_000306745_00368	GCF_000338755_00419	GCF_000341665_00351	GCF_000496285_03097	GCF_000497525_00415	GCF_000512775_00362
dagK		Diacylglycerol kinase	114	114	1	1	55438				905	905	905	GCF_000007825_00360	GCF_000007845_00361	GCF_000008005_00386	GCF_000008165_00361	GCF_000008445_00361	GCF_000008505_00366	GCF_000011625_00364	GCF_000013065_00365	GCF_000015065_00388	GCF_000017425_00369	GCF_000018825_00370	GCF_000021205_00371	GCF_000021225_00375	GCF_000021305_00351	GCF_000021445_00366	GCF_000021785_00365	GCF_000022505_00374	GCF_000022865_00361	GCF_000092165_00370	GCF_000143605_00359	GCF_000161455_00280	GCF_000190515_00390	GCF_000193355_00355	GCF_000239195_00368	GCF_000258885_00358	GCF_000283675_00374	GCF_000292415_01283	GCF_000292455_03858	GCF_000292705_05596	GCF_000300475_05080	GCF_000306745_00371	GCF_000338755_00422	GCF_000341665_00354	GCF_000496285_03100	GCF_000497525_00418	GCF_000512775_00365
dcuA		Anaerobic C4-dicarboxylate transporter DcuA	114	114	1	1	55223				1313	1313	1313	GCF_000007825_00426	GCF_000007845_00418	GCF_000008005_00516	GCF_000008165_00418	GCF_000008445_00418	GCF_000008505_00431	GCF_000011625_00424	GCF_000013065_00456	GCF_000015065_00451	GCF_000017425_00437	GCF_000018825_00427	GCF_000021205_00441	GCF_000021225_00464	GCF_000021305_00417	GCF_000021445_00423	GCF_000021785_00428	GCF_000022505_00429	GCF_000022865_00418	GCF_000092165_00436	GCF_000143605_00415	GCF_000161455_00435	GCF_000190515_00534	GCF_000193355_00423	GCF_000239195_00426	GCF_000258885_00415	GCF_000283675_00463	GCF_000292415_01215	GCF_000292455_03791	GCF_000292705_05663	GCF_000300475_05146	GCF_000306745_00436	GCF_000338755_00562	GCF_000341665_00419	GCF_000496285_03166	GCF_000497525_00532	GCF_000512775_00422
gudB		Cryptic catabolic NAD-specific glutamate dehydrogenase GudB	114	114	1	1	43429				1139	1286	1284	GCF_000007825_01518	GCF_000007845_01528	GCF_000008005_01610	GCF_000008165_01529	GCF_000008445_01527	GCF_000008505_01505	GCF_000011625_01509	GCF_000013065_01552	GCF_000015065_01532	GCF_000017425_01349	GCF_000018825_01515	GCF_000021205_01516	GCF_000021225_01579	GCF_000021305_01451	GCF_000021445_02982	GCF_000021785_01582	GCF_000022505_01500	GCF_000022865_01527	GCF_000092165_01497	GCF_000143605_01508	GCF_000161455_01384	GCF_000190515_01688	GCF_000193355_01529	GCF_000239195_01493	GCF_000258885_01525	GCF_000283675_01522	GCF_000292415_00182	GCF_000292455_02627	GCF_000292705_01046	GCF_000300475_00725	GCF_000306745_01532	GCF_000338755_01784	GCF_000341665_01515	GCF_000496285_04216	GCF_000497525_01790	GCF_000512775_01552
sasP-C_2		Small, acid-soluble spore protein C	114	114	1	1	38429				206	206	206	GCF_000007825_02037	GCF_000007845_01987	GCF_000008005_02038	GCF_000008165_01987	GCF_000008445_01986	GCF_000008505_01958	GCF_000011625_01945	GCF_000013065_01965	GCF_000015065_01959	GCF_000017425_01640	GCF_000018825_01948	GCF_000021205_01939	GCF_000021225_01994	GCF_000021305_01890	GCF_000021445_02520	GCF_000021785_02013	GCF_000022505_01987	GCF_000022865_01986	GCF_000092165_01951	GCF_000143605_01927	GCF_000161455_01812	GCF_000190515_02122	GCF_000193355_02049	GCF_000239195_01926	GCF_000258885_01982	GCF_000283675_01933	GCF_000292415_05002	GCF_000292455_01977	GCF_000292705_01475	GCF_000300475_01179	GCF_000306745_02055	GCF_000338755_02208	GCF_000341665_02040	GCF_000496285_04651	GCF_000497525_02297	GCF_000512775_02023
prpD		2-methylcitrate dehydratase	114	114	1	1	31497				1436	1436	1436	GCF_000007825_02352	GCF_000007845_02336	GCF_000008005_02329	GCF_000008165_02335	GCF_000008445_02335	GCF_000008505_02269	GCF_000011625_02267	GCF_000013065_02272	GCF_000015065_02310	GCF_000017425_01867	GCF_000018825_02250	GCF_000021205_02270	GCF_000021225_02364	GCF_000021305_02216	GCF_000021445_02170	GCF_000021785_02354	GCF_000022505_02354	GCF_000022865_02335	GCF_000092165_02259	GCF_000143605_02266	GCF_000161455_02106	GCF_000190515_02450	GCF_000193355_02365	GCF_000239195_02309	GCF_000258885_02330	GCF_000283675_02302	GCF_000292415_04703	GCF_000292455_01655	GCF_000292705_01795	GCF_000300475_01546	GCF_000306745_02370	GCF_000338755_02623	GCF_000341665_02353	GCF_000496285_05022	GCF_000497525_02623	GCF_000512775_02380
aroF		Phospho-2-dehydro-3-deoxyheptonate aldolase	114	114	1	1	10790				1076	1076	1076	GCF_000007825_03040	GCF_000007845_02918	GCF_000008005_02905	GCF_000008165_02918	GCF_000008445_02917	GCF_000008505_02858	GCF_000011625_02851	GCF_000013065_02786	GCF_000015065_02906	GCF_000017425_02165	GCF_000018825_02854	GCF_000021205_02898	GCF_000021225_02895	GCF_000021305_02933	GCF_000021445_01588	GCF_000021785_02918	GCF_000022505_02933	GCF_000022865_02917	GCF_000092165_02904	GCF_000143605_02872	GCF_000161455_02526	GCF_000190515_02996	GCF_000193355_03071	GCF_000239195_02834	GCF_000258885_02912	GCF_000283675_02830	GCF_000292415_04098	GCF_000292455_00902	GCF_000292705_02449	GCF_000300475_02128	GCF_000306745_03073	GCF_000338755_03066	GCF_000341665_03051	GCF_000496285_00245	GCF_000497525_03312	GCF_000512775_02977
cspD_2		Cold shock-like protein CspD	114	114	1	1	12280				200	200	200	GCF_000007825_03643	GCF_000007845_03517	GCF_000008005_03408	GCF_000008165_03517	GCF_000008445_03516	GCF_000008505_03476	GCF_000011625_03438	GCF_000013065_03338	GCF_000015065_03469	GCF_000017425_02372	GCF_000018825_03348	GCF_000021205_03568	GCF_000021225_03425	GCF_000021305_03505	GCF_000021445_00994	GCF_000021785_03490	GCF_000022505_03506	GCF_000022865_03516	GCF_000092165_03501	GCF_000143605_03442	GCF_000161455_02947	GCF_000190515_03499	GCF_000193355_03617	GCF_000239195_03417	GCF_000258885_03509	GCF_000283675_03357	GCF_000292415_03608	GCF_000292455_00330	GCF_000292705_03081	GCF_000300475_02663	GCF_000306745_03616	GCF_000338755_03825	GCF_000341665_03591	GCF_000496285_00765	GCF_000497525_03929	GCF_000512775_03586
group_12828		hypothetical protein	114	114	1	1	14816				1100	1226	1106	GCF_000007825_03931	GCF_000007845_03858	GCF_000008005_03692	GCF_000008165_03857	GCF_000008445_03857	GCF_000008505_03741	GCF_000011625_03771	GCF_000013065_03609	GCF_000015065_03742	GCF_000017425_02619	GCF_000018825_03751	GCF_000021205_03829	GCF_000021225_03725	GCF_000021305_03837	GCF_000021445_00651	GCF_000021785_03762	GCF_000022505_03793	GCF_000022865_03857	GCF_000092165_03776	GCF_000143605_03726	GCF_000161455_03247	GCF_000190515_03771	GCF_000193355_03948	GCF_000239195_03703	GCF_000258885_03853	GCF_000283675_03654	GCF_000292415_03330	GCF_000292455_00034	GCF_000292705_03464	GCF_000300475_03015	GCF_000306745_03941	GCF_000338755_04109	GCF_000341665_03914	GCF_000496285_01069	GCF_000497525_04228	GCF_000512775_03934
rimP		Ribosome maturation factor RimP	114	114	1	1	14815				470	470	470	GCF_000007825_03932	GCF_000007845_03859	GCF_000008005_03693	GCF_000008165_03858	GCF_000008445_03858	GCF_000008505_03742	GCF_000011625_03772	GCF_000013065_03610	GCF_000015065_03743	GCF_000017425_02620	GCF_000018825_03752	GCF_000021205_03830	GCF_000021225_03726	GCF_000021305_03838	GCF_000021445_00650	GCF_000021785_03763	GCF_000022505_03794	GCF_000022865_03858	GCF_000092165_03777	GCF_000143605_03727	GCF_000161455_03248	GCF_000190515_03772	GCF_000193355_03949	GCF_000239195_03704	GCF_000258885_03854	GCF_000283675_03655	GCF_000292415_03329	GCF_000292455_00033	GCF_000292705_03465	GCF_000300475_03016	GCF_000306745_03942	GCF_000338755_04110	GCF_000341665_03915	GCF_000496285_01070	GCF_000497525_04229	GCF_000512775_03935
pyrH_2		Uridylate kinase	114	114	1	1	14799				722	722	722	GCF_000007825_03940	GCF_000007845_03867	GCF_000008005_03704	GCF_000008165_03866	GCF_000008445_03866	GCF_000008505_03750	GCF_000011625_03780	GCF_000013065_03618	GCF_000015065_03754	GCF_000017425_02628	GCF_000018825_03760	GCF_000021205_03838	GCF_000021225_03734	GCF_000021305_03846	GCF_000021445_00642	GCF_000021785_03771	GCF_000022505_03805	GCF_000022865_03866	GCF_000092165_03785	GCF_000143605_03735	GCF_000161455_03257	GCF_000190515_03783	GCF_000193355_03957	GCF_000239195_03715	GCF_000258885_03862	GCF_000283675_03663	GCF_000292415_03321	GCF_000292455_00025	GCF_000292705_03473	GCF_000300475_03024	GCF_000306745_03950	GCF_000338755_04118	GCF_000341665_03923	GCF_000496285_01078	GCF_000497525_04237	GCF_000512775_03943
hslV		ATP-dependent protease subunit HslV	114	114	1	1	14787				542	542	542	GCF_000007825_03945	GCF_000007845_03872	GCF_000008005_03710	GCF_000008165_03871	GCF_000008445_03871	GCF_000008505_03755	GCF_000011625_03785	GCF_000013065_03623	GCF_000015065_03759	GCF_000017425_02633	GCF_000018825_03765	GCF_000021205_03843	GCF_000021225_03739	GCF_000021305_03851	GCF_000021445_00637	GCF_000021785_03776	GCF_000022505_03810	GCF_000022865_03871	GCF_000092165_03790	GCF_000143605_03740	GCF_000161455_03262	GCF_000190515_03788	GCF_000193355_03963	GCF_000239195_03720	GCF_000258885_03867	GCF_000283675_03668	GCF_000292415_03316	GCF_000292455_00020	GCF_000292705_03478	GCF_000300475_03029	GCF_000306745_03956	GCF_000338755_04123	GCF_000341665_03928	GCF_000496285_01084	GCF_000497525_04242	GCF_000512775_03948
rplS		50S ribosomal protein L19	114	114	1	1	14762				344	344	344	GCF_000007825_03955	GCF_000007845_03882	GCF_000008005_03720	GCF_000008165_03881	GCF_000008445_03881	GCF_000008505_03765	GCF_000011625_03795	GCF_000013065_03634	GCF_000015065_03769	GCF_000017425_02643	GCF_000018825_03775	GCF_000021205_03853	GCF_000021225_03749	GCF_000021305_03861	GCF_000021445_00627	GCF_000021785_03787	GCF_000022505_03820	GCF_000022865_03881	GCF_000092165_03800	GCF_000143605_03751	GCF_000161455_03272	GCF_000190515_03798	GCF_000193355_03973	GCF_000239195_03730	GCF_000258885_03877	GCF_000283675_03678	GCF_000292415_03306	GCF_000292455_00010	GCF_000292705_03488	GCF_000300475_03039	GCF_000306745_03966	GCF_000338755_04133	GCF_000341665_03938	GCF_000496285_01095	GCF_000497525_04252	GCF_000512775_03959
group_12838		hypothetical protein	114	114	1	1	14707				263	287	263	GCF_000007825_03987	GCF_000007845_03914	GCF_000008005_03752	GCF_000008165_03913	GCF_000008445_03913	GCF_000008505_03797	GCF_000011625_03827	GCF_000013065_03666	GCF_000015065_03801	GCF_000017425_02675	GCF_000018825_03807	GCF_000021205_03885	GCF_000021225_03781	GCF_000021305_03893	GCF_000021445_00595	GCF_000021785_03820	GCF_000022505_03852	GCF_000022865_03913	GCF_000092165_03832	GCF_000143605_03783	GCF_000161455_03304	GCF_000190515_03830	GCF_000193355_04005	GCF_000239195_03763	GCF_000258885_03909	GCF_000283675_03710	GCF_000292415_03274	GCF_000292455_06141	GCF_000292705_03520	GCF_000300475_03071	GCF_000306745_03998	GCF_000338755_04167	GCF_000341665_03970	GCF_000496285_01127	GCF_000497525_04285	GCF_000512775_03994
pyrK		Dihydroorotate dehydrogenase B (NAD( )), electron transfer subunit	114	114	1	1	14607				779	779	779	GCF_000007825_04003	GCF_000007845_03927	GCF_000008005_03767	GCF_000008165_03926	GCF_000008445_03926	GCF_000008505_03811	GCF_000011625_03840	GCF_000013065_03680	GCF_000015065_03816	GCF_000017425_02683	GCF_000018825_03823	GCF_000021205_03897	GCF_000021225_03796	GCF_000021305_03905	GCF_000021445_00582	GCF_000021785_03833	GCF_000022505_03866	GCF_000022865_03926	GCF_000092165_03846	GCF_000143605_03796	GCF_000161455_03322	GCF_000190515_03844	GCF_000193355_04020	GCF_000239195_03777	GCF_000258885_03922	GCF_000283675_03725	GCF_000292415_03259	GCF_000292455_06127	GCF_000292705_03533	GCF_000300475_03085	GCF_000306745_04013	GCF_000338755_04179	GCF_000341665_03985	GCF_000496285_01155	GCF_000497525_04301	GCF_000512775_04007
sigG_2		RNA polymerase sigma-G factor	114	114	1	1	14560				779	869	842	GCF_000007825_04021	GCF_000007845_03945	GCF_000008005_03785	GCF_000008165_03944	GCF_000008445_03944	GCF_000008505_03829	GCF_000011625_03858	GCF_000013065_03698	GCF_000015065_03834	GCF_000017425_02701	GCF_000018825_03841	GCF_000021205_03915	GCF_000021225_03814	GCF_000021305_03923	GCF_000021445_00563	GCF_000021785_03851	GCF_000022505_03884	GCF_000022865_03944	GCF_000092165_03864	GCF_000143605_03814	GCF_000161455_03340	GCF_000190515_03862	GCF_000193355_04038	GCF_000239195_03795	GCF_000258885_03940	GCF_000283675_03743	GCF_000292415_03241	GCF_000292455_06109	GCF_000292705_03551	GCF_000300475_03103	GCF_000306745_04031	GCF_000338755_04197	GCF_000341665_04003	GCF_000496285_01173	GCF_000497525_04319	GCF_000512775_04026
ctaE		Cytochrome c oxidase subunit 3	114	114	1	1	14472				623	623	623	GCF_000007825_04060	GCF_000007845_04054	GCF_000008005_03823	GCF_000008165_04053	GCF_000008445_04053	GCF_000008505_03868	GCF_000011625_03897	GCF_000013065_03737	GCF_000015065_03873	GCF_000017425_02801	GCF_000018825_03879	GCF_000021205_03954	GCF_000021225_03918	GCF_000021305_03964	GCF_000021445_04068	GCF_000021785_03890	GCF_000022505_03923	GCF_000022865_04053	GCF_000092165_03903	GCF_000143605_03853	GCF_000161455_03380	GCF_000190515_03901	GCF_000193355_04083	GCF_000239195_03834	GCF_000258885_04049	GCF_000283675_03847	GCF_000292415_03203	GCF_000292455_06002	GCF_000292705_03590	GCF_000300475_03207	GCF_000306745_04075	GCF_000338755_04236	GCF_000341665_04047	GCF_000496285_01214	GCF_000497525_04417	GCF_000512775_04138
ctaC		Cytochrome c oxidase subunit 2	114	114	1	1	14458				1049	1049	1049	GCF_000007825_04062	GCF_000007845_04056	GCF_000008005_03825	GCF_000008165_04055	GCF_000008445_04055	GCF_000008505_03870	GCF_000011625_03899	GCF_000013065_03739	GCF_000015065_03875	GCF_000017425_02803	GCF_000018825_03881	GCF_000021205_03956	GCF_000021225_03920	GCF_000021305_03966	GCF_000021445_04070	GCF_000021785_03892	GCF_000022505_03925	GCF_000022865_04055	GCF_000092165_03906	GCF_000143605_03855	GCF_000161455_03382	GCF_000190515_03903	GCF_000193355_04086	GCF_000239195_03836	GCF_000258885_04051	GCF_000283675_03849	GCF_000292415_03201	GCF_000292455_06000	GCF_000292705_03592	GCF_000300475_03209	GCF_000306745_04077	GCF_000338755_04238	GCF_000341665_04049	GCF_000496285_01216	GCF_000497525_04419	GCF_000512775_04140
group_12852		PhoH-like protein	114	114	1	1	14435				1328	1328	1328	GCF_000007825_04069	GCF_000007845_04063	GCF_000008005_03832	GCF_000008165_04062	GCF_000008445_04062	GCF_000008505_03879	GCF_000011625_03906	GCF_000013065_03746	GCF_000015065_03882	GCF_000017425_02810	GCF_000018825_03888	GCF_000021205_03963	GCF_000021225_03927	GCF_000021305_03973	GCF_000021445_04077	GCF_000021785_03899	GCF_000022505_03932	GCF_000022865_04062	GCF_000092165_03913	GCF_000143605_03862	GCF_000161455_03389	GCF_000190515_03910	GCF_000193355_04093	GCF_000239195_03843	GCF_000258885_04058	GCF_000283675_03856	GCF_000292415_03194	GCF_000292455_05993	GCF_000292705_03599	GCF_000300475_03216	GCF_000306745_04084	GCF_000338755_04245	GCF_000341665_04056	GCF_000496285_01223	GCF_000497525_04426	GCF_000512775_04147
pdhD_2		Dihydrolipoyl dehydrogenase	114	114	1	1	14392				1406	1412	1411	GCF_000007825_04088	GCF_000007845_04082	GCF_000008005_03852	GCF_000008165_04081	GCF_000008445_04081	GCF_000008505_03898	GCF_000011625_03925	GCF_000013065_03766	GCF_000015065_03900	GCF_000017425_02828	GCF_000018825_03907	GCF_000021205_03982	GCF_000021225_03946	GCF_000021305_03992	GCF_000021445_04096	GCF_000021785_03918	GCF_000022505_03951	GCF_000022865_04081	GCF_000092165_03932	GCF_000143605_03881	GCF_000161455_03410	GCF_000190515_03929	GCF_000193355_04112	GCF_000239195_03862	GCF_000258885_04077	GCF_000283675_03875	GCF_000292415_03175	GCF_000292455_05974	GCF_000292705_03618	GCF_000300475_03238	GCF_000306745_04103	GCF_000338755_04263	GCF_000341665_04075	GCF_000496285_01244	GCF_000497525_04445	GCF_000512775_04166
group_12862		hypothetical protein	114	114	1	1	14354				236	398	251	GCF_000007825_04106	GCF_000007845_04100	GCF_000008005_03870	GCF_000008165_04099	GCF_000008445_04099	GCF_000008505_03916	GCF_000011625_03943	GCF_000013065_03784	GCF_000015065_03918	GCF_000017425_02845	GCF_000018825_03925	GCF_000021205_04000	GCF_000021225_03964	GCF_000021305_04010	GCF_000021445_04114	GCF_000021785_03936	GCF_000022505_03969	GCF_000022865_04099	GCF_000092165_03950	GCF_000143605_03899	GCF_000161455_03429	GCF_000190515_03947	GCF_000193355_04130	GCF_000239195_03880	GCF_000258885_04095	GCF_000283675_03893	GCF_000292415_03155	GCF_000292455_05956	GCF_000292705_03636	GCF_000300475_03256	GCF_000306745_04121	GCF_000338755_04281	GCF_000341665_04093	GCF_000496285_01262	GCF_000497525_04463	GCF_000512775_04184
ptsH		Phosphocarrier protein HPr	114	114	1	1	52025				263	263	263	GCF_000007825_04171	GCF_000007845_04164	GCF_000008005_03943	GCF_000008165_04163	GCF_000008445_04163	GCF_000008505_03980	GCF_000011625_04006	GCF_000013065_03849	GCF_000015065_03981	GCF_000017425_02904	GCF_000018825_03988	GCF_000021205_04064	GCF_000021225_04030	GCF_000021305_04075	GCF_000021445_04178	GCF_000021785_04000	GCF_000022505_04032	GCF_000022865_04163	GCF_000092165_04014	GCF_000143605_03966	GCF_000161455_03493	GCF_000190515_04013	GCF_000193355_04194	GCF_000239195_03943	GCF_000258885_04159	GCF_000283675_03959	GCF_000292415_03092	GCF_000292455_05893	GCF_000292705_03700	GCF_000300475_03322	GCF_000306745_04184	GCF_000338755_04356	GCF_000341665_04156	GCF_000496285_01328	GCF_000497525_04526	GCF_000512775_04250
punA		Purine nucleoside phosphorylase 1	114	114	1	1	52110				557	821	818	GCF_000007825_04210	GCF_000007845_04202	GCF_000008005_03981	GCF_000008165_04201	GCF_000008445_04201	GCF_000008505_04019	GCF_000011625_04045	GCF_000013065_03887	GCF_000015065_04019	GCF_000017425_02942	GCF_000018825_04027	GCF_000021205_04103	GCF_000021225_04068	GCF_000021305_04115	GCF_000021445_04216	GCF_000021785_04040	GCF_000022505_04070	GCF_000022865_04201	GCF_000092165_04053	GCF_000143605_04006	GCF_000161455_03530	GCF_000190515_04052	GCF_000193355_04234	GCF_000239195_03981	GCF_000258885_04197	GCF_000283675_03999	GCF_000292415_03053	GCF_000292455_05853	GCF_000292705_03739	GCF_000300475_03361	GCF_000306745_04223	GCF_000338755_04395	GCF_000341665_04195	GCF_000496285_01368	GCF_000497525_04567	GCF_000512775_04288
pepT_2		Peptidase T	114	114	1	1	52268				1118	1118	1118	GCF_000007825_04269	GCF_000007845_04259	GCF_000008005_04039	GCF_000008165_04258	GCF_000008445_04258	GCF_000008505_04083	GCF_000011625_04100	GCF_000013065_03942	GCF_000015065_04074	GCF_000017425_02998	GCF_000018825_04098	GCF_000021205_04162	GCF_000021225_04123	GCF_000021305_04174	GCF_000021445_04273	GCF_000021785_04096	GCF_000022505_04125	GCF_000022865_04258	GCF_000092165_04112	GCF_000143605_04062	GCF_000161455_03593	GCF_000190515_04110	GCF_000193355_04300	GCF_000239195_04036	GCF_000258885_04254	GCF_000283675_04054	GCF_000292415_02992	GCF_000292455_05792	GCF_000292705_03799	GCF_000300475_03419	GCF_000306745_04288	GCF_000338755_04453	GCF_000341665_04261	GCF_000496285_01427	GCF_000497525_04626	GCF_000512775_04345
bfmBAA		2-oxoisovalerate dehydrogenase subunit alpha	114	114	1	1	52298				1001	1001	1001	GCF_000007825_04284	GCF_000007845_04273	GCF_000008005_04054	GCF_000008165_04272	GCF_000008445_04272	GCF_000008505_04097	GCF_000011625_04115	GCF_000013065_03956	GCF_000015065_04088	GCF_000017425_03013	GCF_000018825_04115	GCF_000021205_04177	GCF_000021225_04137	GCF_000021305_04189	GCF_000021445_04287	GCF_000021785_04110	GCF_000022505_04139	GCF_000022865_04272	GCF_000092165_04127	GCF_000143605_04075	GCF_000161455_03675	GCF_000190515_04125	GCF_000193355_04315	GCF_000239195_04050	GCF_000258885_04268	GCF_000283675_04068	GCF_000292415_02977	GCF_000292455_05777	GCF_000292705_03814	GCF_000300475_03434	GCF_000306745_04303	GCF_000338755_04468	GCF_000341665_04276	GCF_000496285_01441	GCF_000497525_04641	GCF_000512775_04358
pdhD_3		Dihydrolipoyl dehydrogenase	114	114	1	1	52299				1421	1421	1421	GCF_000007825_04285	GCF_000007845_04274	GCF_000008005_04055	GCF_000008165_04273	GCF_000008445_04273	GCF_000008505_04098	GCF_000011625_04116	GCF_000013065_03957	GCF_000015065_04089	GCF_000017425_03014	GCF_000018825_04116	GCF_000021205_04178	GCF_000021225_04138	GCF_000021305_04190	GCF_000021445_04288	GCF_000021785_04111	GCF_000022505_04140	GCF_000022865_04273	GCF_000092165_04128	GCF_000143605_04076	GCF_000161455_03674	GCF_000190515_04126	GCF_000193355_04316	GCF_000239195_04051	GCF_000258885_04269	GCF_000283675_04069	GCF_000292415_02976	GCF_000292455_05776	GCF_000292705_03815	GCF_000300475_03435	GCF_000306745_04304	GCF_000338755_04469	GCF_000341665_04277	GCF_000496285_01442	GCF_000497525_04642	GCF_000512775_04359
ldh		Leucine dehydrogenase	114	114	1	1	52302				1100	1100	1100	GCF_000007825_04287	GCF_000007845_04276	GCF_000008005_04057	GCF_000008165_04275	GCF_000008445_04275	GCF_000008505_04100	GCF_000011625_04118	GCF_000013065_03959	GCF_000015065_04091	GCF_000017425_03016	GCF_000018825_04118	GCF_000021205_04180	GCF_000021225_04140	GCF_000021305_04192	GCF_000021445_04290	GCF_000021785_04113	GCF_000022505_04142	GCF_000022865_04275	GCF_000092165_04130	GCF_000143605_04078	GCF_000161455_03672	GCF_000190515_04128	GCF_000193355_04318	GCF_000239195_04053	GCF_000258885_04271	GCF_000283675_04071	GCF_000292415_02974	GCF_000292455_05774	GCF_000292705_03817	GCF_000300475_03437	GCF_000306745_04306	GCF_000338755_04471	GCF_000341665_04279	GCF_000496285_01444	GCF_000497525_04644	GCF_000512775_04361
dxs		1-deoxy-D-xylulose-5-phosphate synthase	114	114	1	1	52360				1892	1892	1892	GCF_000007825_04299	GCF_000007845_04288	GCF_000008005_04068	GCF_000008165_04287	GCF_000008445_04287	GCF_000008505_04112	GCF_000011625_04132	GCF_000013065_03970	GCF_000015065_04103	GCF_000017425_03027	GCF_000018825_04137	GCF_000021205_04192	GCF_000021225_04151	GCF_000021305_04204	GCF_000021445_04302	GCF_000021785_04125	GCF_000022505_04154	GCF_000022865_04287	GCF_000092165_04143	GCF_000143605_04090	GCF_000161455_03658	GCF_000190515_04145	GCF_000193355_04331	GCF_000239195_04065	GCF_000258885_04283	GCF_000283675_04082	GCF_000292415_02963	GCF_000292455_05762	GCF_000292705_03844	GCF_000300475_03450	GCF_000306745_04318	GCF_000338755_04483	GCF_000341665_04291	GCF_000496285_01457	GCF_000497525_04656	GCF_000512775_04372
group_12885		Alkaline shock protein 23	114	114	1	1	52369				392	392	392	GCF_000007825_04305	GCF_000007845_04294	GCF_000008005_04074	GCF_000008165_04293	GCF_000008445_04293	GCF_000008505_04118	GCF_000011625_04138	GCF_000013065_03976	GCF_000015065_04109	GCF_000017425_03033	GCF_000018825_04143	GCF_000021205_04198	GCF_000021225_04157	GCF_000021305_04210	GCF_000021445_04308	GCF_000021785_04131	GCF_000022505_04160	GCF_000022865_04293	GCF_000092165_04149	GCF_000143605_04096	GCF_000161455_03652	GCF_000190515_04151	GCF_000193355_04337	GCF_000239195_04071	GCF_000258885_04289	GCF_000283675_04088	GCF_000292415_02957	GCF_000292455_05756	GCF_000292705_03850	GCF_000300475_03456	GCF_000306745_04324	GCF_000338755_04489	GCF_000341665_04297	GCF_000496285_01463	GCF_000497525_04662	GCF_000512775_04378
pagR_5		Transcriptional repressor PagR	114	114	1	1	52643				290	290	290	GCF_000007825_04382	GCF_000007845_04369	GCF_000008005_04152	GCF_000008165_04367	GCF_000008445_04368	GCF_000008505_04194	GCF_000011625_04214	GCF_000013065_04049	GCF_000015065_04183	GCF_000017425_03146	GCF_000018825_04217	GCF_000021205_04275	GCF_000021225_04232	GCF_000021305_04286	GCF_000021445_04382	GCF_000021785_04204	GCF_000022505_04234	GCF_000022865_04368	GCF_000092165_04236	GCF_000143605_04173	GCF_000161455_03786	GCF_000190515_04221	GCF_000193355_04416	GCF_000239195_04145	GCF_000258885_04363	GCF_000283675_04163	GCF_000292415_02879	GCF_000292455_05628	GCF_000292705_03920	GCF_000300475_03533	GCF_000306745_04402	GCF_000338755_04566	GCF_000341665_04375	GCF_000496285_01541	GCF_000497525_04742	GCF_000512775_04454
rpmGA		50S ribosomal protein L33 1	114	114	1	1	52664				149	149	149	GCF_000007825_04389	GCF_000007845_04376	GCF_000008005_04159	GCF_000008165_04374	GCF_000008445_04375	GCF_000008505_04201	GCF_000011625_04221	GCF_000013065_04056	GCF_000015065_04190	GCF_000017425_03153	GCF_000018825_04224	GCF_000021205_04282	GCF_000021225_04239	GCF_000021305_04293	GCF_000021445_04389	GCF_000021785_04211	GCF_000022505_04241	GCF_000022865_04375	GCF_000092165_04243	GCF_000143605_04180	GCF_000161455_03779	GCF_000190515_04228	GCF_000193355_04423	GCF_000239195_04152	GCF_000258885_04370	GCF_000283675_04170	GCF_000292415_02872	GCF_000292455_05621	GCF_000292705_03927	GCF_000300475_03540	GCF_000306745_04409	GCF_000338755_04573	GCF_000341665_04382	GCF_000496285_01548	GCF_000497525_04749	GCF_000512775_04460
mtaB		Threonylcarbamoyladenosine tRNA methylthiotransferase MtaB	114	114	1	1	52752				1352	1361	1352	GCF_000007825_04433	GCF_000007845_04418	GCF_000008005_04202	GCF_000008165_04416	GCF_000008445_04417	GCF_000008505_04243	GCF_000011625_04263	GCF_000013065_04101	GCF_000015065_04232	GCF_000017425_03196	GCF_000018825_04266	GCF_000021205_04327	GCF_000021225_04281	GCF_000021305_04335	GCF_000021445_04432	GCF_000021785_04253	GCF_000022505_04283	GCF_000022865_04417	GCF_000092165_04286	GCF_000143605_04223	GCF_000161455_03735	GCF_000190515_04270	GCF_000193355_04466	GCF_000239195_04194	GCF_000258885_04412	GCF_000283675_04212	GCF_000292415_02830	GCF_000292455_05579	GCF_000292705_04018	GCF_000300475_03583	GCF_000306745_04452	GCF_000338755_04616	GCF_000341665_04425	GCF_000496285_01591	GCF_000497525_04839	GCF_000512775_04505
dnaK		Chaperone protein DnaK	114	114	1	1	52758				1835	1835	1835	GCF_000007825_04437	GCF_000007845_04422	GCF_000008005_04206	GCF_000008165_04420	GCF_000008445_04421	GCF_000008505_04247	GCF_000011625_04267	GCF_000013065_04105	GCF_000015065_04236	GCF_000017425_03200	GCF_000018825_04270	GCF_000021205_04331	GCF_000021225_04285	GCF_000021305_04339	GCF_000021445_04436	GCF_000021785_04257	GCF_000022505_04287	GCF_000022865_04421	GCF_000092165_04290	GCF_000143605_04227	GCF_000161455_03731	GCF_000190515_04274	GCF_000193355_04470	GCF_000239195_04198	GCF_000258885_04416	GCF_000283675_04216	GCF_000292415_02826	GCF_000292455_05575	GCF_000292705_04022	GCF_000300475_03587	GCF_000306745_04456	GCF_000338755_04620	GCF_000341665_04429	GCF_000496285_01595	GCF_000497525_04843	GCF_000512775_04509
lepA		Elongation factor 4	114	114	1	1	52765				1823	1826	1823	GCF_000007825_04442	GCF_000007845_04427	GCF_000008005_04211	GCF_000008165_04425	GCF_000008445_04426	GCF_000008505_04252	GCF_000011625_04272	GCF_000013065_04110	GCF_000015065_04241	GCF_000017425_03206	GCF_000018825_04275	GCF_000021205_04336	GCF_000021225_04290	GCF_000021305_04344	GCF_000021445_04441	GCF_000021785_04262	GCF_000022505_04292	GCF_000022865_04426	GCF_000092165_04295	GCF_000143605_04232	GCF_000161455_03726	GCF_000190515_04279	GCF_000193355_04475	GCF_000239195_04203	GCF_000258885_04421	GCF_000283675_04221	GCF_000292415_02821	GCF_000292455_05570	GCF_000292705_04027	GCF_000300475_03592	GCF_000306745_04461	GCF_000338755_04625	GCF_000341665_04434	GCF_000496285_01600	GCF_000497525_04848	GCF_000512775_04514
rpsT		30S ribosomal protein S20	114	114	1	1	52771				257	257	257	GCF_000007825_04445	GCF_000007845_04430	GCF_000008005_04214	GCF_000008165_04428	GCF_000008445_04429	GCF_000008505_04255	GCF_000011625_04275	GCF_000013065_04113	GCF_000015065_04244	GCF_000017425_03209	GCF_000018825_04278	GCF_000021205_04339	GCF_000021225_04293	GCF_000021305_04347	GCF_000021445_04444	GCF_000021785_04265	GCF_000022505_04295	GCF_000022865_04429	GCF_000092165_04298	GCF_000143605_04235	GCF_000161455_03723	GCF_000190515_04282	GCF_000193355_04478	GCF_000239195_04207	GCF_000258885_04424	GCF_000283675_04224	GCF_000292415_02818	GCF_000292455_05567	GCF_000292705_04030	GCF_000300475_03595	GCF_000306745_04464	GCF_000338755_04628	GCF_000341665_04437	GCF_000496285_01603	GCF_000497525_04851	GCF_000512775_04517
group_12916		hypothetical protein	114	114	1	1	52989				188	188	188	GCF_000007825_04515	GCF_000007845_04501	GCF_000008005_04284	GCF_000008165_04499	GCF_000008445_04500	GCF_000008505_04326	GCF_000011625_04346	GCF_000013065_04182	GCF_000015065_04315	GCF_000017425_03265	GCF_000018825_04343	GCF_000021205_04409	GCF_000021225_04362	GCF_000021305_04417	GCF_000021445_04514	GCF_000021785_04392	GCF_000022505_04364	GCF_000022865_04499	GCF_000092165_04368	GCF_000143605_04326	GCF_000161455_03847	GCF_000190515_04351	GCF_000193355_04547	GCF_000239195_04275	GCF_000258885_04495	GCF_000283675_04293	GCF_000292415_02750	GCF_000292455_05484	GCF_000292705_04100	GCF_000300475_03663	GCF_000306745_04533	GCF_000338755_04701	GCF_000341665_04506	GCF_000496285_01672	GCF_000497525_04926	GCF_000512775_04593
relA		GTP pyrophosphokinase	114	114	1	1	53024				2183	2324	2184	GCF_000007825_04528	GCF_000007845_04514	GCF_000008005_04299	GCF_000008165_04512	GCF_000008445_04513	GCF_000008505_04339	GCF_000011625_04361	GCF_000013065_04198	GCF_000015065_04328	GCF_000017425_03285	GCF_000018825_04358	GCF_000021205_04422	GCF_000021225_04377	GCF_000021305_04431	GCF_000021445_04527	GCF_000021785_04406	GCF_000022505_04377	GCF_000022865_04512	GCF_000092165_04381	GCF_000143605_04339	GCF_000161455_03832	GCF_000190515_04365	GCF_000193355_04560	GCF_000239195_04288	GCF_000258885_04508	GCF_000283675_04308	GCF_000292415_02735	GCF_000292455_05470	GCF_000292705_04114	GCF_000300475_03678	GCF_000306745_04546	GCF_000338755_04714	GCF_000341665_04519	GCF_000496285_01688	GCF_000497525_04939	GCF_000512775_04607
minD		Septum site-determining protein MinD	114	114	1	1	53131				797	803	797	GCF_000007825_04569	GCF_000007845_04558	GCF_000008005_04345	GCF_000008165_04556	GCF_000008445_04557	GCF_000008505_04381	GCF_000011625_04403	GCF_000013065_04240	GCF_000015065_04370	GCF_000017425_03325	GCF_000018825_04398	GCF_000021205_04462	GCF_000021225_04416	GCF_000021305_04472	GCF_000021445_04571	GCF_000021785_04447	GCF_000022505_04419	GCF_000022865_04556	GCF_000092165_04421	GCF_000143605_04379	GCF_000161455_03890	GCF_000190515_04407	GCF_000193355_04600	GCF_000239195_04331	GCF_000258885_04552	GCF_000283675_04348	GCF_000292415_02694	GCF_000292455_05429	GCF_000292705_04155	GCF_000300475_03718	GCF_000306745_04586	GCF_000338755_04754	GCF_000341665_04559	GCF_000496285_01730	GCF_000497525_04980	GCF_000512775_04653
hemL2		Glutamate-1-semialdehyde 2,1-aminomutase 2	114	114	1	1	53193				1286	1289	1288	GCF_000007825_04597	GCF_000007845_04570	GCF_000008005_04357	GCF_000008165_04568	GCF_000008445_04569	GCF_000008505_04393	GCF_000011625_04415	GCF_000013065_04252	GCF_000015065_04395	GCF_000017425_03339	GCF_000018825_04410	GCF_000021205_04474	GCF_000021225_04430	GCF_000021305_04484	GCF_000021445_04583	GCF_000021785_04467	GCF_000022505_04431	GCF_000022865_04568	GCF_000092165_04433	GCF_000143605_04391	GCF_000161455_03903	GCF_000190515_04419	GCF_000193355_04612	GCF_000239195_04367	GCF_000258885_04564	GCF_000283675_04362	GCF_000292415_02682	GCF_000292455_05361	GCF_000292705_04167	GCF_000300475_03730	GCF_000306745_04598	GCF_000338755_04766	GCF_000341665_04571	GCF_000496285_01742	GCF_000497525_04992	GCF_000512775_04665
trxA_2		Thioredoxin	114	114	1	1	53393				314	314	314	GCF_000007825_04652	GCF_000007845_04632	GCF_000008005_04443	GCF_000008165_04630	GCF_000008445_04631	GCF_000008505_04458	GCF_000011625_04483	GCF_000013065_04344	GCF_000015065_04445	GCF_000017425_03384	GCF_000018825_04454	GCF_000021205_04524	GCF_000021225_04482	GCF_000021305_04534	GCF_000021445_04646	GCF_000021785_04552	GCF_000022505_04482	GCF_000022865_04630	GCF_000092165_04482	GCF_000143605_04456	GCF_000161455_04113	GCF_000190515_04470	GCF_000193355_04683	GCF_000239195_04427	GCF_000258885_04626	GCF_000283675_04413	GCF_000292415_02626	GCF_000292455_05312	GCF_000292705_04218	GCF_000300475_03779	GCF_000306745_04669	GCF_000338755_04813	GCF_000341665_04642	GCF_000496285_01803	GCF_000497525_05044	GCF_000512775_04728
group_12928		hypothetical protein	114	114	1	1	53533				491	491	491	GCF_000007825_04708	GCF_000007845_04687	GCF_000008005_04498	GCF_000008165_04685	GCF_000008445_04686	GCF_000008505_04508	GCF_000011625_04532	GCF_000013065_04392	GCF_000015065_04500	GCF_000017425_03420	GCF_000018825_04509	GCF_000021205_04577	GCF_000021225_04530	GCF_000021305_04584	GCF_000021445_04701	GCF_000021785_04606	GCF_000022505_04537	GCF_000022865_04685	GCF_000092165_04535	GCF_000143605_04505	GCF_000161455_04068	GCF_000190515_04522	GCF_000193355_04736	GCF_000239195_04482	GCF_000258885_04680	GCF_000283675_04461	GCF_000292415_02573	GCF_000292455_05260	GCF_000292705_04268	GCF_000300475_03831	GCF_000306745_04723	GCF_000338755_04866	GCF_000341665_04695	GCF_000496285_01856	GCF_000497525_05097	GCF_000512775_04785
infC		Translation initiation factor IF-3	114	114	1	1	53537				338	500	498	GCF_000007825_04711	GCF_000007845_04690	GCF_000008005_04501	GCF_000008165_04688	GCF_000008445_04689	GCF_000008505_04511	GCF_000011625_04535	GCF_000013065_04395	GCF_000015065_04503	GCF_000017425_03423	GCF_000018825_04512	GCF_000021205_04580	GCF_000021225_04533	GCF_000021305_04587	GCF_000021445_04704	GCF_000021785_04609	GCF_000022505_04540	GCF_000022865_04688	GCF_000092165_04538	GCF_000143605_04508	GCF_000161455_04064	GCF_000190515_04525	GCF_000193355_04739	GCF_000239195_04485	GCF_000258885_04683	GCF_000283675_04464	GCF_000292415_02570	GCF_000292455_05257	GCF_000292705_04271	GCF_000300475_03834	GCF_000306745_04726	GCF_000338755_04869	GCF_000341665_04698	GCF_000496285_01859	GCF_000497525_05100	GCF_000512775_04788
thrS		Threonine--tRNA ligase 1	114	114	1	1	53538				1931	1937	1936	GCF_000007825_04712	GCF_000007845_04691	GCF_000008005_04502	GCF_000008165_04689	GCF_000008445_04690	GCF_000008505_04512	GCF_000011625_04536	GCF_000013065_04396	GCF_000015065_04504	GCF_000017425_03424	GCF_000018825_04513	GCF_000021205_04581	GCF_000021225_04534	GCF_000021305_04588	GCF_000021445_04705	GCF_000021785_04610	GCF_000022505_04541	GCF_000022865_04689	GCF_000092165_04539	GCF_000143605_04509	GCF_000161455_04063	GCF_000190515_04526	GCF_000193355_04740	GCF_000239195_04486	GCF_000258885_04684	GCF_000283675_04465	GCF_000292415_02569	GCF_000292455_05256	GCF_000292705_04272	GCF_000300475_03835	GCF_000306745_04727	GCF_000338755_04870	GCF_000341665_04699	GCF_000496285_01860	GCF_000497525_05101	GCF_000512775_04789
icd		Isocitrate dehydrogenase [NADP]	114	114	1	1	53580				1292	1292	1292	GCF_000007825_04730	GCF_000007845_04707	GCF_000008005_04519	GCF_000008165_04705	GCF_000008445_04706	GCF_000008505_04529	GCF_000011625_04554	GCF_000013065_04413	GCF_000015065_04521	GCF_000017425_03440	GCF_000018825_04529	GCF_000021205_04599	GCF_000021225_04551	GCF_000021305_04606	GCF_000021445_04721	GCF_000021785_04627	GCF_000022505_04558	GCF_000022865_04705	GCF_000092165_04557	GCF_000143605_04526	GCF_000161455_04046	GCF_000190515_04542	GCF_000193355_04758	GCF_000239195_04503	GCF_000258885_04700	GCF_000283675_04482	GCF_000292415_02552	GCF_000292455_05236	GCF_000292705_04290	GCF_000300475_03852	GCF_000306745_04745	GCF_000338755_04888	GCF_000341665_04717	GCF_000496285_01877	GCF_000497525_05119	GCF_000512775_04805
pyk_2		Pyruvate kinase	114	114	1	1	53591				1757	1757	1757	GCF_000007825_04735	GCF_000007845_04712	GCF_000008005_04524	GCF_000008165_04710	GCF_000008445_04711	GCF_000008505_04534	GCF_000011625_04559	GCF_000013065_04418	GCF_000015065_04526	GCF_000017425_03445	GCF_000018825_04534	GCF_000021205_04604	GCF_000021225_04556	GCF_000021305_04611	GCF_000021445_04726	GCF_000021785_04632	GCF_000022505_04563	GCF_000022865_04710	GCF_000092165_04562	GCF_000143605_04531	GCF_000161455_04041	GCF_000190515_04547	GCF_000193355_04763	GCF_000239195_04508	GCF_000258885_04705	GCF_000283675_04487	GCF_000292415_02547	GCF_000292455_05231	GCF_000292705_04295	GCF_000300475_03857	GCF_000306745_04750	GCF_000338755_04893	GCF_000341665_04722	GCF_000496285_01882	GCF_000497525_05124	GCF_000512775_04810
pfkA		ATP-dependent 6-phosphofructokinase	114	114	1	1	53592				959	959	959	GCF_000007825_04736	GCF_000007845_04713	GCF_000008005_04525	GCF_000008165_04711	GCF_000008445_04712	GCF_000008505_04535	GCF_000011625_04560	GCF_000013065_04419	GCF_000015065_04527	GCF_000017425_03446	GCF_000018825_04535	GCF_000021205_04605	GCF_000021225_04557	GCF_000021305_04612	GCF_000021445_04727	GCF_000021785_04633	GCF_000022505_04564	GCF_000022865_04711	GCF_000092165_04563	GCF_000143605_04532	GCF_000161455_04040	GCF_000190515_04548	GCF_000193355_04764	GCF_000239195_04509	GCF_000258885_04706	GCF_000283675_04488	GCF_000292415_02546	GCF_000292455_05230	GCF_000292705_04296	GCF_000300475_03858	GCF_000306745_04751	GCF_000338755_04894	GCF_000341665_04723	GCF_000496285_01883	GCF_000497525_05125	GCF_000512775_04811
accD		Acetyl-coenzyme A carboxylase carboxyl transferase subunit beta	114	114	1	1	53595				869	869	869	GCF_000007825_04738	GCF_000007845_04715	GCF_000008005_04527	GCF_000008165_04713	GCF_000008445_04714	GCF_000008505_04537	GCF_000011625_04562	GCF_000013065_04421	GCF_000015065_04529	GCF_000017425_03448	GCF_000018825_04537	GCF_000021205_04607	GCF_000021225_04559	GCF_000021305_04614	GCF_000021445_04729	GCF_000021785_04635	GCF_000022505_04566	GCF_000022865_04713	GCF_000092165_04565	GCF_000143605_04534	GCF_000161455_04038	GCF_000190515_04550	GCF_000193355_04766	GCF_000239195_04511	GCF_000258885_04708	GCF_000283675_04490	GCF_000292415_02544	GCF_000292455_05228	GCF_000292705_04298	GCF_000300475_03860	GCF_000306745_04753	GCF_000338755_04896	GCF_000341665_04725	GCF_000496285_01885	GCF_000497525_05127	GCF_000512775_04813
rpsD		30S ribosomal protein S4	114	114	1	1	53854				602	602	602	GCF_000007825_04792	GCF_000007845_04774	GCF_000008005_04583	GCF_000008165_04772	GCF_000008445_04773	GCF_000008505_04597	GCF_000011625_04620	GCF_000013065_04486	GCF_000015065_04588	GCF_000017425_03490	GCF_000018825_04590	GCF_000021205_04661	GCF_000021225_04620	GCF_000021305_04668	GCF_000021445_04789	GCF_000021785_04692	GCF_000022505_04624	GCF_000022865_04772	GCF_000092165_04620	GCF_000143605_04592	GCF_000161455_03978	GCF_000190515_04605	GCF_000193355_04821	GCF_000239195_04570	GCF_000258885_04767	GCF_000283675_04551	GCF_000292415_02484	GCF_000292455_05174	GCF_000292705_04352	GCF_000300475_03915	GCF_000306745_04808	GCF_000338755_04952	GCF_000341665_04780	GCF_000496285_01940	GCF_000497525_05200	GCF_000512775_04872
acsA_3		Acetyl-coenzyme A synthetase	114	114	1	1	53909				1718	1718	1718	GCF_000007825_04797	GCF_000007845_04781	GCF_000008005_04590	GCF_000008165_04779	GCF_000008445_04780	GCF_000008505_04603	GCF_000011625_04633	GCF_000013065_04493	GCF_000015065_04600	GCF_000017425_03497	GCF_000018825_04598	GCF_000021205_04672	GCF_000021225_04627	GCF_000021305_04675	GCF_000021445_04796	GCF_000021785_04699	GCF_000022505_04634	GCF_000022865_04779	GCF_000092165_04628	GCF_000143605_04603	GCF_000161455_03965	GCF_000190515_04614	GCF_000193355_04829	GCF_000239195_04580	GCF_000258885_04774	GCF_000283675_04558	GCF_000292415_02474	GCF_000292455_05167	GCF_000292705_04357	GCF_000300475_03924	GCF_000306745_04816	GCF_000338755_04964	GCF_000341665_04788	GCF_000496285_01949	GCF_000497525_05208	GCF_000512775_04879
pepS		Aminopeptidase PepS	114	114	1	1	53975				1115	1115	1115	GCF_000007825_04815	GCF_000007845_04799	GCF_000008005_04606	GCF_000008165_04797	GCF_000008445_04798	GCF_000008505_04622	GCF_000011625_04653	GCF_000013065_04512	GCF_000015065_04619	GCF_000017425_03507	GCF_000018825_04615	GCF_000021205_04692	GCF_000021225_04645	GCF_000021305_04694	GCF_000021445_04814	GCF_000021785_04718	GCF_000022505_04653	GCF_000022865_04797	GCF_000092165_04646	GCF_000143605_04622	GCF_000161455_03953	GCF_000190515_04633	GCF_000193355_04848	GCF_000239195_04599	GCF_000258885_04792	GCF_000283675_04576	GCF_000292415_02458	GCF_000292455_05148	GCF_000292705_04375	GCF_000300475_03941	GCF_000306745_04835	GCF_000338755_04991	GCF_000341665_04807	GCF_000496285_01968	GCF_000497525_05229	GCF_000512775_04897
ysdC_3		Putative aminopeptidase YsdC	114	114	1	1	54035				1073	1073	1073	GCF_000007825_04830	GCF_000007845_04812	GCF_000008005_04624	GCF_000008165_04810	GCF_000008445_04811	GCF_000008505_04636	GCF_000011625_04668	GCF_000013065_04525	GCF_000015065_04632	GCF_000017425_03522	GCF_000018825_04630	GCF_000021205_04705	GCF_000021225_04658	GCF_000021305_04709	GCF_000021445_04827	GCF_000021785_04732	GCF_000022505_04672	GCF_000022865_04810	GCF_000092165_04663	GCF_000143605_04637	GCF_000161455_04126	GCF_000190515_04646	GCF_000193355_04863	GCF_000239195_04612	GCF_000258885_04805	GCF_000283675_04589	GCF_000292415_02440	GCF_000292455_05133	GCF_000292705_04390	GCF_000300475_03956	GCF_000306745_04850	GCF_000338755_05004	GCF_000341665_04822	GCF_000496285_01983	GCF_000497525_05244	GCF_000512775_04911
group_12972		hypothetical protein	114	114	1	1	33811				233	233	233	GCF_000007825_05043	GCF_000007845_05015	GCF_000008005_04835	GCF_000008165_05013	GCF_000008445_05014	GCF_000008505_04841	GCF_000011625_04879	GCF_000013065_04734	GCF_000015065_04846	GCF_000017425_03699	GCF_000018825_04847	GCF_000021205_04921	GCF_000021225_04863	GCF_000021305_04930	GCF_000021445_05031	GCF_000021785_04927	GCF_000022505_04882	GCF_000022865_05013	GCF_000092165_04875	GCF_000143605_04851	GCF_000161455_04320	GCF_000190515_04855	GCF_000193355_05070	GCF_000239195_04815	GCF_000258885_05008	GCF_000283675_04794	GCF_000292415_02226	GCF_000292455_04912	GCF_000292705_04610	GCF_000300475_04153	GCF_000306745_05063	GCF_000338755_05214	GCF_000341665_05027	GCF_000496285_02197	GCF_000497525_05452	GCF_000512775_05119
group_12973		putative transporter	114	114	1	1	33829				1325	1325	1325	GCF_000007825_05055	GCF_000007845_05027	GCF_000008005_04847	GCF_000008165_05025	GCF_000008445_05026	GCF_000008505_04853	GCF_000011625_04891	GCF_000013065_04746	GCF_000015065_04858	GCF_000017425_03713	GCF_000018825_04859	GCF_000021205_04933	GCF_000021225_04875	GCF_000021305_04942	GCF_000021445_05043	GCF_000021785_04939	GCF_000022505_04895	GCF_000022865_05025	GCF_000092165_04887	GCF_000143605_04863	GCF_000161455_04332	GCF_000190515_04867	GCF_000193355_05082	GCF_000239195_04827	GCF_000258885_05020	GCF_000283675_04806	GCF_000292415_02214	GCF_000292455_04899	GCF_000292705_04622	GCF_000300475_04165	GCF_000306745_05075	GCF_000338755_05226	GCF_000341665_05039	GCF_000496285_02209	GCF_000497525_05464	GCF_000512775_05131
group_12976		hypothetical protein	114	114	1	1	34045				491	491	491	GCF_000007825_05102	GCF_000007845_05070	GCF_000008005_04884	GCF_000008165_05067	GCF_000008445_05069	GCF_000008505_04891	GCF_000011625_04927	GCF_000013065_04786	GCF_000015065_04894	GCF_000017425_03748	GCF_000018825_04901	GCF_000021205_04984	GCF_000021225_04916	GCF_000021305_04986	GCF_000021445_05086	GCF_000021785_04975	GCF_000022505_04931	GCF_000022865_05068	GCF_000092165_04928	GCF_000143605_04901	GCF_000161455_04371	GCF_000190515_04961	GCF_000193355_05182	GCF_000239195_04863	GCF_000258885_05062	GCF_000283675_04847	GCF_000292415_02178	GCF_000292455_04852	GCF_000292705_04665	GCF_000300475_04200	GCF_000306745_05176	GCF_000338755_05341	GCF_000341665_05138	GCF_000496285_02248	GCF_000497525_05561	GCF_000512775_05173
sufU		Zinc-dependent sulfurtransferase SufU	114	114	1	1	34137				431	431	431	GCF_000007825_05124	GCF_000007845_05094	GCF_000008005_04912	GCF_000008165_05091	GCF_000008445_05093	GCF_000008505_04917	GCF_000011625_04950	GCF_000013065_04809	GCF_000015065_04920	GCF_000017425_03770	GCF_000018825_04928	GCF_000021205_05011	GCF_000021225_04938	GCF_000021305_05013	GCF_000021445_05110	GCF_000021785_05000	GCF_000022505_04957	GCF_000022865_05092	GCF_000092165_04951	GCF_000143605_04929	GCF_000161455_04509	GCF_000190515_04985	GCF_000193355_05209	GCF_000239195_04890	GCF_000258885_05086	GCF_000283675_04869	GCF_000292415_02148	GCF_000292455_04772	GCF_000292705_04691	GCF_000300475_04226	GCF_000306745_05203	GCF_000338755_05369	GCF_000341665_05165	GCF_000496285_02274	GCF_000497525_05589	GCF_000512775_05198
sufC		Vegetative protein 296	114	114	1	1	34145				662	785	783	GCF_000007825_05127	GCF_000007845_05097	GCF_000008005_04915	GCF_000008165_05094	GCF_000008445_05096	GCF_000008505_04920	GCF_000011625_04953	GCF_000013065_04812	GCF_000015065_04923	GCF_000017425_03773	GCF_000018825_04931	GCF_000021205_05014	GCF_000021225_04941	GCF_000021305_05016	GCF_000021445_05113	GCF_000021785_05003	GCF_000022505_04960	GCF_000022865_05095	GCF_000092165_04954	GCF_000143605_04932	GCF_000161455_04506	GCF_000190515_04988	GCF_000193355_05212	GCF_000239195_04893	GCF_000258885_05089	GCF_000283675_04872	GCF_000292415_02145	GCF_000292455_04769	GCF_000292705_04694	GCF_000300475_04229	GCF_000306745_05206	GCF_000338755_05372	GCF_000341665_05168	GCF_000496285_02277	GCF_000497525_05592	GCF_000512775_05202
fadE_2		putative acyl-CoA dehydrogenase	114	114	1	1	34223				1784	1784	1784	GCF_000007825_05147	GCF_000007845_05122	GCF_000008005_04936	GCF_000008165_05119	GCF_000008445_05121	GCF_000008505_04946	GCF_000011625_04976	GCF_000013065_04838	GCF_000015065_04956	GCF_000017425_03789	GCF_000018825_04958	GCF_000021205_05033	GCF_000021225_04966	GCF_000021305_05033	GCF_000021445_05138	GCF_000021785_05029	GCF_000022505_04994	GCF_000022865_05120	GCF_000092165_04974	GCF_000143605_04955	GCF_000161455_04486	GCF_000190515_05011	GCF_000193355_05237	GCF_000239195_04925	GCF_000258885_05115	GCF_000283675_04897	GCF_000292415_02124	GCF_000292455_04752	GCF_000292705_04711	GCF_000300475_04251	GCF_000306745_05230	GCF_000338755_05392	GCF_000341665_05192	GCF_000496285_02296	GCF_000497525_05617	GCF_000512775_05226
fadA		3-ketoacyl-CoA thiolase	114	114	1	1	34224				1172	1175	1172	GCF_000007825_05148	GCF_000007845_05123	GCF_000008005_04937	GCF_000008165_05120	GCF_000008445_05122	GCF_000008505_04947	GCF_000011625_04977	GCF_000013065_04839	GCF_000015065_04957	GCF_000017425_03790	GCF_000018825_04959	GCF_000021205_05034	GCF_000021225_04967	GCF_000021305_05034	GCF_000021445_05139	GCF_000021785_05030	GCF_000022505_04995	GCF_000022865_05121	GCF_000092165_04975	GCF_000143605_04956	GCF_000161455_04485	GCF_000190515_05013	GCF_000193355_05238	GCF_000239195_04926	GCF_000258885_05116	GCF_000283675_04898	GCF_000292415_02123	GCF_000292455_04751	GCF_000292705_04712	GCF_000300475_04252	GCF_000306745_05231	GCF_000338755_05393	GCF_000341665_05193	GCF_000496285_02297	GCF_000497525_05618	GCF_000512775_05227
group_12987		hypothetical protein	114	114	1	1	34248				302	302	302	GCF_000007825_05154	GCF_000007845_05129	GCF_000008005_04943	GCF_000008165_05126	GCF_000008445_05128	GCF_000008505_04953	GCF_000011625_04983	GCF_000013065_04845	GCF_000015065_04963	GCF_000017425_03796	GCF_000018825_04965	GCF_000021205_05040	GCF_000021225_04973	GCF_000021305_05040	GCF_000021445_05145	GCF_000021785_05036	GCF_000022505_05001	GCF_000022865_05127	GCF_000092165_04981	GCF_000143605_04962	GCF_000161455_04478	GCF_000190515_05019	GCF_000193355_05244	GCF_000239195_04932	GCF_000258885_05122	GCF_000283675_04904	GCF_000292415_02117	GCF_000292455_04745	GCF_000292705_04718	GCF_000300475_04258	GCF_000306745_05237	GCF_000338755_05399	GCF_000341665_05199	GCF_000496285_02303	GCF_000497525_05624	GCF_000512775_05233
eno		Enolase	114	114	1	1	3598				1292	1295	1294	GCF_000007825_05285	GCF_000007845_05233	GCF_000008005_05027	GCF_000008165_05230	GCF_000008445_05232	GCF_000008505_05044	GCF_000011625_05072	GCF_000013065_04953	GCF_000015065_05047	GCF_000017425_03870	GCF_000018825_05051	GCF_000021205_05134	GCF_000021225_05089	GCF_000021305_05132	GCF_000021445_05250	GCF_000021785_05132	GCF_000022505_05084	GCF_000022865_05231	GCF_000092165_05097	GCF_000143605_05058	GCF_000161455_04536	GCF_000190515_05113	GCF_000193355_05337	GCF_000239195_05020	GCF_000258885_05227	GCF_000283675_05019	GCF_000292415_02025	GCF_000292455_04649	GCF_000292705_04812	GCF_000300475_04347	GCF_000306745_05327	GCF_000338755_05487	GCF_000341665_05289	GCF_000496285_02394	GCF_000497525_05767	GCF_000512775_05338
yvcJ		Nucleotide-binding protein YvcJ	114	114	1	1	3690				881	881	881	GCF_000007825_05308	GCF_000007845_05253	GCF_000008005_05048	GCF_000008165_05250	GCF_000008445_05252	GCF_000008505_05064	GCF_000011625_05097	GCF_000013065_04991	GCF_000015065_05067	GCF_000017425_03890	GCF_000018825_05073	GCF_000021205_05158	GCF_000021225_05120	GCF_000021305_05152	GCF_000021445_05270	GCF_000021785_05152	GCF_000022505_05121	GCF_000022865_05251	GCF_000092165_05117	GCF_000143605_05078	GCF_000161455_04516	GCF_000190515_05139	GCF_000193355_05360	GCF_000239195_05045	GCF_000258885_05247	GCF_000283675_05050	GCF_000292415_02004	GCF_000292455_04567	GCF_000292705_04832	GCF_000300475_04369	GCF_000306745_05350	GCF_000338755_05568	GCF_000341665_05312	GCF_000496285_02416	GCF_000497525_05822	GCF_000512775_05359
yodB		HTH-type transcriptional regulator YodB	114	114	1	1	3871				314	314	314	GCF_000007825_05349	GCF_000007845_05292	GCF_000008005_05085	GCF_000008165_05289	GCF_000008445_05292	GCF_000008505_05105	GCF_000011625_05136	GCF_000013065_05030	GCF_000015065_05114	GCF_000017425_03923	GCF_000018825_05113	GCF_000021205_05195	GCF_000021225_05159	GCF_000021305_05189	GCF_000021445_05309	GCF_000021785_05193	GCF_000022505_05160	GCF_000022865_05291	GCF_000092165_05163	GCF_000143605_05121	GCF_000161455_04589	GCF_000190515_05221	GCF_000193355_05397	GCF_000239195_05092	GCF_000258885_05287	GCF_000283675_05089	GCF_000292415_01966	GCF_000292455_04523	GCF_000292705_04869	GCF_000300475_04405	GCF_000306745_05387	GCF_000338755_05613	GCF_000341665_05349	GCF_000496285_02456	GCF_000497525_05908	GCF_000512775_05400
gltT_3		Proton/sodium-glutamate symport protein	114	114	1	1	3962				1217	1220	1217	GCF_000007825_05371	GCF_000007845_05313	GCF_000008005_05107	GCF_000008165_05310	GCF_000008445_05313	GCF_000008505_05128	GCF_000011625_05157	GCF_000013065_05054	GCF_000015065_05137	GCF_000017425_03949	GCF_000018825_05132	GCF_000021205_05216	GCF_000021225_05182	GCF_000021305_05210	GCF_000021445_05330	GCF_000021785_05214	GCF_000022505_05183	GCF_000022865_05312	GCF_000092165_05184	GCF_000143605_05142	GCF_000161455_04611	GCF_000190515_05242	GCF_000193355_05418	GCF_000239195_05115	GCF_000258885_05308	GCF_000283675_05112	GCF_000292415_01947	GCF_000292455_04502	GCF_000292705_04890	GCF_000300475_04427	GCF_000306745_05408	GCF_000338755_05632	GCF_000341665_05370	GCF_000496285_02477	GCF_000497525_05927	GCF_000512775_05421
mreB_2		Rod shape-determining protein MreB	114	114	1	1	58067				1001	1001	1001	GCF_000007825_05437	GCF_000007845_05377	GCF_000008005_05176	GCF_000008165_05374	GCF_000008445_05377	GCF_000008505_05195	GCF_000011625_05223	GCF_000013065_05130	GCF_000015065_05210	GCF_000017425_03990	GCF_000018825_05199	GCF_000021205_05276	GCF_000021225_05253	GCF_000021305_05277	GCF_000021445_05392	GCF_000021785_05275	GCF_000022505_05256	GCF_000022865_05376	GCF_000092165_05256	GCF_000143605_05211	GCF_000161455_04681	GCF_000190515_05307	GCF_000193355_05495	GCF_000239195_05187	GCF_000258885_05371	GCF_000283675_05183	GCF_000292415_01877	GCF_000292455_04440	GCF_000292705_04953	GCF_000300475_04491	GCF_000306745_05483	GCF_000338755_05698	GCF_000341665_05445	GCF_000496285_02542	GCF_000497525_06000	GCF_000512775_05487
nuoI		NADH-quinone oxidoreductase subunit I	114	114	1	1	58114				419	419	419	GCF_000007825_05453	GCF_000007845_05394	GCF_000008005_05191	GCF_000008165_05391	GCF_000008445_05394	GCF_000008505_05210	GCF_000011625_05244	GCF_000013065_05146	GCF_000015065_05225	GCF_000017425_04005	GCF_000018825_05215	GCF_000021205_05292	GCF_000021225_05269	GCF_000021305_05292	GCF_000021445_05409	GCF_000021785_05291	GCF_000022505_05271	GCF_000022865_05393	GCF_000092165_05272	GCF_000143605_05227	GCF_000161455_04697	GCF_000190515_05323	GCF_000193355_05510	GCF_000239195_05202	GCF_000258885_05388	GCF_000283675_05199	GCF_000292415_01861	GCF_000292455_04425	GCF_000292705_04968	GCF_000300475_04506	GCF_000306745_05498	GCF_000338755_05713	GCF_000341665_05460	GCF_000496285_02557	GCF_000497525_06015	GCF_000512775_05504
atpG		ATP synthase gamma chain	114	114	1	1	58140				860	860	860	GCF_000007825_05465	GCF_000007845_05405	GCF_000008005_05202	GCF_000008165_05402	GCF_000008445_05405	GCF_000008505_05221	GCF_000011625_05255	GCF_000013065_05157	GCF_000015065_05236	GCF_000017425_04018	GCF_000018825_05226	GCF_000021205_05303	GCF_000021225_05281	GCF_000021305_05303	GCF_000021445_05420	GCF_000021785_05302	GCF_000022505_05282	GCF_000022865_05404	GCF_000092165_05284	GCF_000143605_05238	GCF_000161455_04707	GCF_000190515_05334	GCF_000193355_05521	GCF_000239195_05213	GCF_000258885_05399	GCF_000283675_05211	GCF_000292415_01850	GCF_000292455_04414	GCF_000292705_04979	GCF_000300475_04517	GCF_000306745_05509	GCF_000338755_05725	GCF_000341665_05471	GCF_000496285_02568	GCF_000497525_06026	GCF_000512775_05516
pyrG		CTP synthase	114	114	1	1	58197				1607	1607	1607	GCF_000007825_05498	GCF_000007845_05436	GCF_000008005_05235	GCF_000008165_05433	GCF_000008445_05436	GCF_000008505_05254	GCF_000011625_05288	GCF_000013065_05188	GCF_000015065_05268	GCF_000017425_04050	GCF_000018825_05259	GCF_000021205_05337	GCF_000021225_05312	GCF_000021305_05335	GCF_000021445_05451	GCF_000021785_05334	GCF_000022505_05317	GCF_000022865_05435	GCF_000092165_05318	GCF_000143605_05270	GCF_000161455_04738	GCF_000190515_05367	GCF_000193355_05553	GCF_000239195_05249	GCF_000258885_05430	GCF_000283675_05242	GCF_000292415_01817	GCF_000292455_04382	GCF_000292705_05013	GCF_000300475_04550	GCF_000306745_05541	GCF_000338755_05758	GCF_000341665_05503	GCF_000496285_02601	GCF_000497525_06058	GCF_000512775_05550
kstR2_3		HTH-type transcriptional repressor KstR2	114	114	1	1	58199				629	629	629	GCF_000007825_05500	GCF_000007845_05438	GCF_000008005_05237	GCF_000008165_05435	GCF_000008445_05438	GCF_000008505_05256	GCF_000011625_05290	GCF_000013065_05190	GCF_000015065_05270	GCF_000017425_04052	GCF_000018825_05261	GCF_000021205_05339	GCF_000021225_05314	GCF_000021305_05337	GCF_000021445_05453	GCF_000021785_05336	GCF_000022505_05319	GCF_000022865_05437	GCF_000092165_05320	GCF_000143605_05272	GCF_000161455_04740	GCF_000190515_05369	GCF_000193355_05555	GCF_000239195_05251	GCF_000258885_05432	GCF_000283675_05244	GCF_000292415_01815	GCF_000292455_04380	GCF_000292705_05015	GCF_000300475_04552	GCF_000306745_05543	GCF_000338755_05760	GCF_000341665_05505	GCF_000496285_02603	GCF_000497525_06060	GCF_000512775_05552
speE_2		Polyamine aminopropyltransferase	114	114	1	1	58276				827	827	827	GCF_000007825_05530	GCF_000007845_05469	GCF_000008005_05265	GCF_000008165_05466	GCF_000008445_05469	GCF_000008505_05284	GCF_000011625_05318	GCF_000013065_05219	GCF_000015065_05299	GCF_000017425_04074	GCF_000018825_05287	GCF_000021205_05367	GCF_000021225_05343	GCF_000021305_05366	GCF_000021445_05484	GCF_000021785_05364	GCF_000022505_05348	GCF_000022865_05468	GCF_000092165_05349	GCF_000143605_05301	GCF_000161455_04764	GCF_000190515_05397	GCF_000193355_05584	GCF_000239195_05280	GCF_000258885_05462	GCF_000283675_05273	GCF_000292415_01786	GCF_000292455_04350	GCF_000292705_05061	GCF_000300475_04580	GCF_000306745_05572	GCF_000338755_05794	GCF_000341665_05537	GCF_000496285_02628	GCF_000497525_06094	GCF_000512775_05584
group_13039		Deoxyguanosinetriphosphate triphosphohydrolase-like protein	114	114	1	1	58286				1304	1304	1304	GCF_000007825_05538	GCF_000007845_05477	GCF_000008005_05273	GCF_000008165_05474	GCF_000008445_05477	GCF_000008505_05292	GCF_000011625_05326	GCF_000013065_05227	GCF_000015065_05307	GCF_000017425_04087	GCF_000018825_05295	GCF_000021205_05375	GCF_000021225_05351	GCF_000021305_05374	GCF_000021445_05492	GCF_000021785_05372	GCF_000022505_05356	GCF_000022865_05476	GCF_000092165_05357	GCF_000143605_05309	GCF_000161455_04772	GCF_000190515_05405	GCF_000193355_05592	GCF_000239195_05288	GCF_000258885_05470	GCF_000283675_05281	GCF_000292415_01778	GCF_000292455_04342	GCF_000292705_05069	GCF_000300475_04588	GCF_000306745_05580	GCF_000338755_05803	GCF_000341665_05545	GCF_000496285_02636	GCF_000497525_06102	GCF_000512775_05592
ccpN		Transcriptional repressor CcpN	114	114	1	1	52730				632	635	633	GCF_000007825_04419	GCF_000007845_04405	GCF_000008005_04189	GCF_000008165_04403	GCF_000008445_04404	GCF_000008505_04230	GCF_000011625_04250	GCF_000013065_04088	GCF_000015065_04219	GCF_000017425_03184	GCF_000018825_04253	GCF_000021205_04313	GCF_000021225_04268	GCF_000021305_04322	GCF_000021445_04419	GCF_000021785_04240	GCF_000022505_04270	GCF_000022865_04404	GCF_000092165_04273	GCF_000143605_04210	GCF_000161455_03749	GCF_000190515_04257	GCF_000193355_04452	GCF_000239195_04181	GCF_000258885_04399	GCF_000283675_04199	GCF_000292415_02843	GCF_000292455_05592	GCF_000292705_04005	GCF_000300475_03570	GCF_000306745_04438	GCF_000338755_04603	GCF_000341665_04411	GCF_000496285_01578	GCF_000497525_04825	GCF_000512775_04491
fusA		Elongation factor G	114	114	1	1	56834				2078	2081	2078	GCF_000007825_00130	GCF_000007845_00117	GCF_000008005_00117	GCF_000008165_00117	GCF_000008445_00117	GCF_000008505_00129	GCF_000011625_00117	GCF_000013065_00116	GCF_000015065_00129	GCF_000017425_00130	GCF_000018825_00129	GCF_000021205_00129	GCF_000021225_00130	GCF_000021305_00118	GCF_000021445_00117	GCF_000021785_00119	GCF_000022505_00129	GCF_000022865_00117	GCF_000092165_00125	GCF_000143605_00129	GCF_000161455_00122	GCF_000190515_00129	GCF_000193355_00118	GCF_000239195_00131	GCF_000258885_00117	GCF_000283675_00129	GCF_000292415_01524	GCF_000292455_04100	GCF_000292705_05334	GCF_000300475_04811	GCF_000306745_00129	GCF_000338755_00118	GCF_000341665_00118	GCF_000496285_02866	GCF_000497525_00122	GCF_000512775_00116
xseB		Exodeoxyribonuclease 7 small subunit	114	114	1	1	52363				230	233	230	GCF_000007825_04301	GCF_000007845_04290	GCF_000008005_04070	GCF_000008165_04289	GCF_000008445_04289	GCF_000008505_04114	GCF_000011625_04134	GCF_000013065_03972	GCF_000015065_04105	GCF_000017425_03029	GCF_000018825_04139	GCF_000021205_04194	GCF_000021225_04153	GCF_000021305_04206	GCF_000021445_04304	GCF_000021785_04127	GCF_000022505_04156	GCF_000022865_04289	GCF_000092165_04145	GCF_000143605_04092	GCF_000161455_03656	GCF_000190515_04147	GCF_000193355_04333	GCF_000239195_04067	GCF_000258885_04285	GCF_000283675_04084	GCF_000292415_02961	GCF_000292455_05760	GCF_000292705_03846	GCF_000300475_03452	GCF_000306745_04320	GCF_000338755_04485	GCF_000341665_04293	GCF_000496285_01459	GCF_000497525_04658	GCF_000512775_04374
rny		Ribonuclease Y	114	114	1	1	14907				1562	1610	1563	GCF_000007825_03893	GCF_000007845_03820	GCF_000008005_03654	GCF_000008165_03819	GCF_000008445_03819	GCF_000008505_03704	GCF_000011625_03734	GCF_000013065_03572	GCF_000015065_03706	GCF_000017425_02580	GCF_000018825_03659	GCF_000021205_03793	GCF_000021225_03687	GCF_000021305_03746	GCF_000021445_00689	GCF_000021785_03724	GCF_000022505_03757	GCF_000022865_03819	GCF_000092165_03740	GCF_000143605_03688	GCF_000161455_03146	GCF_000190515_03734	GCF_000193355_03856	GCF_000239195_03666	GCF_000258885_03815	GCF_000283675_03616	GCF_000292415_03366	GCF_000292455_00070	GCF_000292705_03379	GCF_000300475_02924	GCF_000306745_03851	GCF_000338755_04073	GCF_000341665_03823	GCF_000496285_01031	GCF_000497525_04191	GCF_000512775_03894
group_15565		hypothetical protein	114	114	1	1	58785				827	827	827	GCF_000007825_00039	GCF_000007845_00038	GCF_000008005_00038	GCF_000008165_00038	GCF_000008445_00038	GCF_000008505_00038	GCF_000011625_00038	GCF_000013065_00037	GCF_000015065_00038	GCF_000017425_00038	GCF_000018825_00038	GCF_000021205_00038	GCF_000021225_00038	GCF_000021305_00039	GCF_000021445_00038	GCF_000021785_00038	GCF_000022505_00038	GCF_000022865_00038	GCF_000092165_00034	GCF_000143605_00037	GCF_000161455_00022	GCF_000190515_00038	GCF_000193355_00034	GCF_000239195_00039	GCF_000258885_00038	GCF_000283675_00038	GCF_000292415_01615	GCF_000292455_04179	GCF_000292705_05243	GCF_000300475_04733	GCF_000306745_00038	GCF_000338755_00038	GCF_000341665_00034	GCF_000496285_02786	GCF_000497525_00038	GCF_000512775_00036
ispF		2-C-methyl-D-erythritol 2,4-cyclodiphosphate synthase	114	114	1	1	56876				476	476	476	GCF_000007825_00110	GCF_000007845_00097	GCF_000008005_00097	GCF_000008165_00097	GCF_000008445_00097	GCF_000008505_00109	GCF_000011625_00097	GCF_000013065_00096	GCF_000015065_00109	GCF_000017425_00109	GCF_000018825_00109	GCF_000021205_00109	GCF_000021225_00110	GCF_000021305_00098	GCF_000021445_00097	GCF_000021785_00098	GCF_000022505_00109	GCF_000022865_00097	GCF_000092165_00105	GCF_000143605_00109	GCF_000161455_00142	GCF_000190515_00109	GCF_000193355_00098	GCF_000239195_00110	GCF_000258885_00097	GCF_000283675_00109	GCF_000292415_01544	GCF_000292455_04120	GCF_000292705_05314	GCF_000300475_04791	GCF_000306745_00109	GCF_000338755_00098	GCF_000341665_00098	GCF_000496285_02846	GCF_000497525_00102	GCF_000512775_00095
rplK		50S ribosomal protein L11	114	114	1	1	56850				425	425	425	GCF_000007825_00120	GCF_000007845_00107	GCF_000008005_00107	GCF_000008165_00107	GCF_000008445_00107	GCF_000008505_00119	GCF_000011625_00107	GCF_000013065_00106	GCF_000015065_00119	GCF_000017425_00119	GCF_000018825_00119	GCF_000021205_00119	GCF_000021225_00120	GCF_000021305_00108	GCF_000021445_00107	GCF_000021785_00109	GCF_000022505_00119	GCF_000022865_00107	GCF_000092165_00115	GCF_000143605_00119	GCF_000161455_00132	GCF_000190515_00119	GCF_000193355_00108	GCF_000239195_00120	GCF_000258885_00107	GCF_000283675_00119	GCF_000292415_01534	GCF_000292455_04110	GCF_000292705_05324	GCF_000300475_04801	GCF_000306745_00119	GCF_000338755_00108	GCF_000341665_00108	GCF_000496285_02856	GCF_000497525_00112	GCF_000512775_00105
rpsG		30S ribosomal protein S7	114	114	1	1	56835				470	470	470	GCF_000007825_00129	GCF_000007845_00116	GCF_000008005_00116	GCF_000008165_00116	GCF_000008445_00116	GCF_000008505_00128	GCF_000011625_00116	GCF_000013065_00115	GCF_000015065_00128	GCF_000017425_00129	GCF_000018825_00128	GCF_000021205_00128	GCF_000021225_00129	GCF_000021305_00117	GCF_000021445_00116	GCF_000021785_00118	GCF_000022505_00128	GCF_000022865_00116	GCF_000092165_00124	GCF_000143605_00128	GCF_000161455_00123	GCF_000190515_00128	GCF_000193355_00117	GCF_000239195_00130	GCF_000258885_00116	GCF_000283675_00128	GCF_000292415_01525	GCF_000292455_04101	GCF_000292705_05333	GCF_000300475_04810	GCF_000306745_00128	GCF_000338755_00117	GCF_000341665_00117	GCF_000496285_02865	GCF_000497525_00121	GCF_000512775_00115
rpsN1		30S ribosomal protein S14	114	114	1	1	56814				170	185	184	GCF_000007825_00146	GCF_000007845_00133	GCF_000008005_00133	GCF_000008165_00133	GCF_000008445_00133	GCF_000008505_00145	GCF_000011625_00133	GCF_000013065_00132	GCF_000015065_00145	GCF_000017425_00146	GCF_000018825_00145	GCF_000021205_00145	GCF_000021225_00146	GCF_000021305_00134	GCF_000021445_00133	GCF_000021785_00135	GCF_000022505_00145	GCF_000022865_00133	GCF_000092165_00141	GCF_000143605_00145	GCF_000161455_00106	GCF_000190515_00145	GCF_000193355_00134	GCF_000239195_00147	GCF_000258885_00133	GCF_000283675_00145	GCF_000292415_01508	GCF_000292455_04084	GCF_000292705_05350	GCF_000300475_04827	GCF_000306745_00145	GCF_000338755_00134	GCF_000341665_00134	GCF_000496285_02882	GCF_000497525_00138	GCF_000512775_00132
rpsE		30S ribosomal protein S5	114	114	1	1	56809				500	500	500	GCF_000007825_00150	GCF_000007845_00137	GCF_000008005_00137	GCF_000008165_00137	GCF_000008445_00137	GCF_000008505_00149	GCF_000011625_00137	GCF_000013065_00136	GCF_000015065_00149	GCF_000017425_00150	GCF_000018825_00149	GCF_000021205_00149	GCF_000021225_00150	GCF_000021305_00138	GCF_000021445_00137	GCF_000021785_00139	GCF_000022505_00149	GCF_000022865_00137	GCF_000092165_00145	GCF_000143605_00149	GCF_000161455_00102	GCF_000190515_00149	GCF_000193355_00138	GCF_000239195_00151	GCF_000258885_00137	GCF_000283675_00149	GCF_000292415_01504	GCF_000292455_04080	GCF_000292705_05354	GCF_000300475_04831	GCF_000306745_00149	GCF_000338755_00138	GCF_000341665_00138	GCF_000496285_02886	GCF_000497525_00142	GCF_000512775_00136
rpmD		50S ribosomal protein L30	114	114	1	1	56808				182	182	182	GCF_000007825_00151	GCF_000007845_00138	GCF_000008005_00138	GCF_000008165_00138	GCF_000008445_00138	GCF_000008505_00150	GCF_000011625_00138	GCF_000013065_00137	GCF_000015065_00150	GCF_000017425_00151	GCF_000018825_00150	GCF_000021205_00150	GCF_000021225_00151	GCF_000021305_00139	GCF_000021445_00138	GCF_000021785_00140	GCF_000022505_00150	GCF_000022865_00138	GCF_000092165_00146	GCF_000143605_00150	GCF_000161455_00101	GCF_000190515_00150	GCF_000193355_00139	GCF_000239195_00152	GCF_000258885_00138	GCF_000283675_00150	GCF_000292415_01503	GCF_000292455_04079	GCF_000292705_05355	GCF_000300475_04832	GCF_000306745_00150	GCF_000338755_00139	GCF_000341665_00139	GCF_000496285_02887	GCF_000497525_00143	GCF_000512775_00137
ndoAI		Antitoxin EndoAI	114	114	1	1	56210				287	287	287	GCF_000007825_00273	GCF_000007845_00269	GCF_000008005_00288	GCF_000008165_00269	GCF_000008445_00269	GCF_000008505_00274	GCF_000011625_00269	GCF_000013065_00267	GCF_000015065_00282	GCF_000017425_00281	GCF_000018825_00269	GCF_000021205_00270	GCF_000021225_00277	GCF_000021305_00256	GCF_000021445_00272	GCF_000021785_00268	GCF_000022505_00279	GCF_000022865_00269	GCF_000092165_00268	GCF_000143605_00279	GCF_000161455_00203	GCF_000190515_00289	GCF_000193355_00256	GCF_000239195_00283	GCF_000258885_00273	GCF_000283675_00276	GCF_000292415_01380	GCF_000292455_03964	GCF_000292705_05469	GCF_000300475_04950	GCF_000306745_00268	GCF_000338755_00259	GCF_000341665_00256	GCF_000496285_03004	GCF_000497525_00267	GCF_000512775_00270
gatA_1		Glutamyl-tRNA(Gln) amidotransferase subunit A	114	114	1	1	55440				1457	1457	1457	GCF_000007825_00358	GCF_000007845_00359	GCF_000008005_00383	GCF_000008165_00359	GCF_000008445_00359	GCF_000008505_00364	GCF_000011625_00362	GCF_000013065_00363	GCF_000015065_00386	GCF_000017425_00367	GCF_000018825_00368	GCF_000021205_00369	GCF_000021225_00373	GCF_000021305_00349	GCF_000021445_00364	GCF_000021785_00363	GCF_000022505_00372	GCF_000022865_00359	GCF_000092165_00368	GCF_000143605_00357	GCF_000161455_00278	GCF_000190515_00387	GCF_000193355_00353	GCF_000239195_00366	GCF_000258885_00356	GCF_000283675_00372	GCF_000292415_01285	GCF_000292455_03860	GCF_000292705_05594	GCF_000300475_05078	GCF_000306745_00369	GCF_000338755_00420	GCF_000341665_00352	GCF_000496285_03098	GCF_000497525_00416	GCF_000512775_00363
gatB		Aspartyl/glutamyl-tRNA(Asn/Gln) amidotransferase subunit B	114	114	1	1	55439				1427	1430	1427	GCF_000007825_00359	GCF_000007845_00360	GCF_000008005_00384	GCF_000008165_00360	GCF_000008445_00360	GCF_000008505_00365	GCF_000011625_00363	GCF_000013065_00364	GCF_000015065_00387	GCF_000017425_00368	GCF_000018825_00369	GCF_000021205_00370	GCF_000021225_00374	GCF_000021305_00350	GCF_000021445_00365	GCF_000021785_00364	GCF_000022505_00373	GCF_000022865_00360	GCF_000092165_00369	GCF_000143605_00358	GCF_000161455_00279	GCF_000190515_00388	GCF_000193355_00354	GCF_000239195_00367	GCF_000258885_00357	GCF_000283675_00373	GCF_000292415_01284	GCF_000292455_03859	GCF_000292705_05595	GCF_000300475_05079	GCF_000306745_00370	GCF_000338755_00421	GCF_000341665_00353	GCF_000496285_03099	GCF_000497525_00417	GCF_000512775_00364
spoIVA		Stage IV sporulation protein A	114	114	1	1	43494				1478	1478	1478	GCF_000007825_01537	GCF_000007845_01547	GCF_000008005_01629	GCF_000008165_01548	GCF_000008445_01546	GCF_000008505_01524	GCF_000011625_01528	GCF_000013065_01571	GCF_000015065_01551	GCF_000017425_01366	GCF_000018825_01535	GCF_000021205_01535	GCF_000021225_01598	GCF_000021305_01470	GCF_000021445_02963	GCF_000021785_01601	GCF_000022505_01519	GCF_000022865_01546	GCF_000092165_01516	GCF_000143605_01527	GCF_000161455_01405	GCF_000190515_01706	GCF_000193355_01548	GCF_000239195_01512	GCF_000258885_01544	GCF_000283675_01541	GCF_000292415_00163	GCF_000292455_02608	GCF_000292705_01065	GCF_000300475_00744	GCF_000306745_01551	GCF_000338755_01803	GCF_000341665_01534	GCF_000496285_04235	GCF_000497525_01810	GCF_000512775_01571
group_15888		hypothetical protein	114	114	1	1	14908				794	794	794	GCF_000007825_03892	GCF_000007845_03819	GCF_000008005_03653	GCF_000008165_03818	GCF_000008445_03818	GCF_000008505_03703	GCF_000011625_03733	GCF_000013065_03571	GCF_000015065_03705	GCF_000017425_02579	GCF_000018825_03658	GCF_000021205_03792	GCF_000021225_03686	GCF_000021305_03745	GCF_000021445_00690	GCF_000021785_03723	GCF_000022505_03756	GCF_000022865_03818	GCF_000092165_03739	GCF_000143605_03687	GCF_000161455_03147	GCF_000190515_03733	GCF_000193355_03855	GCF_000239195_03665	GCF_000258885_03814	GCF_000283675_03615	GCF_000292415_03367	GCF_000292455_00071	GCF_000292705_03378	GCF_000300475_02923	GCF_000306745_03850	GCF_000338755_04072	GCF_000341665_03822	GCF_000496285_01030	GCF_000497525_04190	GCF_000512775_03893
rpsB		30S ribosomal protein S2	114	114	1	1	14794				701	701	701	GCF_000007825_03942	GCF_000007845_03869	GCF_000008005_03706	GCF_000008165_03868	GCF_000008445_03868	GCF_000008505_03752	GCF_000011625_03782	GCF_000013065_03620	GCF_000015065_03756	GCF_000017425_02630	GCF_000018825_03762	GCF_000021205_03840	GCF_000021225_03736	GCF_000021305_03848	GCF_000021445_00640	GCF_000021785_03773	GCF_000022505_03807	GCF_000022865_03868	GCF_000092165_03787	GCF_000143605_03737	GCF_000161455_03259	GCF_000190515_03785	GCF_000193355_03959	GCF_000239195_03717	GCF_000258885_03864	GCF_000283675_03665	GCF_000292415_03319	GCF_000292455_00023	GCF_000292705_03475	GCF_000300475_03026	GCF_000306745_03952	GCF_000338755_04120	GCF_000341665_03925	GCF_000496285_01080	GCF_000497525_04239	GCF_000512775_03945
codY		GTP-sensing transcriptional pleiotropic repressor CodY	114	114	1	1	14790				779	779	779	GCF_000007825_03943	GCF_000007845_03870	GCF_000008005_03707	GCF_000008165_03869	GCF_000008445_03869	GCF_000008505_03753	GCF_000011625_03783	GCF_000013065_03621	GCF_000015065_03757	GCF_000017425_02631	GCF_000018825_03763	GCF_000021205_03841	GCF_000021225_03737	GCF_000021305_03849	GCF_000021445_00639	GCF_000021785_03774	GCF_000022505_03808	GCF_000022865_03869	GCF_000092165_03788	GCF_000143605_03738	GCF_000161455_03260	GCF_000190515_03786	GCF_000193355_03960	GCF_000239195_03718	GCF_000258885_03865	GCF_000283675_03666	GCF_000292415_03318	GCF_000292455_00022	GCF_000292705_03476	GCF_000300475_03027	GCF_000306745_03953	GCF_000338755_04121	GCF_000341665_03926	GCF_000496285_01081	GCF_000497525_04240	GCF_000512775_03946
sucD		Succinyl-CoA ligase [ADP-forming] subunit alpha	114	114	1	1	14777				902	902	902	GCF_000007825_03950	GCF_000007845_03877	GCF_000008005_03715	GCF_000008165_03876	GCF_000008445_03876	GCF_000008505_03760	GCF_000011625_03790	GCF_000013065_03629	GCF_000015065_03764	GCF_000017425_02638	GCF_000018825_03770	GCF_000021205_03848	GCF_000021225_03744	GCF_000021305_03856	GCF_000021445_00632	GCF_000021785_03781	GCF_000022505_03815	GCF_000022865_03876	GCF_000092165_03795	GCF_000143605_03746	GCF_000161455_03267	GCF_000190515_03793	GCF_000193355_03968	GCF_000239195_03725	GCF_000258885_03872	GCF_000283675_03673	GCF_000292415_03311	GCF_000292455_00015	GCF_000292705_03483	GCF_000300475_03034	GCF_000306745_03961	GCF_000338755_04128	GCF_000341665_03933	GCF_000496285_01090	GCF_000497525_04247	GCF_000512775_03954
rpsP		30S ribosomal protein S16	114	114	1	1	14756				272	272	272	GCF_000007825_03959	GCF_000007845_03886	GCF_000008005_03724	GCF_000008165_03885	GCF_000008445_03885	GCF_000008505_03769	GCF_000011625_03799	GCF_000013065_03638	GCF_000015065_03773	GCF_000017425_02647	GCF_000018825_03779	GCF_000021205_03857	GCF_000021225_03753	GCF_000021305_03865	GCF_000021445_00623	GCF_000021785_03792	GCF_000022505_03824	GCF_000022865_03885	GCF_000092165_03804	GCF_000143605_03755	GCF_000161455_03276	GCF_000190515_03802	GCF_000193355_03977	GCF_000239195_03734	GCF_000258885_03881	GCF_000283675_03682	GCF_000292415_03302	GCF_000292455_00006	GCF_000292705_03492	GCF_000300475_03043	GCF_000306745_03970	GCF_000338755_04137	GCF_000341665_03942	GCF_000496285_01099	GCF_000497525_04256	GCF_000512775_03963
ffh		Signal recognition particle protein	114	114	1	1	14755				1349	1349	1349	GCF_000007825_03960	GCF_000007845_03887	GCF_000008005_03725	GCF_000008165_03886	GCF_000008445_03886	GCF_000008505_03770	GCF_000011625_03800	GCF_000013065_03639	GCF_000015065_03774	GCF_000017425_02648	GCF_000018825_03780	GCF_000021205_03858	GCF_000021225_03754	GCF_000021305_03866	GCF_000021445_00622	GCF_000021785_03793	GCF_000022505_03825	GCF_000022865_03886	GCF_000092165_03805	GCF_000143605_03756	GCF_000161455_03277	GCF_000190515_03803	GCF_000193355_03978	GCF_000239195_03735	GCF_000258885_03882	GCF_000283675_03683	GCF_000292415_03301	GCF_000292455_00005	GCF_000292705_03493	GCF_000300475_03044	GCF_000306745_03971	GCF_000338755_04138	GCF_000341665_03943	GCF_000496285_01100	GCF_000497525_04257	GCF_000512775_03964
pyrD		Dihydroorotate dehydrogenase B (NAD( )), catalytic subunit	114	114	1	1	14608				911	929	928	GCF_000007825_04002	GCF_000007845_03926	GCF_000008005_03766	GCF_000008165_03925	GCF_000008445_03925	GCF_000008505_03810	GCF_000011625_03839	GCF_000013065_03679	GCF_000015065_03815	GCF_000017425_02682	GCF_000018825_03822	GCF_000021205_03896	GCF_000021225_03795	GCF_000021305_03904	GCF_000021445_00583	GCF_000021785_03832	GCF_000022505_03865	GCF_000022865_03925	GCF_000092165_03845	GCF_000143605_03795	GCF_000161455_03321	GCF_000190515_03843	GCF_000193355_04019	GCF_000239195_03776	GCF_000258885_03921	GCF_000283675_03724	GCF_000292415_03260	GCF_000292455_06128	GCF_000292705_03532	GCF_000300475_03084	GCF_000306745_04012	GCF_000338755_04178	GCF_000341665_03984	GCF_000496285_01154	GCF_000497525_04300	GCF_000512775_04006
typA		GTP-binding protein TypA/BipA	114	114	1	1	14428				1844	1844	1844	GCF_000007825_04074	GCF_000007845_04068	GCF_000008005_03837	GCF_000008165_04067	GCF_000008445_04067	GCF_000008505_03884	GCF_000011625_03911	GCF_000013065_03751	GCF_000015065_03887	GCF_000017425_02815	GCF_000018825_03893	GCF_000021205_03968	GCF_000021225_03932	GCF_000021305_03978	GCF_000021445_04082	GCF_000021785_03904	GCF_000022505_03937	GCF_000022865_04067	GCF_000092165_03918	GCF_000143605_03867	GCF_000161455_03394	GCF_000190515_03915	GCF_000193355_04098	GCF_000239195_03848	GCF_000258885_04063	GCF_000283675_03861	GCF_000292415_03189	GCF_000292455_05988	GCF_000292705_03604	GCF_000300475_03221	GCF_000306745_04089	GCF_000338755_04250	GCF_000341665_04061	GCF_000496285_01228	GCF_000497525_04431	GCF_000512775_04152
pdhA		Pyruvate dehydrogenase E1 component subunit alpha	114	114	1	1	14388				1115	1115	1115	GCF_000007825_04091	GCF_000007845_04085	GCF_000008005_03855	GCF_000008165_04084	GCF_000008445_04084	GCF_000008505_03901	GCF_000011625_03928	GCF_000013065_03769	GCF_000015065_03903	GCF_000017425_02831	GCF_000018825_03910	GCF_000021205_03985	GCF_000021225_03949	GCF_000021305_03995	GCF_000021445_04099	GCF_000021785_03921	GCF_000022505_03954	GCF_000022865_04084	GCF_000092165_03935	GCF_000143605_03884	GCF_000161455_03413	GCF_000190515_03932	GCF_000193355_04115	GCF_000239195_03865	GCF_000258885_04080	GCF_000283675_03878	GCF_000292415_03172	GCF_000292455_05971	GCF_000292705_03621	GCF_000300475_03241	GCF_000306745_04106	GCF_000338755_04266	GCF_000341665_04078	GCF_000496285_01247	GCF_000497525_04448	GCF_000512775_04169
rnjA_2		Ribonuclease J1	114	114	1	1	14381				1667	1667	1667	GCF_000007825_04096	GCF_000007845_04090	GCF_000008005_03860	GCF_000008165_04089	GCF_000008445_04089	GCF_000008505_03906	GCF_000011625_03933	GCF_000013065_03774	GCF_000015065_03908	GCF_000017425_02836	GCF_000018825_03915	GCF_000021205_03990	GCF_000021225_03954	GCF_000021305_04000	GCF_000021445_04104	GCF_000021785_03926	GCF_000022505_03959	GCF_000022865_04089	GCF_000092165_03940	GCF_000143605_03889	GCF_000161455_03417	GCF_000190515_03937	GCF_000193355_04120	GCF_000239195_03870	GCF_000258885_04085	GCF_000283675_03883	GCF_000292415_03167	GCF_000292455_05966	GCF_000292705_03626	GCF_000300475_03246	GCF_000306745_04111	GCF_000338755_04271	GCF_000341665_04083	GCF_000496285_01252	GCF_000497525_04453	GCF_000512775_04174
ktrA		Ktr system potassium uptake protein A	114	114	1	1	14373				665	665	665	GCF_000007825_04097	GCF_000007845_04091	GCF_000008005_03861	GCF_000008165_04090	GCF_000008445_04090	GCF_000008505_03907	GCF_000011625_03934	GCF_000013065_03775	GCF_000015065_03909	GCF_000017425_02837	GCF_000018825_03916	GCF_000021205_03991	GCF_000021225_03955	GCF_000021305_04001	GCF_000021445_04105	GCF_000021785_03927	GCF_000022505_03960	GCF_000022865_04090	GCF_000092165_03941	GCF_000143605_03890	GCF_000161455_03418	GCF_000190515_03938	GCF_000193355_04121	GCF_000239195_03871	GCF_000258885_04086	GCF_000283675_03884	GCF_000292415_03164	GCF_000292455_05965	GCF_000292705_03627	GCF_000300475_03247	GCF_000306745_04112	GCF_000338755_04272	GCF_000341665_04084	GCF_000496285_01253	GCF_000497525_04454	GCF_000512775_04175
dapH_1		2,3,4,5-tetrahydropyridine-2,6-dicarboxylate N-acetyltransferase	114	114	1	1	14369				722	722	722	GCF_000007825_04100	GCF_000007845_04094	GCF_000008005_03864	GCF_000008165_04093	GCF_000008445_04093	GCF_000008505_03910	GCF_000011625_03937	GCF_000013065_03778	GCF_000015065_03912	GCF_000017425_02840	GCF_000018825_03919	GCF_000021205_03994	GCF_000021225_03958	GCF_000021305_04004	GCF_000021445_04108	GCF_000021785_03930	GCF_000022505_03963	GCF_000022865_04093	GCF_000092165_03944	GCF_000143605_03893	GCF_000161455_03424	GCF_000190515_03941	GCF_000193355_04124	GCF_000239195_03874	GCF_000258885_04089	GCF_000283675_03887	GCF_000292415_03161	GCF_000292455_05962	GCF_000292705_03630	GCF_000300475_03250	GCF_000306745_04115	GCF_000338755_04275	GCF_000341665_04087	GCF_000496285_01256	GCF_000497525_04457	GCF_000512775_04178
sigF		RNA polymerase sigma-F factor	114	114	1	1	52084				758	758	758	GCF_000007825_04196	GCF_000007845_04189	GCF_000008005_03968	GCF_000008165_04188	GCF_000008445_04188	GCF_000008505_04005	GCF_000011625_04031	GCF_000013065_03874	GCF_000015065_04006	GCF_000017425_02928	GCF_000018825_04013	GCF_000021205_04089	GCF_000021225_04055	GCF_000021305_04100	GCF_000021445_04203	GCF_000021785_04025	GCF_000022505_04057	GCF_000022865_04188	GCF_000092165_04039	GCF_000143605_03991	GCF_000161455_03516	GCF_000190515_04038	GCF_000193355_04220	GCF_000239195_03968	GCF_000258885_04184	GCF_000283675_03984	GCF_000292415_03067	GCF_000292455_05868	GCF_000292705_03725	GCF_000300475_03347	GCF_000306745_04209	GCF_000338755_04382	GCF_000341665_04181	GCF_000496285_01353	GCF_000497525_04553	GCF_000512775_04275
fur		Ferric uptake regulation protein	114	114	1	1	52120				455	455	455	GCF_000007825_04215	GCF_000007845_04207	GCF_000008005_03986	GCF_000008165_04206	GCF_000008445_04206	GCF_000008505_04024	GCF_000011625_04050	GCF_000013065_03892	GCF_000015065_04024	GCF_000017425_02947	GCF_000018825_04032	GCF_000021205_04108	GCF_000021225_04073	GCF_000021305_04120	GCF_000021445_04221	GCF_000021785_04045	GCF_000022505_04075	GCF_000022865_04206	GCF_000092165_04058	GCF_000143605_04011	GCF_000161455_03535	GCF_000190515_04057	GCF_000193355_04239	GCF_000239195_03986	GCF_000258885_04202	GCF_000283675_04004	GCF_000292415_03048	GCF_000292455_05848	GCF_000292705_03744	GCF_000300475_03366	GCF_000306745_04228	GCF_000338755_04400	GCF_000341665_04200	GCF_000496285_01373	GCF_000497525_04572	GCF_000512775_04293
rpsU		30S ribosomal protein S21	114	114	1	1	52751				134	173	172	GCF_000007825_04432	GCF_000007845_04417	GCF_000008005_04201	GCF_000008165_04415	GCF_000008445_04416	GCF_000008505_04242	GCF_000011625_04262	GCF_000013065_04100	GCF_000015065_04231	GCF_000017425_03195	GCF_000018825_04265	GCF_000021205_04326	GCF_000021225_04280	GCF_000021305_04334	GCF_000021445_04431	GCF_000021785_04252	GCF_000022505_04282	GCF_000022865_04416	GCF_000092165_04285	GCF_000143605_04222	GCF_000161455_03737	GCF_000190515_04269	GCF_000193355_04465	GCF_000239195_04193	GCF_000258885_04411	GCF_000283675_04211	GCF_000292415_02831	GCF_000292455_05580	GCF_000292705_04017	GCF_000300475_03582	GCF_000306745_04451	GCF_000338755_04615	GCF_000341665_04424	GCF_000496285_01590	GCF_000497525_04838	GCF_000512775_04504
cymR		HTH-type transcriptional regulator CymR	114	114	1	1	52994				416	416	416	GCF_000007825_04520	GCF_000007845_04506	GCF_000008005_04289	GCF_000008165_04504	GCF_000008445_04505	GCF_000008505_04331	GCF_000011625_04351	GCF_000013065_04187	GCF_000015065_04320	GCF_000017425_03270	GCF_000018825_04348	GCF_000021205_04414	GCF_000021225_04367	GCF_000021305_04422	GCF_000021445_04519	GCF_000021785_04397	GCF_000022505_04369	GCF_000022865_04504	GCF_000092165_04373	GCF_000143605_04331	GCF_000161455_03842	GCF_000190515_04356	GCF_000193355_04552	GCF_000239195_04280	GCF_000258885_04500	GCF_000283675_04298	GCF_000292415_02745	GCF_000292455_05479	GCF_000292705_04105	GCF_000300475_03668	GCF_000306745_04538	GCF_000338755_04706	GCF_000341665_04511	GCF_000496285_01678	GCF_000497525_04931	GCF_000512775_04598
tcdA		tRNA threonylcarbamoyladenosine dehydratase	114	114	1	1	53005				767	767	767	GCF_000007825_04523	GCF_000007845_04509	GCF_000008005_04292	GCF_000008165_04507	GCF_000008445_04508	GCF_000008505_04334	GCF_000011625_04354	GCF_000013065_04191	GCF_000015065_04323	GCF_000017425_03277	GCF_000018825_04352	GCF_000021205_04417	GCF_000021225_04370	GCF_000021305_04425	GCF_000021445_04522	GCF_000021785_04400	GCF_000022505_04372	GCF_000022865_04507	GCF_000092165_04376	GCF_000143605_04334	GCF_000161455_03839	GCF_000190515_04359	GCF_000193355_04555	GCF_000239195_04283	GCF_000258885_04503	GCF_000283675_04301	GCF_000292415_02742	GCF_000292455_05476	GCF_000292705_04108	GCF_000300475_03671	GCF_000306745_04541	GCF_000338755_04709	GCF_000341665_04514	GCF_000496285_01681	GCF_000497525_04934	GCF_000512775_04602
yxdL_2		ABC transporter ATP-binding protein YxdL	114	114	1	1	53108				776	776	776	GCF_000007825_04558	GCF_000007845_04546	GCF_000008005_04334	GCF_000008165_04544	GCF_000008445_04545	GCF_000008505_04370	GCF_000011625_04392	GCF_000013065_04229	GCF_000015065_04359	GCF_000017425_03314	GCF_000018825_04387	GCF_000021205_04451	GCF_000021225_04405	GCF_000021305_04461	GCF_000021445_04559	GCF_000021785_04436	GCF_000022505_04408	GCF_000022865_04544	GCF_000092165_04410	GCF_000143605_04368	GCF_000161455_03879	GCF_000190515_04396	GCF_000193355_04589	GCF_000239195_04320	GCF_000258885_04540	GCF_000283675_04337	GCF_000292415_02705	GCF_000292455_05440	GCF_000292705_04144	GCF_000300475_03707	GCF_000306745_04575	GCF_000338755_04743	GCF_000341665_04548	GCF_000496285_01719	GCF_000497525_04969	GCF_000512775_04641
rplU		50S ribosomal protein L21	114	114	1	1	53124				308	308	308	GCF_000007825_04565	GCF_000007845_04554	GCF_000008005_04341	GCF_000008165_04552	GCF_000008445_04553	GCF_000008505_04377	GCF_000011625_04399	GCF_000013065_04236	GCF_000015065_04366	GCF_000017425_03321	GCF_000018825_04394	GCF_000021205_04458	GCF_000021225_04412	GCF_000021305_04468	GCF_000021445_04567	GCF_000021785_04443	GCF_000022505_04415	GCF_000022865_04552	GCF_000092165_04417	GCF_000143605_04375	GCF_000161455_03886	GCF_000190515_04403	GCF_000193355_04596	GCF_000239195_04327	GCF_000258885_04548	GCF_000283675_04344	GCF_000292415_02698	GCF_000292455_05433	GCF_000292705_04151	GCF_000300475_03714	GCF_000306745_04582	GCF_000338755_04750	GCF_000341665_04555	GCF_000496285_01726	GCF_000497525_04976	GCF_000512775_04649
mreB_1		Rod shape-determining protein MreB	114	114	1	1	53140				1016	1019	1018	GCF_000007825_04573	GCF_000007845_04562	GCF_000008005_04349	GCF_000008165_04560	GCF_000008445_04561	GCF_000008505_04385	GCF_000011625_04407	GCF_000013065_04244	GCF_000015065_04374	GCF_000017425_03329	GCF_000018825_04402	GCF_000021205_04466	GCF_000021225_04420	GCF_000021305_04476	GCF_000021445_04575	GCF_000021785_04451	GCF_000022505_04423	GCF_000022865_04560	GCF_000092165_04425	GCF_000143605_04383	GCF_000161455_03894	GCF_000190515_04411	GCF_000193355_04604	GCF_000239195_04335	GCF_000258885_04556	GCF_000283675_04352	GCF_000292415_02690	GCF_000292455_05425	GCF_000292705_04159	GCF_000300475_03722	GCF_000306745_04590	GCF_000338755_04758	GCF_000341665_04563	GCF_000496285_01734	GCF_000497525_04984	GCF_000512775_04657
pheS		Phenylalanine--tRNA ligase alpha subunit	114	114	1	1	53501				1034	1034	1034	GCF_000007825_04697	GCF_000007845_04675	GCF_000008005_04483	GCF_000008165_04673	GCF_000008445_04674	GCF_000008505_04499	GCF_000011625_04522	GCF_000013065_04383	GCF_000015065_04486	GCF_000017425_03411	GCF_000018825_04498	GCF_000021205_04569	GCF_000021225_04521	GCF_000021305_04574	GCF_000021445_04689	GCF_000021785_04594	GCF_000022505_04523	GCF_000022865_04673	GCF_000092165_04524	GCF_000143605_04496	GCF_000161455_04080	GCF_000190515_04509	GCF_000193355_04725	GCF_000239195_04468	GCF_000258885_04668	GCF_000283675_04452	GCF_000292415_02588	GCF_000292455_05270	GCF_000292705_04258	GCF_000300475_03821	GCF_000306745_04712	GCF_000338755_04855	GCF_000341665_04684	GCF_000496285_01846	GCF_000497525_05086	GCF_000512775_04773
nrdR		Transcriptional repressor NrdR	114	114	1	1	53547				461	461	461	GCF_000007825_04717	GCF_000007845_04695	GCF_000008005_04506	GCF_000008165_04693	GCF_000008445_04694	GCF_000008505_04516	GCF_000011625_04540	GCF_000013065_04400	GCF_000015065_04508	GCF_000017425_03428	GCF_000018825_04517	GCF_000021205_04586	GCF_000021225_04538	GCF_000021305_04593	GCF_000021445_04709	GCF_000021785_04614	GCF_000022505_04545	GCF_000022865_04693	GCF_000092165_04544	GCF_000143605_04513	GCF_000161455_04059	GCF_000190515_04530	GCF_000193355_04745	GCF_000239195_04490	GCF_000258885_04688	GCF_000283675_04469	GCF_000292415_02565	GCF_000292455_05249	GCF_000292705_04277	GCF_000300475_03839	GCF_000306745_04732	GCF_000338755_04875	GCF_000341665_04704	GCF_000496285_01864	GCF_000497525_05106	GCF_000512775_04793
luxS		S-ribosylhomocysteine lyase	114	114	1	1	33439				473	473	473	GCF_000007825_04927	GCF_000007845_04908	GCF_000008005_04727	GCF_000008165_04906	GCF_000008445_04907	GCF_000008505_04732	GCF_000011625_04768	GCF_000013065_04623	GCF_000015065_04734	GCF_000017425_03623	GCF_000018825_04728	GCF_000021205_04809	GCF_000021225_04753	GCF_000021305_04814	GCF_000021445_04925	GCF_000021785_04825	GCF_000022505_04770	GCF_000022865_04906	GCF_000092165_04762	GCF_000143605_04732	GCF_000161455_04304	GCF_000190515_04747	GCF_000193355_04968	GCF_000239195_04712	GCF_000258885_04901	GCF_000283675_04684	GCF_000292415_02335	GCF_000292455_05027	GCF_000292705_04493	GCF_000300475_04060	GCF_000306745_04955	GCF_000338755_05103	GCF_000341665_04927	GCF_000496285_02083	GCF_000497525_05348	GCF_000512775_05012
nfuA		Fe/S biogenesis protein NfuA	114	114	1	1	34037				236	236	236	GCF_000007825_05099	GCF_000007845_05067	GCF_000008005_04881	GCF_000008165_05064	GCF_000008445_05066	GCF_000008505_04888	GCF_000011625_04924	GCF_000013065_04783	GCF_000015065_04891	GCF_000017425_03746	GCF_000018825_04898	GCF_000021205_04981	GCF_000021225_04913	GCF_000021305_04983	GCF_000021445_05083	GCF_000021785_04972	GCF_000022505_04928	GCF_000022865_05065	GCF_000092165_04925	GCF_000143605_04898	GCF_000161455_04369	GCF_000190515_04958	GCF_000193355_05179	GCF_000239195_04860	GCF_000258885_05059	GCF_000283675_04844	GCF_000292415_02181	GCF_000292455_04855	GCF_000292705_04662	GCF_000300475_04197	GCF_000306745_05173	GCF_000338755_05338	GCF_000341665_05135	GCF_000496285_02245	GCF_000497525_05558	GCF_000512775_05170
glpX_1		Fructose-1,6-bisphosphatase class 2	114	114	1	1	34075				968	971	970	GCF_000007825_05108	GCF_000007845_05076	GCF_000008005_04894	GCF_000008165_05073	GCF_000008445_05075	GCF_000008505_04900	GCF_000011625_04934	GCF_000013065_04793	GCF_000015065_04902	GCF_000017425_03753	GCF_000018825_04910	GCF_000021205_04994	GCF_000021225_04922	GCF_000021305_04997	GCF_000021445_05092	GCF_000021785_04982	GCF_000022505_04939	GCF_000022865_05074	GCF_000092165_04935	GCF_000143605_04910	GCF_000161455_04389	GCF_000190515_04967	GCF_000193355_05192	GCF_000239195_04872	GCF_000258885_05068	GCF_000283675_04853	GCF_000292415_02166	GCF_000292455_04841	GCF_000292705_04675	GCF_000300475_04209	GCF_000306745_05186	GCF_000338755_05352	GCF_000341665_05148	GCF_000496285_02257	GCF_000497525_05571	GCF_000512775_05180
sufB_1		FeS cluster assembly protein SufB	114	114	1	1	34136				1391	1397	1396	GCF_000007825_05123	GCF_000007845_05093	GCF_000008005_04911	GCF_000008165_05090	GCF_000008445_05092	GCF_000008505_04916	GCF_000011625_04949	GCF_000013065_04808	GCF_000015065_04919	GCF_000017425_03769	GCF_000018825_04927	GCF_000021205_05010	GCF_000021225_04937	GCF_000021305_05012	GCF_000021445_05109	GCF_000021785_04999	GCF_000022505_04956	GCF_000022865_05091	GCF_000092165_04950	GCF_000143605_04928	GCF_000161455_04510	GCF_000190515_04984	GCF_000193355_05208	GCF_000239195_04889	GCF_000258885_05085	GCF_000283675_04868	GCF_000292415_02149	GCF_000292455_04773	GCF_000292705_04690	GCF_000300475_04225	GCF_000306745_05202	GCF_000338755_05368	GCF_000341665_05164	GCF_000496285_02273	GCF_000497525_05588	GCF_000512775_05197
sufS		Cysteine desulfurase SufS	114	114	1	1	34139				1220	1220	1220	GCF_000007825_05125	GCF_000007845_05095	GCF_000008005_04913	GCF_000008165_05092	GCF_000008445_05094	GCF_000008505_04918	GCF_000011625_04951	GCF_000013065_04810	GCF_000015065_04921	GCF_000017425_03771	GCF_000018825_04929	GCF_000021205_05012	GCF_000021225_04939	GCF_000021305_05014	GCF_000021445_05111	GCF_000021785_05001	GCF_000022505_04958	GCF_000022865_05093	GCF_000092165_04952	GCF_000143605_04930	GCF_000161455_04508	GCF_000190515_04986	GCF_000193355_05210	GCF_000239195_04891	GCF_000258885_05087	GCF_000283675_04870	GCF_000292415_02147	GCF_000292455_04771	GCF_000292705_04692	GCF_000300475_04227	GCF_000306745_05204	GCF_000338755_05370	GCF_000341665_05166	GCF_000496285_02275	GCF_000497525_05590	GCF_000512775_05199
rnmV_2		Ribonuclease M5	114	114	1	1	34154				344	344	344	GCF_000007825_05134	GCF_000007845_05104	GCF_000008005_04922	GCF_000008165_05101	GCF_000008445_05103	GCF_000008505_04927	GCF_000011625_04960	GCF_000013065_04820	GCF_000015065_04930	GCF_000017425_03779	GCF_000018825_04938	GCF_000021205_05021	GCF_000021225_04948	GCF_000021305_05023	GCF_000021445_05120	GCF_000021785_05010	GCF_000022505_04967	GCF_000022865_05102	GCF_000092165_04961	GCF_000143605_04939	GCF_000161455_04500	GCF_000190515_04995	GCF_000193355_05219	GCF_000239195_04900	GCF_000258885_05097	GCF_000283675_04879	GCF_000292415_02138	GCF_000292455_04762	GCF_000292705_04701	GCF_000300475_04236	GCF_000306745_05213	GCF_000338755_05379	GCF_000341665_05175	GCF_000496285_02284	GCF_000497525_05599	GCF_000512775_05209
upp		Uracil phosphoribosyltransferase	114	114	1	1	58155				629	629	629	GCF_000007825_05473	GCF_000007845_05413	GCF_000008005_05210	GCF_000008165_05410	GCF_000008445_05413	GCF_000008505_05229	GCF_000011625_05263	GCF_000013065_05165	GCF_000015065_05244	GCF_000017425_04026	GCF_000018825_05234	GCF_000021205_05311	GCF_000021225_05289	GCF_000021305_05311	GCF_000021445_05428	GCF_000021785_05310	GCF_000022505_05290	GCF_000022865_05412	GCF_000092165_05292	GCF_000143605_05246	GCF_000161455_04715	GCF_000190515_05342	GCF_000193355_05529	GCF_000239195_05221	GCF_000258885_05407	GCF_000283675_05219	GCF_000292415_01842	GCF_000292455_04406	GCF_000292705_04987	GCF_000300475_04525	GCF_000306745_05517	GCF_000338755_05733	GCF_000341665_05479	GCF_000496285_02576	GCF_000497525_06034	GCF_000512775_05524
pta_2		Phosphate acetyltransferase	114	114	1	1	58305				971	971	971	GCF_000007825_05547	GCF_000007845_05487	GCF_000008005_05281	GCF_000008165_05484	GCF_000008445_05487	GCF_000008505_05301	GCF_000011625_05335	GCF_000013065_05236	GCF_000015065_05316	GCF_000017425_04095	GCF_000018825_05303	GCF_000021205_05383	GCF_000021225_05360	GCF_000021305_05382	GCF_000021445_05502	GCF_000021785_05382	GCF_000022505_05365	GCF_000022865_05486	GCF_000092165_05365	GCF_000143605_05318	GCF_000161455_04781	GCF_000190515_05414	GCF_000193355_05600	GCF_000239195_05297	GCF_000258885_05480	GCF_000283675_05290	GCF_000292415_01770	GCF_000292455_04334	GCF_000292705_05077	GCF_000300475_04596	GCF_000306745_05588	GCF_000338755_05811	GCF_000341665_05553	GCF_000496285_02644	GCF_000497525_06110	GCF_000512775_05602
ychF		Ribosome-binding ATPase YchF	114	114	1	1	58707				1100	1100	1100	GCF_000007825_05639	GCF_000007845_05579	GCF_000008005_05387	GCF_000008165_05577	GCF_000008445_05579	GCF_000008505_05392	GCF_000011625_05425	GCF_000013065_05334	GCF_000015065_05404	GCF_000017425_04204	GCF_000018825_05395	GCF_000021205_05472	GCF_000021225_05453	GCF_000021305_05488	GCF_000021445_05593	GCF_000021785_05484	GCF_000022505_05453	GCF_000022865_05578	GCF_000092165_05462	GCF_000143605_05416	GCF_000161455_04876	GCF_000190515_05509	GCF_000193355_05691	GCF_000239195_05385	GCF_000258885_05572	GCF_000283675_05383	GCF_000292415_01666	GCF_000292455_04231	GCF_000292705_05196	GCF_000300475_04686	GCF_000306745_05678	GCF_000338755_05905	GCF_000341665_05643	GCF_000496285_02735	GCF_000497525_06201	GCF_000512775_05699
rpmH		50S ribosomal protein L34	114	114	1	1	58730				134	134	134	GCF_000007825_05652	GCF_000007845_05592	GCF_000008005_05400	GCF_000008165_05590	GCF_000008445_05592	GCF_000008505_05405	GCF_000011625_05438	GCF_000013065_05347	GCF_000015065_05417	GCF_000017425_04217	GCF_000018825_05408	GCF_000021205_05485	GCF_000021225_05466	GCF_000021305_05501	GCF_000021445_05606	GCF_000021785_05497	GCF_000022505_05466	GCF_000022865_05591	GCF_000092165_05475	GCF_000143605_05429	GCF_000161455_04889	GCF_000190515_05522	GCF_000193355_05704	GCF_000239195_05398	GCF_000258885_05585	GCF_000283675_05396	GCF_000292415_01653	GCF_000292455_04218	GCF_000292705_05209	GCF_000300475_04699	GCF_000306745_05691	GCF_000338755_05918	GCF_000341665_05656	GCF_000496285_02748	GCF_000497525_06214	GCF_000512775_05712
mapB		Methionine aminopeptidase 2	114	114	1	1	58243				746	890	779	GCF_000007825_05516	GCF_000007845_05454	GCF_000008005_05252	GCF_000008165_05451	GCF_000008445_05454	GCF_000008505_05271	GCF_000011625_05305	GCF_000013065_05206	GCF_000015065_05286	GCF_000017425_04065	GCF_000018825_05277	GCF_000021205_05355	GCF_000021225_05330	GCF_000021305_05353	GCF_000021445_05469	GCF_000021785_05351	GCF_000022505_05335	GCF_000022865_05453	GCF_000092165_05336	GCF_000143605_05288	GCF_000161455_04755	GCF_000190515_05384	GCF_000193355_05571	GCF_000239195_05267	GCF_000258885_05448	GCF_000283675_05260	GCF_000292415_01800	GCF_000292455_04363	GCF_000292705_05048	GCF_000300475_04568	GCF_000306745_05559	GCF_000338755_05779	GCF_000341665_05524	GCF_000496285_02619	GCF_000497525_06075	GCF_000512775_05568
pstS1		Phosphate-binding protein PstS 1	114	114	1	1	48559				698	905	898	GCF_000007825_00723	GCF_000007845_00771	GCF_000008005_00815	GCF_000008165_00771	GCF_000008445_00771	GCF_000008505_00725	GCF_000011625_00722	GCF_000013065_00773	GCF_000015065_00752	GCF_000017425_00697	GCF_000018825_00719	GCF_000021205_00742	GCF_000021225_00811	GCF_000021305_00706	GCF_000021445_03744	GCF_000021785_00775	GCF_000022505_00719	GCF_000022865_00771	GCF_000092165_00721	GCF_000143605_00709	GCF_000161455_00644	GCF_000190515_00833	GCF_000193355_00777	GCF_000239195_00727	GCF_000258885_00767	GCF_000283675_00755	GCF_000292415_00923	GCF_000292455_03492	GCF_000292705_00273	GCF_000300475_05499	GCF_000306745_00787	GCF_000338755_00922	GCF_000341665_00770	GCF_000496285_03463	GCF_000497525_00996	GCF_000512775_00785
group_3993		Ferredoxin--NADP reductase	114	114	1	1	54064				278	1280	1257	GCF_000007825_04843	GCF_000007845_04825	GCF_000008005_04636	GCF_000008165_04823	GCF_000008445_04824	GCF_000008505_04648	GCF_000011625_04680	GCF_000013065_04538	GCF_000015065_04644	GCF_000017425_03534	GCF_000018825_04642	GCF_000021205_04717	GCF_000021225_04670	GCF_000021305_04721	GCF_000021445_04841	GCF_000021785_04744	GCF_000022505_04684	GCF_000022865_04823	GCF_000092165_04675	GCF_000143605_04649	GCF_000161455_04144	GCF_000190515_04658	GCF_000193355_04875	GCF_000239195_04624	GCF_000258885_04818	GCF_000283675_04601	GCF_000292415_02428	GCF_000292455_05121	GCF_000292705_04402	GCF_000300475_03968	GCF_000306745_04862	GCF_000338755_05016	GCF_000341665_04834	GCF_000496285_01995	GCF_000497525_05256	GCF_000512775_04924
mmgB		putative 3-hydroxybutyryl-CoA dehydrogenase	114	114	1	1	58204				491	851	847	GCF_000007825_05503	GCF_000007845_05441	GCF_000008005_05240	GCF_000008165_05438	GCF_000008445_05441	GCF_000008505_05259	GCF_000011625_05293	GCF_000013065_05193	GCF_000015065_05273	GCF_000017425_04055	GCF_000018825_05264	GCF_000021205_05342	GCF_000021225_05317	GCF_000021305_05340	GCF_000021445_05456	GCF_000021785_05339	GCF_000022505_05322	GCF_000022865_05440	GCF_000092165_05323	GCF_000143605_05275	GCF_000161455_04743	GCF_000190515_05372	GCF_000193355_05558	GCF_000239195_05254	GCF_000258885_05435	GCF_000283675_05247	GCF_000292415_01812	GCF_000292455_04376	GCF_000292705_05018	GCF_000300475_04555	GCF_000306745_05546	GCF_000338755_05763	GCF_000341665_05508	GCF_000496285_02606	GCF_000497525_06063	GCF_000512775_05555
lon1_1		Lon protease 1	114	114	1	1	14509				857	1043	1025	GCF_000007825_04044	GCF_000007845_04037	GCF_000008005_03808	GCF_000008165_04036	GCF_000008445_04036	GCF_000008505_03852	GCF_000011625_03881	GCF_000013065_03721	GCF_000015065_03857	GCF_000017425_02785	GCF_000018825_03864	GCF_000021205_03938	GCF_000021225_03898	GCF_000021305_03948	GCF_000021445_04050	GCF_000021785_03874	GCF_000022505_03907	GCF_000022865_04036	GCF_000092165_03887	GCF_000143605_03837	GCF_000161455_03363	GCF_000190515_03885	GCF_000193355_04061	GCF_000239195_03818	GCF_000258885_04032	GCF_000283675_03827	GCF_000292415_03218	GCF_000292455_06018	GCF_000292705_03574	GCF_000300475_03191	GCF_000306745_04054	GCF_000338755_04220	GCF_000341665_04026	GCF_000496285_01198	GCF_000497525_04401	GCF_000512775_04121
cshA		DEAD-box ATP-dependent RNA helicase CshA	114	114	1	1	56239				1298	1616	1581	GCF_000007825_00267	GCF_000007845_00263	GCF_000008005_00282	GCF_000008165_00263	GCF_000008445_00263	GCF_000008505_00268	GCF_000011625_00263	GCF_000013065_00261	GCF_000015065_00276	GCF_000017425_00276	GCF_000018825_00263	GCF_000021205_00264	GCF_000021225_00271	GCF_000021305_00250	GCF_000021445_00266	GCF_000021785_00262	GCF_000022505_00273	GCF_000022865_00263	GCF_000092165_00262	GCF_000143605_00273	GCF_000161455_00197	GCF_000190515_00283	GCF_000193355_00250	GCF_000239195_00277	GCF_000258885_00267	GCF_000283675_00270	GCF_000292415_01386	GCF_000292455_03970	GCF_000292705_05463	GCF_000300475_04944	GCF_000306745_00262	GCF_000338755_00253	GCF_000341665_00250	GCF_000496285_02998	GCF_000497525_00261	GCF_000512775_00264
purL		Phosphoribosylformylglycinamidine synthase subunit PurL	114	114	1	1	55592				2054	2219	2217	GCF_000007825_00337	GCF_000007845_00332	GCF_000008005_00357	GCF_000008165_00332	GCF_000008445_00332	GCF_000008505_00338	GCF_000011625_00336	GCF_000013065_00337	GCF_000015065_00358	GCF_000017425_00342	GCF_000018825_00343	GCF_000021205_00344	GCF_000021225_00347	GCF_000021305_00324	GCF_000021445_00337	GCF_000021785_00335	GCF_000022505_00346	GCF_000022865_00332	GCF_000092165_00343	GCF_000143605_00330	GCF_000161455_00254	GCF_000190515_00359	GCF_000193355_00327	GCF_000239195_00340	GCF_000258885_00329	GCF_000283675_00346	GCF_000292415_01311	GCF_000292455_03885	GCF_000292705_05569	GCF_000300475_05053	GCF_000306745_00343	GCF_000338755_00395	GCF_000341665_00326	GCF_000496285_03073	GCF_000497525_00387	GCF_000512775_00336
dus_2		putative tRNA-dihydrouridine synthase	114	114	1	1	55371				959	989	988	GCF_000007825_00373	GCF_000007845_00372	GCF_000008005_00457	GCF_000008165_00372	GCF_000008445_00372	GCF_000008505_00378	GCF_000011625_00376	GCF_000013065_00376	GCF_000015065_00399	GCF_000017425_00382	GCF_000018825_00382	GCF_000021205_00384	GCF_000021225_00386	GCF_000021305_00364	GCF_000021445_00377	GCF_000021785_00376	GCF_000022505_00385	GCF_000022865_00372	GCF_000092165_00383	GCF_000143605_00370	GCF_000161455_00292	GCF_000190515_00476	GCF_000193355_00368	GCF_000239195_00379	GCF_000258885_00369	GCF_000283675_00385	GCF_000292415_01272	GCF_000292455_03845	GCF_000292705_05609	GCF_000300475_05092	GCF_000306745_00384	GCF_000338755_00505	GCF_000341665_00367	GCF_000496285_03112	GCF_000497525_00480	GCF_000512775_00376
cidA_1		Holin-like protein CidA	114	114	1	1	12788				125	365	360	GCF_000007825_03777	GCF_000007845_03644	GCF_000008005_03553	GCF_000008165_03643	GCF_000008445_03643	GCF_000008505_03608	GCF_000011625_03566	GCF_000013065_03481	GCF_000015065_03603	GCF_000017425_02476	GCF_000018825_03462	GCF_000021205_03695	GCF_000021225_03574	GCF_000021305_03635	GCF_000021445_00865	GCF_000021785_03623	GCF_000022505_03654	GCF_000022865_03643	GCF_000092165_03628	GCF_000143605_03577	GCF_000161455_03062	GCF_000190515_03632	GCF_000193355_03748	GCF_000239195_03568	GCF_000258885_03637	GCF_000283675_03504	GCF_000292415_03466	GCF_000292455_00198	GCF_000292705_03269	GCF_000300475_02790	GCF_000306745_03747	GCF_000338755_03973	GCF_000341665_03720	GCF_000496285_00891	GCF_000497525_04081	GCF_000512775_03711
group_4577		hypothetical protein	114	114	1	1	52618				242	242	242	GCF_000007825_04368	GCF_000007845_04355	GCF_000008005_04138	GCF_000008165_04353	GCF_000008445_04354	GCF_000008505_04181	GCF_000011625_04201	GCF_000013065_04035	GCF_000015065_04171	GCF_000017425_03135	GCF_000018825_04204	GCF_000021205_04261	GCF_000021225_04218	GCF_000021305_04272	GCF_000021445_04368	GCF_000021785_04191	GCF_000022505_04222	GCF_000022865_04354	GCF_000092165_04222	GCF_000143605_04158	GCF_000161455_03803	GCF_000190515_04207	GCF_000193355_04400	GCF_000239195_04133	GCF_000258885_04349	GCF_000283675_04149	GCF_000292415_02893	GCF_000292455_05642	GCF_000292705_03906	GCF_000300475_03518	GCF_000306745_04386	GCF_000338755_04552	GCF_000341665_04359	GCF_000496285_01526	GCF_000497525_04726	GCF_000512775_04440
group_4607		hypothetical protein	114	114	1	1	48908				149	149	149	GCF_000007825_04881	GCF_000007845_04863	GCF_000008005_04675	GCF_000008165_04861	GCF_000008445_04862	GCF_000008505_04686	GCF_000011625_04718	GCF_000013065_04578	GCF_000015065_04683	GCF_000017425_03584	GCF_000018825_04680	GCF_000021205_04755	GCF_000021225_04708	GCF_000021305_04759	GCF_000021445_04879	GCF_000021785_04782	GCF_000022505_04723	GCF_000022865_04861	GCF_000092165_04715	GCF_000143605_04688	GCF_000161455_04185	GCF_000190515_04698	GCF_000193355_04915	GCF_000239195_04663	GCF_000258885_04856	GCF_000283675_04639	GCF_000292415_02389	GCF_000292455_05083	GCF_000292705_04440	GCF_000300475_04008	GCF_000306745_04902	GCF_000338755_05055	GCF_000341665_04874	GCF_000496285_02038	GCF_000497525_05296	GCF_000512775_04965
gyrB		DNA gyrase subunit B	114	114	1	1	58735				1664	1928	1925	GCF_000007825_00005	GCF_000007845_00005	GCF_000008005_00005	GCF_000008165_00005	GCF_000008445_00005	GCF_000008505_00005	GCF_000011625_00005	GCF_000013065_00005	GCF_000015065_00005	GCF_000017425_00005	GCF_000018825_00005	GCF_000021205_00005	GCF_000021225_00005	GCF_000021305_00005	GCF_000021445_00005	GCF_000021785_00005	GCF_000022505_00005	GCF_000022865_00005	GCF_000092165_00005	GCF_000143605_00005	GCF_000161455_04894	GCF_000190515_00005	GCF_000193355_00005	GCF_000239195_00005	GCF_000258885_00005	GCF_000283675_00005	GCF_000292415_01648	GCF_000292455_04213	GCF_000292705_05214	GCF_000300475_04704	GCF_000306745_00005	GCF_000338755_00005	GCF_000341665_00005	GCF_000496285_02753	GCF_000497525_00005	GCF_000512775_00005
dtd3		D-aminoacyl-tRNA deacylase	114	114	1	1	58797				560	767	765	GCF_000007825_00046	GCF_000007845_00045	GCF_000008005_00045	GCF_000008165_00045	GCF_000008445_00045	GCF_000008505_00045	GCF_000011625_00045	GCF_000013065_00044	GCF_000015065_00045	GCF_000017425_00045	GCF_000018825_00045	GCF_000021205_00045	GCF_000021225_00045	GCF_000021305_00046	GCF_000021445_00045	GCF_000021785_00045	GCF_000022505_00045	GCF_000022865_00045	GCF_000092165_00041	GCF_000143605_00044	GCF_000161455_00029	GCF_000190515_00045	GCF_000193355_00041	GCF_000239195_00046	GCF_000258885_00045	GCF_000283675_00045	GCF_000292415_01608	GCF_000292455_04172	GCF_000292705_05250	GCF_000300475_04740	GCF_000306745_00045	GCF_000338755_00045	GCF_000341665_00041	GCF_000496285_02793	GCF_000497525_00045	GCF_000512775_00043
secY_1		Protein translocase subunit SecY	114	114	1	1	56805				1037	1301	1293	GCF_000007825_00154	GCF_000007845_00140	GCF_000008005_00140	GCF_000008165_00140	GCF_000008445_00140	GCF_000008505_00152	GCF_000011625_00140	GCF_000013065_00139	GCF_000015065_00152	GCF_000017425_00153	GCF_000018825_00152	GCF_000021205_00152	GCF_000021225_00153	GCF_000021305_00141	GCF_000021445_00140	GCF_000021785_00142	GCF_000022505_00152	GCF_000022865_00140	GCF_000092165_00148	GCF_000143605_00152	GCF_000161455_00099	GCF_000190515_00152	GCF_000193355_00141	GCF_000239195_00154	GCF_000258885_00140	GCF_000283675_00152	GCF_000292415_01501	GCF_000292455_04077	GCF_000292705_05357	GCF_000300475_04834	GCF_000306745_00152	GCF_000338755_00141	GCF_000341665_00141	GCF_000496285_02889	GCF_000497525_00145	GCF_000512775_00139
purM		Phosphoribosylformylglycinamidine cyclo-ligase	114	114	1	1	55590				1040	1043	1040	GCF_000007825_00339	GCF_000007845_00334	GCF_000008005_00359	GCF_000008165_00334	GCF_000008445_00334	GCF_000008505_00340	GCF_000011625_00338	GCF_000013065_00339	GCF_000015065_00360	GCF_000017425_00344	GCF_000018825_00345	GCF_000021205_00346	GCF_000021225_00349	GCF_000021305_00326	GCF_000021445_00339	GCF_000021785_00337	GCF_000022505_00348	GCF_000022865_00334	GCF_000092165_00345	GCF_000143605_00332	GCF_000161455_00252	GCF_000190515_00361	GCF_000193355_00329	GCF_000239195_00342	GCF_000258885_00331	GCF_000283675_00348	GCF_000292415_01309	GCF_000292455_03883	GCF_000292705_05571	GCF_000300475_05055	GCF_000306745_00345	GCF_000338755_00397	GCF_000341665_00328	GCF_000496285_03075	GCF_000497525_00389	GCF_000512775_00338
ppiB		Peptidyl-prolyl cis-trans isomerase B	114	114	1	1	52063				311	437	435	GCF_000007825_04184	GCF_000007845_04177	GCF_000008005_03956	GCF_000008165_04176	GCF_000008445_04176	GCF_000008505_03993	GCF_000011625_04019	GCF_000013065_03862	GCF_000015065_03994	GCF_000017425_02916	GCF_000018825_04001	GCF_000021205_04077	GCF_000021225_04043	GCF_000021305_04088	GCF_000021445_04191	GCF_000021785_04013	GCF_000022505_04045	GCF_000022865_04176	GCF_000092165_04027	GCF_000143605_03979	GCF_000161455_03506	GCF_000190515_04026	GCF_000193355_04208	GCF_000239195_03956	GCF_000258885_04172	GCF_000283675_03972	GCF_000292415_03079	GCF_000292455_05880	GCF_000292705_03713	GCF_000300475_03335	GCF_000306745_04197	GCF_000338755_04369	GCF_000341665_04169	GCF_000496285_01341	GCF_000497525_04541	GCF_000512775_04263
group_5410		hypothetical protein	114	114	1	1	52699				614	878	874	GCF_000007825_04406	GCF_000007845_04393	GCF_000008005_04176	GCF_000008165_04391	GCF_000008445_04392	GCF_000008505_04218	GCF_000011625_04238	GCF_000013065_04075	GCF_000015065_04207	GCF_000017425_03171	GCF_000018825_04241	GCF_000021205_04301	GCF_000021225_04256	GCF_000021305_04310	GCF_000021445_04407	GCF_000021785_04228	GCF_000022505_04258	GCF_000022865_04392	GCF_000092165_04260	GCF_000143605_04198	GCF_000161455_03762	GCF_000190515_04245	GCF_000193355_04440	GCF_000239195_04169	GCF_000258885_04387	GCF_000283675_04187	GCF_000292415_02855	GCF_000292455_05604	GCF_000292705_03993	GCF_000300475_03557	GCF_000306745_04426	GCF_000338755_04591	GCF_000341665_04399	GCF_000496285_01565	GCF_000497525_04813	GCF_000512775_04477
greA		Transcription elongation factor GreA	114	114	1	1	52971				476	527	494	GCF_000007825_04501	GCF_000007845_04487	GCF_000008005_04269	GCF_000008165_04485	GCF_000008445_04486	GCF_000008505_04312	GCF_000011625_04332	GCF_000013065_04168	GCF_000015065_04301	GCF_000017425_03253	GCF_000018825_04329	GCF_000021205_04395	GCF_000021225_04348	GCF_000021305_04403	GCF_000021445_04500	GCF_000021785_04378	GCF_000022505_04350	GCF_000022865_04485	GCF_000092165_04354	GCF_000143605_04312	GCF_000161455_03861	GCF_000190515_04338	GCF_000193355_04533	GCF_000239195_04261	GCF_000258885_04481	GCF_000283675_04279	GCF_000292415_02764	GCF_000292455_05498	GCF_000292705_04086	GCF_000300475_03649	GCF_000306745_04519	GCF_000338755_04686	GCF_000341665_04492	GCF_000496285_01658	GCF_000497525_04910	GCF_000512775_04579
gerE		Spore germination protein GerE	114	114	1	1	53329				164	224	220	GCF_000007825_04631	GCF_000007845_04600	GCF_000008005_04422	GCF_000008165_04598	GCF_000008445_04599	GCF_000008505_04428	GCF_000011625_04453	GCF_000013065_04324	GCF_000015065_04425	GCF_000017425_03369	GCF_000018825_04434	GCF_000021205_04504	GCF_000021225_04462	GCF_000021305_04514	GCF_000021445_04614	GCF_000021785_04522	GCF_000022505_04461	GCF_000022865_04598	GCF_000092165_04462	GCF_000143605_04426	GCF_000161455_03928	GCF_000190515_04450	GCF_000193355_04663	GCF_000239195_04397	GCF_000258885_04594	GCF_000283675_04393	GCF_000292415_02646	GCF_000292455_05332	GCF_000292705_04198	GCF_000300475_03759	GCF_000306745_04649	GCF_000338755_04793	GCF_000341665_04622	GCF_000496285_01783	GCF_000497525_05024	GCF_000512775_04695
secE		Protein translocase subunit SecE	114	114	1	1	56852				179	191	179	GCF_000007825_00118	GCF_000007845_00105	GCF_000008005_00105	GCF_000008165_00105	GCF_000008445_00105	GCF_000008505_00117	GCF_000011625_00105	GCF_000013065_00104	GCF_000015065_00117	GCF_000017425_00117	GCF_000018825_00117	GCF_000021205_00117	GCF_000021225_00118	GCF_000021305_00106	GCF_000021445_00105	GCF_000021785_00106	GCF_000022505_00117	GCF_000022865_00105	GCF_000092165_00113	GCF_000143605_00117	GCF_000161455_00134	GCF_000190515_00117	GCF_000193355_00106	GCF_000239195_00118	GCF_000258885_00105	GCF_000283675_00117	GCF_000292415_01536	GCF_000292455_04112	GCF_000292705_05322	GCF_000300475_04799	GCF_000306745_00117	GCF_000338755_00106	GCF_000341665_00106	GCF_000496285_02854	GCF_000497525_00110	GCF_000512775_00103
rpoB		DNA-directed RNA polymerase subunit beta	114	114	1	1	56845				1763	3770	3506	GCF_000007825_00125	GCF_000007845_00112	GCF_000008005_00112	GCF_000008165_00112	GCF_000008445_00112	GCF_000008505_00124	GCF_000011625_00112	GCF_000013065_00111	GCF_000015065_00124	GCF_000017425_00124	GCF_000018825_00124	GCF_000021205_00124	GCF_000021225_00125	GCF_000021305_00113	GCF_000021445_00112	GCF_000021785_00114	GCF_000022505_00124	GCF_000022865_00112	GCF_000092165_00120	GCF_000143605_00124	GCF_000161455_00127	GCF_000190515_00124	GCF_000193355_00113	GCF_000239195_00125	GCF_000258885_00112	GCF_000283675_00124	GCF_000292415_01529	GCF_000292455_04105	GCF_000292705_05329	GCF_000300475_04806	GCF_000306745_00124	GCF_000338755_00113	GCF_000341665_00113	GCF_000496285_02861	GCF_000497525_00117	GCF_000512775_00110
cwlD		Germination-specific N-acetylmuramoyl-L-alanine amidase	114	114	1	1	56782				224	713	706	GCF_000007825_00170	GCF_000007845_00156	GCF_000008005_00156	GCF_000008165_00156	GCF_000008445_00156	GCF_000008505_00168	GCF_000011625_00156	GCF_000013065_00155	GCF_000015065_00168	GCF_000017425_00169	GCF_000018825_00168	GCF_000021205_00168	GCF_000021225_00169	GCF_000021305_00157	GCF_000021445_00156	GCF_000021785_00158	GCF_000022505_00168	GCF_000022865_00156	GCF_000092165_00164	GCF_000143605_00168	GCF_000161455_00083	GCF_000190515_00168	GCF_000193355_00157	GCF_000239195_00170	GCF_000258885_00156	GCF_000283675_00168	GCF_000292415_01485	GCF_000292455_04061	GCF_000292705_05373	GCF_000300475_04850	GCF_000306745_00168	GCF_000338755_00157	GCF_000341665_00157	GCF_000496285_02905	GCF_000497525_00161	GCF_000512775_00155
ttdB		L( )-tartrate dehydratase subunit beta	114	114	1	1	55065				1490	1580	1564	GCF_000007825_00472	GCF_000007845_00464	GCF_000008005_00564	GCF_000008165_00464	GCF_000008445_00464	GCF_000008505_00479	GCF_000011625_00470	GCF_000013065_00504	GCF_000015065_00498	GCF_000017425_00479	GCF_000018825_00471	GCF_000021205_00487	GCF_000021225_00512	GCF_000021305_00463	GCF_000021445_00471	GCF_000021785_00476	GCF_000022505_00476	GCF_000022865_00464	GCF_000092165_00482	GCF_000143605_00462	GCF_000161455_00377	GCF_000190515_00583	GCF_000193355_00471	GCF_000239195_00473	GCF_000258885_00461	GCF_000283675_00511	GCF_000292415_01167	GCF_000292455_03743	GCF_000292705_00026	GCF_000300475_05192	GCF_000306745_00483	GCF_000338755_00608	GCF_000341665_00466	GCF_000496285_03212	GCF_000497525_00582	GCF_000512775_00470
group_5955		hypothetical protein	114	114	1	1	54791				1070	1175	1170	GCF_000007825_00560	GCF_000007845_00606	GCF_000008005_00647	GCF_000008165_00606	GCF_000008445_00607	GCF_000008505_00562	GCF_000011625_00553	GCF_000013065_00606	GCF_000015065_00589	GCF_000017425_00565	GCF_000018825_00554	GCF_000021205_00583	GCF_000021225_00596	GCF_000021305_00547	GCF_000021445_03907	GCF_000021785_00557	GCF_000022505_00559	GCF_000022865_00607	GCF_000092165_00566	GCF_000143605_00545	GCF_000161455_00480	GCF_000190515_00664	GCF_000193355_00553	GCF_000239195_00564	GCF_000258885_00603	GCF_000283675_00595	GCF_000292415_01086	GCF_000292455_03659	GCF_000292705_00110	GCF_000300475_05335	GCF_000306745_00565	GCF_000338755_00693	GCF_000341665_00548	GCF_000496285_03299	GCF_000497525_00665	GCF_000512775_00617
rpsO		30S ribosomal protein S15	114	114	1	1	14832				269	269	269	GCF_000007825_03923	GCF_000007845_03850	GCF_000008005_03684	GCF_000008165_03849	GCF_000008445_03849	GCF_000008505_03733	GCF_000011625_03763	GCF_000013065_03601	GCF_000015065_03734	GCF_000017425_02611	GCF_000018825_03743	GCF_000021205_03821	GCF_000021225_03717	GCF_000021305_03829	GCF_000021445_00659	GCF_000021785_03753	GCF_000022505_03785	GCF_000022865_03849	GCF_000092165_03768	GCF_000143605_03718	GCF_000161455_03239	GCF_000190515_03763	GCF_000193355_03940	GCF_000239195_03695	GCF_000258885_03845	GCF_000283675_03646	GCF_000292415_03338	GCF_000292455_00042	GCF_000292705_03456	GCF_000300475_03008	GCF_000306745_03933	GCF_000338755_04101	GCF_000341665_03906	GCF_000496285_01061	GCF_000497525_04220	GCF_000512775_03925
ytzE		putative HTH-type transcriptional regulator YtzE	114	114	1	1	54060				221	221	221	GCF_000007825_04840	GCF_000007845_04822	GCF_000008005_04633	GCF_000008165_04820	GCF_000008445_04821	GCF_000008505_04645	GCF_000011625_04677	GCF_000013065_04534	GCF_000015065_04641	GCF_000017425_03531	GCF_000018825_04639	GCF_000021205_04714	GCF_000021225_04667	GCF_000021305_04718	GCF_000021445_04837	GCF_000021785_04741	GCF_000022505_04681	GCF_000022865_04820	GCF_000092165_04672	GCF_000143605_04646	GCF_000161455_04141	GCF_000190515_04655	GCF_000193355_04872	GCF_000239195_04621	GCF_000258885_04815	GCF_000283675_04598	GCF_000292415_02431	GCF_000292455_05124	GCF_000292705_04399	GCF_000300475_03965	GCF_000306745_04859	GCF_000338755_05013	GCF_000341665_04831	GCF_000496285_01992	GCF_000497525_05253	GCF_000512775_04921
infA		Translation initiation factor IF-1	114	114	1	1	56802				218	218	218	GCF_000007825_00157	GCF_000007845_00143	GCF_000008005_00143	GCF_000008165_00143	GCF_000008445_00143	GCF_000008505_00155	GCF_000011625_00143	GCF_000013065_00142	GCF_000015065_00155	GCF_000017425_00156	GCF_000018825_00155	GCF_000021205_00155	GCF_000021225_00156	GCF_000021305_00144	GCF_000021445_00143	GCF_000021785_00145	GCF_000022505_00155	GCF_000022865_00143	GCF_000092165_00151	GCF_000143605_00155	GCF_000161455_00096	GCF_000190515_00155	GCF_000193355_00144	GCF_000239195_00157	GCF_000258885_00143	GCF_000283675_00155	GCF_000292415_01498	GCF_000292455_04074	GCF_000292705_05360	GCF_000300475_04837	GCF_000306745_00155	GCF_000338755_00144	GCF_000341665_00144	GCF_000496285_02892	GCF_000497525_00148	GCF_000512775_00142
spoVS_2		Stage V sporulation protein S	114	114	1	1	14910				260	260	260	GCF_000007825_03891	GCF_000007845_03818	GCF_000008005_03652	GCF_000008165_03817	GCF_000008445_03817	GCF_000008505_03702	GCF_000011625_03732	GCF_000013065_03570	GCF_000015065_03704	GCF_000017425_02578	GCF_000018825_03657	GCF_000021205_03791	GCF_000021225_03685	GCF_000021305_03744	GCF_000021445_00691	GCF_000021785_03722	GCF_000022505_03755	GCF_000022865_03817	GCF_000092165_03738	GCF_000143605_03686	GCF_000161455_03148	GCF_000190515_03732	GCF_000193355_03854	GCF_000239195_03664	GCF_000258885_03813	GCF_000283675_03614	GCF_000292415_03368	GCF_000292455_00072	GCF_000292705_03377	GCF_000300475_02922	GCF_000306745_03849	GCF_000338755_04071	GCF_000341665_03821	GCF_000496285_01029	GCF_000497525_04189	GCF_000512775_03892
rpsJ		30S ribosomal protein S10	114	114	1	1	56831				308	308	308	GCF_000007825_00132	GCF_000007845_00119	GCF_000008005_00119	GCF_000008165_00119	GCF_000008445_00119	GCF_000008505_00131	GCF_000011625_00119	GCF_000013065_00118	GCF_000015065_00131	GCF_000017425_00132	GCF_000018825_00131	GCF_000021205_00131	GCF_000021225_00132	GCF_000021305_00120	GCF_000021445_00119	GCF_000021785_00121	GCF_000022505_00131	GCF_000022865_00119	GCF_000092165_00127	GCF_000143605_00131	GCF_000161455_00120	GCF_000190515_00131	GCF_000193355_00120	GCF_000239195_00133	GCF_000258885_00119	GCF_000283675_00131	GCF_000292415_01522	GCF_000292455_04098	GCF_000292705_05336	GCF_000300475_04813	GCF_000306745_00131	GCF_000338755_00120	GCF_000341665_00120	GCF_000496285_02868	GCF_000497525_00124	GCF_000512775_00118
rplN		50S ribosomal protein L14	114	114	1	1	56817				368	368	368	GCF_000007825_00143	GCF_000007845_00130	GCF_000008005_00130	GCF_000008165_00130	GCF_000008445_00130	GCF_000008505_00142	GCF_000011625_00130	GCF_000013065_00129	GCF_000015065_00142	GCF_000017425_00143	GCF_000018825_00142	GCF_000021205_00142	GCF_000021225_00143	GCF_000021305_00131	GCF_000021445_00130	GCF_000021785_00132	GCF_000022505_00142	GCF_000022865_00130	GCF_000092165_00138	GCF_000143605_00142	GCF_000161455_00109	GCF_000190515_00142	GCF_000193355_00131	GCF_000239195_00144	GCF_000258885_00130	GCF_000283675_00142	GCF_000292415_01511	GCF_000292455_04087	GCF_000292705_05347	GCF_000300475_04824	GCF_000306745_00142	GCF_000338755_00131	GCF_000341665_00131	GCF_000496285_02879	GCF_000497525_00135	GCF_000512775_00129
yycF_2		Transcriptional regulatory protein YycF	114	114	1	1	58694				707	707	707	GCF_000007825_05625	GCF_000007845_05566	GCF_000008005_05373	GCF_000008165_05564	GCF_000008445_05566	GCF_000008505_05379	GCF_000011625_05412	GCF_000013065_05321	GCF_000015065_05391	GCF_000017425_04191	GCF_000018825_05382	GCF_000021205_05459	GCF_000021225_05440	GCF_000021305_05475	GCF_000021445_05580	GCF_000021785_05471	GCF_000022505_05440	GCF_000022865_05565	GCF_000092165_05449	GCF_000143605_05403	GCF_000161455_04863	GCF_000190515_05496	GCF_000193355_05678	GCF_000239195_05372	GCF_000258885_05559	GCF_000283675_05370	GCF_000292415_01679	GCF_000292455_04244	GCF_000292705_05183	GCF_000300475_04673	GCF_000306745_05665	GCF_000338755_05892	GCF_000341665_05630	GCF_000496285_02722	GCF_000497525_06188	GCF_000512775_05685
rpsI		30S ribosomal protein S9	114	114	1	1	56785				392	392	392	GCF_000007825_00168	GCF_000007845_00154	GCF_000008005_00154	GCF_000008165_00154	GCF_000008445_00154	GCF_000008505_00166	GCF_000011625_00154	GCF_000013065_00153	GCF_000015065_00166	GCF_000017425_00167	GCF_000018825_00166	GCF_000021205_00166	GCF_000021225_00167	GCF_000021305_00155	GCF_000021445_00154	GCF_000021785_00156	GCF_000022505_00166	GCF_000022865_00154	GCF_000092165_00162	GCF_000143605_00166	GCF_000161455_00085	GCF_000190515_00166	GCF_000193355_00155	GCF_000239195_00168	GCF_000258885_00154	GCF_000283675_00166	GCF_000292415_01487	GCF_000292455_04063	GCF_000292705_05371	GCF_000300475_04848	GCF_000306745_00166	GCF_000338755_00155	GCF_000341665_00155	GCF_000496285_02903	GCF_000497525_00159	GCF_000512775_00153
qcrB		Menaquinol-cytochrome c reductase cytochrome b subunit	114	114	1	1	43533				674	674	674	GCF_000007825_01551	GCF_000007845_01561	GCF_000008005_01643	GCF_000008165_01562	GCF_000008445_01560	GCF_000008505_01538	GCF_000011625_01542	GCF_000013065_01585	GCF_000015065_01565	GCF_000017425_01381	GCF_000018825_01550	GCF_000021205_01549	GCF_000021225_01612	GCF_000021305_01484	GCF_000021445_02949	GCF_000021785_01615	GCF_000022505_01533	GCF_000022865_01560	GCF_000092165_01530	GCF_000143605_01541	GCF_000161455_01421	GCF_000190515_01720	GCF_000193355_01562	GCF_000239195_01526	GCF_000258885_01558	GCF_000283675_01555	GCF_000292415_00149	GCF_000292455_02594	GCF_000292705_01079	GCF_000300475_00758	GCF_000306745_01565	GCF_000338755_01818	GCF_000341665_01548	GCF_000496285_04249	GCF_000497525_01824	GCF_000512775_01585
spxA_1		Regulatory protein Spx	114	114	1	1	42507				395	395	395	GCF_000007825_01216	GCF_000007845_01231	GCF_000008005_01321	GCF_000008165_01231	GCF_000008445_01230	GCF_000008505_01216	GCF_000011625_01214	GCF_000013065_01248	GCF_000015065_01216	GCF_000017425_01033	GCF_000018825_01202	GCF_000021205_01225	GCF_000021225_01289	GCF_000021305_01164	GCF_000021445_03282	GCF_000021785_01271	GCF_000022505_01190	GCF_000022865_01230	GCF_000092165_01209	GCF_000143605_01212	GCF_000161455_01085	GCF_000190515_01395	GCF_000193355_01232	GCF_000239195_01183	GCF_000258885_01228	GCF_000283675_01233	GCF_000292415_00471	GCF_000292455_02927	GCF_000292705_00757	GCF_000300475_00413	GCF_000306745_01242	GCF_000338755_01488	GCF_000341665_01223	GCF_000496285_03910	GCF_000497525_01491	GCF_000512775_01249
rplQ		50S ribosomal protein L17	114	114	1	1	56798				362	362	362	GCF_000007825_00162	GCF_000007845_00148	GCF_000008005_00148	GCF_000008165_00148	GCF_000008445_00148	GCF_000008505_00160	GCF_000011625_00148	GCF_000013065_00147	GCF_000015065_00160	GCF_000017425_00161	GCF_000018825_00160	GCF_000021205_00160	GCF_000021225_00161	GCF_000021305_00149	GCF_000021445_00148	GCF_000021785_00150	GCF_000022505_00160	GCF_000022865_00148	GCF_000092165_00156	GCF_000143605_00160	GCF_000161455_00091	GCF_000190515_00160	GCF_000193355_00149	GCF_000239195_00162	GCF_000258885_00148	GCF_000283675_00160	GCF_000292415_01493	GCF_000292455_04069	GCF_000292705_05365	GCF_000300475_04842	GCF_000306745_00160	GCF_000338755_00149	GCF_000341665_00149	GCF_000496285_02897	GCF_000497525_00153	GCF_000512775_00147
acpA		Acyl carrier protein	114	114	1	1	14747				233	233	233	GCF_000007825_03965	GCF_000007845_03892	GCF_000008005_03730	GCF_000008165_03891	GCF_000008445_03891	GCF_000008505_03775	GCF_000011625_03805	GCF_000013065_03644	GCF_000015065_03779	GCF_000017425_02653	GCF_000018825_03785	GCF_000021205_03863	GCF_000021225_03759	GCF_000021305_03871	GCF_000021445_00617	GCF_000021785_03798	GCF_000022505_03830	GCF_000022865_03891	GCF_000092165_03810	GCF_000143605_03761	GCF_000161455_03282	GCF_000190515_03808	GCF_000193355_03983	GCF_000239195_03740	GCF_000258885_03887	GCF_000283675_03688	GCF_000292415_03296	GCF_000292455_06163	GCF_000292705_03498	GCF_000300475_03049	GCF_000306745_03976	GCF_000338755_04145	GCF_000341665_03948	GCF_000496285_01105	GCF_000497525_04262	GCF_000512775_03970
rpmA		50S ribosomal protein L27	114	114	1	1	53117				290	290	290	GCF_000007825_04563	GCF_000007845_04552	GCF_000008005_04339	GCF_000008165_04550	GCF_000008445_04551	GCF_000008505_04375	GCF_000011625_04397	GCF_000013065_04234	GCF_000015065_04364	GCF_000017425_03319	GCF_000018825_04392	GCF_000021205_04456	GCF_000021225_04410	GCF_000021305_04466	GCF_000021445_04565	GCF_000021785_04441	GCF_000022505_04413	GCF_000022865_04550	GCF_000092165_04415	GCF_000143605_04373	GCF_000161455_03884	GCF_000190515_04401	GCF_000193355_04594	GCF_000239195_04325	GCF_000258885_04546	GCF_000283675_04342	GCF_000292415_02700	GCF_000292455_05435	GCF_000292705_04149	GCF_000300475_03712	GCF_000306745_04580	GCF_000338755_04748	GCF_000341665_04553	GCF_000496285_01724	GCF_000497525_04974	GCF_000512775_04647
clpX		ATP-dependent Clp protease ATP-binding subunit ClpX	114	114	1	1	53204				1259	1259	1259	GCF_000007825_04608	GCF_000007845_04581	GCF_000008005_04368	GCF_000008165_04579	GCF_000008445_04580	GCF_000008505_04404	GCF_000011625_04426	GCF_000013065_04263	GCF_000015065_04406	GCF_000017425_03348	GCF_000018825_04421	GCF_000021205_04485	GCF_000021225_04441	GCF_000021305_04495	GCF_000021445_04595	GCF_000021785_04478	GCF_000022505_04442	GCF_000022865_04579	GCF_000092165_04444	GCF_000143605_04402	GCF_000161455_03915	GCF_000190515_04431	GCF_000193355_04623	GCF_000239195_04378	GCF_000258885_04575	GCF_000283675_04373	GCF_000292415_02671	GCF_000292455_05350	GCF_000292705_04178	GCF_000300475_03741	GCF_000306745_04609	GCF_000338755_04777	GCF_000341665_04582	GCF_000496285_01753	GCF_000497525_05003	GCF_000512775_04676
prs		Ribose-phosphate pyrophosphokinase	114	114	1	1	58814				953	953	953	GCF_000007825_00057	GCF_000007845_00056	GCF_000008005_00056	GCF_000008165_00056	GCF_000008445_00056	GCF_000008505_00056	GCF_000011625_00056	GCF_000013065_00055	GCF_000015065_00056	GCF_000017425_00056	GCF_000018825_00056	GCF_000021205_00056	GCF_000021225_00056	GCF_000021305_00057	GCF_000021445_00056	GCF_000021785_00056	GCF_000022505_00056	GCF_000022865_00056	GCF_000092165_00052	GCF_000143605_00055	GCF_000161455_00040	GCF_000190515_00056	GCF_000193355_00052	GCF_000239195_00057	GCF_000258885_00056	GCF_000283675_00056	GCF_000292415_01597	GCF_000292455_04161	GCF_000292705_05261	GCF_000300475_04751	GCF_000306745_00056	GCF_000338755_00056	GCF_000341665_00052	GCF_000496285_02804	GCF_000497525_00056	GCF_000512775_00054
divIVA		Septum site-determining protein DivIVA	114	114	1	1	14589				506	506	506	GCF_000007825_04014	GCF_000007845_03938	GCF_000008005_03778	GCF_000008165_03937	GCF_000008445_03937	GCF_000008505_03822	GCF_000011625_03851	GCF_000013065_03691	GCF_000015065_03827	GCF_000017425_02694	GCF_000018825_03834	GCF_000021205_03908	GCF_000021225_03807	GCF_000021305_03916	GCF_000021445_00570	GCF_000021785_03844	GCF_000022505_03877	GCF_000022865_03937	GCF_000092165_03857	GCF_000143605_03807	GCF_000161455_03333	GCF_000190515_03855	GCF_000193355_04031	GCF_000239195_03788	GCF_000258885_03933	GCF_000283675_03736	GCF_000292415_03248	GCF_000292455_06116	GCF_000292705_03544	GCF_000300475_03096	GCF_000306745_04024	GCF_000338755_04190	GCF_000341665_03996	GCF_000496285_01166	GCF_000497525_04312	GCF_000512775_04019
atpE		ATP synthase subunit c	114	114	1	1	58150				218	218	218	GCF_000007825_05469	GCF_000007845_05409	GCF_000008005_05206	GCF_000008165_05406	GCF_000008445_05409	GCF_000008505_05225	GCF_000011625_05259	GCF_000013065_05161	GCF_000015065_05240	GCF_000017425_04022	GCF_000018825_05230	GCF_000021205_05307	GCF_000021225_05285	GCF_000021305_05307	GCF_000021445_05424	GCF_000021785_05306	GCF_000022505_05286	GCF_000022865_05408	GCF_000092165_05288	GCF_000143605_05242	GCF_000161455_04711	GCF_000190515_05338	GCF_000193355_05525	GCF_000239195_05217	GCF_000258885_05403	GCF_000283675_05215	GCF_000292415_01846	GCF_000292455_04410	GCF_000292705_04983	GCF_000300475_04521	GCF_000306745_05513	GCF_000338755_05729	GCF_000341665_05475	GCF_000496285_02572	GCF_000497525_06030	GCF_000512775_05520
hup_1		DNA-binding protein HU	114	114	1	1	43495				272	272	272	GCF_000007825_01538	GCF_000007845_01548	GCF_000008005_01630	GCF_000008165_01549	GCF_000008445_01547	GCF_000008505_01525	GCF_000011625_01529	GCF_000013065_01572	GCF_000015065_01552	GCF_000017425_01367	GCF_000018825_01536	GCF_000021205_01536	GCF_000021225_01599	GCF_000021305_01471	GCF_000021445_02962	GCF_000021785_01602	GCF_000022505_01520	GCF_000022865_01547	GCF_000092165_01517	GCF_000143605_01528	GCF_000161455_01406	GCF_000190515_01707	GCF_000193355_01549	GCF_000239195_01513	GCF_000258885_01545	GCF_000283675_01542	GCF_000292415_00162	GCF_000292455_02607	GCF_000292705_01066	GCF_000300475_00745	GCF_000306745_01552	GCF_000338755_01804	GCF_000341665_01535	GCF_000496285_04236	GCF_000497525_01811	GCF_000512775_01572
rpoA_1		DNA-directed RNA polymerase subunit alpha	114	114	1	1	56799				944	944	944	GCF_000007825_00161	GCF_000007845_00147	GCF_000008005_00147	GCF_000008165_00147	GCF_000008445_00147	GCF_000008505_00159	GCF_000011625_00147	GCF_000013065_00146	GCF_000015065_00159	GCF_000017425_00160	GCF_000018825_00159	GCF_000021205_00159	GCF_000021225_00160	GCF_000021305_00148	GCF_000021445_00147	GCF_000021785_00149	GCF_000022505_00159	GCF_000022865_00147	GCF_000092165_00155	GCF_000143605_00159	GCF_000161455_00092	GCF_000190515_00159	GCF_000193355_00148	GCF_000239195_00161	GCF_000258885_00147	GCF_000283675_00159	GCF_000292415_01494	GCF_000292455_04070	GCF_000292705_05364	GCF_000300475_04841	GCF_000306745_00159	GCF_000338755_00148	GCF_000341665_00148	GCF_000496285_02896	GCF_000497525_00152	GCF_000512775_00146
rpsR		30S ribosomal protein S18	114	114	1	1	58704				233	233	233	GCF_000007825_05636	GCF_000007845_05576	GCF_000008005_05384	GCF_000008165_05574	GCF_000008445_05576	GCF_000008505_05389	GCF_000011625_05422	GCF_000013065_05331	GCF_000015065_05401	GCF_000017425_04201	GCF_000018825_05392	GCF_000021205_05469	GCF_000021225_05450	GCF_000021305_05485	GCF_000021445_05590	GCF_000021785_05481	GCF_000022505_05450	GCF_000022865_05575	GCF_000092165_05459	GCF_000143605_05413	GCF_000161455_04873	GCF_000190515_05506	GCF_000193355_05688	GCF_000239195_05382	GCF_000258885_05569	GCF_000283675_05380	GCF_000292415_01669	GCF_000292455_04234	GCF_000292705_05193	GCF_000300475_04683	GCF_000306745_05675	GCF_000338755_05902	GCF_000341665_05640	GCF_000496285_02732	GCF_000497525_06198	GCF_000512775_05696
group_59973		hypothetical protein	114	114	1	1	52393				200	203	202	GCF_000007825_04314	GCF_000007845_04303	GCF_000008005_04083	GCF_000008165_04302	GCF_000008445_04302	GCF_000008505_04127	GCF_000011625_04147	GCF_000013065_03985	GCF_000015065_04118	GCF_000017425_03042	GCF_000018825_04151	GCF_000021205_04207	GCF_000021225_04166	GCF_000021305_04218	GCF_000021445_04317	GCF_000021785_04140	GCF_000022505_04169	GCF_000022865_04302	GCF_000092165_04157	GCF_000143605_04105	GCF_000161455_03643	GCF_000190515_04160	GCF_000193355_04347	GCF_000239195_04080	GCF_000258885_04298	GCF_000283675_04097	GCF_000292415_02948	GCF_000292455_05748	GCF_000292705_03858	GCF_000300475_03465	GCF_000306745_04333	GCF_000338755_04499	GCF_000341665_04306	GCF_000496285_01472	GCF_000497525_04671	GCF_000512775_04387
hutP		Hut operon positive regulatory protein	114	114	1	1	12712				440	440	440	GCF_000007825_03762	GCF_000007845_03629	GCF_000008005_03533	GCF_000008165_03628	GCF_000008445_03628	GCF_000008505_03591	GCF_000011625_03548	GCF_000013065_03461	GCF_000015065_03586	GCF_000017425_02468	GCF_000018825_03447	GCF_000021205_03680	GCF_000021225_03553	GCF_000021305_03619	GCF_000021445_00880	GCF_000021785_03605	GCF_000022505_03637	GCF_000022865_03628	GCF_000092165_03613	GCF_000143605_03561	GCF_000161455_03077	GCF_000190515_03615	GCF_000193355_03732	GCF_000239195_03551	GCF_000258885_03621	GCF_000283675_03483	GCF_000292415_03484	GCF_000292455_00214	GCF_000292705_03253	GCF_000300475_02773	GCF_000306745_03731	GCF_000338755_03955	GCF_000341665_03704	GCF_000496285_00876	GCF_000497525_04065	GCF_000512775_03697
group_59978		hypothetical protein	114	114	1	1	14735				362	362	362	GCF_000007825_03972	GCF_000007845_03899	GCF_000008005_03737	GCF_000008165_03898	GCF_000008445_03898	GCF_000008505_03782	GCF_000011625_03812	GCF_000013065_03651	GCF_000015065_03786	GCF_000017425_02660	GCF_000018825_03792	GCF_000021205_03870	GCF_000021225_03766	GCF_000021305_03878	GCF_000021445_00610	GCF_000021785_03805	GCF_000022505_03837	GCF_000022865_03898	GCF_000092165_03817	GCF_000143605_03768	GCF_000161455_03289	GCF_000190515_03815	GCF_000193355_03990	GCF_000239195_03748	GCF_000258885_03894	GCF_000283675_03695	GCF_000292415_03289	GCF_000292455_06156	GCF_000292705_03505	GCF_000300475_03056	GCF_000306745_03983	GCF_000338755_04152	GCF_000341665_03955	GCF_000496285_01112	GCF_000497525_04269	GCF_000512775_03978
rpsH		30S ribosomal protein S8	114	114	1	1	56813				398	398	398	GCF_000007825_00147	GCF_000007845_00134	GCF_000008005_00134	GCF_000008165_00134	GCF_000008445_00134	GCF_000008505_00146	GCF_000011625_00134	GCF_000013065_00133	GCF_000015065_00146	GCF_000017425_00147	GCF_000018825_00146	GCF_000021205_00146	GCF_000021225_00147	GCF_000021305_00135	GCF_000021445_00134	GCF_000021785_00136	GCF_000022505_00146	GCF_000022865_00134	GCF_000092165_00142	GCF_000143605_00146	GCF_000161455_00105	GCF_000190515_00146	GCF_000193355_00135	GCF_000239195_00148	GCF_000258885_00134	GCF_000283675_00146	GCF_000292415_01507	GCF_000292455_04083	GCF_000292705_05351	GCF_000300475_04828	GCF_000306745_00146	GCF_000338755_00135	GCF_000341665_00135	GCF_000496285_02883	GCF_000497525_00139	GCF_000512775_00133
atpA		ATP synthase subunit alpha	114	114	1	1	58145				1508	1508	1508	GCF_000007825_05466	GCF_000007845_05406	GCF_000008005_05203	GCF_000008165_05403	GCF_000008445_05406	GCF_000008505_05222	GCF_000011625_05256	GCF_000013065_05158	GCF_000015065_05237	GCF_000017425_04019	GCF_000018825_05227	GCF_000021205_05304	GCF_000021225_05282	GCF_000021305_05304	GCF_000021445_05421	GCF_000021785_05303	GCF_000022505_05283	GCF_000022865_05405	GCF_000092165_05285	GCF_000143605_05239	GCF_000161455_04708	GCF_000190515_05335	GCF_000193355_05522	GCF_000239195_05214	GCF_000258885_05400	GCF_000283675_05212	GCF_000292415_01849	GCF_000292455_04413	GCF_000292705_04980	GCF_000300475_04518	GCF_000306745_05510	GCF_000338755_05726	GCF_000341665_05472	GCF_000496285_02569	GCF_000497525_06027	GCF_000512775_05517
group_59981		hypothetical protein	114	114	1	1	14424				176	179	178	GCF_000007825_04075	GCF_000007845_04069	GCF_000008005_03838	GCF_000008165_04068	GCF_000008445_04068	GCF_000008505_03885	GCF_000011625_03912	GCF_000013065_03752	GCF_000015065_03888	GCF_000017425_02816	GCF_000018825_03894	GCF_000021205_03969	GCF_000021225_03933	GCF_000021305_03979	GCF_000021445_04083	GCF_000021785_03905	GCF_000022505_03938	GCF_000022865_04068	GCF_000092165_03919	GCF_000143605_03868	GCF_000161455_03395	GCF_000190515_03916	GCF_000193355_04099	GCF_000239195_03849	GCF_000258885_04064	GCF_000283675_03862	GCF_000292415_03188	GCF_000292455_05987	GCF_000292705_03605	GCF_000300475_03222	GCF_000306745_04090	GCF_000338755_04251	GCF_000341665_04062	GCF_000496285_01229	GCF_000497525_04432	GCF_000512775_04153
ywhB		2-hydroxymuconate tautomerase	114	114	1	1	58285				185	185	185	GCF_000007825_05537	GCF_000007845_05476	GCF_000008005_05272	GCF_000008165_05473	GCF_000008445_05476	GCF_000008505_05291	GCF_000011625_05325	GCF_000013065_05226	GCF_000015065_05306	GCF_000017425_04086	GCF_000018825_05294	GCF_000021205_05374	GCF_000021225_05350	GCF_000021305_05373	GCF_000021445_05491	GCF_000021785_05371	GCF_000022505_05355	GCF_000022865_05475	GCF_000092165_05356	GCF_000143605_05308	GCF_000161455_04771	GCF_000190515_05404	GCF_000193355_05591	GCF_000239195_05287	GCF_000258885_05469	GCF_000283675_05280	GCF_000292415_01779	GCF_000292455_04343	GCF_000292705_05068	GCF_000300475_04587	GCF_000306745_05579	GCF_000338755_05802	GCF_000341665_05544	GCF_000496285_02635	GCF_000497525_06101	GCF_000512775_05591
group_59983		hypothetical protein	114	114	1	1	14895				785	785	785	GCF_000007825_03898	GCF_000007845_03826	GCF_000008005_03660	GCF_000008165_03825	GCF_000008445_03825	GCF_000008505_03710	GCF_000011625_03740	GCF_000013065_03578	GCF_000015065_03711	GCF_000017425_02585	GCF_000018825_03664	GCF_000021205_03798	GCF_000021225_03693	GCF_000021305_03751	GCF_000021445_00683	GCF_000021785_03730	GCF_000022505_03762	GCF_000022865_03825	GCF_000092165_03745	GCF_000143605_03694	GCF_000161455_03141	GCF_000190515_03740	GCF_000193355_03861	GCF_000239195_03671	GCF_000258885_03821	GCF_000283675_03622	GCF_000292415_03361	GCF_000292455_00065	GCF_000292705_03384	GCF_000300475_02931	GCF_000306745_03856	GCF_000338755_04078	GCF_000341665_03828	GCF_000496285_01038	GCF_000497525_04196	GCF_000512775_03900
rpmB		50S ribosomal protein L28	114	114	1	1	14729				188	188	188	GCF_000007825_03973	GCF_000007845_03900	GCF_000008005_03738	GCF_000008165_03899	GCF_000008445_03899	GCF_000008505_03783	GCF_000011625_03813	GCF_000013065_03652	GCF_000015065_03787	GCF_000017425_02661	GCF_000018825_03793	GCF_000021205_03871	GCF_000021225_03767	GCF_000021305_03879	GCF_000021445_00609	GCF_000021785_03806	GCF_000022505_03838	GCF_000022865_03899	GCF_000092165_03818	GCF_000143605_03769	GCF_000161455_03290	GCF_000190515_03816	GCF_000193355_03991	GCF_000239195_03749	GCF_000258885_03895	GCF_000283675_03696	GCF_000292415_03288	GCF_000292455_06155	GCF_000292705_03506	GCF_000300475_03057	GCF_000306745_03984	GCF_000338755_04153	GCF_000341665_03956	GCF_000496285_01113	GCF_000497525_04270	GCF_000512775_03979
speH_1		S-adenosylmethionine decarboxylase proenzyme	114	114	1	1	53549				392	392	392	GCF_000007825_04718	GCF_000007845_04696	GCF_000008005_04507	GCF_000008165_04694	GCF_000008445_04695	GCF_000008505_04517	GCF_000011625_04541	GCF_000013065_04401	GCF_000015065_04509	GCF_000017425_03429	GCF_000018825_04518	GCF_000021205_04587	GCF_000021225_04539	GCF_000021305_04594	GCF_000021445_04710	GCF_000021785_04615	GCF_000022505_04546	GCF_000022865_04694	GCF_000092165_04545	GCF_000143605_04514	GCF_000161455_04058	GCF_000190515_04531	GCF_000193355_04746	GCF_000239195_04491	GCF_000258885_04689	GCF_000283675_04470	GCF_000292415_02564	GCF_000292455_05248	GCF_000292705_04278	GCF_000300475_03840	GCF_000306745_04733	GCF_000338755_04876	GCF_000341665_04705	GCF_000496285_01865	GCF_000497525_05107	GCF_000512775_04794
rplV		50S ribosomal protein L22	114	114	1	1	56822				341	341	341	GCF_000007825_00138	GCF_000007845_00125	GCF_000008005_00125	GCF_000008165_00125	GCF_000008445_00125	GCF_000008505_00137	GCF_000011625_00125	GCF_000013065_00124	GCF_000015065_00137	GCF_000017425_00138	GCF_000018825_00137	GCF_000021205_00137	GCF_000021225_00138	GCF_000021305_00126	GCF_000021445_00125	GCF_000021785_00127	GCF_000022505_00137	GCF_000022865_00125	GCF_000092165_00133	GCF_000143605_00137	GCF_000161455_00114	GCF_000190515_00137	GCF_000193355_00126	GCF_000239195_00139	GCF_000258885_00125	GCF_000283675_00137	GCF_000292415_01516	GCF_000292455_04092	GCF_000292705_05342	GCF_000300475_04819	GCF_000306745_00137	GCF_000338755_00126	GCF_000341665_00126	GCF_000496285_02874	GCF_000497525_00130	GCF_000512775_00124
ndoA		Endoribonuclease EndoA	114	114	1	1	56209				350	350	350	GCF_000007825_00274	GCF_000007845_00270	GCF_000008005_00289	GCF_000008165_00270	GCF_000008445_00270	GCF_000008505_00275	GCF_000011625_00270	GCF_000013065_00268	GCF_000015065_00283	GCF_000017425_00282	GCF_000018825_00270	GCF_000021205_00271	GCF_000021225_00278	GCF_000021305_00257	GCF_000021445_00273	GCF_000021785_00269	GCF_000022505_00280	GCF_000022865_00270	GCF_000092165_00269	GCF_000143605_00280	GCF_000161455_00204	GCF_000190515_00290	GCF_000193355_00257	GCF_000239195_00284	GCF_000258885_00274	GCF_000283675_00277	GCF_000292415_01379	GCF_000292455_03963	GCF_000292705_05470	GCF_000300475_04951	GCF_000306745_00269	GCF_000338755_00260	GCF_000341665_00257	GCF_000496285_03005	GCF_000497525_00268	GCF_000512775_00271
glpE_3		Thiosulfate sulfurtransferase GlpE	114	114	1	1	54121				305	305	305	GCF_000007825_04864	GCF_000007845_04846	GCF_000008005_04657	GCF_000008165_04844	GCF_000008445_04845	GCF_000008505_04669	GCF_000011625_04701	GCF_000013065_04561	GCF_000015065_04665	GCF_000017425_03569	GCF_000018825_04663	GCF_000021205_04738	GCF_000021225_04691	GCF_000021305_04742	GCF_000021445_04862	GCF_000021785_04765	GCF_000022505_04705	GCF_000022865_04844	GCF_000092165_04697	GCF_000143605_04671	GCF_000161455_04170	GCF_000190515_04680	GCF_000193355_04896	GCF_000239195_04645	GCF_000258885_04839	GCF_000283675_04622	GCF_000292415_02407	GCF_000292455_05100	GCF_000292705_04423	GCF_000300475_03989	GCF_000306745_04884	GCF_000338755_05037	GCF_000341665_04855	GCF_000496285_02019	GCF_000497525_05277	GCF_000512775_04947
group_6396		hypothetical protein	114	114	1	1	54147				422	431	422	GCF_000007825_04871	GCF_000007845_04853	GCF_000008005_04664	GCF_000008165_04851	GCF_000008445_04852	GCF_000008505_04676	GCF_000011625_04708	GCF_000013065_04568	GCF_000015065_04672	GCF_000017425_03576	GCF_000018825_04670	GCF_000021205_04745	GCF_000021225_04698	GCF_000021305_04749	GCF_000021445_04869	GCF_000021785_04772	GCF_000022505_04712	GCF_000022865_04851	GCF_000092165_04705	GCF_000143605_04678	GCF_000161455_04177	GCF_000190515_04687	GCF_000193355_04903	GCF_000239195_04652	GCF_000258885_04846	GCF_000283675_04629	GCF_000292415_02400	GCF_000292455_05093	GCF_000292705_04430	GCF_000300475_03996	GCF_000306745_04891	GCF_000338755_05044	GCF_000341665_04862	GCF_000496285_02026	GCF_000497525_05284	GCF_000512775_04954
dnaN_1		DNA polymerase III subunit beta	114	114	1	1	58732				1139	1145	1141	GCF_000007825_00002	GCF_000007845_00002	GCF_000008005_00002	GCF_000008165_00002	GCF_000008445_00002	GCF_000008505_00002	GCF_000011625_00002	GCF_000013065_00002	GCF_000015065_00002	GCF_000017425_00002	GCF_000018825_00002	GCF_000021205_00002	GCF_000021225_00002	GCF_000021305_00002	GCF_000021445_00002	GCF_000021785_00002	GCF_000022505_00002	GCF_000022865_00002	GCF_000092165_00002	GCF_000143605_00002	GCF_000161455_04891	GCF_000190515_00002	GCF_000193355_00002	GCF_000239195_00002	GCF_000258885_00002	GCF_000283675_00002	GCF_000292415_01651	GCF_000292455_04216	GCF_000292705_05211	GCF_000300475_04701	GCF_000306745_00002	GCF_000338755_00002	GCF_000341665_00002	GCF_000496285_02750	GCF_000497525_00002	GCF_000512775_00002
purR		Pur operon repressor	114	114	1	1	58808				848	866	848	GCF_000007825_00053	GCF_000007845_00052	GCF_000008005_00052	GCF_000008165_00052	GCF_000008445_00052	GCF_000008505_00052	GCF_000011625_00052	GCF_000013065_00051	GCF_000015065_00052	GCF_000017425_00052	GCF_000018825_00052	GCF_000021205_00052	GCF_000021225_00052	GCF_000021305_00053	GCF_000021445_00052	GCF_000021785_00052	GCF_000022505_00052	GCF_000022865_00052	GCF_000092165_00048	GCF_000143605_00051	GCF_000161455_00036	GCF_000190515_00052	GCF_000193355_00048	GCF_000239195_00053	GCF_000258885_00052	GCF_000283675_00052	GCF_000292415_01601	GCF_000292455_04165	GCF_000292705_05257	GCF_000300475_04747	GCF_000306745_00052	GCF_000338755_00052	GCF_000341665_00048	GCF_000496285_02800	GCF_000497525_00052	GCF_000512775_00050
rplJ		50S ribosomal protein L10	114	114	1	1	56848				212	500	497	GCF_000007825_00122	GCF_000007845_00109	GCF_000008005_00109	GCF_000008165_00109	GCF_000008445_00109	GCF_000008505_00121	GCF_000011625_00109	GCF_000013065_00108	GCF_000015065_00121	GCF_000017425_00121	GCF_000018825_00121	GCF_000021205_00121	GCF_000021225_00122	GCF_000021305_00110	GCF_000021445_00109	GCF_000021785_00111	GCF_000022505_00121	GCF_000022865_00109	GCF_000092165_00117	GCF_000143605_00121	GCF_000161455_00130	GCF_000190515_00121	GCF_000193355_00110	GCF_000239195_00122	GCF_000258885_00109	GCF_000283675_00121	GCF_000292415_01532	GCF_000292455_04108	GCF_000292705_05326	GCF_000300475_04803	GCF_000306745_00121	GCF_000338755_00110	GCF_000341665_00110	GCF_000496285_02858	GCF_000497525_00114	GCF_000512775_00107
purE		N5-carboxyaminoimidazole ribonucleotide mutase	114	114	1	1	55613				350	485	483	GCF_000007825_00331	GCF_000007845_00326	GCF_000008005_00351	GCF_000008165_00326	GCF_000008445_00326	GCF_000008505_00332	GCF_000011625_00330	GCF_000013065_00331	GCF_000015065_00352	GCF_000017425_00336	GCF_000018825_00337	GCF_000021205_00338	GCF_000021225_00341	GCF_000021305_00318	GCF_000021445_00331	GCF_000021785_00329	GCF_000022505_00340	GCF_000022865_00326	GCF_000092165_00337	GCF_000143605_00324	GCF_000161455_00260	GCF_000190515_00353	GCF_000193355_00321	GCF_000239195_00334	GCF_000258885_00323	GCF_000283675_00340	GCF_000292415_01317	GCF_000292455_03891	GCF_000292705_05563	GCF_000300475_05047	GCF_000306745_00337	GCF_000338755_00389	GCF_000341665_00320	GCF_000496285_03067	GCF_000497525_00381	GCF_000512775_00328
purF		Amidophosphoribosyltransferase	114	114	1	1	55591				1415	1415	1415	GCF_000007825_00338	GCF_000007845_00333	GCF_000008005_00358	GCF_000008165_00333	GCF_000008445_00333	GCF_000008505_00339	GCF_000011625_00337	GCF_000013065_00338	GCF_000015065_00359	GCF_000017425_00343	GCF_000018825_00344	GCF_000021205_00345	GCF_000021225_00348	GCF_000021305_00325	GCF_000021445_00338	GCF_000021785_00336	GCF_000022505_00347	GCF_000022865_00333	GCF_000092165_00344	GCF_000143605_00331	GCF_000161455_00253	GCF_000190515_00360	GCF_000193355_00328	GCF_000239195_00341	GCF_000258885_00330	GCF_000283675_00347	GCF_000292415_01310	GCF_000292455_03884	GCF_000292705_05570	GCF_000300475_05054	GCF_000306745_00344	GCF_000338755_00396	GCF_000341665_00327	GCF_000496285_03074	GCF_000497525_00388	GCF_000512775_00337
group_7051		hypothetical protein	114	114	1	1	55078				221	428	426	GCF_000007825_00465	GCF_000007845_00457	GCF_000008005_00557	GCF_000008165_00457	GCF_000008445_00457	GCF_000008505_00472	GCF_000011625_00463	GCF_000013065_00497	GCF_000015065_00491	GCF_000017425_00473	GCF_000018825_00464	GCF_000021205_00480	GCF_000021225_00505	GCF_000021305_00456	GCF_000021445_00464	GCF_000021785_00469	GCF_000022505_00469	GCF_000022865_00457	GCF_000092165_00475	GCF_000143605_00455	GCF_000161455_00384	GCF_000190515_00576	GCF_000193355_00464	GCF_000239195_00466	GCF_000258885_00454	GCF_000283675_00504	GCF_000292415_01174	GCF_000292455_03750	GCF_000292705_00019	GCF_000300475_05185	GCF_000306745_00476	GCF_000338755_00601	GCF_000341665_00459	GCF_000496285_03205	GCF_000497525_00575	GCF_000512775_00463
pagR_1		Transcriptional repressor PagR	114	114	1	1	54525				287	287	287	GCF_000007825_00623	GCF_000007845_00667	GCF_000008005_00712	GCF_000008165_00667	GCF_000008445_00668	GCF_000008505_00623	GCF_000011625_00618	GCF_000013065_00666	GCF_000015065_00648	GCF_000017425_00622	GCF_000018825_00616	GCF_000021205_00644	GCF_000021225_00707	GCF_000021305_00608	GCF_000021445_03847	GCF_000021785_00673	GCF_000022505_00612	GCF_000022865_00668	GCF_000092165_00626	GCF_000143605_00606	GCF_000161455_00558	GCF_000190515_00729	GCF_000193355_00613	GCF_000239195_00621	GCF_000258885_00664	GCF_000283675_00651	GCF_000292415_01026	GCF_000292455_03597	GCF_000292705_00172	GCF_000300475_05396	GCF_000306745_00625	GCF_000338755_00759	GCF_000341665_00608	GCF_000496285_03359	GCF_000497525_00726	GCF_000512775_00678
group_7175		hypothetical protein	114	114	1	1	43167				146	146	146	GCF_000007825_01399	GCF_000007845_01411	GCF_000008005_01493	GCF_000008165_01411	GCF_000008445_01410	GCF_000008505_01386	GCF_000011625_01393	GCF_000013065_01438	GCF_000015065_01416	GCF_000017425_01226	GCF_000018825_01398	GCF_000021205_01400	GCF_000021225_01465	GCF_000021305_01335	GCF_000021445_03100	GCF_000021785_01463	GCF_000022505_01381	GCF_000022865_01410	GCF_000092165_01381	GCF_000143605_01389	GCF_000161455_01271	GCF_000190515_01572	GCF_000193355_01409	GCF_000239195_01375	GCF_000258885_01408	GCF_000283675_01408	GCF_000292415_00298	GCF_000292455_02743	GCF_000292705_00930	GCF_000300475_00609	GCF_000306745_01416	GCF_000338755_01670	GCF_000341665_01399	GCF_000496285_04099	GCF_000497525_01673	GCF_000512775_01433
asnA		Aspartate--ammonia ligase	114	114	1	1	44424				632	983	979	GCF_000007825_01781	GCF_000007845_01814	GCF_000008005_01866	GCF_000008165_01814	GCF_000008445_01813	GCF_000008505_01795	GCF_000011625_01761	GCF_000013065_01812	GCF_000015065_01788	GCF_000017425_01562	GCF_000018825_01773	GCF_000021205_01775	GCF_000021225_01841	GCF_000021305_01713	GCF_000021445_02696	GCF_000021785_01849	GCF_000022505_01754	GCF_000022865_01813	GCF_000092165_01790	GCF_000143605_01770	GCF_000161455_01600	GCF_000190515_01955	GCF_000193355_01790	GCF_000239195_01750	GCF_000258885_01808	GCF_000283675_01782	GCF_000292415_05186	GCF_000292455_02310	GCF_000292705_01309	GCF_000300475_00996	GCF_000306745_01797	GCF_000338755_02051	GCF_000341665_01782	GCF_000496285_04468	GCF_000497525_02115	GCF_000512775_01843
group_7292		putative aminotransferase	114	114	1	1	31295				1310	1370	1326	GCF_000007825_02311	GCF_000007845_02286	GCF_000008005_02286	GCF_000008165_02285	GCF_000008445_02285	GCF_000008505_02217	GCF_000011625_02223	GCF_000013065_02224	GCF_000015065_02266	GCF_000017425_01819	GCF_000018825_02203	GCF_000021205_02228	GCF_000021225_02314	GCF_000021305_02176	GCF_000021445_02220	GCF_000021785_02303	GCF_000022505_02309	GCF_000022865_02285	GCF_000092165_02218	GCF_000143605_02223	GCF_000161455_02041	GCF_000190515_02405	GCF_000193355_02323	GCF_000239195_02265	GCF_000258885_02280	GCF_000283675_02252	GCF_000292415_04747	GCF_000292455_01705	GCF_000292705_01754	GCF_000300475_01453	GCF_000306745_02328	GCF_000338755_02581	GCF_000341665_02311	GCF_000496285_04982	GCF_000497525_02578	GCF_000512775_02327
ydbP		Thioredoxin-like protein YdbP	114	114	1	1	31382				314	332	314	GCF_000007825_02328	GCF_000007845_02303	GCF_000008005_02302	GCF_000008165_02302	GCF_000008445_02302	GCF_000008505_02234	GCF_000011625_02240	GCF_000013065_02241	GCF_000015065_02283	GCF_000017425_01840	GCF_000018825_02220	GCF_000021205_02245	GCF_000021225_02331	GCF_000021305_02193	GCF_000021445_02203	GCF_000021785_02320	GCF_000022505_02326	GCF_000022865_02302	GCF_000092165_02235	GCF_000143605_02240	GCF_000161455_02059	GCF_000190515_02422	GCF_000193355_02340	GCF_000239195_02282	GCF_000258885_02297	GCF_000283675_02269	GCF_000292415_04730	GCF_000292455_01686	GCF_000292705_01771	GCF_000300475_01470	GCF_000306745_02345	GCF_000338755_02598	GCF_000341665_02328	GCF_000496285_04999	GCF_000497525_02595	GCF_000512775_02345
rbfA		Ribosome-binding factor A	114	114	1	1	14822				353	356	355	GCF_000007825_03926	GCF_000007845_03853	GCF_000008005_03687	GCF_000008165_03852	GCF_000008445_03852	GCF_000008505_03736	GCF_000011625_03766	GCF_000013065_03604	GCF_000015065_03737	GCF_000017425_02614	GCF_000018825_03746	GCF_000021205_03824	GCF_000021225_03720	GCF_000021305_03832	GCF_000021445_00656	GCF_000021785_03756	GCF_000022505_03788	GCF_000022865_03852	GCF_000092165_03771	GCF_000143605_03721	GCF_000161455_03242	GCF_000190515_03766	GCF_000193355_03943	GCF_000239195_03698	GCF_000258885_03848	GCF_000283675_03649	GCF_000292415_03335	GCF_000292455_00039	GCF_000292705_03459	GCF_000300475_03011	GCF_000306745_03936	GCF_000338755_04104	GCF_000341665_03909	GCF_000496285_01064	GCF_000497525_04223	GCF_000512775_03929
trmFO		Methylenetetrahydrofolate--tRNA-(uracil-5-)-methyltransferase TrmFO	114	114	1	1	14783				1304	1358	1336	GCF_000007825_03947	GCF_000007845_03874	GCF_000008005_03712	GCF_000008165_03873	GCF_000008445_03873	GCF_000008505_03757	GCF_000011625_03787	GCF_000013065_03625	GCF_000015065_03761	GCF_000017425_02635	GCF_000018825_03767	GCF_000021205_03845	GCF_000021225_03741	GCF_000021305_03853	GCF_000021445_00635	GCF_000021785_03778	GCF_000022505_03812	GCF_000022865_03873	GCF_000092165_03792	GCF_000143605_03742	GCF_000161455_03264	GCF_000190515_03790	GCF_000193355_03965	GCF_000239195_03722	GCF_000258885_03869	GCF_000283675_03670	GCF_000292415_03314	GCF_000292455_00018	GCF_000292705_03480	GCF_000300475_03031	GCF_000306745_03958	GCF_000338755_04125	GCF_000341665_03930	GCF_000496285_01087	GCF_000497525_04244	GCF_000512775_03950
group_7495		hypothetical protein	114	114	1	1	14450				284	287	286	GCF_000007825_04067	GCF_000007845_04061	GCF_000008005_03830	GCF_000008165_04060	GCF_000008445_04060	GCF_000008505_03875	GCF_000011625_03904	GCF_000013065_03744	GCF_000015065_03880	GCF_000017425_02808	GCF_000018825_03886	GCF_000021205_03961	GCF_000021225_03925	GCF_000021305_03971	GCF_000021445_04075	GCF_000021785_03897	GCF_000022505_03930	GCF_000022865_04060	GCF_000092165_03911	GCF_000143605_03860	GCF_000161455_03387	GCF_000190515_03908	GCF_000193355_04091	GCF_000239195_03841	GCF_000258885_04056	GCF_000283675_03854	GCF_000292415_03196	GCF_000292455_05995	GCF_000292705_03597	GCF_000300475_03214	GCF_000306745_04082	GCF_000338755_04243	GCF_000341665_04054	GCF_000496285_01221	GCF_000497525_04424	GCF_000512775_04145
ptsI		Phosphoenolpyruvate-protein phosphotransferase	114	114	1	1	52023				1487	1712	1709	GCF_000007825_04170	GCF_000007845_04163	GCF_000008005_03942	GCF_000008165_04162	GCF_000008445_04162	GCF_000008505_03979	GCF_000011625_04005	GCF_000013065_03848	GCF_000015065_03980	GCF_000017425_02903	GCF_000018825_03987	GCF_000021205_04063	GCF_000021225_04029	GCF_000021305_04074	GCF_000021445_04177	GCF_000021785_03999	GCF_000022505_04031	GCF_000022865_04162	GCF_000092165_04013	GCF_000143605_03965	GCF_000161455_03492	GCF_000190515_04012	GCF_000193355_04193	GCF_000239195_03942	GCF_000258885_04158	GCF_000283675_03958	GCF_000292415_03093	GCF_000292455_05894	GCF_000292705_03699	GCF_000300475_03321	GCF_000306745_04183	GCF_000338755_04355	GCF_000341665_04155	GCF_000496285_01327	GCF_000497525_04525	GCF_000512775_04249
group_7516		hypothetical protein	114	114	1	1	52117				230	230	230	GCF_000007825_04214	GCF_000007845_04206	GCF_000008005_03985	GCF_000008165_04205	GCF_000008445_04205	GCF_000008505_04023	GCF_000011625_04049	GCF_000013065_03891	GCF_000015065_04023	GCF_000017425_02946	GCF_000018825_04031	GCF_000021205_04107	GCF_000021225_04072	GCF_000021305_04119	GCF_000021445_04220	GCF_000021785_04044	GCF_000022505_04074	GCF_000022865_04205	GCF_000092165_04057	GCF_000143605_04010	GCF_000161455_03534	GCF_000190515_04056	GCF_000193355_04238	GCF_000239195_03985	GCF_000258885_04201	GCF_000283675_04003	GCF_000292415_03049	GCF_000292455_05849	GCF_000292705_03743	GCF_000300475_03365	GCF_000306745_04227	GCF_000338755_04399	GCF_000341665_04199	GCF_000496285_01372	GCF_000497525_04571	GCF_000512775_04292
sodA1		Superoxide dismutase [Mn] 1	114	114	1	1	52691				611	710	612	GCF_000007825_04398	GCF_000007845_04385	GCF_000008005_04168	GCF_000008165_04383	GCF_000008445_04384	GCF_000008505_04210	GCF_000011625_04230	GCF_000013065_04066	GCF_000015065_04199	GCF_000017425_03162	GCF_000018825_04233	GCF_000021205_04293	GCF_000021225_04248	GCF_000021305_04302	GCF_000021445_04399	GCF_000021785_04220	GCF_000022505_04250	GCF_000022865_04384	GCF_000092165_04252	GCF_000143605_04190	GCF_000161455_03770	GCF_000190515_04237	GCF_000193355_04432	GCF_000239195_04161	GCF_000258885_04379	GCF_000283675_04179	GCF_000292415_02863	GCF_000292455_05612	GCF_000292705_03985	GCF_000300475_03549	GCF_000306745_04418	GCF_000338755_04583	GCF_000341665_04391	GCF_000496285_01557	GCF_000497525_04805	GCF_000512775_04469
group_7551		hypothetical protein	114	114	1	1	52778				134	134	134	GCF_000007825_04447	GCF_000007845_04432	GCF_000008005_04216	GCF_000008165_04430	GCF_000008445_04431	GCF_000008505_04257	GCF_000011625_04277	GCF_000013065_04115	GCF_000015065_04246	GCF_000017425_03211	GCF_000018825_04280	GCF_000021205_04341	GCF_000021225_04295	GCF_000021305_04349	GCF_000021445_04446	GCF_000021785_04267	GCF_000022505_04297	GCF_000022865_04431	GCF_000092165_04300	GCF_000143605_04237	GCF_000161455_03721	GCF_000190515_04284	GCF_000193355_04480	GCF_000239195_04209	GCF_000258885_04426	GCF_000283675_04226	GCF_000292415_02816	GCF_000292455_05565	GCF_000292705_04032	GCF_000300475_03597	GCF_000306745_04466	GCF_000338755_04630	GCF_000341665_04439	GCF_000496285_01605	GCF_000497525_04853	GCF_000512775_04519
hisS_2		Histidine--tRNA ligase	114	114	1	1	53012				1271	1478	1362	GCF_000007825_04525	GCF_000007845_04511	GCF_000008005_04294	GCF_000008165_04509	GCF_000008445_04510	GCF_000008505_04336	GCF_000011625_04356	GCF_000013065_04193	GCF_000015065_04325	GCF_000017425_03279	GCF_000018825_04354	GCF_000021205_04419	GCF_000021225_04372	GCF_000021305_04427	GCF_000021445_04524	GCF_000021785_04402	GCF_000022505_04374	GCF_000022865_04509	GCF_000092165_04378	GCF_000143605_04336	GCF_000161455_03837	GCF_000190515_04361	GCF_000193355_04557	GCF_000239195_04285	GCF_000258885_04505	GCF_000283675_04303	GCF_000292415_02740	GCF_000292455_05474	GCF_000292705_04110	GCF_000300475_03673	GCF_000306745_04543	GCF_000338755_04711	GCF_000341665_04516	GCF_000496285_01683	GCF_000497525_04936	GCF_000512775_04604
group_7570		hypothetical protein	114	114	1	1	53048				182	200	198	GCF_000007825_04540	GCF_000007845_04526	GCF_000008005_04311	GCF_000008165_04524	GCF_000008445_04525	GCF_000008505_04351	GCF_000011625_04373	GCF_000013065_04210	GCF_000015065_04340	GCF_000017425_03298	GCF_000018825_04370	GCF_000021205_04434	GCF_000021225_04389	GCF_000021305_04443	GCF_000021445_04539	GCF_000021785_04418	GCF_000022505_04389	GCF_000022865_04524	GCF_000092165_04393	GCF_000143605_04351	GCF_000161455_03820	GCF_000190515_04377	GCF_000193355_04572	GCF_000239195_04301	GCF_000258885_04520	GCF_000283675_04321	GCF_000292415_02723	GCF_000292455_05458	GCF_000292705_04126	GCF_000300475_03690	GCF_000306745_04558	GCF_000338755_04726	GCF_000341665_04531	GCF_000496285_01702	GCF_000497525_04951	GCF_000512775_04619
minC		Septum site-determining protein MinC	114	114	1	1	53135				434	686	683	GCF_000007825_04570	GCF_000007845_04559	GCF_000008005_04346	GCF_000008165_04557	GCF_000008445_04558	GCF_000008505_04382	GCF_000011625_04404	GCF_000013065_04241	GCF_000015065_04371	GCF_000017425_03326	GCF_000018825_04399	GCF_000021205_04463	GCF_000021225_04417	GCF_000021305_04473	GCF_000021445_04572	GCF_000021785_04448	GCF_000022505_04420	GCF_000022865_04557	GCF_000092165_04422	GCF_000143605_04380	GCF_000161455_03891	GCF_000190515_04408	GCF_000193355_04601	GCF_000239195_04332	GCF_000258885_04553	GCF_000283675_04349	GCF_000292415_02693	GCF_000292455_05428	GCF_000292705_04156	GCF_000300475_03719	GCF_000306745_04587	GCF_000338755_04755	GCF_000341665_04560	GCF_000496285_01731	GCF_000497525_04981	GCF_000512775_04654
valS		Valine--tRNA ligase	114	114	1	1	53189				2471	2702	2643	GCF_000007825_04594	GCF_000007845_04567	GCF_000008005_04354	GCF_000008165_04565	GCF_000008445_04566	GCF_000008505_04390	GCF_000011625_04412	GCF_000013065_04249	GCF_000015065_04392	GCF_000017425_03335	GCF_000018825_04407	GCF_000021205_04471	GCF_000021225_04425	GCF_000021305_04481	GCF_000021445_04580	GCF_000021785_04464	GCF_000022505_04428	GCF_000022865_04565	GCF_000092165_04430	GCF_000143605_04388	GCF_000161455_03899	GCF_000190515_04416	GCF_000193355_04609	GCF_000239195_04364	GCF_000258885_04561	GCF_000283675_04357	GCF_000292415_02685	GCF_000292455_05364	GCF_000292705_04164	GCF_000300475_03727	GCF_000306745_04595	GCF_000338755_04763	GCF_000341665_04568	GCF_000496285_01739	GCF_000497525_04989	GCF_000512775_04662
carE		Caffeyl-CoA reductase-Etf complex subunit CarE	114	114	1	1	53395				281	977	970	GCF_000007825_04653	GCF_000007845_04633	GCF_000008005_04444	GCF_000008165_04631	GCF_000008445_04632	GCF_000008505_04459	GCF_000011625_04484	GCF_000013065_04345	GCF_000015065_04446	GCF_000017425_03385	GCF_000018825_04455	GCF_000021205_04525	GCF_000021225_04483	GCF_000021305_04535	GCF_000021445_04647	GCF_000021785_04553	GCF_000022505_04483	GCF_000022865_04631	GCF_000092165_04483	GCF_000143605_04457	GCF_000161455_04112	GCF_000190515_04471	GCF_000193355_04684	GCF_000239195_04428	GCF_000258885_04627	GCF_000283675_04414	GCF_000292415_02625	GCF_000292455_05311	GCF_000292705_04219	GCF_000300475_03780	GCF_000306745_04670	GCF_000338755_04814	GCF_000341665_04643	GCF_000496285_01804	GCF_000497525_05045	GCF_000512775_04729
thiC		Phosphomethylpyrimidine synthase	114	114	1	1	4306				1760	1760	1760	GCF_000007825_05381	GCF_000007845_05325	GCF_000008005_05120	GCF_000008165_05322	GCF_000008445_05325	GCF_000008505_05140	GCF_000011625_05167	GCF_000013065_05067	GCF_000015065_05150	GCF_000017425_03954	GCF_000018825_05142	GCF_000021205_05226	GCF_000021225_05196	GCF_000021305_05220	GCF_000021445_05341	GCF_000021785_05224	GCF_000022505_05196	GCF_000022865_05324	GCF_000092165_05197	GCF_000143605_05153	GCF_000161455_05572	GCF_000190515_05252	GCF_000193355_05428	GCF_000239195_05128	GCF_000258885_05319	GCF_000283675_05126	GCF_000292415_01933	GCF_000292455_04492	GCF_000292705_04900	GCF_000300475_04438	GCF_000306745_05418	GCF_000338755_05642	GCF_000341665_05380	GCF_000496285_02488	GCF_000497525_05937	GCF_000512775_05433
group_7644		hypothetical protein	114	114	1	1	58100				236	236	236	GCF_000007825_05447	GCF_000007845_05388	GCF_000008005_05185	GCF_000008165_05385	GCF_000008445_05388	GCF_000008505_05204	GCF_000011625_05238	GCF_000013065_05140	GCF_000015065_05219	GCF_000017425_03999	GCF_000018825_05209	GCF_000021205_05286	GCF_000021225_05263	GCF_000021305_05286	GCF_000021445_05403	GCF_000021785_05285	GCF_000022505_05265	GCF_000022865_05387	GCF_000092165_05266	GCF_000143605_05221	GCF_000161455_04691	GCF_000190515_05317	GCF_000193355_05504	GCF_000239195_05196	GCF_000258885_05382	GCF_000283675_05193	GCF_000292415_01867	GCF_000292455_04431	GCF_000292705_04962	GCF_000300475_04500	GCF_000306745_05492	GCF_000338755_05707	GCF_000341665_05454	GCF_000496285_02551	GCF_000497525_06009	GCF_000512775_05498
ywlF		Putative sugar phosphate isomerase YwlF	114	114	1	1	58159				443	443	443	GCF_000007825_05477	GCF_000007845_05416	GCF_000008005_05213	GCF_000008165_05413	GCF_000008445_05416	GCF_000008505_05232	GCF_000011625_05266	GCF_000013065_05168	GCF_000015065_05247	GCF_000017425_04029	GCF_000018825_05237	GCF_000021205_05315	GCF_000021225_05292	GCF_000021305_05314	GCF_000021445_05431	GCF_000021785_05313	GCF_000022505_05295	GCF_000022865_05415	GCF_000092165_05296	GCF_000143605_05249	GCF_000161455_04718	GCF_000190515_05345	GCF_000193355_05532	GCF_000239195_05225	GCF_000258885_05410	GCF_000283675_05222	GCF_000292415_01839	GCF_000292455_04403	GCF_000292705_04990	GCF_000300475_04528	GCF_000306745_05520	GCF_000338755_05737	GCF_000341665_05482	GCF_000496285_02579	GCF_000497525_06037	GCF_000512775_05527
ftsH		ATP-dependent zinc metalloprotease FtsH	114	114	1	1	58849				1847	1919	1900	GCF_000007825_00074	GCF_000007845_00073	GCF_000008005_00073	GCF_000008165_00073	GCF_000008445_00073	GCF_000008505_00073	GCF_000011625_00073	GCF_000013065_00072	GCF_000015065_00073	GCF_000017425_00073	GCF_000018825_00073	GCF_000021205_00073	GCF_000021225_00073	GCF_000021305_00074	GCF_000021445_00073	GCF_000021785_00073	GCF_000022505_00073	GCF_000022865_00073	GCF_000092165_00069	GCF_000143605_00073	GCF_000161455_00057	GCF_000190515_00073	GCF_000193355_00069	GCF_000239195_00074	GCF_000258885_00073	GCF_000283675_00073	GCF_000292415_01580	GCF_000292455_04144	GCF_000292705_05278	GCF_000300475_04767	GCF_000306745_00073	GCF_000338755_00074	GCF_000341665_00069	GCF_000496285_02822	GCF_000497525_00073	GCF_000512775_00071
gyrA		DNA gyrase subunit A	114	114	1	1	58737				2450	2519	2471	GCF_000007825_00006	GCF_000007845_00006	GCF_000008005_00006	GCF_000008165_00006	GCF_000008445_00006	GCF_000008505_00006	GCF_000011625_00006	GCF_000013065_00006	GCF_000015065_00006	GCF_000017425_00006	GCF_000018825_00006	GCF_000021205_00006	GCF_000021225_00006	GCF_000021305_00006	GCF_000021445_00006	GCF_000021785_00006	GCF_000022505_00006	GCF_000022865_00006	GCF_000092165_00006	GCF_000143605_00006	GCF_000161455_04895	GCF_000190515_00006	GCF_000193355_00006	GCF_000239195_00006	GCF_000258885_00006	GCF_000283675_00006	GCF_000292415_01647	GCF_000292455_04212	GCF_000292705_05215	GCF_000300475_04705	GCF_000306745_00006	GCF_000338755_00006	GCF_000341665_00006	GCF_000496285_02754	GCF_000497525_00006	GCF_000512775_00006
group_8097		Putative two-component membrane permease complex subunit SMU_747c	114	114	1	1	38187				896	974	896	GCF_000007825_02093	GCF_000007845_02050	GCF_000008005_02091	GCF_000008165_02049	GCF_000008445_02049	GCF_000008505_02009	GCF_000011625_02006	GCF_000013065_02033	GCF_000015065_02014	GCF_000017425_01678	GCF_000018825_01999	GCF_000021205_01991	GCF_000021225_02062	GCF_000021305_01961	GCF_000021445_02455	GCF_000021785_02073	GCF_000022505_02061	GCF_000022865_02049	GCF_000092165_02005	GCF_000143605_01980	GCF_000161455_01840	GCF_000190515_02189	GCF_000193355_02101	GCF_000239195_01981	GCF_000258885_02045	GCF_000283675_02001	GCF_000292415_04950	GCF_000292455_01924	GCF_000292705_01527	GCF_000300475_01249	GCF_000306745_02107	GCF_000338755_02268	GCF_000341665_02092	GCF_000496285_04703	GCF_000497525_02352	GCF_000512775_02087
group_8432		hypothetical protein	114	114	1	1	58733				212	212	212	GCF_000007825_00003	GCF_000007845_00003	GCF_000008005_00003	GCF_000008165_00003	GCF_000008445_00003	GCF_000008505_00003	GCF_000011625_00003	GCF_000013065_00003	GCF_000015065_00003	GCF_000017425_00003	GCF_000018825_00003	GCF_000021205_00003	GCF_000021225_00003	GCF_000021305_00003	GCF_000021445_00003	GCF_000021785_00003	GCF_000022505_00003	GCF_000022865_00003	GCF_000092165_00003	GCF_000143605_00003	GCF_000161455_04892	GCF_000190515_00003	GCF_000193355_00003	GCF_000239195_00003	GCF_000258885_00003	GCF_000283675_00003	GCF_000292415_01650	GCF_000292455_04215	GCF_000292705_05212	GCF_000300475_04702	GCF_000306745_00003	GCF_000338755_00003	GCF_000341665_00003	GCF_000496285_02751	GCF_000497525_00003	GCF_000512775_00003
recF		DNA replication and repair protein RecF	114	114	1	1	58734				1121	1127	1126	GCF_000007825_00004	GCF_000007845_00004	GCF_000008005_00004	GCF_000008165_00004	GCF_000008445_00004	GCF_000008505_00004	GCF_000011625_00004	GCF_000013065_00004	GCF_000015065_00004	GCF_000017425_00004	GCF_000018825_00004	GCF_000021205_00004	GCF_000021225_00004	GCF_000021305_00004	GCF_000021445_00004	GCF_000021785_00004	GCF_000022505_00004	GCF_000022865_00004	GCF_000092165_00004	GCF_000143605_00004	GCF_000161455_04893	GCF_000190515_00004	GCF_000193355_00004	GCF_000239195_00004	GCF_000258885_00004	GCF_000283675_00004	GCF_000292415_01649	GCF_000292455_04214	GCF_000292705_05213	GCF_000300475_04703	GCF_000306745_00004	GCF_000338755_00004	GCF_000341665_00004	GCF_000496285_02752	GCF_000497525_00004	GCF_000512775_00004
yabA		Initiation-control protein YabA	114	114	1	1	58789				350	350	350	GCF_000007825_00040	GCF_000007845_00039	GCF_000008005_00039	GCF_000008165_00039	GCF_000008445_00039	GCF_000008505_00039	GCF_000011625_00039	GCF_000013065_00038	GCF_000015065_00039	GCF_000017425_00039	GCF_000018825_00039	GCF_000021205_00039	GCF_000021225_00039	GCF_000021305_00040	GCF_000021445_00039	GCF_000021785_00039	GCF_000022505_00039	GCF_000022865_00039	GCF_000092165_00035	GCF_000143605_00038	GCF_000161455_00023	GCF_000190515_00039	GCF_000193355_00035	GCF_000239195_00040	GCF_000258885_00039	GCF_000283675_00039	GCF_000292415_01614	GCF_000292455_04178	GCF_000292705_05244	GCF_000300475_04734	GCF_000306745_00039	GCF_000338755_00039	GCF_000341665_00035	GCF_000496285_02787	GCF_000497525_00039	GCF_000512775_00037
rnmV_1		Ribonuclease M5	114	114	1	1	58799				557	557	557	GCF_000007825_00047	GCF_000007845_00046	GCF_000008005_00046	GCF_000008165_00046	GCF_000008445_00046	GCF_000008505_00046	GCF_000011625_00046	GCF_000013065_00045	GCF_000015065_00046	GCF_000017425_00046	GCF_000018825_00046	GCF_000021205_00046	GCF_000021225_00046	GCF_000021305_00047	GCF_000021445_00046	GCF_000021785_00046	GCF_000022505_00046	GCF_000022865_00046	GCF_000092165_00042	GCF_000143605_00045	GCF_000161455_00030	GCF_000190515_00046	GCF_000193355_00042	GCF_000239195_00047	GCF_000258885_00046	GCF_000283675_00046	GCF_000292415_01607	GCF_000292455_04171	GCF_000292705_05251	GCF_000300475_04741	GCF_000306745_00046	GCF_000338755_00046	GCF_000341665_00042	GCF_000496285_02794	GCF_000497525_00046	GCF_000512775_00044
yabG		Sporulation-specific protease YabG	114	114	1	1	58804				275	863	857	GCF_000007825_00049	GCF_000007845_00048	GCF_000008005_00048	GCF_000008165_00048	GCF_000008445_00048	GCF_000008505_00048	GCF_000011625_00048	GCF_000013065_00047	GCF_000015065_00048	GCF_000017425_00048	GCF_000018825_00048	GCF_000021205_00048	GCF_000021225_00048	GCF_000021305_00049	GCF_000021445_00048	GCF_000021785_00048	GCF_000022505_00048	GCF_000022865_00048	GCF_000092165_00044	GCF_000143605_00047	GCF_000161455_00032	GCF_000190515_00048	GCF_000193355_00044	GCF_000239195_00049	GCF_000258885_00048	GCF_000283675_00048	GCF_000292415_01605	GCF_000292455_04169	GCF_000292705_05253	GCF_000300475_04743	GCF_000306745_00048	GCF_000338755_00048	GCF_000341665_00044	GCF_000496285_02796	GCF_000497525_00048	GCF_000512775_00046
cysK_1		Cysteine synthase	114	114	1	1	58853				923	923	923	GCF_000007825_00077	GCF_000007845_00076	GCF_000008005_00076	GCF_000008165_00076	GCF_000008445_00076	GCF_000008505_00076	GCF_000011625_00076	GCF_000013065_00075	GCF_000015065_00076	GCF_000017425_00076	GCF_000018825_00076	GCF_000021205_00076	GCF_000021225_00076	GCF_000021305_00077	GCF_000021445_00076	GCF_000021785_00076	GCF_000022505_00076	GCF_000022865_00076	GCF_000092165_00072	GCF_000143605_00076	GCF_000161455_00060	GCF_000190515_00076	GCF_000193355_00072	GCF_000239195_00077	GCF_000258885_00076	GCF_000283675_00076	GCF_000292415_01577	GCF_000292455_04141	GCF_000292705_05281	GCF_000300475_04770	GCF_000306745_00076	GCF_000338755_00077	GCF_000341665_00072	GCF_000496285_02825	GCF_000497525_00076	GCF_000512775_00074
sinR_1		HTH-type transcriptional regulator SinR	114	114	1	1	58877				203	203	203	GCF_000007825_00084	GCF_000007845_00083	GCF_000008005_00083	GCF_000008165_00083	GCF_000008445_00083	GCF_000008505_00083	GCF_000011625_00083	GCF_000013065_00082	GCF_000015065_00083	GCF_000017425_00083	GCF_000018825_00083	GCF_000021205_00083	GCF_000021225_00083	GCF_000021305_00084	GCF_000021445_00083	GCF_000021785_00083	GCF_000022505_00083	GCF_000022865_00083	GCF_000092165_00079	GCF_000143605_00083	GCF_000161455_00067	GCF_000190515_00083	GCF_000193355_00079	GCF_000239195_00084	GCF_000258885_00083	GCF_000283675_00083	GCF_000292415_01570	GCF_000292455_04134	GCF_000292705_05288	GCF_000300475_04777	GCF_000306745_00083	GCF_000338755_00084	GCF_000341665_00079	GCF_000496285_02832	GCF_000497525_00083	GCF_000512775_00081
lysS		Lysine--tRNA ligase	114	114	1	1	58879				1493	1499	1498	GCF_000007825_00086	GCF_000007845_00085	GCF_000008005_00085	GCF_000008165_00085	GCF_000008445_00085	GCF_000008505_00085	GCF_000011625_00085	GCF_000013065_00084	GCF_000015065_00085	GCF_000017425_00085	GCF_000018825_00085	GCF_000021205_00085	GCF_000021225_00085	GCF_000021305_00086	GCF_000021445_00085	GCF_000021785_00085	GCF_000022505_00085	GCF_000022865_00085	GCF_000092165_00081	GCF_000143605_00085	GCF_000161455_00069	GCF_000190515_00085	GCF_000193355_00081	GCF_000239195_00086	GCF_000258885_00085	GCF_000283675_00085	GCF_000292415_01568	GCF_000292455_04132	GCF_000292705_05290	GCF_000300475_04779	GCF_000306745_00085	GCF_000338755_00086	GCF_000341665_00081	GCF_000496285_02834	GCF_000497525_00085	GCF_000512775_00083
clpC		Negative regulator of genetic competence ClpC/MecB	114	114	1	1	56887				1715	2435	2428	GCF_000007825_00105	GCF_000007845_00092	GCF_000008005_00092	GCF_000008165_00092	GCF_000008445_00092	GCF_000008505_00104	GCF_000011625_00092	GCF_000013065_00091	GCF_000015065_00104	GCF_000017425_00104	GCF_000018825_00104	GCF_000021205_00104	GCF_000021225_00104	GCF_000021305_00093	GCF_000021445_00092	GCF_000021785_00092	GCF_000022505_00104	GCF_000022865_00092	GCF_000092165_00100	GCF_000143605_00104	GCF_000161455_00073	GCF_000190515_00104	GCF_000193355_00093	GCF_000239195_00105	GCF_000258885_00092	GCF_000283675_00104	GCF_000292415_01549	GCF_000292455_04125	GCF_000292705_05309	GCF_000300475_04786	GCF_000306745_00104	GCF_000338755_00093	GCF_000341665_00093	GCF_000496285_02841	GCF_000497525_00097	GCF_000512775_00090
radA		DNA repair protein RadA	114	114	1	1	56883				1376	1433	1376	GCF_000007825_00106	GCF_000007845_00093	GCF_000008005_00093	GCF_000008165_00093	GCF_000008445_00093	GCF_000008505_00105	GCF_000011625_00093	GCF_000013065_00092	GCF_000015065_00105	GCF_000017425_00105	GCF_000018825_00105	GCF_000021205_00105	GCF_000021225_00105	GCF_000021305_00094	GCF_000021445_00093	GCF_000021785_00093	GCF_000022505_00105	GCF_000022865_00093	GCF_000092165_00101	GCF_000143605_00105	GCF_000161455_00074	GCF_000190515_00105	GCF_000193355_00094	GCF_000239195_00106	GCF_000258885_00093	GCF_000283675_00105	GCF_000292415_01548	GCF_000292455_04124	GCF_000292705_05310	GCF_000300475_04787	GCF_000306745_00105	GCF_000338755_00094	GCF_000341665_00094	GCF_000496285_02842	GCF_000497525_00098	GCF_000512775_00091
rplW		50S ribosomal protein L23	114	114	1	1	56826				152	290	288	GCF_000007825_00135	GCF_000007845_00122	GCF_000008005_00122	GCF_000008165_00122	GCF_000008445_00122	GCF_000008505_00134	GCF_000011625_00122	GCF_000013065_00121	GCF_000015065_00134	GCF_000017425_00135	GCF_000018825_00134	GCF_000021205_00134	GCF_000021225_00135	GCF_000021305_00123	GCF_000021445_00122	GCF_000021785_00124	GCF_000022505_00134	GCF_000022865_00122	GCF_000092165_00130	GCF_000143605_00134	GCF_000161455_00117	GCF_000190515_00134	GCF_000193355_00123	GCF_000239195_00136	GCF_000258885_00122	GCF_000283675_00134	GCF_000292415_01519	GCF_000292455_04095	GCF_000292705_05339	GCF_000300475_04816	GCF_000306745_00134	GCF_000338755_00123	GCF_000341665_00123	GCF_000496285_02871	GCF_000497525_00127	GCF_000512775_00121
rplP		50S ribosomal protein L16	114	114	1	1	56820				434	599	435	GCF_000007825_00140	GCF_000007845_00127	GCF_000008005_00127	GCF_000008165_00127	GCF_000008445_00127	GCF_000008505_00139	GCF_000011625_00127	GCF_000013065_00126	GCF_000015065_00139	GCF_000017425_00140	GCF_000018825_00139	GCF_000021205_00139	GCF_000021225_00140	GCF_000021305_00128	GCF_000021445_00127	GCF_000021785_00129	GCF_000022505_00139	GCF_000022865_00127	GCF_000092165_00135	GCF_000143605_00139	GCF_000161455_00112	GCF_000190515_00139	GCF_000193355_00128	GCF_000239195_00141	GCF_000258885_00127	GCF_000283675_00139	GCF_000292415_01514	GCF_000292455_04090	GCF_000292705_05344	GCF_000300475_04821	GCF_000306745_00139	GCF_000338755_00128	GCF_000341665_00128	GCF_000496285_02876	GCF_000497525_00132	GCF_000512775_00126
hemL1		Glutamate-1-semialdehyde 2,1-aminomutase 1	114	114	1	1	54938				1292	1298	1297	GCF_000007825_00521	GCF_000007845_00568	GCF_000008005_00610	GCF_000008165_00568	GCF_000008445_00569	GCF_000008505_00524	GCF_000011625_00515	GCF_000013065_00550	GCF_000015065_00543	GCF_000017425_00524	GCF_000018825_00515	GCF_000021205_00532	GCF_000021225_00558	GCF_000021305_00508	GCF_000021445_03945	GCF_000021785_00519	GCF_000022505_00521	GCF_000022865_00569	GCF_000092165_00527	GCF_000143605_00507	GCF_000161455_00451	GCF_000190515_00627	GCF_000193355_00514	GCF_000239195_00518	GCF_000258885_00565	GCF_000283675_00557	GCF_000292415_01123	GCF_000292455_03698	GCF_000292705_00071	GCF_000300475_05297	GCF_000306745_00526	GCF_000338755_00653	GCF_000341665_00509	GCF_000496285_03260	GCF_000497525_00626	GCF_000512775_00578
fabF		3-oxoacyl-[acyl-carrier-protein] synthase 2	114	114	1	1	42481				1127	1238	1237	GCF_000007825_01202	GCF_000007845_01218	GCF_000008005_01307	GCF_000008165_01218	GCF_000008445_01217	GCF_000008505_01203	GCF_000011625_01201	GCF_000013065_01235	GCF_000015065_01203	GCF_000017425_01019	GCF_000018825_01189	GCF_000021205_01212	GCF_000021225_01276	GCF_000021305_01152	GCF_000021445_03295	GCF_000021785_01258	GCF_000022505_01177	GCF_000022865_01217	GCF_000092165_01195	GCF_000143605_01197	GCF_000161455_01030	GCF_000190515_01382	GCF_000193355_01219	GCF_000239195_01170	GCF_000258885_01215	GCF_000283675_01220	GCF_000292415_00484	GCF_000292455_02941	GCF_000292705_00744	GCF_000300475_00398	GCF_000306745_01229	GCF_000338755_01474	GCF_000341665_01210	GCF_000496285_03897	GCF_000497525_01478	GCF_000512775_01235
potA_1		Spermidine/putrescine import ATP-binding protein PotA	114	114	1	1	42853				983	983	983	GCF_000007825_01314	GCF_000007845_01318	GCF_000008005_01406	GCF_000008165_01318	GCF_000008445_01317	GCF_000008505_01300	GCF_000011625_01307	GCF_000013065_01349	GCF_000015065_01329	GCF_000017425_01138	GCF_000018825_01304	GCF_000021205_01315	GCF_000021225_01376	GCF_000021305_01250	GCF_000021445_03195	GCF_000021785_01376	GCF_000022505_01294	GCF_000022865_01317	GCF_000092165_01296	GCF_000143605_01300	GCF_000161455_01179	GCF_000190515_01485	GCF_000193355_01323	GCF_000239195_01288	GCF_000258885_01314	GCF_000283675_01320	GCF_000292415_00386	GCF_000292455_02828	GCF_000292705_00845	GCF_000300475_00516	GCF_000306745_01331	GCF_000338755_01582	GCF_000341665_01312	GCF_000496285_04006	GCF_000497525_01584	GCF_000512775_01340
lutA_2		Lactate utilization protein A	114	114	1	1	42911				719	719	719	GCF_000007825_01331	GCF_000007845_01335	GCF_000008005_01423	GCF_000008165_01335	GCF_000008445_01334	GCF_000008505_01317	GCF_000011625_01324	GCF_000013065_01366	GCF_000015065_01346	GCF_000017425_01155	GCF_000018825_01321	GCF_000021205_01332	GCF_000021225_01393	GCF_000021305_01267	GCF_000021445_03178	GCF_000021785_01393	GCF_000022505_01311	GCF_000022865_01334	GCF_000092165_01313	GCF_000143605_01317	GCF_000161455_01196	GCF_000190515_01502	GCF_000193355_01341	GCF_000239195_01305	GCF_000258885_01332	GCF_000283675_01337	GCF_000292415_00369	GCF_000292455_02811	GCF_000292705_00862	GCF_000300475_00533	GCF_000306745_01348	GCF_000338755_01599	GCF_000341665_01329	GCF_000496285_04023	GCF_000497525_01601	GCF_000512775_01357
spmA		Spore maturation protein A	114	114	1	1	43364				596	596	596	GCF_000007825_01497	GCF_000007845_01508	GCF_000008005_01588	GCF_000008165_01509	GCF_000008445_01507	GCF_000008505_01485	GCF_000011625_01489	GCF_000013065_01532	GCF_000015065_01512	GCF_000017425_01329	GCF_000018825_01495	GCF_000021205_01496	GCF_000021225_01559	GCF_000021305_01431	GCF_000021445_03002	GCF_000021785_01562	GCF_000022505_01480	GCF_000022865_01507	GCF_000092165_01477	GCF_000143605_01488	GCF_000161455_01363	GCF_000190515_01668	GCF_000193355_01508	GCF_000239195_01472	GCF_000258885_01505	GCF_000283675_01502	GCF_000292415_00202	GCF_000292455_02647	GCF_000292705_01026	GCF_000300475_00705	GCF_000306745_01512	GCF_000338755_01764	GCF_000341665_01495	GCF_000496285_04196	GCF_000497525_01770	GCF_000512775_01532
rluB		Ribosomal large subunit pseudouridine synthase B	114	114	1	1	43392				728	734	728	GCF_000007825_01499	GCF_000007845_01510	GCF_000008005_01590	GCF_000008165_01511	GCF_000008445_01509	GCF_000008505_01487	GCF_000011625_01491	GCF_000013065_01534	GCF_000015065_01514	GCF_000017425_01331	GCF_000018825_01497	GCF_000021205_01498	GCF_000021225_01561	GCF_000021305_01433	GCF_000021445_03000	GCF_000021785_01564	GCF_000022505_01482	GCF_000022865_01509	GCF_000092165_01479	GCF_000143605_01490	GCF_000161455_01365	GCF_000190515_01670	GCF_000193355_01510	GCF_000239195_01474	GCF_000258885_01507	GCF_000283675_01504	GCF_000292415_00200	GCF_000292455_02645	GCF_000292705_01028	GCF_000300475_00707	GCF_000306745_01514	GCF_000338755_01766	GCF_000341665_01497	GCF_000496285_04198	GCF_000497525_01772	GCF_000512775_01534
ndk		Nucleoside diphosphate kinase	114	114	1	1	43510				446	446	446	GCF_000007825_01543	GCF_000007845_01553	GCF_000008005_01635	GCF_000008165_01554	GCF_000008445_01552	GCF_000008505_01530	GCF_000011625_01534	GCF_000013065_01577	GCF_000015065_01557	GCF_000017425_01372	GCF_000018825_01541	GCF_000021205_01541	GCF_000021225_01604	GCF_000021305_01476	GCF_000021445_02957	GCF_000021785_01607	GCF_000022505_01525	GCF_000022865_01552	GCF_000092165_01522	GCF_000143605_01533	GCF_000161455_01411	GCF_000190515_01712	GCF_000193355_01554	GCF_000239195_01518	GCF_000258885_01550	GCF_000283675_01547	GCF_000292415_00157	GCF_000292455_02602	GCF_000292705_01071	GCF_000300475_00750	GCF_000306745_01557	GCF_000338755_01809	GCF_000341665_01540	GCF_000496285_04241	GCF_000497525_01816	GCF_000512775_01577
mgsA		Methylglyoxal synthase	114	114	1	1	43558				395	395	395	GCF_000007825_01561	GCF_000007845_01571	GCF_000008005_01653	GCF_000008165_01572	GCF_000008445_01570	GCF_000008505_01548	GCF_000011625_01552	GCF_000013065_01595	GCF_000015065_01575	GCF_000017425_01391	GCF_000018825_01560	GCF_000021205_01559	GCF_000021225_01624	GCF_000021305_01494	GCF_000021445_02939	GCF_000021785_01625	GCF_000022505_01543	GCF_000022865_01570	GCF_000092165_01540	GCF_000143605_01551	GCF_000161455_01431	GCF_000190515_01730	GCF_000193355_01572	GCF_000239195_01536	GCF_000258885_01568	GCF_000283675_01567	GCF_000292415_00139	GCF_000292455_02584	GCF_000292705_01089	GCF_000300475_00768	GCF_000306745_01575	GCF_000338755_01830	GCF_000341665_01558	GCF_000496285_04259	GCF_000497525_01834	GCF_000512775_01597
asnB		Asparagine synthetase [glutamine-hydrolyzing] 1	114	114	1	1	31210				1817	1901	1900	GCF_000007825_02269	GCF_000007845_02242	GCF_000008005_02243	GCF_000008165_02241	GCF_000008445_02241	GCF_000008505_02175	GCF_000011625_02182	GCF_000013065_02186	GCF_000015065_02226	GCF_000017425_01788	GCF_000018825_02166	GCF_000021205_02184	GCF_000021225_02274	GCF_000021305_02134	GCF_000021445_02264	GCF_000021785_02261	GCF_000022505_02269	GCF_000022865_02241	GCF_000092165_02177	GCF_000143605_02173	GCF_000161455_02004	GCF_000190515_02365	GCF_000193355_02279	GCF_000239195_02225	GCF_000258885_02237	GCF_000283675_02212	GCF_000292415_04788	GCF_000292455_01747	GCF_000292705_01713	GCF_000300475_01414	GCF_000306745_02282	GCF_000338755_02537	GCF_000341665_02267	GCF_000496285_04938	GCF_000497525_02536	GCF_000512775_02283
sspN		Small, acid-soluble spore protein N	114	114	1	1	12541				134	134	134	GCF_000007825_03715	GCF_000007845_03588	GCF_000008005_03481	GCF_000008165_03587	GCF_000008445_03587	GCF_000008505_03547	GCF_000011625_03506	GCF_000013065_03410	GCF_000015065_03543	GCF_000017425_02409	GCF_000018825_03402	GCF_000021205_03637	GCF_000021225_03502	GCF_000021305_03576	GCF_000021445_00922	GCF_000021785_03563	GCF_000022505_03593	GCF_000022865_03587	GCF_000092165_03571	GCF_000143605_03515	GCF_000161455_03108	GCF_000190515_03568	GCF_000193355_03690	GCF_000239195_03508	GCF_000258885_03580	GCF_000283675_03432	GCF_000292415_03536	GCF_000292455_00257	GCF_000292705_03211	GCF_000300475_02732	GCF_000306745_03689	GCF_000338755_03899	GCF_000341665_03662	GCF_000496285_00834	GCF_000497525_04004	GCF_000512775_03657
korA		2-oxoglutarate oxidoreductase subunit KorA	114	114	1	1	14916				920	1757	1749	GCF_000007825_03889	GCF_000007845_03816	GCF_000008005_03650	GCF_000008165_03815	GCF_000008445_03815	GCF_000008505_03700	GCF_000011625_03730	GCF_000013065_03568	GCF_000015065_03702	GCF_000017425_02576	GCF_000018825_03655	GCF_000021205_03789	GCF_000021225_03683	GCF_000021305_03742	GCF_000021445_00693	GCF_000021785_03720	GCF_000022505_03753	GCF_000022865_03815	GCF_000092165_03736	GCF_000143605_03684	GCF_000161455_03150	GCF_000190515_03730	GCF_000193355_03852	GCF_000239195_03662	GCF_000258885_03811	GCF_000283675_03612	GCF_000292415_03370	GCF_000292455_00074	GCF_000292705_03375	GCF_000300475_02920	GCF_000306745_03847	GCF_000338755_04069	GCF_000341665_03819	GCF_000496285_01027	GCF_000497525_04187	GCF_000512775_03890
ftsY		Signal recognition particle receptor FtsY	114	114	1	1	14753				989	989	989	GCF_000007825_03962	GCF_000007845_03889	GCF_000008005_03727	GCF_000008165_03888	GCF_000008445_03888	GCF_000008505_03772	GCF_000011625_03802	GCF_000013065_03641	GCF_000015065_03776	GCF_000017425_02650	GCF_000018825_03782	GCF_000021205_03860	GCF_000021225_03756	GCF_000021305_03868	GCF_000021445_00620	GCF_000021785_03795	GCF_000022505_03827	GCF_000022865_03888	GCF_000092165_03807	GCF_000143605_03758	GCF_000161455_03279	GCF_000190515_03805	GCF_000193355_03980	GCF_000239195_03737	GCF_000258885_03884	GCF_000283675_03685	GCF_000292415_03299	GCF_000292455_00003	GCF_000292705_03495	GCF_000300475_03046	GCF_000306745_03973	GCF_000338755_04140	GCF_000341665_03945	GCF_000496285_01102	GCF_000497525_04259	GCF_000512775_03966
rnc		Ribonuclease 3	114	114	1	1	14751				221	737	732	GCF_000007825_03964	GCF_000007845_03891	GCF_000008005_03729	GCF_000008165_03890	GCF_000008445_03890	GCF_000008505_03774	GCF_000011625_03804	GCF_000013065_03643	GCF_000015065_03778	GCF_000017425_02652	GCF_000018825_03784	GCF_000021205_03862	GCF_000021225_03758	GCF_000021305_03870	GCF_000021445_00618	GCF_000021785_03797	GCF_000022505_03829	GCF_000022865_03890	GCF_000092165_03809	GCF_000143605_03760	GCF_000161455_03281	GCF_000190515_03807	GCF_000193355_03982	GCF_000239195_03739	GCF_000258885_03886	GCF_000283675_03687	GCF_000292415_03297	GCF_000292455_00001	GCF_000292705_03497	GCF_000300475_03048	GCF_000306745_03975	GCF_000338755_04144	GCF_000341665_03947	GCF_000496285_01104	GCF_000497525_04261	GCF_000512775_03969
rpe		Ribulose-phosphate 3-epimerase	114	114	1	1	14724				644	644	644	GCF_000007825_03975	GCF_000007845_03902	GCF_000008005_03740	GCF_000008165_03901	GCF_000008445_03901	GCF_000008505_03785	GCF_000011625_03815	GCF_000013065_03654	GCF_000015065_03789	GCF_000017425_02663	GCF_000018825_03795	GCF_000021205_03873	GCF_000021225_03769	GCF_000021305_03881	GCF_000021445_00607	GCF_000021785_03808	GCF_000022505_03840	GCF_000022865_03901	GCF_000092165_03820	GCF_000143605_03771	GCF_000161455_03292	GCF_000190515_03818	GCF_000193355_03993	GCF_000239195_03751	GCF_000258885_03897	GCF_000283675_03698	GCF_000292415_03286	GCF_000292455_06153	GCF_000292705_03508	GCF_000300475_03059	GCF_000306745_03986	GCF_000338755_04155	GCF_000341665_03958	GCF_000496285_01115	GCF_000497525_04272	GCF_000512775_03981
pyrF		Orotidine 5'-phosphate decarboxylase	114	114	1	1	14609				716	716	716	GCF_000007825_04001	GCF_000007845_03925	GCF_000008005_03765	GCF_000008165_03924	GCF_000008445_03924	GCF_000008505_03809	GCF_000011625_03838	GCF_000013065_03678	GCF_000015065_03814	GCF_000017425_02681	GCF_000018825_03821	GCF_000021205_03895	GCF_000021225_03794	GCF_000021305_03903	GCF_000021445_00584	GCF_000021785_03831	GCF_000022505_03864	GCF_000022865_03924	GCF_000092165_03844	GCF_000143605_03794	GCF_000161455_03320	GCF_000190515_03842	GCF_000193355_04018	GCF_000239195_03775	GCF_000258885_03920	GCF_000283675_03723	GCF_000292415_03261	GCF_000292455_06129	GCF_000292705_03531	GCF_000300475_03083	GCF_000306745_04011	GCF_000338755_04177	GCF_000341665_03983	GCF_000496285_01153	GCF_000497525_04299	GCF_000512775_04005
lspA		Lipoprotein signal peptidase	114	114	1	1	14594				458	458	458	GCF_000007825_04011	GCF_000007845_03935	GCF_000008005_03775	GCF_000008165_03934	GCF_000008445_03934	GCF_000008505_03819	GCF_000011625_03848	GCF_000013065_03688	GCF_000015065_03824	GCF_000017425_02691	GCF_000018825_03831	GCF_000021205_03905	GCF_000021225_03804	GCF_000021305_03913	GCF_000021445_00573	GCF_000021785_03841	GCF_000022505_03874	GCF_000022865_03934	GCF_000092165_03854	GCF_000143605_03804	GCF_000161455_03330	GCF_000190515_03852	GCF_000193355_04028	GCF_000239195_03785	GCF_000258885_03930	GCF_000283675_03733	GCF_000292415_03251	GCF_000292455_06119	GCF_000292705_03541	GCF_000300475_03093	GCF_000306745_04021	GCF_000338755_04187	GCF_000341665_03993	GCF_000496285_01163	GCF_000497525_04309	GCF_000512775_04016
sigE		RNA polymerase sigma-35 factor	114	114	1	1	14558				719	791	723	GCF_000007825_04022	GCF_000007845_03946	GCF_000008005_03786	GCF_000008165_03945	GCF_000008445_03945	GCF_000008505_03830	GCF_000011625_03859	GCF_000013065_03699	GCF_000015065_03835	GCF_000017425_02702	GCF_000018825_03842	GCF_000021205_03916	GCF_000021225_03815	GCF_000021305_03924	GCF_000021445_00562	GCF_000021785_03852	GCF_000022505_03885	GCF_000022865_03945	GCF_000092165_03865	GCF_000143605_03815	GCF_000161455_03341	GCF_000190515_03863	GCF_000193355_04039	GCF_000239195_03796	GCF_000258885_03941	GCF_000283675_03744	GCF_000292415_03240	GCF_000292455_06108	GCF_000292705_03552	GCF_000300475_03104	GCF_000306745_04032	GCF_000338755_04198	GCF_000341665_04004	GCF_000496285_01174	GCF_000497525_04320	GCF_000512775_04027
xerD_2		Tyrosine recombinase XerD	114	114	1	1	52116				890	890	890	GCF_000007825_04213	GCF_000007845_04205	GCF_000008005_03984	GCF_000008165_04204	GCF_000008445_04204	GCF_000008505_04022	GCF_000011625_04048	GCF_000013065_03890	GCF_000015065_04022	GCF_000017425_02945	GCF_000018825_04030	GCF_000021205_04106	GCF_000021225_04071	GCF_000021305_04118	GCF_000021445_04219	GCF_000021785_04043	GCF_000022505_04073	GCF_000022865_04204	GCF_000092165_04056	GCF_000143605_04009	GCF_000161455_03533	GCF_000190515_04055	GCF_000193355_04237	GCF_000239195_03984	GCF_000258885_04200	GCF_000283675_04002	GCF_000292415_03050	GCF_000292455_05850	GCF_000292705_03742	GCF_000300475_03364	GCF_000306745_04226	GCF_000338755_04398	GCF_000341665_04198	GCF_000496285_01371	GCF_000497525_04570	GCF_000512775_04291
sdhA_2		L-serine dehydratase, alpha chain	114	114	1	1	52232				872	878	877	GCF_000007825_04260	GCF_000007845_04253	GCF_000008005_04031	GCF_000008165_04252	GCF_000008445_04252	GCF_000008505_04077	GCF_000011625_04095	GCF_000013065_03937	GCF_000015065_04069	GCF_000017425_02991	GCF_000018825_04083	GCF_000021205_04153	GCF_000021225_04118	GCF_000021305_04165	GCF_000021445_04267	GCF_000021785_04090	GCF_000022505_04120	GCF_000022865_04252	GCF_000092165_04103	GCF_000143605_04057	GCF_000161455_03585	GCF_000190515_04102	GCF_000193355_04291	GCF_000239195_04031	GCF_000258885_04248	GCF_000283675_04049	GCF_000292415_03003	GCF_000292455_05802	GCF_000292705_03789	GCF_000300475_03411	GCF_000306745_04280	GCF_000338755_04445	GCF_000341665_04252	GCF_000496285_01419	GCF_000497525_04617	GCF_000512775_04339
bfmBAB		2-oxoisovalerate dehydrogenase subunit beta	114	114	1	1	52297				671	983	979	GCF_000007825_04283	GCF_000007845_04272	GCF_000008005_04053	GCF_000008165_04271	GCF_000008445_04271	GCF_000008505_04096	GCF_000011625_04114	GCF_000013065_03955	GCF_000015065_04087	GCF_000017425_03012	GCF_000018825_04114	GCF_000021205_04176	GCF_000021225_04136	GCF_000021305_04188	GCF_000021445_04286	GCF_000021785_04109	GCF_000022505_04138	GCF_000022865_04271	GCF_000092165_04126	GCF_000143605_04074	GCF_000161455_03676	GCF_000190515_04124	GCF_000193355_04314	GCF_000239195_04049	GCF_000258885_04267	GCF_000283675_04067	GCF_000292415_02978	GCF_000292455_05778	GCF_000292705_03813	GCF_000300475_03433	GCF_000306745_04302	GCF_000338755_04467	GCF_000341665_04275	GCF_000496285_01440	GCF_000497525_04640	GCF_000512775_04357
folD		Bifunctional protein FolD protein	114	114	1	1	52367				629	860	857	GCF_000007825_04303	GCF_000007845_04292	GCF_000008005_04072	GCF_000008165_04291	GCF_000008445_04291	GCF_000008505_04116	GCF_000011625_04136	GCF_000013065_03974	GCF_000015065_04107	GCF_000017425_03031	GCF_000018825_04141	GCF_000021205_04196	GCF_000021225_04155	GCF_000021305_04208	GCF_000021445_04306	GCF_000021785_04129	GCF_000022505_04158	GCF_000022865_04291	GCF_000092165_04147	GCF_000143605_04094	GCF_000161455_03654	GCF_000190515_04149	GCF_000193355_04335	GCF_000239195_04069	GCF_000258885_04287	GCF_000283675_04086	GCF_000292415_02959	GCF_000292455_05758	GCF_000292705_03848	GCF_000300475_03454	GCF_000306745_04322	GCF_000338755_04487	GCF_000341665_04295	GCF_000496285_01461	GCF_000497525_04660	GCF_000512775_04376
mntR		Transcriptional regulator MntR	114	114	1	1	52437				428	428	428	GCF_000007825_04327	GCF_000007845_04316	GCF_000008005_04096	GCF_000008165_04315	GCF_000008445_04315	GCF_000008505_04140	GCF_000011625_04160	GCF_000013065_03997	GCF_000015065_04131	GCF_000017425_03054	GCF_000018825_04164	GCF_000021205_04220	GCF_000021225_04178	GCF_000021305_04231	GCF_000021445_04330	GCF_000021785_04153	GCF_000022505_04182	GCF_000022865_04315	GCF_000092165_04170	GCF_000143605_04118	GCF_000161455_03630	GCF_000190515_04173	GCF_000193355_04360	GCF_000239195_04093	GCF_000258885_04311	GCF_000283675_04109	GCF_000292415_02935	GCF_000292455_05735	GCF_000292705_03871	GCF_000300475_03478	GCF_000306745_04346	GCF_000338755_04512	GCF_000341665_04319	GCF_000496285_01486	GCF_000497525_04686	GCF_000512775_04400
group_8950		hypothetical protein	114	114	1	1	52544				191	191	191	GCF_000007825_04347	GCF_000007845_04334	GCF_000008005_04117	GCF_000008165_04332	GCF_000008445_04333	GCF_000008505_04160	GCF_000011625_04180	GCF_000013065_04014	GCF_000015065_04150	GCF_000017425_03067	GCF_000018825_04183	GCF_000021205_04240	GCF_000021225_04197	GCF_000021305_04245	GCF_000021445_04347	GCF_000021785_04170	GCF_000022505_04201	GCF_000022865_04333	GCF_000092165_04182	GCF_000143605_04137	GCF_000161455_03613	GCF_000190515_04190	GCF_000193355_04379	GCF_000239195_04112	GCF_000258885_04328	GCF_000283675_04128	GCF_000292415_02915	GCF_000292455_05716	GCF_000292705_03885	GCF_000300475_03497	GCF_000306745_04365	GCF_000338755_04531	GCF_000341665_04338	GCF_000496285_01505	GCF_000497525_04705	GCF_000512775_04419
gcvPB		putative glycine dehydrogenase (decarboxylating) subunit 2	114	114	1	1	52548				1373	1604	1475	GCF_000007825_04349	GCF_000007845_04336	GCF_000008005_04119	GCF_000008165_04334	GCF_000008445_04335	GCF_000008505_04162	GCF_000011625_04182	GCF_000013065_04016	GCF_000015065_04152	GCF_000017425_03069	GCF_000018825_04185	GCF_000021205_04242	GCF_000021225_04199	GCF_000021305_04247	GCF_000021445_04349	GCF_000021785_04172	GCF_000022505_04203	GCF_000022865_04335	GCF_000092165_04184	GCF_000143605_04139	GCF_000161455_03611	GCF_000190515_04192	GCF_000193355_04381	GCF_000239195_04114	GCF_000258885_04330	GCF_000283675_04130	GCF_000292415_02913	GCF_000292455_05714	GCF_000292705_03887	GCF_000300475_03499	GCF_000306745_04367	GCF_000338755_04533	GCF_000341665_04340	GCF_000496285_01507	GCF_000497525_04707	GCF_000512775_04421
era_2		GTPase Era	114	114	1	1	52734				905	905	905	GCF_000007825_04422	GCF_000007845_04408	GCF_000008005_04192	GCF_000008165_04406	GCF_000008445_04407	GCF_000008505_04233	GCF_000011625_04253	GCF_000013065_04091	GCF_000015065_04222	GCF_000017425_03187	GCF_000018825_04256	GCF_000021205_04316	GCF_000021225_04271	GCF_000021305_04325	GCF_000021445_04422	GCF_000021785_04243	GCF_000022505_04273	GCF_000022865_04407	GCF_000092165_04276	GCF_000143605_04213	GCF_000161455_03746	GCF_000190515_04260	GCF_000193355_04455	GCF_000239195_04184	GCF_000258885_04402	GCF_000283675_04202	GCF_000292415_02840	GCF_000292455_05589	GCF_000292705_04008	GCF_000300475_03573	GCF_000306745_04441	GCF_000338755_04606	GCF_000341665_04414	GCF_000496285_01581	GCF_000497525_04828	GCF_000512775_04494
group_8976		hypothetical protein	114	114	1	1	52979				143	266	264	GCF_000007825_04509	GCF_000007845_04495	GCF_000008005_04278	GCF_000008165_04493	GCF_000008445_04494	GCF_000008505_04320	GCF_000011625_04340	GCF_000013065_04176	GCF_000015065_04309	GCF_000017425_03261	GCF_000018825_04337	GCF_000021205_04403	GCF_000021225_04356	GCF_000021305_04411	GCF_000021445_04508	GCF_000021785_04386	GCF_000022505_04358	GCF_000022865_04493	GCF_000092165_04362	GCF_000143605_04320	GCF_000161455_03852	GCF_000190515_04346	GCF_000193355_04541	GCF_000239195_04269	GCF_000258885_04489	GCF_000283675_04287	GCF_000292415_02756	GCF_000292455_05490	GCF_000292705_04094	GCF_000300475_03657	GCF_000306745_04527	GCF_000338755_04695	GCF_000341665_04500	GCF_000496285_01666	GCF_000497525_04918	GCF_000512775_04587
ywnA_3		Putative HTH-type transcriptional regulator YwnA	114	114	1	1	53356				431	431	431	GCF_000007825_04639	GCF_000007845_04618	GCF_000008005_04430	GCF_000008165_04616	GCF_000008445_04617	GCF_000008505_04445	GCF_000011625_04470	GCF_000013065_04331	GCF_000015065_04432	GCF_000017425_03371	GCF_000018825_04441	GCF_000021205_04511	GCF_000021225_04469	GCF_000021305_04521	GCF_000021445_04632	GCF_000021785_04539	GCF_000022505_04469	GCF_000022865_04616	GCF_000092165_04469	GCF_000143605_04443	GCF_000161455_03941	GCF_000190515_04457	GCF_000193355_04670	GCF_000239195_04414	GCF_000258885_04612	GCF_000283675_04400	GCF_000292415_02639	GCF_000292455_05325	GCF_000292705_04205	GCF_000300475_03766	GCF_000306745_04656	GCF_000338755_04800	GCF_000341665_04629	GCF_000496285_01790	GCF_000497525_05031	GCF_000512775_04713
frdA		Fumarate reductase flavoprotein subunit	114	114	1	1	53389				1355	1793	1789	GCF_000007825_04648	GCF_000007845_04628	GCF_000008005_04439	GCF_000008165_04626	GCF_000008445_04627	GCF_000008505_04454	GCF_000011625_04479	GCF_000013065_04340	GCF_000015065_04441	GCF_000017425_03379	GCF_000018825_04450	GCF_000021205_04520	GCF_000021225_04478	GCF_000021305_04530	GCF_000021445_04642	GCF_000021785_04548	GCF_000022505_04478	GCF_000022865_04626	GCF_000092165_04478	GCF_000143605_04452	GCF_000161455_04117	GCF_000190515_04466	GCF_000193355_04679	GCF_000239195_04423	GCF_000258885_04622	GCF_000283675_04409	GCF_000292415_02630	GCF_000292455_05316	GCF_000292705_04214	GCF_000300475_03775	GCF_000306745_04665	GCF_000338755_04809	GCF_000341665_04638	GCF_000496285_01799	GCF_000497525_05040	GCF_000512775_04724
group_9019		hypothetical protein	114	114	1	1	53585				281	461	459	GCF_000007825_04732	GCF_000007845_04709	GCF_000008005_04521	GCF_000008165_04707	GCF_000008445_04708	GCF_000008505_04531	GCF_000011625_04556	GCF_000013065_04415	GCF_000015065_04523	GCF_000017425_03442	GCF_000018825_04531	GCF_000021205_04601	GCF_000021225_04553	GCF_000021305_04608	GCF_000021445_04723	GCF_000021785_04629	GCF_000022505_04560	GCF_000022865_04707	GCF_000092165_04559	GCF_000143605_04528	GCF_000161455_04044	GCF_000190515_04544	GCF_000193355_04760	GCF_000239195_04505	GCF_000258885_04702	GCF_000283675_04484	GCF_000292415_02550	GCF_000292455_05234	GCF_000292705_04292	GCF_000300475_03854	GCF_000306745_04747	GCF_000338755_04890	GCF_000341665_04719	GCF_000496285_01879	GCF_000497525_05121	GCF_000512775_04807
group_9065		NADH dehydrogenase-like protein	114	114	1	1	33886				1208	1208	1208	GCF_000007825_05071	GCF_000007845_05042	GCF_000008005_04861	GCF_000008165_05040	GCF_000008445_05041	GCF_000008505_04869	GCF_000011625_04905	GCF_000013065_04760	GCF_000015065_04872	GCF_000017425_03728	GCF_000018825_04873	GCF_000021205_04955	GCF_000021225_04890	GCF_000021305_04956	GCF_000021445_05059	GCF_000021785_04953	GCF_000022505_04909	GCF_000022865_05040	GCF_000092165_04901	GCF_000143605_04877	GCF_000161455_04348	GCF_000190515_04881	GCF_000193355_05100	GCF_000239195_04841	GCF_000258885_05035	GCF_000283675_04821	GCF_000292415_02199	GCF_000292455_04883	GCF_000292705_04636	GCF_000300475_04179	GCF_000306745_05093	GCF_000338755_05242	GCF_000341665_05057	GCF_000496285_02223	GCF_000497525_05482	GCF_000512775_05146
yjlD_1		NADH dehydrogenase-like protein YjlD	114	114	1	1	34001				1070	1070	1070	GCF_000007825_05085	GCF_000007845_05055	GCF_000008005_04873	GCF_000008165_05052	GCF_000008445_05054	GCF_000008505_04880	GCF_000011625_04917	GCF_000013065_04771	GCF_000015065_04883	GCF_000017425_03739	GCF_000018825_04885	GCF_000021205_04969	GCF_000021225_04901	GCF_000021305_04970	GCF_000021445_05071	GCF_000021785_04964	GCF_000022505_04920	GCF_000022865_05053	GCF_000092165_04916	GCF_000143605_04890	GCF_000161455_04363	GCF_000190515_04945	GCF_000193355_05171	GCF_000239195_04852	GCF_000258885_05047	GCF_000283675_04832	GCF_000292415_02189	GCF_000292455_04869	GCF_000292705_04650	GCF_000300475_04190	GCF_000306745_05166	GCF_000338755_05325	GCF_000341665_05127	GCF_000496285_02234	GCF_000497525_05549	GCF_000512775_05158
gcvH		Glycine cleavage system H protein	114	114	1	1	34156				383	383	383	GCF_000007825_05135	GCF_000007845_05105	GCF_000008005_04923	GCF_000008165_05102	GCF_000008445_05104	GCF_000008505_04928	GCF_000011625_04961	GCF_000013065_04821	GCF_000015065_04931	GCF_000017425_03780	GCF_000018825_04939	GCF_000021205_05022	GCF_000021225_04949	GCF_000021305_05024	GCF_000021445_05121	GCF_000021785_05011	GCF_000022505_04968	GCF_000022865_05103	GCF_000092165_04962	GCF_000143605_04940	GCF_000161455_04498	GCF_000190515_04996	GCF_000193355_05220	GCF_000239195_04901	GCF_000258885_05098	GCF_000283675_04880	GCF_000292415_02137	GCF_000292455_04761	GCF_000292705_04702	GCF_000300475_04237	GCF_000306745_05214	GCF_000338755_05380	GCF_000341665_05176	GCF_000496285_02285	GCF_000497525_05601	GCF_000512775_05210
mgsR		Regulatory protein MgsR	114	114	1	1	34164			Hypothetical protein with no hits to refseq/uniprot/clusters/cdd/tigrfams/pfam overlapping another protein with hits	179	365	363	GCF_000007825_05136	GCF_000007845_05106	GCF_000008005_04924	GCF_000008165_05103	GCF_000008445_05105	GCF_000008505_04929	GCF_000011625_04962	GCF_000013065_04822	GCF_000015065_04932	GCF_000017425_03781	GCF_000018825_04940	GCF_000021205_05023	GCF_000021225_04950	GCF_000021305_05025	GCF_000021445_05122	GCF_000021785_05012	GCF_000022505_04969	GCF_000022865_05104	GCF_000092165_04963	GCF_000143605_04941	GCF_000161455_04497	GCF_000190515_04997	GCF_000193355_05221	GCF_000239195_04902	GCF_000258885_05099	GCF_000283675_04881	GCF_000292415_02136	GCF_000292455_04760	GCF_000292705_04703	GCF_000300475_04238	GCF_000306745_05215	GCF_000338755_05381	GCF_000341665_05177	GCF_000496285_02286	GCF_000497525_05602	GCF_000512775_05211
group_9079		hypothetical protein	114	114	1	1	34291				893	893	893	GCF_000007825_05165	GCF_000007845_05139	GCF_000008005_04954	GCF_000008165_05136	GCF_000008445_05138	GCF_000008505_04963	GCF_000011625_04994	GCF_000013065_04857	GCF_000015065_04974	GCF_000017425_03804	GCF_000018825_04975	GCF_000021205_05054	GCF_000021225_04990	GCF_000021305_05050	GCF_000021445_05155	GCF_000021785_05046	GCF_000022505_05012	GCF_000022865_05137	GCF_000092165_04994	GCF_000143605_04973	GCF_000161455_04469	GCF_000190515_05031	GCF_000193355_05256	GCF_000239195_04943	GCF_000258885_05132	GCF_000283675_04921	GCF_000292415_02106	GCF_000292455_04735	GCF_000292705_04728	GCF_000300475_04267	GCF_000306745_05247	GCF_000338755_05408	GCF_000341665_05209	GCF_000496285_02313	GCF_000497525_05635	GCF_000512775_05243
pgk		Phosphoglycerate kinase	114	114	1	1	3603				827	1184	1180	GCF_000007825_05289	GCF_000007845_05236	GCF_000008005_05030	GCF_000008165_05233	GCF_000008445_05235	GCF_000008505_05047	GCF_000011625_05075	GCF_000013065_04956	GCF_000015065_05050	GCF_000017425_03873	GCF_000018825_05054	GCF_000021205_05137	GCF_000021225_05092	GCF_000021305_05135	GCF_000021445_05253	GCF_000021785_05135	GCF_000022505_05087	GCF_000022865_05234	GCF_000092165_05100	GCF_000143605_05061	GCF_000161455_04533	GCF_000190515_05116	GCF_000193355_05340	GCF_000239195_05023	GCF_000258885_05230	GCF_000283675_05022	GCF_000292415_02022	GCF_000292455_04646	GCF_000292705_04815	GCF_000300475_04350	GCF_000306745_05330	GCF_000338755_05490	GCF_000341665_05292	GCF_000496285_02397	GCF_000497525_05770	GCF_000512775_05342
whiA		Sporulation transcription regulator WhiA	114	114	1	1	3688				938	950	949	GCF_000007825_05306	GCF_000007845_05251	GCF_000008005_05046	GCF_000008165_05248	GCF_000008445_05250	GCF_000008505_05062	GCF_000011625_05095	GCF_000013065_04989	GCF_000015065_05065	GCF_000017425_03888	GCF_000018825_05071	GCF_000021205_05156	GCF_000021225_05118	GCF_000021305_05150	GCF_000021445_05268	GCF_000021785_05150	GCF_000022505_05119	GCF_000022865_05249	GCF_000092165_05115	GCF_000143605_05076	GCF_000161455_04518	GCF_000190515_05137	GCF_000193355_05358	GCF_000239195_05043	GCF_000258885_05245	GCF_000283675_05048	GCF_000292415_02006	GCF_000292455_04569	GCF_000292705_04830	GCF_000300475_04367	GCF_000306745_05348	GCF_000338755_05566	GCF_000341665_05310	GCF_000496285_02414	GCF_000497525_05820	GCF_000512775_05357
hprK		HPr kinase/phosphorylase	114	114	1	1	3719				929	1088	936	GCF_000007825_05316	GCF_000007845_05261	GCF_000008005_05056	GCF_000008165_05258	GCF_000008445_05260	GCF_000008505_05072	GCF_000011625_05105	GCF_000013065_04999	GCF_000015065_05075	GCF_000017425_03898	GCF_000018825_05081	GCF_000021205_05166	GCF_000021225_05128	GCF_000021305_05160	GCF_000021445_05278	GCF_000021785_05160	GCF_000022505_05129	GCF_000022865_05259	GCF_000092165_05125	GCF_000143605_05087	GCF_000161455_04563	GCF_000190515_05180	GCF_000193355_05368	GCF_000239195_05053	GCF_000258885_05255	GCF_000283675_05058	GCF_000292415_01996	GCF_000292455_04559	GCF_000292705_04840	GCF_000300475_04377	GCF_000306745_05358	GCF_000338755_05576	GCF_000341665_05320	GCF_000496285_02424	GCF_000497525_05830	GCF_000512775_05368
spoIIID		Stage III sporulation protein D	114	114	1	1	58073				272	398	326	GCF_000007825_05438	GCF_000007845_05378	GCF_000008005_05177	GCF_000008165_05375	GCF_000008445_05378	GCF_000008505_05196	GCF_000011625_05224	GCF_000013065_05131	GCF_000015065_05211	GCF_000017425_03991	GCF_000018825_05200	GCF_000021205_05277	GCF_000021225_05254	GCF_000021305_05278	GCF_000021445_05393	GCF_000021785_05276	GCF_000022505_05257	GCF_000022865_05377	GCF_000092165_05257	GCF_000143605_05212	GCF_000161455_04682	GCF_000190515_05308	GCF_000193355_05496	GCF_000239195_05188	GCF_000258885_05372	GCF_000283675_05184	GCF_000292415_01876	GCF_000292455_04439	GCF_000292705_04954	GCF_000300475_04492	GCF_000306745_05484	GCF_000338755_05699	GCF_000341665_05446	GCF_000496285_02543	GCF_000497525_06001	GCF_000512775_05488
group_9108		hypothetical protein	114	114	1	1	58154				200	224	223	GCF_000007825_05472	GCF_000007845_05412	GCF_000008005_05209	GCF_000008165_05409	GCF_000008445_05412	GCF_000008505_05228	GCF_000011625_05262	GCF_000013065_05164	GCF_000015065_05243	GCF_000017425_04025	GCF_000018825_05233	GCF_000021205_05310	GCF_000021225_05288	GCF_000021305_05310	GCF_000021445_05427	GCF_000021785_05309	GCF_000022505_05289	GCF_000022865_05411	GCF_000092165_05291	GCF_000143605_05245	GCF_000161455_04714	GCF_000190515_05341	GCF_000193355_05528	GCF_000239195_05220	GCF_000258885_05406	GCF_000283675_05218	GCF_000292415_01843	GCF_000292455_04407	GCF_000292705_04986	GCF_000300475_04524	GCF_000306745_05516	GCF_000338755_05732	GCF_000341665_05478	GCF_000496285_02575	GCF_000497525_06033	GCF_000512775_05523
spo0F		Sporulation initiation phosphotransferase F	114	114	1	1	58191				254	449	367	GCF_000007825_05496	GCF_000007845_05434	GCF_000008005_05233	GCF_000008165_05431	GCF_000008445_05434	GCF_000008505_05252	GCF_000011625_05286	GCF_000013065_05186	GCF_000015065_05266	GCF_000017425_04048	GCF_000018825_05257	GCF_000021205_05335	GCF_000021225_05310	GCF_000021305_05333	GCF_000021445_05449	GCF_000021785_05332	GCF_000022505_05315	GCF_000022865_05433	GCF_000092165_05316	GCF_000143605_05268	GCF_000161455_04736	GCF_000190515_05365	GCF_000193355_05551	GCF_000239195_05247	GCF_000258885_05428	GCF_000283675_05240	GCF_000292415_01819	GCF_000292455_04384	GCF_000292705_05011	GCF_000300475_04548	GCF_000306745_05539	GCF_000338755_05756	GCF_000341665_05501	GCF_000496285_02599	GCF_000497525_06056	GCF_000512775_05548
yusV_4		putative siderophore transport system ATP-binding protein YusV	114	114	1	1	58291				812	812	812	GCF_000007825_05541	GCF_000007845_05479	GCF_000008005_05275	GCF_000008165_05476	GCF_000008445_05479	GCF_000008505_05294	GCF_000011625_05328	GCF_000013065_05229	GCF_000015065_05309	GCF_000017425_04089	GCF_000018825_05297	GCF_000021205_05377	GCF_000021225_05353	GCF_000021305_05376	GCF_000021445_05494	GCF_000021785_05374	GCF_000022505_05358	GCF_000022865_05478	GCF_000092165_05359	GCF_000143605_05311	GCF_000161455_04774	GCF_000190515_05407	GCF_000193355_05594	GCF_000239195_05290	GCF_000258885_05472	GCF_000283675_05283	GCF_000292415_01776	GCF_000292455_04340	GCF_000292705_05071	GCF_000300475_04590	GCF_000306745_05582	GCF_000338755_05805	GCF_000341665_05547	GCF_000496285_02638	GCF_000497525_06104	GCF_000512775_05594
soj_1		Sporulation initiation inhibitor protein Soj	114	114	1	1	58718				440	863	759	GCF_000007825_05644	GCF_000007845_05584	GCF_000008005_05392	GCF_000008165_05582	GCF_000008445_05584	GCF_000008505_05397	GCF_000011625_05430	GCF_000013065_05339	GCF_000015065_05409	GCF_000017425_04209	GCF_000018825_05400	GCF_000021205_05477	GCF_000021225_05458	GCF_000021305_05493	GCF_000021445_05598	GCF_000021785_05489	GCF_000022505_05458	GCF_000022865_05583	GCF_000092165_05467	GCF_000143605_05421	GCF_000161455_04881	GCF_000190515_05514	GCF_000193355_05696	GCF_000239195_05390	GCF_000258885_05577	GCF_000283675_05388	GCF_000292415_01661	GCF_000292455_04226	GCF_000292705_05201	GCF_000300475_04691	GCF_000306745_05683	GCF_000338755_05910	GCF_000341665_05648	GCF_000496285_02740	GCF_000497525_06206	GCF_000512775_05704
atpD		ATP synthase subunit beta	114	114	1	1	58139				782	1409	1401	GCF_000007825_05464	GCF_000007845_05404	GCF_000008005_05201	GCF_000008165_05401	GCF_000008445_05404	GCF_000008505_05220	GCF_000011625_05254	GCF_000013065_05156	GCF_000015065_05235	GCF_000017425_04017	GCF_000018825_05225	GCF_000021205_05302	GCF_000021225_05280	GCF_000021305_05302	GCF_000021445_05419	GCF_000021785_05301	GCF_000022505_05281	GCF_000022865_05403	GCF_000092165_05283	GCF_000143605_05237	GCF_000161455_04706	GCF_000190515_05333	GCF_000193355_05520	GCF_000239195_05212	GCF_000258885_05398	GCF_000283675_05210	GCF_000292415_01851	GCF_000292455_04415	GCF_000292705_04978	GCF_000300475_04516	GCF_000306745_05508	GCF_000338755_05724	GCF_000341665_05470	GCF_000496285_02567	GCF_000497525_06025	GCF_000512775_05515
cstA		Carbon starvation protein A	114	114	1	1	58416				2075	2078	2075	GCF_000007825_05576	GCF_000007845_05518	GCF_000008005_05309	GCF_000008165_05515	GCF_000008445_05518	GCF_000008505_05329	GCF_000011625_05363	GCF_000013065_05266	GCF_000015065_05344	GCF_000017425_04116	GCF_000018825_05332	GCF_000021205_05412	GCF_000021225_05389	GCF_000021305_05411	GCF_000021445_05532	GCF_000021785_05411	GCF_000022505_05393	GCF_000022865_05517	GCF_000092165_05394	GCF_000143605_05346	GCF_000161455_04812	GCF_000190515_05443	GCF_000193355_05629	GCF_000239195_05325	GCF_000258885_05511	GCF_000283675_05319	GCF_000292415_01741	GCF_000292455_04306	GCF_000292705_05106	GCF_000300475_04625	GCF_000306745_05617	GCF_000338755_05840	GCF_000341665_05582	GCF_000496285_02673	GCF_000497525_06139	GCF_000512775_05633
rlmCD_1		23S rRNA (uracil-C(5))-methyltransferase RlmCD	114	114	1	1	55393				1376	1382	1376	GCF_000007825_00372	GCF_000007845_00371	GCF_000008005_00396	GCF_000008165_00371	GCF_000008445_00371	GCF_000008505_00377	GCF_000011625_00375	GCF_000013065_00375	GCF_000015065_00398	GCF_000017425_00381	GCF_000018825_00381	GCF_000021205_00383	GCF_000021225_00385	GCF_000021305_00363	GCF_000021445_00376	GCF_000021785_00375	GCF_000022505_00384	GCF_000022865_00371	GCF_000092165_00382	GCF_000143605_00369	GCF_000161455_00291	GCF_000190515_00411	GCF_000193355_00367	GCF_000239195_00378	GCF_000258885_00368	GCF_000283675_00384	GCF_000292415_01273	GCF_000292455_03846	GCF_000292705_05608	GCF_000300475_05091	GCF_000306745_00383	GCF_000338755_00434	GCF_000341665_00366	GCF_000496285_03111	GCF_000497525_00430	GCF_000512775_00375
yhaM		3'-5' exoribonuclease YhaM	114	114	1	1	2387				944	956	944	GCF_000007825_01043	GCF_000007845_01065	GCF_000008005_01138	GCF_000008165_01065	GCF_000008445_01065	GCF_000008505_01054	GCF_000011625_01045	GCF_000013065_01079	GCF_000015065_01046	GCF_000017425_00922	GCF_000018825_01037	GCF_000021205_01040	GCF_000021225_01129	GCF_000021305_01020	GCF_000021445_03446	GCF_000021785_01089	GCF_000022505_01008	GCF_000022865_01065	GCF_000092165_01039	GCF_000143605_01032	GCF_000161455_00923	GCF_000190515_01148	GCF_000193355_01067	GCF_000239195_01013	GCF_000258885_01062	GCF_000283675_01073	GCF_000292415_00627	GCF_000292455_03138	GCF_000292705_00589	GCF_000300475_00265	GCF_000306745_01077	GCF_000338755_01253	GCF_000341665_01060	GCF_000496285_03766	GCF_000497525_01323	GCF_000512775_01081
carB		Carbamoyl-phosphate synthase large chain	114	114	1	1	14606				3215	3221	3217	GCF_000007825_04004	GCF_000007845_03928	GCF_000008005_03768	GCF_000008165_03927	GCF_000008445_03927	GCF_000008505_03812	GCF_000011625_03841	GCF_000013065_03681	GCF_000015065_03817	GCF_000017425_02684	GCF_000018825_03824	GCF_000021205_03898	GCF_000021225_03797	GCF_000021305_03906	GCF_000021445_00581	GCF_000021785_03834	GCF_000022505_03867	GCF_000022865_03927	GCF_000092165_03847	GCF_000143605_03797	GCF_000161455_03323	GCF_000190515_03845	GCF_000193355_04021	GCF_000239195_03778	GCF_000258885_03923	GCF_000283675_03726	GCF_000292415_03258	GCF_000292455_06126	GCF_000292705_03534	GCF_000300475_03086	GCF_000306745_04014	GCF_000338755_04180	GCF_000341665_03986	GCF_000496285_01156	GCF_000497525_04302	GCF_000512775_04008
ftsA		Cell division protein FtsA	114	114	1	1	14555				1169	1361	1304	GCF_000007825_04025	GCF_000007845_03949	GCF_000008005_03789	GCF_000008165_03948	GCF_000008445_03948	GCF_000008505_03833	GCF_000011625_03862	GCF_000013065_03702	GCF_000015065_03838	GCF_000017425_02705	GCF_000018825_03845	GCF_000021205_03919	GCF_000021225_03818	GCF_000021305_03927	GCF_000021445_00559	GCF_000021785_03855	GCF_000022505_03888	GCF_000022865_03948	GCF_000092165_03868	GCF_000143605_03818	GCF_000161455_03344	GCF_000190515_03866	GCF_000193355_04042	GCF_000239195_03799	GCF_000258885_03944	GCF_000283675_03747	GCF_000292415_03237	GCF_000292455_06105	GCF_000292705_03555	GCF_000300475_03107	GCF_000306745_04035	GCF_000338755_04201	GCF_000341665_04007	GCF_000496285_01177	GCF_000497525_04323	GCF_000512775_04030
cysE		Serine acetyltransferase	113	113	1	1	56864				665	665	665	GCF_000007825_00112	GCF_000007845_00099	GCF_000008005_00099	GCF_000008165_00099	GCF_000008445_00099	GCF_000008505_00111	GCF_000011625_00099	GCF_000013065_00098	GCF_000015065_00111		GCF_000018825_00111	GCF_000021205_00111	GCF_000021225_00112	GCF_000021305_00100	GCF_000021445_00099	GCF_000021785_00100	GCF_000022505_00111	GCF_000022865_00099	GCF_000092165_00107	GCF_000143605_00111	GCF_000161455_00140	GCF_000190515_00111	GCF_000193355_00100	GCF_000239195_00112	GCF_000258885_00099	GCF_000283675_00111	GCF_000292415_01542	GCF_000292455_04118	GCF_000292705_05316	GCF_000300475_04793	GCF_000306745_00111	GCF_000338755_00100	GCF_000341665_00100	GCF_000496285_02848	GCF_000497525_00104	GCF_000512775_00097
group_10173		hypothetical protein	113	113	1	1	56851				290	533	530	GCF_000007825_00119	GCF_000007845_00106	GCF_000008005_00106	GCF_000008165_00106	GCF_000008445_00106	GCF_000008505_00118	GCF_000011625_00106	GCF_000013065_00105	GCF_000015065_00118	GCF_000017425_00118	GCF_000018825_00118	GCF_000021205_00118	GCF_000021225_00119	GCF_000021305_00107	GCF_000021445_00106	GCF_000021785_00107	GCF_000022505_00118	GCF_000022865_00106	GCF_000092165_00114	GCF_000143605_00118	GCF_000161455_00133	GCF_000190515_00118	GCF_000193355_00107	GCF_000239195_00119	GCF_000258885_00106	GCF_000283675_00118	GCF_000292415_01535	GCF_000292455_04111	GCF_000292705_05323	GCF_000300475_04800	GCF_000306745_00118	GCF_000338755_00107	GCF_000341665_00107	GCF_000496285_02855	GCF_000497525_00111	GCF_000512775_00104
rpsL		30S ribosomal protein S12	113	113	1	1	56838				266	422	420	GCF_000007825_00128	GCF_000007845_00115	GCF_000008005_00115	GCF_000008165_00115	GCF_000008445_00115	GCF_000008505_00127	GCF_000011625_00115	GCF_000013065_00114	GCF_000015065_00127	GCF_000017425_00128	GCF_000018825_00127	GCF_000021205_00127	GCF_000021225_00128	GCF_000021305_00116	GCF_000021445_00115	GCF_000021785_00117	GCF_000022505_00127	GCF_000022865_00115	GCF_000092165_00123	GCF_000143605_00127	GCF_000161455_00124	GCF_000190515_00127	GCF_000193355_00116	GCF_000239195_00129	GCF_000258885_00115	GCF_000283675_00127	GCF_000292415_01526	GCF_000292455_04102	GCF_000292705_05332	GCF_000300475_04809	GCF_000306745_00127	GCF_000338755_00116	GCF_000341665_00116	GCF_000496285_02864	GCF_000497525_00120	GCF_000512775_00114
rplD		50S ribosomal protein L4	113	113	1	1	56827				236	623	619	GCF_000007825_00134	GCF_000007845_00121	GCF_000008005_00121	GCF_000008165_00121	GCF_000008445_00121	GCF_000008505_00133	GCF_000011625_00121	GCF_000013065_00120	GCF_000015065_00133		GCF_000018825_00133	GCF_000021205_00133	GCF_000021225_00134	GCF_000021305_00122	GCF_000021445_00121	GCF_000021785_00123	GCF_000022505_00133	GCF_000022865_00121	GCF_000092165_00129	GCF_000143605_00133	GCF_000161455_00118	GCF_000190515_00133	GCF_000193355_00122	GCF_000239195_00135	GCF_000258885_00121	GCF_000283675_00133	GCF_000292415_01520	GCF_000292455_04096	GCF_000292705_05338	GCF_000300475_04815	GCF_000306745_00133	GCF_000338755_00122	GCF_000341665_00122	GCF_000496285_02870	GCF_000497525_00126	GCF_000512775_00120
rplF		50S ribosomal protein L6	113	113	1	1	56811				539	551	539	GCF_000007825_00148	GCF_000007845_00135	GCF_000008005_00135	GCF_000008165_00135	GCF_000008445_00135	GCF_000008505_00147	GCF_000011625_00135	GCF_000013065_00134	GCF_000015065_00147		GCF_000018825_00147	GCF_000021205_00147	GCF_000021225_00148	GCF_000021305_00136	GCF_000021445_00135	GCF_000021785_00137	GCF_000022505_00147	GCF_000022865_00135	GCF_000092165_00143	GCF_000143605_00147	GCF_000161455_00104	GCF_000190515_00147	GCF_000193355_00136	GCF_000239195_00149	GCF_000258885_00135	GCF_000283675_00147	GCF_000292415_01506	GCF_000292455_04082	GCF_000292705_05352	GCF_000300475_04829	GCF_000306745_00147	GCF_000338755_00136	GCF_000341665_00136	GCF_000496285_02884	GCF_000497525_00140	GCF_000512775_00134
group_10209		hypothetical protein	113	113	1	1	55098				224	224	224	GCF_000007825_00455	GCF_000007845_00446	GCF_000008005_00546	GCF_000008165_00446	GCF_000008445_00446	GCF_000008505_00461	GCF_000011625_00453	GCF_000013065_00486	GCF_000015065_00481		GCF_000018825_00454	GCF_000021205_00470	GCF_000021225_00494	GCF_000021305_00446	GCF_000021445_00453	GCF_000021785_00458	GCF_000022505_00459	GCF_000022865_00446	GCF_000092165_00465	GCF_000143605_00445	GCF_000161455_00396	GCF_000190515_00565	GCF_000193355_00454	GCF_000239195_00456	GCF_000258885_00443	GCF_000283675_00493	GCF_000292415_01185	GCF_000292455_03761	GCF_000292705_00009	GCF_000300475_05175	GCF_000306745_00466	GCF_000338755_00590	GCF_000341665_00449	GCF_000496285_03195	GCF_000497525_00565	GCF_000512775_00452
perR		Peroxide operon regulator	113	113	1	1	54925				434	437	434	GCF_000007825_00527	GCF_000007845_00574	GCF_000008005_00616	GCF_000008165_00574	GCF_000008445_00575	GCF_000008505_00530	GCF_000011625_00521	GCF_000013065_00556	GCF_000015065_00549	GCF_000017425_00530	GCF_000018825_00521	GCF_000021205_00538	GCF_000021225_00564	GCF_000021305_00514	GCF_000021445_03939	GCF_000021785_00525	GCF_000022505_00527	GCF_000022865_00575	GCF_000092165_00533	GCF_000143605_00513	GCF_000161455_00445	GCF_000190515_00633	GCF_000193355_00520	GCF_000239195_00524	GCF_000258885_00571	GCF_000283675_00563	GCF_000292415_01117	GCF_000292455_03692	GCF_000292705_00077	GCF_000300475_05303	GCF_000306745_00532	GCF_000338755_00659	GCF_000341665_00515	GCF_000496285_03266	GCF_000497525_00632	GCF_000512775_00584
catD_1		Putative oxidoreductase CatD	113	113	1	1	48103				368	404	403	GCF_000007825_00860	GCF_000007845_00898	GCF_000008005_00964	GCF_000008165_00898	GCF_000008445_00898	GCF_000008505_00857	GCF_000011625_00843	GCF_000013065_00903	GCF_000015065_00880		GCF_000018825_00846	GCF_000021205_00868	GCF_000021225_00948	GCF_000021305_00829	GCF_000021445_03614	GCF_000021785_00924	GCF_000022505_00848	GCF_000022865_00898	GCF_000092165_00845	GCF_000143605_00847	GCF_000161455_00743	GCF_000190515_00968	GCF_000193355_00902	GCF_000239195_00857	GCF_000258885_00895	GCF_000283675_00891	GCF_000292415_00800	GCF_000292455_03371	GCF_000292705_00395	GCF_000300475_00115	GCF_000306745_00913	GCF_000338755_01051	GCF_000341665_00895	GCF_000496285_03587	GCF_000497525_01127	GCF_000512775_00913
bm3R1_1		HTH-type transcriptional repressor Bm3R1	113	113	1	1	42023				572	647	572	GCF_000007825_01101	GCF_000007845_01129	GCF_000008005_01197	GCF_000008165_01129	GCF_000008445_01128	GCF_000008505_01116	GCF_000011625_01122	GCF_000013065_01134	GCF_000015065_01111		GCF_000018825_01102	GCF_000021205_01098	GCF_000021225_01182	GCF_000021305_01072	GCF_000021445_03383	GCF_000021785_01159	GCF_000022505_01087	GCF_000022865_01128	GCF_000092165_01099	GCF_000143605_01104	GCF_000161455_00975	GCF_000190515_01293	GCF_000193355_01136	GCF_000239195_01083	GCF_000258885_01126	GCF_000283675_01126	GCF_000292415_00579	GCF_000292455_03079	GCF_000292705_00647	GCF_000300475_00321	GCF_000306745_01146	GCF_000338755_01311	GCF_000341665_01128	GCF_000496285_03817	GCF_000497525_01398	GCF_000512775_01145
rocD		Ornithine aminotransferase	113	113	1	1	42336				1190	1190	1190	GCF_000007825_01177	GCF_000007845_01192	GCF_000008005_01271	GCF_000008165_01193	GCF_000008445_01191	GCF_000008505_01177	GCF_000011625_01177	GCF_000013065_01205	GCF_000015065_01178		GCF_000018825_01159	GCF_000021205_01188	GCF_000021225_01252	GCF_000021305_01128	GCF_000021445_03320	GCF_000021785_01233	GCF_000022505_01152	GCF_000022865_01191	GCF_000092165_01169	GCF_000143605_01169	GCF_000161455_01026	GCF_000190515_01356	GCF_000193355_01195	GCF_000239195_01144	GCF_000258885_01190	GCF_000283675_01196	GCF_000292415_00515	GCF_000292455_03023	GCF_000292705_00710	GCF_000300475_00372	GCF_000306745_01204	GCF_000338755_01387	GCF_000341665_01186	GCF_000496285_03870	GCF_000497525_01454	GCF_000512775_01209
ydcV		Inner membrane ABC transporter permease protein YdcV	113	113	1	1	42855				800	800	800	GCF_000007825_01316	GCF_000007845_01320	GCF_000008005_01408	GCF_000008165_01320	GCF_000008445_01319	GCF_000008505_01302	GCF_000011625_01309	GCF_000013065_01351	GCF_000015065_01331		GCF_000018825_01306	GCF_000021205_01317	GCF_000021225_01378	GCF_000021305_01252	GCF_000021445_03193	GCF_000021785_01378	GCF_000022505_01296	GCF_000022865_01319	GCF_000092165_01298	GCF_000143605_01302	GCF_000161455_01181	GCF_000190515_01487	GCF_000193355_01325	GCF_000239195_01290	GCF_000258885_01316	GCF_000283675_01322	GCF_000292415_00384	GCF_000292455_02826	GCF_000292705_00847	GCF_000300475_00518	GCF_000306745_01333	GCF_000338755_01584	GCF_000341665_01314	GCF_000496285_04008	GCF_000497525_01586	GCF_000512775_01342
group_10380		hypothetical protein	113	113	1	1	43554				881	881	881	GCF_000007825_01558	GCF_000007845_01568	GCF_000008005_01650	GCF_000008165_01569	GCF_000008445_01567	GCF_000008505_01545	GCF_000011625_01549	GCF_000013065_01592	GCF_000015065_01572		GCF_000018825_01557	GCF_000021205_01556	GCF_000021225_01621	GCF_000021305_01491	GCF_000021445_02942	GCF_000021785_01622	GCF_000022505_01540	GCF_000022865_01567	GCF_000092165_01537	GCF_000143605_01548	GCF_000161455_01428	GCF_000190515_01727	GCF_000193355_01569	GCF_000239195_01533	GCF_000258885_01565	GCF_000283675_01564	GCF_000292415_00142	GCF_000292455_02587	GCF_000292705_01086	GCF_000300475_00765	GCF_000306745_01572	GCF_000338755_01827	GCF_000341665_01555	GCF_000496285_04256	GCF_000497525_01831	GCF_000512775_01594
group_10385		Aspartate aminotransferase	113	113	1	1	43580				1187	1187	1187	GCF_000007825_01574	GCF_000007845_01583	GCF_000008005_01665	GCF_000008165_01584	GCF_000008445_01582	GCF_000008505_01560	GCF_000011625_01564	GCF_000013065_01607	GCF_000015065_01587		GCF_000018825_01571	GCF_000021205_01571	GCF_000021225_01636	GCF_000021305_01506	GCF_000021445_02927	GCF_000021785_01637	GCF_000022505_01555	GCF_000022865_01582	GCF_000092165_01552	GCF_000143605_01563	GCF_000161455_01442	GCF_000190515_01742	GCF_000193355_01584	GCF_000239195_01548	GCF_000258885_01580	GCF_000283675_01579	GCF_000292415_00127	GCF_000292455_02572	GCF_000292705_01101	GCF_000300475_00780	GCF_000306745_01587	GCF_000338755_01842	GCF_000341665_01570	GCF_000496285_04272	GCF_000497525_01847	GCF_000512775_01609
group_10469		hypothetical protein	113	113	1	1	38087				845	857	845	GCF_000007825_02126	GCF_000007845_02083	GCF_000008005_02136	GCF_000008165_02082	GCF_000008445_02082	GCF_000008505_02040	GCF_000011625_02037	GCF_000013065_02065	GCF_000015065_02057		GCF_000018825_02032	GCF_000021205_02024	GCF_000021225_02094	GCF_000021305_01997	GCF_000021445_02423	GCF_000021785_02105	GCF_000022505_02104	GCF_000022865_02082	GCF_000092165_02038	GCF_000143605_02011	GCF_000161455_01884	GCF_000190515_02222	GCF_000193355_02138	GCF_000239195_02024	GCF_000258885_02078	GCF_000283675_02033	GCF_000292415_04906	GCF_000292455_01888	GCF_000292705_01563	GCF_000300475_01284	GCF_000306745_02143	GCF_000338755_02364	GCF_000341665_02128	GCF_000496285_04736	GCF_000497525_02390	GCF_000512775_02120
group_10473		hypothetical protein	113	113	1	1	37885				212	212	212	GCF_000007825_02160	GCF_000007845_02102	GCF_000008005_02151	GCF_000008165_02101	GCF_000008445_02101	GCF_000008505_02074	GCF_000011625_02060	GCF_000013065_02081	GCF_000015065_02082		GCF_000018825_02045	GCF_000021205_02067	GCF_000021225_02109	GCF_000021305_02028	GCF_000021445_02404	GCF_000021785_02127	GCF_000022505_02130	GCF_000022865_02101	GCF_000092165_02071	GCF_000143605_02034	GCF_000161455_01910	GCF_000190515_02237	GCF_000193355_02157	GCF_000239195_02050	GCF_000258885_02097	GCF_000283675_02048	GCF_000292415_04891	GCF_000292455_01851	GCF_000292705_01609	GCF_000300475_01309	GCF_000306745_02163	GCF_000338755_02400	GCF_000341665_02147	GCF_000496285_04778	GCF_000497525_02410	GCF_000512775_02139
atoD		Acetate CoA-transferase subunit alpha	113	113	1	1	31296				698	698	698	GCF_000007825_02312	GCF_000007845_02287	GCF_000008005_02287	GCF_000008165_02286	GCF_000008445_02286	GCF_000008505_02218	GCF_000011625_02224	GCF_000013065_02225	GCF_000015065_02267		GCF_000018825_02204	GCF_000021205_02229	GCF_000021225_02315	GCF_000021305_02177	GCF_000021445_02219	GCF_000021785_02304	GCF_000022505_02310	GCF_000022865_02286	GCF_000092165_02219	GCF_000143605_02224	GCF_000161455_02042	GCF_000190515_02406	GCF_000193355_02324	GCF_000239195_02266	GCF_000258885_02281	GCF_000283675_02253	GCF_000292415_04746	GCF_000292455_01704	GCF_000292705_01755	GCF_000300475_01454	GCF_000306745_02329	GCF_000338755_02582	GCF_000341665_02312	GCF_000496285_04983	GCF_000497525_02579	GCF_000512775_02328
group_10494		hypothetical protein	113	113	1	1	31335				179	179	179	GCF_000007825_02322	GCF_000007845_02297		GCF_000008165_02296	GCF_000008445_02296	GCF_000008505_02228	GCF_000011625_02234	GCF_000013065_02235	GCF_000015065_02277	GCF_000017425_01836	GCF_000018825_02214	GCF_000021205_02239	GCF_000021225_02325	GCF_000021305_02187	GCF_000021445_02209	GCF_000021785_02314	GCF_000022505_02320	GCF_000022865_02296	GCF_000092165_02229	GCF_000143605_02234	GCF_000161455_02052	GCF_000190515_02416	GCF_000193355_02334	GCF_000239195_02276	GCF_000258885_02291	GCF_000283675_02263	GCF_000292415_04736	GCF_000292455_01693	GCF_000292705_01765	GCF_000300475_01464	GCF_000306745_02339	GCF_000338755_02592	GCF_000341665_02322	GCF_000496285_04993	GCF_000497525_02589	GCF_000512775_02339
group_10626		hypothetical protein	113	113	1	1	28324				545	551	548	GCF_000007825_03451	GCF_000007845_03353	GCF_000008005_03254	GCF_000008165_03353	GCF_000008445_03352	GCF_000008505_03328	GCF_000011625_03251	GCF_000013065_03170	GCF_000015065_03318		GCF_000018825_03198	GCF_000021205_03300	GCF_000021225_03266	GCF_000021305_03323	GCF_000021445_01158	GCF_000021785_03337	GCF_000022505_03356	GCF_000022865_03352	GCF_000092165_03315	GCF_000143605_03269	GCF_000161455_02653	GCF_000190515_03353	GCF_000193355_03417	GCF_000239195_03276	GCF_000258885_03347	GCF_000283675_03198	GCF_000292415_03753	GCF_000292455_00527	GCF_000292705_02836	GCF_000300475_02472	GCF_000306745_03417	GCF_000338755_03638	GCF_000341665_03391	GCF_000496285_00597	GCF_000497525_03690	GCF_000512775_03419
group_10635		hypothetical protein	113	113	1	1	12014				230	350	347	GCF_000007825_03561	GCF_000007845_03454	GCF_000008005_03339	GCF_000008165_03454	GCF_000008445_03453	GCF_000008505_03420	GCF_000011625_03375	GCF_000013065_03279	GCF_000015065_03408		GCF_000018825_03287	GCF_000021205_03400	GCF_000021225_03369	GCF_000021305_03400	GCF_000021445_01057	GCF_000021785_03429	GCF_000022505_03444	GCF_000022865_03453	GCF_000092165_03424	GCF_000143605_03380	GCF_000161455_02884	GCF_000190515_03437	GCF_000193355_03533	GCF_000239195_03358	GCF_000258885_03446	GCF_000283675_03301	GCF_000292415_03669	GCF_000292455_00446	GCF_000292705_02913	GCF_000300475_02593	GCF_000306745_03532	GCF_000338755_03728	GCF_000341665_03506	GCF_000496285_00696	GCF_000497525_03812	GCF_000512775_03522
group_10681		hypothetical protein	113	113	1	1	14937				431	431	431	GCF_000007825_03886	GCF_000007845_03813	GCF_000008005_03647	GCF_000008165_03812	GCF_000008445_03812	GCF_000008505_03697	GCF_000011625_03727	GCF_000013065_03565	GCF_000015065_03699		GCF_000018825_03652	GCF_000021205_03786	GCF_000021225_03680	GCF_000021305_03739	GCF_000021445_00696	GCF_000021785_03717	GCF_000022505_03750	GCF_000022865_03812	GCF_000092165_03733	GCF_000143605_03681	GCF_000161455_03153	GCF_000190515_03727	GCF_000193355_03849	GCF_000239195_03659	GCF_000258885_03808	GCF_000283675_03609	GCF_000292415_03373	GCF_000292455_00077	GCF_000292705_03372	GCF_000300475_02917	GCF_000306745_03844	GCF_000338755_04066	GCF_000341665_03816	GCF_000496285_01024	GCF_000497525_04184	GCF_000512775_03887
pnp		Polyribonucleotide nucleotidyltransferase	113	113	1	1	14848				1871	2183	2136	GCF_000007825_03922	GCF_000007845_03849	GCF_000008005_03683	GCF_000008165_03848	GCF_000008445_03848	GCF_000008505_03732	GCF_000011625_03762	GCF_000013065_03600	GCF_000015065_03733		GCF_000018825_03742	GCF_000021205_03820	GCF_000021225_03716	GCF_000021305_03828	GCF_000021445_00660	GCF_000021785_03752	GCF_000022505_03784	GCF_000022865_03848	GCF_000092165_03767	GCF_000143605_03717	GCF_000161455_03238	GCF_000190515_03762	GCF_000193355_03939	GCF_000239195_03694	GCF_000258885_03844	GCF_000283675_03645	GCF_000292415_03339	GCF_000292455_00043	GCF_000292705_03455	GCF_000300475_03007	GCF_000306745_03932	GCF_000338755_04100	GCF_000341665_03905	GCF_000496285_01060	GCF_000497525_04219	GCF_000512775_03924
frr		Ribosome-recycling factor	113	113	1	1	14800				404	557	555	GCF_000007825_03939	GCF_000007845_03866	GCF_000008005_03703	GCF_000008165_03865	GCF_000008445_03865	GCF_000008505_03749	GCF_000011625_03779	GCF_000013065_03617	GCF_000015065_03753		GCF_000018825_03759	GCF_000021205_03837	GCF_000021225_03733	GCF_000021305_03845	GCF_000021445_00643	GCF_000021785_03770	GCF_000022505_03804	GCF_000022865_03865	GCF_000092165_03784	GCF_000143605_03734	GCF_000161455_03256	GCF_000190515_03782	GCF_000193355_03956	GCF_000239195_03714	GCF_000258885_03861	GCF_000283675_03662	GCF_000292415_03322	GCF_000292455_00026	GCF_000292705_03472	GCF_000300475_03023	GCF_000306745_03949	GCF_000338755_04117	GCF_000341665_03922	GCF_000496285_01077	GCF_000497525_04236	GCF_000512775_03942
sucC		Succinyl-CoA ligase [ADP-forming] subunit beta	113	113	1	1	14770				701	1160	1155	GCF_000007825_03951	GCF_000007845_03878	GCF_000008005_03716	GCF_000008165_03877	GCF_000008445_03877	GCF_000008505_03761	GCF_000011625_03791	GCF_000013065_03630	GCF_000015065_03765		GCF_000018825_03771	GCF_000021205_03849	GCF_000021225_03745	GCF_000021305_03857	GCF_000021445_00631	GCF_000021785_03783	GCF_000022505_03816	GCF_000022865_03877	GCF_000092165_03796	GCF_000143605_03747	GCF_000161455_03268	GCF_000190515_03794	GCF_000193355_03969	GCF_000239195_03726	GCF_000258885_03873	GCF_000283675_03674	GCF_000292415_03310	GCF_000292455_00014	GCF_000292705_03484	GCF_000300475_03035	GCF_000306745_03962	GCF_000338755_04129	GCF_000341665_03934	GCF_000496285_01091	GCF_000497525_04248	GCF_000512775_03955
trmD		tRNA (guanine-N(1)-)-methyltransferase	113	113	1	1	14761				734	734	734	GCF_000007825_03956	GCF_000007845_03883	GCF_000008005_03721	GCF_000008165_03882	GCF_000008445_03882	GCF_000008505_03766	GCF_000011625_03796	GCF_000013065_03635	GCF_000015065_03770		GCF_000018825_03776	GCF_000021205_03854	GCF_000021225_03750	GCF_000021305_03862	GCF_000021445_00626	GCF_000021785_03788	GCF_000022505_03821	GCF_000022865_03882	GCF_000092165_03801	GCF_000143605_03752	GCF_000161455_03273	GCF_000190515_03799	GCF_000193355_03974	GCF_000239195_03731	GCF_000258885_03878	GCF_000283675_03679	GCF_000292415_03305	GCF_000292455_00009	GCF_000292705_03489	GCF_000300475_03040	GCF_000306745_03967	GCF_000338755_04134	GCF_000341665_03939	GCF_000496285_01096	GCF_000497525_04253	GCF_000512775_03960
fapR		Transcription factor FapR	113	113	1	1	14738				593	662	640	GCF_000007825_03969	GCF_000007845_03896	GCF_000008005_03734	GCF_000008165_03895	GCF_000008445_03895	GCF_000008505_03779	GCF_000011625_03809	GCF_000013065_03648	GCF_000015065_03783		GCF_000018825_03789	GCF_000021205_03867	GCF_000021225_03763	GCF_000021305_03875	GCF_000021445_00613	GCF_000021785_03802	GCF_000022505_03834	GCF_000022865_03895	GCF_000092165_03814	GCF_000143605_03765	GCF_000161455_03286	GCF_000190515_03812	GCF_000193355_03987	GCF_000239195_03745	GCF_000258885_03891	GCF_000283675_03692	GCF_000292415_03292	GCF_000292455_06159	GCF_000292705_03502	GCF_000300475_03053	GCF_000306745_03980	GCF_000338755_04149	GCF_000341665_03952	GCF_000496285_01109	GCF_000497525_04266	GCF_000512775_03975
ileS_2		Isoleucine--tRNA ligase	113	113	1	1	14591				2765	2888	2768	GCF_000007825_04013	GCF_000007845_03937	GCF_000008005_03777	GCF_000008165_03936	GCF_000008445_03936	GCF_000008505_03821	GCF_000011625_03850	GCF_000013065_03690	GCF_000015065_03826		GCF_000018825_03833	GCF_000021205_03907	GCF_000021225_03806	GCF_000021305_03915	GCF_000021445_00571	GCF_000021785_03843	GCF_000022505_03876	GCF_000022865_03936	GCF_000092165_03856	GCF_000143605_03806	GCF_000161455_03332	GCF_000190515_03854	GCF_000193355_04030	GCF_000239195_03787	GCF_000258885_03932	GCF_000283675_03735	GCF_000292415_03249	GCF_000292455_06117	GCF_000292705_03543	GCF_000300475_03095	GCF_000306745_04023	GCF_000338755_04189	GCF_000341665_03995	GCF_000496285_01165	GCF_000497525_04311	GCF_000512775_04018
spoVD		Stage V sporulation protein D	113	113	1	1	14536				1499	1916	1912	GCF_000007825_04033	GCF_000007845_03957	GCF_000008005_03797	GCF_000008165_03956	GCF_000008445_03956	GCF_000008505_03841	GCF_000011625_03870	GCF_000013065_03710	GCF_000015065_03846		GCF_000018825_03853	GCF_000021205_03927	GCF_000021225_03826	GCF_000021305_03935	GCF_000021445_00551	GCF_000021785_03863	GCF_000022505_03896	GCF_000022865_03956	GCF_000092165_03876	GCF_000143605_03826	GCF_000161455_03352	GCF_000190515_03874	GCF_000193355_04050	GCF_000239195_03807	GCF_000258885_03952	GCF_000283675_03755	GCF_000292415_03229	GCF_000292455_06097	GCF_000292705_03563	GCF_000300475_03115	GCF_000306745_04043	GCF_000338755_04209	GCF_000341665_04015	GCF_000496285_01186	GCF_000497525_04331	GCF_000512775_04039
group_10710		hypothetical protein	113	113	1	1	14521				470	500	499	GCF_000007825_04041	GCF_000007845_03966	GCF_000008005_03806	GCF_000008165_03965	GCF_000008445_03965	GCF_000008505_03850	GCF_000011625_03879	GCF_000013065_03719	GCF_000015065_03855		GCF_000018825_03862	GCF_000021205_03936	GCF_000021225_03835	GCF_000021305_03944	GCF_000021445_00542	GCF_000021785_03872	GCF_000022505_03905	GCF_000022865_03965	GCF_000092165_03885	GCF_000143605_03835	GCF_000161455_03361	GCF_000190515_03883	GCF_000193355_04059	GCF_000239195_03816	GCF_000258885_03961	GCF_000283675_03764	GCF_000292415_03220	GCF_000292455_06088	GCF_000292705_03572	GCF_000300475_03124	GCF_000306745_04052	GCF_000338755_04218	GCF_000341665_04024	GCF_000496285_01196	GCF_000497525_04340	GCF_000512775_04048
nagB		Glucosamine-6-phosphate deaminase	113	113	1	1	52038				788	788	788	GCF_000007825_04176	GCF_000007845_04169	GCF_000008005_03948	GCF_000008165_04168	GCF_000008445_04168	GCF_000008505_03985	GCF_000011625_04011	GCF_000013065_03854	GCF_000015065_03986		GCF_000018825_03993	GCF_000021205_04069	GCF_000021225_04035	GCF_000021305_04080	GCF_000021445_04183	GCF_000021785_04005	GCF_000022505_04037	GCF_000022865_04168	GCF_000092165_04019	GCF_000143605_03971	GCF_000161455_03498	GCF_000190515_04018	GCF_000193355_04200	GCF_000239195_03948	GCF_000258885_04164	GCF_000283675_03964	GCF_000292415_03087	GCF_000292455_05888	GCF_000292705_03705	GCF_000300475_03327	GCF_000306745_04189	GCF_000338755_04361	GCF_000341665_04161	GCF_000496285_01333	GCF_000497525_04531	GCF_000512775_04255
znuB		High-affinity zinc uptake system membrane protein ZnuB	113	113	1	1	52697				833	839	833	GCF_000007825_04404	GCF_000007845_04391	GCF_000008005_04174	GCF_000008165_04389	GCF_000008445_04390	GCF_000008505_04216	GCF_000011625_04236	GCF_000013065_04072	GCF_000015065_04205		GCF_000018825_04239	GCF_000021205_04299	GCF_000021225_04254	GCF_000021305_04308	GCF_000021445_04405	GCF_000021785_04226	GCF_000022505_04256	GCF_000022865_04390	GCF_000092165_04258	GCF_000143605_04196	GCF_000161455_03764	GCF_000190515_04243	GCF_000193355_04438	GCF_000239195_04167	GCF_000258885_04385	GCF_000283675_04185	GCF_000292415_02857	GCF_000292455_05606	GCF_000292705_03991	GCF_000300475_03555	GCF_000306745_04424	GCF_000338755_04589	GCF_000341665_04397	GCF_000496285_01563	GCF_000497525_04811	GCF_000512775_04475
dnaJ		Chaperone protein DnaJ	113	113	1	1	52756				524	1115	1109	GCF_000007825_04436	GCF_000007845_04421	GCF_000008005_04205	GCF_000008165_04419	GCF_000008445_04420	GCF_000008505_04246	GCF_000011625_04266	GCF_000013065_04104	GCF_000015065_04235		GCF_000018825_04269	GCF_000021205_04330	GCF_000021225_04284	GCF_000021305_04338	GCF_000021445_04435	GCF_000021785_04256	GCF_000022505_04286	GCF_000022865_04420	GCF_000092165_04289	GCF_000143605_04226	GCF_000161455_03732	GCF_000190515_04273	GCF_000193355_04469	GCF_000239195_04197	GCF_000258885_04415	GCF_000283675_04215	GCF_000292415_02827	GCF_000292455_05576	GCF_000292705_04021	GCF_000300475_03586	GCF_000306745_04455	GCF_000338755_04619	GCF_000341665_04428	GCF_000496285_01594	GCF_000497525_04842	GCF_000512775_04508
der_2		GTPase Der	113	113	1	1	52796				1076	1106	1105	GCF_000007825_04458	GCF_000007845_04443	GCF_000008005_04227	GCF_000008165_04441	GCF_000008445_04442	GCF_000008505_04268	GCF_000011625_04288	GCF_000013065_04126	GCF_000015065_04257		GCF_000018825_04291	GCF_000021205_04352	GCF_000021225_04306	GCF_000021305_04360	GCF_000021445_04457	GCF_000021785_04278	GCF_000022505_04308	GCF_000022865_04442	GCF_000092165_04311	GCF_000143605_04248	GCF_000161455_03710	GCF_000190515_04295	GCF_000193355_04491	GCF_000239195_04220	GCF_000258885_04437	GCF_000283675_04237	GCF_000292415_02805	GCF_000292455_05543	GCF_000292705_04043	GCF_000300475_03608	GCF_000306745_04477	GCF_000338755_04641	GCF_000341665_04450	GCF_000496285_01616	GCF_000497525_04864	GCF_000512775_04531
yrrK		Putative pre-16S rRNA nuclease	113	113	1	1	52978				413	413	413	GCF_000007825_04508	GCF_000007845_04494	GCF_000008005_04277	GCF_000008165_04492	GCF_000008445_04493	GCF_000008505_04319	GCF_000011625_04339	GCF_000013065_04175	GCF_000015065_04308		GCF_000018825_04336	GCF_000021205_04402	GCF_000021225_04355	GCF_000021305_04410	GCF_000021445_04507	GCF_000021785_04385	GCF_000022505_04357	GCF_000022865_04492	GCF_000092165_04361	GCF_000143605_04319	GCF_000161455_03853	GCF_000190515_04345	GCF_000193355_04540	GCF_000239195_04268	GCF_000258885_04488	GCF_000283675_04286	GCF_000292415_02757	GCF_000292455_05491	GCF_000292705_04093	GCF_000300475_03656	GCF_000306745_04526	GCF_000338755_04694	GCF_000341665_04499	GCF_000496285_01665	GCF_000497525_04917	GCF_000512775_04586
group_10789		hypothetical protein	113	113	1	1	53118				344	344	344	GCF_000007825_04564	GCF_000007845_04553	GCF_000008005_04340	GCF_000008165_04551	GCF_000008445_04552	GCF_000008505_04376	GCF_000011625_04398	GCF_000013065_04235	GCF_000015065_04365		GCF_000018825_04393	GCF_000021205_04457	GCF_000021225_04411	GCF_000021305_04467	GCF_000021445_04566	GCF_000021785_04442	GCF_000022505_04414	GCF_000022865_04551	GCF_000092165_04416	GCF_000143605_04374	GCF_000161455_03885	GCF_000190515_04402	GCF_000193355_04595	GCF_000239195_04326	GCF_000258885_04547	GCF_000283675_04343	GCF_000292415_02699	GCF_000292455_05434	GCF_000292705_04150	GCF_000300475_03713	GCF_000306745_04581	GCF_000338755_04749	GCF_000341665_04554	GCF_000496285_01725	GCF_000497525_04975	GCF_000512775_04648
engB		putative GTP-binding protein EngB	113	113	1	1	53201				596	596	596	GCF_000007825_04605	GCF_000007845_04578	GCF_000008005_04365	GCF_000008165_04576	GCF_000008445_04577	GCF_000008505_04401	GCF_000011625_04423	GCF_000013065_04260	GCF_000015065_04403		GCF_000018825_04418	GCF_000021205_04482	GCF_000021225_04438	GCF_000021305_04492	GCF_000021445_04591	GCF_000021785_04475	GCF_000022505_04439	GCF_000022865_04576	GCF_000092165_04441	GCF_000143605_04399	GCF_000161455_03912	GCF_000190515_04428	GCF_000193355_04620	GCF_000239195_04375	GCF_000258885_04572	GCF_000283675_04370	GCF_000292415_02674	GCF_000292455_05353	GCF_000292705_04175	GCF_000300475_03738	GCF_000306745_04606	GCF_000338755_04774	GCF_000341665_04579	GCF_000496285_01750	GCF_000497525_05000	GCF_000512775_04673
accA		Acetyl-coenzyme A carboxylase carboxyl transferase subunit alpha	113	113	1	1	53593				974	974	974	GCF_000007825_04737	GCF_000007845_04714	GCF_000008005_04526	GCF_000008165_04712	GCF_000008445_04713	GCF_000008505_04536	GCF_000011625_04561	GCF_000013065_04420	GCF_000015065_04528		GCF_000018825_04536	GCF_000021205_04606	GCF_000021225_04558	GCF_000021305_04613	GCF_000021445_04728	GCF_000021785_04634	GCF_000022505_04565	GCF_000022865_04712	GCF_000092165_04564	GCF_000143605_04533	GCF_000161455_04039	GCF_000190515_04549	GCF_000193355_04765	GCF_000239195_04510	GCF_000258885_04707	GCF_000283675_04489	GCF_000292415_02545	GCF_000292455_05229	GCF_000292705_04297	GCF_000300475_03859	GCF_000306745_04752	GCF_000338755_04895	GCF_000341665_04724	GCF_000496285_01884	GCF_000497525_05126	GCF_000512775_04812
nadK		NAD kinase	113	113	1	1	53785				803	803	803	GCF_000007825_04779	GCF_000007845_04760	GCF_000008005_04570	GCF_000008165_04758	GCF_000008445_04759	GCF_000008505_04584	GCF_000011625_04607	GCF_000013065_04473	GCF_000015065_04575		GCF_000018825_04578	GCF_000021205_04648	GCF_000021225_04607	GCF_000021305_04655	GCF_000021445_04775	GCF_000021785_04679	GCF_000022505_04611	GCF_000022865_04758	GCF_000092165_04607	GCF_000143605_04579	GCF_000161455_03991	GCF_000190515_04592	GCF_000193355_04808	GCF_000239195_04557	GCF_000258885_04753	GCF_000283675_04538	GCF_000292415_02497	GCF_000292455_05187	GCF_000292705_04339	GCF_000300475_03902	GCF_000306745_04795	GCF_000338755_04939	GCF_000341665_04767	GCF_000496285_01927	GCF_000497525_05168	GCF_000512775_04858
thiI		putative tRNA sulfurtransferase	113	113	1	1	53801				1211	1214	1213	GCF_000007825_04784	GCF_000007845_04765	GCF_000008005_04575	GCF_000008165_04763	GCF_000008445_04764	GCF_000008505_04589	GCF_000011625_04612	GCF_000013065_04478	GCF_000015065_04580		GCF_000018825_04583	GCF_000021205_04653	GCF_000021225_04612	GCF_000021305_04660	GCF_000021445_04780	GCF_000021785_04684	GCF_000022505_04616	GCF_000022865_04763	GCF_000092165_04612	GCF_000143605_04584	GCF_000161455_03986	GCF_000190515_04597	GCF_000193355_04813	GCF_000239195_04562	GCF_000258885_04758	GCF_000283675_04543	GCF_000292415_02492	GCF_000292455_05182	GCF_000292705_04344	GCF_000300475_03907	GCF_000306745_04800	GCF_000338755_04944	GCF_000341665_04772	GCF_000496285_01932	GCF_000497525_05173	GCF_000512775_04863
ytpP		Thioredoxin-like protein YtpP	113	113	1	1	54032				314	314	314	GCF_000007825_04828	GCF_000007845_04810	GCF_000008005_04622	GCF_000008165_04808	GCF_000008445_04809	GCF_000008505_04634	GCF_000011625_04666	GCF_000013065_04523	GCF_000015065_04630		GCF_000018825_04628	GCF_000021205_04703	GCF_000021225_04656	GCF_000021305_04707	GCF_000021445_04825	GCF_000021785_04730	GCF_000022505_04670	GCF_000022865_04808	GCF_000092165_04661	GCF_000143605_04635	GCF_000161455_04124	GCF_000190515_04644	GCF_000193355_04861	GCF_000239195_04610	GCF_000258885_04803	GCF_000283675_04587	GCF_000292415_02442	GCF_000292455_05135	GCF_000292705_04388	GCF_000300475_03954	GCF_000306745_04848	GCF_000338755_05002	GCF_000341665_04820	GCF_000496285_01981	GCF_000497525_05242	GCF_000512775_04909
group_10822		hypothetical protein	113	113	1	1	54039				311	311	311	GCF_000007825_04831	GCF_000007845_04813	GCF_000008005_04625	GCF_000008165_04811	GCF_000008445_04812	GCF_000008505_04637	GCF_000011625_04669	GCF_000013065_04526	GCF_000015065_04633		GCF_000018825_04631	GCF_000021205_04706	GCF_000021225_04659	GCF_000021305_04710	GCF_000021445_04828	GCF_000021785_04733	GCF_000022505_04673	GCF_000022865_04811	GCF_000092165_04664	GCF_000143605_04638	GCF_000161455_04127	GCF_000190515_04647	GCF_000193355_04864	GCF_000239195_04613	GCF_000258885_04806	GCF_000283675_04590	GCF_000292415_02439	GCF_000292455_05132	GCF_000292705_04391	GCF_000300475_03957	GCF_000306745_04851	GCF_000338755_05005	GCF_000341665_04823	GCF_000496285_01984	GCF_000497525_05245	GCF_000512775_04912
erpA		Iron-sulfur cluster insertion protein ErpA	113	113	1	1	33994				353	353	353	GCF_000007825_05082	GCF_000007845_05052	GCF_000008005_04870	GCF_000008165_05049	GCF_000008445_05051	GCF_000008505_04877	GCF_000011625_04914	GCF_000013065_04768	GCF_000015065_04880		GCF_000018825_04882	GCF_000021205_04966	GCF_000021225_04898	GCF_000021305_04967	GCF_000021445_05068	GCF_000021785_04961	GCF_000022505_04917	GCF_000022865_05050	GCF_000092165_04913	GCF_000143605_04887	GCF_000161455_04359	GCF_000190515_04942	GCF_000193355_05168	GCF_000239195_04849	GCF_000258885_05044	GCF_000283675_04829	GCF_000292415_02192	GCF_000292455_04872	GCF_000292705_04647	GCF_000300475_04187	GCF_000306745_05163	GCF_000338755_05322	GCF_000341665_05124	GCF_000496285_02231	GCF_000497525_05546	GCF_000512775_05155
fadN		putative 3-hydroxyacyl-CoA dehydrogenase	113	113	1	1	34226				2381	2381	2381	GCF_000007825_05149	GCF_000007845_05124	GCF_000008005_04938	GCF_000008165_05121	GCF_000008445_05123	GCF_000008505_04948	GCF_000011625_04978	GCF_000013065_04840	GCF_000015065_04958		GCF_000018825_04960	GCF_000021205_05035	GCF_000021225_04968	GCF_000021305_05035	GCF_000021445_05140	GCF_000021785_05031	GCF_000022505_04996	GCF_000022865_05122	GCF_000092165_04976	GCF_000143605_04957	GCF_000161455_04484	GCF_000190515_05014	GCF_000193355_05239	GCF_000239195_04927	GCF_000258885_05117	GCF_000283675_04899	GCF_000292415_02122	GCF_000292455_04750	GCF_000292705_04713	GCF_000300475_04253	GCF_000306745_05232	GCF_000338755_05394	GCF_000341665_05194	GCF_000496285_02298	GCF_000497525_05619	GCF_000512775_05228
fadM		Proline dehydrogenase 1	113	113	1	1	34235				917	917	917	GCF_000007825_05152	GCF_000007845_05127	GCF_000008005_04941	GCF_000008165_05124	GCF_000008445_05126	GCF_000008505_04951	GCF_000011625_04981	GCF_000013065_04843	GCF_000015065_04961		GCF_000018825_04963	GCF_000021205_05038	GCF_000021225_04971	GCF_000021305_05038	GCF_000021445_05143	GCF_000021785_05034	GCF_000022505_04999	GCF_000022865_05125	GCF_000092165_04979	GCF_000143605_04960	GCF_000161455_04481	GCF_000190515_05017	GCF_000193355_05242	GCF_000239195_04930	GCF_000258885_05120	GCF_000283675_04902	GCF_000292415_02119	GCF_000292455_04747	GCF_000292705_04716	GCF_000300475_04256	GCF_000306745_05235	GCF_000338755_05397	GCF_000341665_05197	GCF_000496285_02301	GCF_000497525_05622	GCF_000512775_05231
ftnA		Bacterial non-heme ferritin	113	113	1	1	34387				344	506	504	GCF_000007825_05198	GCF_000007845_05168	GCF_000008005_04985	GCF_000008165_05165	GCF_000008445_05167	GCF_000008505_04994	GCF_000011625_05030	GCF_000013065_04888	GCF_000015065_05005		GCF_000018825_05005	GCF_000021205_05087	GCF_000021225_05022	GCF_000021305_05082	GCF_000021445_05184	GCF_000021785_05077	GCF_000022505_05043	GCF_000022865_05166	GCF_000092165_05026	GCF_000143605_05004	GCF_000161455_04449	GCF_000190515_05068	GCF_000193355_05290	GCF_000239195_04974	GCF_000258885_05161	GCF_000283675_04953	GCF_000292415_02076	GCF_000292455_04702	GCF_000292705_04762	GCF_000300475_04298	GCF_000306745_05280	GCF_000338755_05440	GCF_000341665_05242	GCF_000496285_02344	GCF_000497525_05671	GCF_000512775_05272
group_10874		hypothetical protein	113	113	1	1	3679				476	476	476	GCF_000007825_05298	GCF_000007845_05244	GCF_000008005_05039	GCF_000008165_05241	GCF_000008445_05243	GCF_000008505_05055	GCF_000011625_05088	GCF_000013065_04982	GCF_000015065_05058		GCF_000018825_05064	GCF_000021205_05149	GCF_000021225_05111	GCF_000021305_05143	GCF_000021445_05261	GCF_000021785_05143	GCF_000022505_05112	GCF_000022865_05242	GCF_000092165_05108	GCF_000143605_05069	GCF_000161455_04525	GCF_000190515_05130	GCF_000193355_05351	GCF_000239195_05036	GCF_000258885_05238	GCF_000283675_05041	GCF_000292415_02013	GCF_000292455_04576	GCF_000292705_04823	GCF_000300475_04360	GCF_000306745_05341	GCF_000338755_05559	GCF_000341665_05303	GCF_000496285_02407	GCF_000497525_05813	GCF_000512775_05350
glpX_2		Fructose-1,6-bisphosphatase class 2	113	113	1	1	58186				791	1067	964	GCF_000007825_05493	GCF_000007845_05431	GCF_000008005_05230	GCF_000008165_05428	GCF_000008445_05431	GCF_000008505_05249	GCF_000011625_05283	GCF_000013065_05183	GCF_000015065_05263	GCF_000017425_04045	GCF_000018825_05253	GCF_000021205_05332	GCF_000021225_05307	GCF_000021305_05330	GCF_000021445_05446	GCF_000021785_05329	GCF_000022505_05312	GCF_000022865_05430	GCF_000092165_05313	GCF_000143605_05265	GCF_000161455_04733	GCF_000190515_05362	GCF_000193355_05548	GCF_000239195_05243	GCF_000258885_05425	GCF_000283675_05237	GCF_000292415_01822	GCF_000292455_04387	GCF_000292705_05008	GCF_000300475_04544	GCF_000306745_05536	GCF_000338755_05753	GCF_000341665_05498	GCF_000496285_02595	GCF_000497525_06053
group_10917		hypothetical protein	113	113	1	1	58282				509	509	509	GCF_000007825_05535	GCF_000007845_05474	GCF_000008005_05270	GCF_000008165_05471	GCF_000008445_05474	GCF_000008505_05289	GCF_000011625_05323	GCF_000013065_05224	GCF_000015065_05304		GCF_000018825_05292	GCF_000021205_05372	GCF_000021225_05348	GCF_000021305_05371	GCF_000021445_05489	GCF_000021785_05369	GCF_000022505_05353	GCF_000022865_05473	GCF_000092165_05354	GCF_000143605_05306	GCF_000161455_04769	GCF_000190515_05402	GCF_000193355_05589	GCF_000239195_05285	GCF_000258885_05467	GCF_000283675_05278	GCF_000292415_01781	GCF_000292455_04345	GCF_000292705_05066	GCF_000300475_04585	GCF_000306745_05577	GCF_000338755_05800	GCF_000341665_05542	GCF_000496285_02633	GCF_000497525_06099	GCF_000512775_05589
mgl		L-methionine gamma-lyase	113	113	1	1	58380				1298	1298	1298	GCF_000007825_05566	GCF_000007845_05507	GCF_000008005_05300	GCF_000008165_05504	GCF_000008445_05507	GCF_000008505_05320	GCF_000011625_05354	GCF_000013065_05256	GCF_000015065_05335		GCF_000018825_05322	GCF_000021205_05402	GCF_000021225_05379	GCF_000021305_05401	GCF_000021445_05521	GCF_000021785_05401	GCF_000022505_05384	GCF_000022865_05506	GCF_000092165_05384	GCF_000143605_05337	GCF_000161455_04801	GCF_000190515_05433	GCF_000193355_05619	GCF_000239195_05316	GCF_000258885_05500	GCF_000283675_05309	GCF_000292415_01751	GCF_000292455_04315	GCF_000292705_05096	GCF_000300475_04615	GCF_000306745_05607	GCF_000338755_05830	GCF_000341665_05572	GCF_000496285_02663	GCF_000497525_06129	GCF_000512775_05622
lrgB		Antiholin-like protein LrgB	113	113	1	1	58529				452	692	689	GCF_000007825_05598	GCF_000007845_05540	GCF_000008005_05333	GCF_000008165_05538	GCF_000008445_05540	GCF_000008505_05352	GCF_000011625_05384	GCF_000013065_05290	GCF_000015065_05365		GCF_000018825_05354	GCF_000021205_05434	GCF_000021225_05410	GCF_000021305_05435	GCF_000021445_05554	GCF_000021785_05432	GCF_000022505_05414	GCF_000022865_05539	GCF_000092165_05416	GCF_000143605_05367	GCF_000161455_04834	GCF_000190515_05466	GCF_000193355_05653	GCF_000239195_05346	GCF_000258885_05533	GCF_000283675_05340	GCF_000292415_01719	GCF_000292455_04282	GCF_000292705_05130	GCF_000300475_04647	GCF_000306745_05640	GCF_000338755_05863	GCF_000341665_05605	GCF_000496285_02696	GCF_000497525_06163	GCF_000512775_05657
rplI		50S ribosomal protein L9	113	113	1	1	58697				446	446	446	GCF_000007825_05633	GCF_000007845_05573	GCF_000008005_05381	GCF_000008165_05571	GCF_000008445_05573	GCF_000008505_05386	GCF_000011625_05419	GCF_000013065_05328	GCF_000015065_05398		GCF_000018825_05389	GCF_000021205_05466	GCF_000021225_05447	GCF_000021305_05482	GCF_000021445_05587	GCF_000021785_05478	GCF_000022505_05447	GCF_000022865_05572	GCF_000092165_05456	GCF_000143605_05410	GCF_000161455_04870	GCF_000190515_05503	GCF_000193355_05685	GCF_000239195_05379	GCF_000258885_05566	GCF_000283675_05377	GCF_000292415_01672	GCF_000292455_04237	GCF_000292705_05190	GCF_000300475_04680	GCF_000306745_05672	GCF_000338755_05899	GCF_000341665_05637	GCF_000496285_02729	GCF_000497525_06195	GCF_000512775_05693
group_10935		hypothetical protein	113	113	1	1	58711				197	197	197	GCF_000007825_05640	GCF_000007845_05580	GCF_000008005_05388	GCF_000008165_05578	GCF_000008445_05580	GCF_000008505_05393	GCF_000011625_05426	GCF_000013065_05335	GCF_000015065_05405		GCF_000018825_05396	GCF_000021205_05473	GCF_000021225_05454	GCF_000021305_05489	GCF_000021445_05594	GCF_000021785_05485	GCF_000022505_05454	GCF_000022865_05579	GCF_000092165_05463	GCF_000143605_05417	GCF_000161455_04877	GCF_000190515_05510	GCF_000193355_05692	GCF_000239195_05386	GCF_000258885_05573	GCF_000283675_05384	GCF_000292415_01665	GCF_000292455_04230	GCF_000292705_05197	GCF_000300475_04687	GCF_000306745_05679	GCF_000338755_05906	GCF_000341665_05644	GCF_000496285_02736	GCF_000497525_06202	GCF_000512775_05700
group_11266		hypothetical protein	113	113	1	1	44596				1337	1343	1337	GCF_000007825_01802	GCF_000007845_01843	GCF_000008005_01907	GCF_000008165_01843	GCF_000008445_01842	GCF_000008505_01822	GCF_000011625_01799	GCF_000013065_01840	GCF_000015065_01811		GCF_000018825_01797	GCF_000021205_01795	GCF_000021225_01870	GCF_000021305_01733	GCF_000021445_02667	GCF_000021785_01875	GCF_000022505_01781	GCF_000022865_01842	GCF_000092165_01810	GCF_000143605_01794	GCF_000161455_01631	GCF_000190515_01986	GCF_000193355_01811	GCF_000239195_01776	GCF_000258885_01837	GCF_000283675_01811	GCF_000292415_05148	GCF_000292455_02290	GCF_000292705_01329	GCF_000300475_01017	GCF_000306745_01818	GCF_000338755_02074	GCF_000341665_01803	GCF_000496285_04488	GCF_000497525_02136	GCF_000512775_01873
yqiK		Inner membrane protein YqiK	113	113	1	1	54735				1559	1586	1575	GCF_000007825_00567	GCF_000007845_00612	GCF_000008005_00658	GCF_000008165_00612	GCF_000008445_00613	GCF_000008505_00568	GCF_000011625_00563	GCF_000013065_00611	GCF_000015065_00595		GCF_000018825_00558	GCF_000021205_00589	GCF_000021225_00656	GCF_000021305_00552	GCF_000021445_03901	GCF_000021785_00620	GCF_000022505_00564	GCF_000022865_00613	GCF_000092165_00572	GCF_000143605_00551	GCF_000161455_00482	GCF_000190515_00673	GCF_000193355_00559	GCF_000239195_00572	GCF_000258885_00609	GCF_000283675_00600	GCF_000292415_01080	GCF_000292455_03654	GCF_000292705_00115	GCF_000300475_05340	GCF_000306745_00571	GCF_000338755_00698	GCF_000341665_00554	GCF_000496285_03303	GCF_000497525_00671	GCF_000512775_00623
aspS		Aspartate--tRNA ligase	113	113	1	1	53006				1775	1976	1776	GCF_000007825_04524	GCF_000007845_04510	GCF_000008005_04293	GCF_000008165_04508	GCF_000008445_04509	GCF_000008505_04335	GCF_000011625_04355	GCF_000013065_04192	GCF_000015065_04324		GCF_000018825_04353	GCF_000021205_04418	GCF_000021225_04371	GCF_000021305_04426	GCF_000021445_04523	GCF_000021785_04401	GCF_000022505_04373	GCF_000022865_04508	GCF_000092165_04377	GCF_000143605_04335	GCF_000161455_03838	GCF_000190515_04360	GCF_000193355_04556	GCF_000239195_04284	GCF_000258885_04504	GCF_000283675_04302	GCF_000292415_02741	GCF_000292455_05475	GCF_000292705_04109	GCF_000300475_03672	GCF_000306745_04542	GCF_000338755_04710	GCF_000341665_04515	GCF_000496285_01682	GCF_000497525_04935	GCF_000512775_04603
abrB_1		Transition state regulatory protein AbrB	113	113	1	1	58795				284	284	284	GCF_000007825_00044	GCF_000007845_00043	GCF_000008005_00043	GCF_000008165_00043	GCF_000008445_00043	GCF_000008505_00043	GCF_000011625_00043	GCF_000013065_00042	GCF_000015065_00043		GCF_000018825_00043	GCF_000021205_00043	GCF_000021225_00043	GCF_000021305_00044	GCF_000021445_00043	GCF_000021785_00043	GCF_000022505_00043	GCF_000022865_00043	GCF_000092165_00039	GCF_000143605_00042	GCF_000161455_00027	GCF_000190515_00043	GCF_000193355_00039	GCF_000239195_00044	GCF_000258885_00043	GCF_000283675_00043	GCF_000292415_01610	GCF_000292455_04174	GCF_000292705_05248	GCF_000300475_04738	GCF_000306745_00043	GCF_000338755_00043	GCF_000341665_00039	GCF_000496285_02791	GCF_000497525_00043	GCF_000512775_00041
glcU_1		Glucose uptake protein GlcU	113	113	1	1	56333				851	851	851	GCF_000007825_00225	GCF_000007845_00221	GCF_000008005_00239	GCF_000008165_00221	GCF_000008445_00221	GCF_000008505_00226	GCF_000011625_00219	GCF_000013065_00218	GCF_000015065_00232		GCF_000018825_00222	GCF_000021205_00222	GCF_000021225_00228	GCF_000021305_00209	GCF_000021445_00221	GCF_000021785_00219	GCF_000022505_00231	GCF_000022865_00221	GCF_000092165_00220	GCF_000143605_00227	GCF_000161455_00150	GCF_000190515_00232	GCF_000193355_00210	GCF_000239195_00233	GCF_000258885_00222	GCF_000283675_00227	GCF_000292415_01431	GCF_000292455_04009	GCF_000292705_05425	GCF_000300475_04904	GCF_000306745_00222	GCF_000338755_00204	GCF_000341665_00210	GCF_000496285_02957	GCF_000497525_00218	GCF_000512775_00220
desA		Delta(12)-fatty-acid desaturase	113	113	1	1	55289				1085	1085	1085	GCF_000007825_00406	GCF_000007845_00405	GCF_000008005_00495	GCF_000008165_00405	GCF_000008445_00405	GCF_000008505_00411	GCF_000011625_00410	GCF_000013065_00430	GCF_000015065_00432		GCF_000018825_00414	GCF_000021205_00415	GCF_000021225_00438	GCF_000021305_00397	GCF_000021445_00410	GCF_000021785_00409	GCF_000022505_00417	GCF_000022865_00405	GCF_000092165_00416	GCF_000143605_00402	GCF_000161455_00320	GCF_000190515_00517	GCF_000193355_00401	GCF_000239195_00413	GCF_000258885_00402	GCF_000283675_00437	GCF_000292415_01236	GCF_000292455_03812	GCF_000292705_05643	GCF_000300475_05125	GCF_000306745_00416	GCF_000338755_00541	GCF_000341665_00399	GCF_000496285_03145	GCF_000497525_00511	GCF_000512775_00409
group_12459		hypothetical protein	113	113	1	1	55204				320	320	320	GCF_000007825_00429	GCF_000007845_00420	GCF_000008005_00518	GCF_000008165_00420	GCF_000008445_00420	GCF_000008505_00433	GCF_000011625_00426	GCF_000013065_00458	GCF_000015065_00453		GCF_000018825_00429	GCF_000021205_00444	GCF_000021225_00466	GCF_000021305_00420	GCF_000021445_00425	GCF_000021785_00430	GCF_000022505_00431	GCF_000022865_00420	GCF_000092165_00439	GCF_000143605_00417	GCF_000161455_00433	GCF_000190515_00536	GCF_000193355_00426	GCF_000239195_00428	GCF_000258885_00417	GCF_000283675_00465	GCF_000292415_01213	GCF_000292455_03786	GCF_000292705_05666	GCF_000300475_05149	GCF_000306745_00439	GCF_000338755_00565	GCF_000341665_00422	GCF_000496285_03169	GCF_000497525_00535	GCF_000512775_00424
glsA		Glutaminase	113	113	1	1	55013				929	929	929	GCF_000007825_00490	GCF_000007845_00537	GCF_000008005_00578	GCF_000008165_00537	GCF_000008445_00538	GCF_000008505_00493	GCF_000011625_00484	GCF_000013065_00520	GCF_000015065_00512		GCF_000018825_00484	GCF_000021205_00501	GCF_000021225_00528	GCF_000021305_00478	GCF_000021445_03977	GCF_000021785_00487	GCF_000022505_00490	GCF_000022865_00538	GCF_000092165_00496	GCF_000143605_00476	GCF_000161455_00361	GCF_000190515_00597	GCF_000193355_00484	GCF_000239195_00487	GCF_000258885_00534	GCF_000283675_00527	GCF_000292415_01153	GCF_000292455_03728	GCF_000292705_00041	GCF_000300475_05266	GCF_000306745_00496	GCF_000338755_00622	GCF_000341665_00479	GCF_000496285_03226	GCF_000497525_00596	GCF_000512775_00545
glpD		Aerobic glycerol-3-phosphate dehydrogenase	113	113	1	1	2293				1682	1682	1682	GCF_000007825_01060	GCF_000007845_01080	GCF_000008005_01150	GCF_000008165_01080	GCF_000008445_01079	GCF_000008505_01070	GCF_000011625_01063	GCF_000013065_01093	GCF_000015065_01062		GCF_000018825_01057	GCF_000021205_01055	GCF_000021225_01143	GCF_000021305_01035	GCF_000021445_03431	GCF_000021785_01108	GCF_000022505_01024	GCF_000022865_01079	GCF_000092165_01054	GCF_000143605_01050	GCF_000161455_00935	GCF_000190515_01224	GCF_000193355_01084	GCF_000239195_01029	GCF_000258885_01077	GCF_000283675_01087	GCF_000292415_00615	GCF_000292455_03121	GCF_000292705_00607	GCF_000300475_00278	GCF_000306745_01094	GCF_000338755_01271	GCF_000341665_01077	GCF_000496285_03779	GCF_000497525_01340	GCF_000512775_01096
group_12543		hypothetical protein	113	113	1	1	42428				491	491	491	GCF_000007825_01187	GCF_000007845_01202	GCF_000008005_01287	GCF_000008165_01202	GCF_000008445_01201	GCF_000008505_01188	GCF_000011625_01186	GCF_000013065_01214	GCF_000015065_01187		GCF_000018825_01167	GCF_000021205_01197	GCF_000021225_01261	GCF_000021305_01137	GCF_000021445_03311	GCF_000021785_01242	GCF_000022505_01161	GCF_000022865_01201	GCF_000092165_01178	GCF_000143605_01181	GCF_000161455_01045	GCF_000190515_01365	GCF_000193355_01204	GCF_000239195_01154	GCF_000258885_01199	GCF_000283675_01205	GCF_000292415_00500	GCF_000292455_02956	GCF_000292705_00719	GCF_000300475_00380	GCF_000306745_01214	GCF_000338755_01457	GCF_000341665_01195	GCF_000496285_03879	GCF_000497525_01463	GCF_000512775_01219
sspD		Small, acid-soluble spore protein D	113	113	1	1	42924				185	185	185	GCF_000007825_01339	GCF_000007845_01343	GCF_000008005_01431	GCF_000008165_01343	GCF_000008445_01342	GCF_000008505_01325	GCF_000011625_01332	GCF_000013065_01374	GCF_000015065_01354		GCF_000018825_01329	GCF_000021205_01340	GCF_000021225_01401	GCF_000021305_01275	GCF_000021445_03169	GCF_000021785_01401	GCF_000022505_01319	GCF_000022865_01342	GCF_000092165_01321	GCF_000143605_01325	GCF_000161455_01204	GCF_000190515_01511	GCF_000193355_01349	GCF_000239195_01313	GCF_000258885_01340	GCF_000283675_01345	GCF_000292415_00361	GCF_000292455_02803	GCF_000292705_00870	GCF_000300475_00541	GCF_000306745_01356	GCF_000338755_01607	GCF_000341665_01337	GCF_000496285_04031	GCF_000497525_01609	GCF_000512775_01365
ilvE_2		Branched-chain-amino-acid aminotransferase	113	113	1	1	43220				896	896	896	GCF_000007825_01422	GCF_000007845_01435	GCF_000008005_01517	GCF_000008165_01435	GCF_000008445_01434	GCF_000008505_01410	GCF_000011625_01416	GCF_000013065_01460	GCF_000015065_01440		GCF_000018825_01422	GCF_000021205_01423	GCF_000021225_01487	GCF_000021305_01358	GCF_000021445_03076	GCF_000021785_01486	GCF_000022505_01405	GCF_000022865_01434	GCF_000092165_01404	GCF_000143605_01414	GCF_000161455_01291	GCF_000190515_01596	GCF_000193355_01433	GCF_000239195_01399	GCF_000258885_01432	GCF_000283675_01430	GCF_000292415_00273	GCF_000292455_02720	GCF_000292705_00953	GCF_000300475_00633	GCF_000306745_01439	GCF_000338755_01692	GCF_000341665_01422	GCF_000496285_04123	GCF_000497525_01696	GCF_000512775_01457
xerD_1		Tyrosine recombinase XerD	113	113	1	1	43350				530	530	530	GCF_000007825_01487	GCF_000007845_01498	GCF_000008005_01579	GCF_000008165_01499	GCF_000008445_01497	GCF_000008505_01475	GCF_000011625_01479	GCF_000013065_01523	GCF_000015065_01503		GCF_000018825_01486	GCF_000021205_01487	GCF_000021225_01550	GCF_000021305_01422	GCF_000021445_03012	GCF_000021785_01552	GCF_000022505_01470	GCF_000022865_01497	GCF_000092165_01468	GCF_000143605_01478	GCF_000161455_01354	GCF_000190515_01659	GCF_000193355_01499	GCF_000239195_01463	GCF_000258885_01495	GCF_000283675_01493	GCF_000292415_00211	GCF_000292455_02656	GCF_000292705_01017	GCF_000300475_00696	GCF_000306745_01503	GCF_000338755_01755	GCF_000341665_01486	GCF_000496285_04187	GCF_000497525_01761	GCF_000512775_01522
folE		GTP cyclohydrolase 1	113	113	1	1	43498				569	569	569	GCF_000007825_01539	GCF_000007845_01549	GCF_000008005_01631	GCF_000008165_01550	GCF_000008445_01548	GCF_000008505_01526	GCF_000011625_01530	GCF_000013065_01573	GCF_000015065_01553	GCF_000017425_01368	GCF_000018825_01537	GCF_000021205_01537	GCF_000021225_01600	GCF_000021305_01472	GCF_000021445_02961	GCF_000021785_01603	GCF_000022505_01521	GCF_000022865_01548	GCF_000092165_01518	GCF_000143605_01529	GCF_000161455_01407	GCF_000190515_01708	GCF_000193355_01550	GCF_000239195_01514	GCF_000258885_01546	GCF_000283675_01543	GCF_000292415_00161	GCF_000292455_02606	GCF_000292705_01067	GCF_000300475_00746	GCF_000306745_01553	GCF_000338755_01805	GCF_000341665_01536	GCF_000496285_04237	GCF_000497525_01812	GCF_000512775_01573
cccA_1		Cytochrome c-551	113	113	1	1	43539				767	767	767	GCF_000007825_01552	GCF_000007845_01562	GCF_000008005_01644	GCF_000008165_01563	GCF_000008445_01561	GCF_000008505_01539	GCF_000011625_01543	GCF_000013065_01586	GCF_000015065_01566		GCF_000018825_01551	GCF_000021205_01550	GCF_000021225_01613	GCF_000021305_01485	GCF_000021445_02948	GCF_000021785_01616	GCF_000022505_01534	GCF_000022865_01561	GCF_000092165_01531	GCF_000143605_01542	GCF_000161455_01422	GCF_000190515_01721	GCF_000193355_01563	GCF_000239195_01527	GCF_000258885_01559	GCF_000283675_01556	GCF_000292415_00148	GCF_000292455_02593	GCF_000292705_01080	GCF_000300475_00759	GCF_000306745_01566	GCF_000338755_01819	GCF_000341665_01549	GCF_000496285_04250	GCF_000497525_01825	GCF_000512775_01586
rlmL		Ribosomal RNA large subunit methyltransferase K/L	113	113	1	1	43633				1139	1139	1139	GCF_000007825_01592	GCF_000007845_01598	GCF_000008005_01680	GCF_000008165_01599	GCF_000008445_01597	GCF_000008505_01575	GCF_000011625_01579	GCF_000013065_01622	GCF_000015065_01602		GCF_000018825_01586	GCF_000021205_01586	GCF_000021225_01651	GCF_000021305_01521	GCF_000021445_02912	GCF_000021785_01652	GCF_000022505_01570	GCF_000022865_01597	GCF_000092165_01567	GCF_000143605_01578	GCF_000161455_01457	GCF_000190515_01757	GCF_000193355_01598	GCF_000239195_01563	GCF_000258885_01595	GCF_000283675_01594	GCF_000292415_00112	GCF_000292455_02557	GCF_000292705_01116	GCF_000300475_00795	GCF_000306745_01601	GCF_000338755_01858	GCF_000341665_01585	GCF_000496285_04287	GCF_000497525_01862	GCF_000512775_01624
ldh1_1		L-lactate dehydrogenase 1	113	113	1	1	45138				944	944	944	GCF_000007825_01975	GCF_000007845_01927	GCF_000008005_01982	GCF_000008165_01927	GCF_000008445_01926	GCF_000008505_01904	GCF_000011625_01885	GCF_000013065_01910	GCF_000015065_01900		GCF_000018825_01897	GCF_000021205_01879	GCF_000021225_01940	GCF_000021305_01818	GCF_000021445_02581	GCF_000021785_01953	GCF_000022505_01928	GCF_000022865_01926	GCF_000092165_01891	GCF_000143605_01874	GCF_000161455_01744	GCF_000190515_02059	GCF_000193355_01987	GCF_000239195_01866	GCF_000258885_01922	GCF_000283675_01880	GCF_000292415_05056	GCF_000292455_02036	GCF_000292705_01415	GCF_000300475_01123	GCF_000306745_01993	GCF_000338755_02144	GCF_000341665_01978	GCF_000496285_04596	GCF_000497525_02233	GCF_000512775_01960
fhs		Formate--tetrahydrofolate ligase	113	113	1	1	37881				1751	1751	1751	GCF_000007825_02163	GCF_000007845_02105	GCF_000008005_02154	GCF_000008165_02104	GCF_000008445_02104	GCF_000008505_02077	GCF_000011625_02063	GCF_000013065_02084	GCF_000015065_02085	GCF_000017425_01731	GCF_000018825_02048	GCF_000021205_02070	GCF_000021225_02112	GCF_000021305_02031	GCF_000021445_02401	GCF_000021785_02130	GCF_000022505_02133	GCF_000022865_02104	GCF_000092165_02074	GCF_000143605_02037	GCF_000161455_01913	GCF_000190515_02240	GCF_000193355_02160	GCF_000239195_02053	GCF_000258885_02100	GCF_000283675_02051	GCF_000292415_04888	GCF_000292455_01848	GCF_000292705_01612	GCF_000300475_01312		GCF_000338755_02403	GCF_000341665_02150	GCF_000496285_04781	GCF_000497525_02413	GCF_000512775_02142
iolA_1		Methylmalonate semialdehyde dehydrogenase [acylating]	113	113	1	1	31506				1175	1460	1457	GCF_000007825_02356	GCF_000007845_02340	GCF_000008005_02333	GCF_000008165_02339	GCF_000008445_02339	GCF_000008505_02273	GCF_000011625_02271	GCF_000013065_02276	GCF_000015065_02314		GCF_000018825_02254	GCF_000021205_02274	GCF_000021225_02368	GCF_000021305_02220	GCF_000021445_02166	GCF_000021785_02358	GCF_000022505_02358	GCF_000022865_02339	GCF_000092165_02263	GCF_000143605_02270	GCF_000161455_02111	GCF_000190515_02454	GCF_000193355_02369	GCF_000239195_02313	GCF_000258885_02334	GCF_000283675_02306	GCF_000292415_04699	GCF_000292455_01651	GCF_000292705_01799	GCF_000300475_01550	GCF_000306745_02374	GCF_000338755_02627	GCF_000341665_02357	GCF_000496285_05026	GCF_000497525_02627	GCF_000512775_02384
yngHB		Biotin/lipoyl attachment protein	113	113	1	1	32560				212	215	214	GCF_000007825_02555	GCF_000007845_02525	GCF_000008005_02483	GCF_000008165_02524	GCF_000008445_02524	GCF_000008505_02476	GCF_000011625_02448	GCF_000013065_02423	GCF_000015065_02521	GCF_000017425_01945	GCF_000018825_02453	GCF_000021205_02453	GCF_000021225_02513	GCF_000021305_02408	GCF_000021445_01981	GCF_000021785_02538	GCF_000022505_02551	GCF_000022865_02524	GCF_000092165_02462	GCF_000143605_02485	GCF_000161455_02201	GCF_000190515_02597	GCF_000193355_02583	GCF_000239195_02507	GCF_000258885_02518	GCF_000283675_02450	GCF_000292415_04497	GCF_000292455_01392	GCF_000292705_01988	GCF_000300475_01720	GCF_000306745_02589	GCF_000338755_03505	GCF_000341665_02572		GCF_000497525_02878	GCF_000512775_02572
satP		Succinate-acetate/proton symporter SatP	113	113	1	1	12303				617	644	620	GCF_000007825_03646	GCF_000007845_03520	GCF_000008005_03411	GCF_000008165_03520	GCF_000008445_03519	GCF_000008505_03480	GCF_000011625_03441	GCF_000013065_03341	GCF_000015065_03472		GCF_000018825_03351	GCF_000021205_03571	GCF_000021225_03428	GCF_000021305_03508	GCF_000021445_00991	GCF_000021785_03493	GCF_000022505_03509	GCF_000022865_03519	GCF_000092165_03504	GCF_000143605_03445	GCF_000161455_02946	GCF_000190515_03502	GCF_000193355_03620	GCF_000239195_03420	GCF_000258885_03512	GCF_000283675_03360	GCF_000292415_03605	GCF_000292455_00327	GCF_000292705_03084	GCF_000300475_02666	GCF_000306745_03619	GCF_000338755_03829	GCF_000341665_03594	GCF_000496285_00768	GCF_000497525_03932	GCF_000512775_03589
hutH		Histidine ammonia-lyase	113	113	1	1	12711				1517	1517	1517	GCF_000007825_03761	GCF_000007845_03628	GCF_000008005_03532	GCF_000008165_03627	GCF_000008445_03627	GCF_000008505_03590	GCF_000011625_03547	GCF_000013065_03460	GCF_000015065_03585		GCF_000018825_03446	GCF_000021205_03679	GCF_000021225_03552	GCF_000021305_03618	GCF_000021445_00881	GCF_000021785_03604	GCF_000022505_03636	GCF_000022865_03627	GCF_000092165_03612	GCF_000143605_03560	GCF_000161455_03078	GCF_000190515_03614	GCF_000193355_03731	GCF_000239195_03550	GCF_000258885_03620	GCF_000283675_03482	GCF_000292415_03485	GCF_000292455_00215	GCF_000292705_03252	GCF_000300475_02772	GCF_000306745_03730	GCF_000338755_03954	GCF_000341665_03703	GCF_000496285_00875	GCF_000497525_04064	GCF_000512775_03696
lexA		LexA repressor	113	113	1	1	12944				614	620	619	GCF_000007825_03798	GCF_000007845_03667	GCF_000008005_03575	GCF_000008165_03666	GCF_000008445_03666	GCF_000008505_03630	GCF_000011625_03588	GCF_000013065_03503	GCF_000015065_03624	GCF_000017425_02499	GCF_000018825_03484	GCF_000021205_03716	GCF_000021225_03612	GCF_000021305_03656	GCF_000021445_00842	GCF_000021785_03645	GCF_000022505_03675	GCF_000022865_03666	GCF_000092165_03650	GCF_000143605_03602	GCF_000161455_03040	GCF_000190515_03654	GCF_000193355_03771	GCF_000239195_03589	GCF_000258885_03660	GCF_000283675_03542	GCF_000292415_03444	GCF_000292455_00177	GCF_000292705_03290	GCF_000300475_02812	GCF_000306745_03769	GCF_000338755_03996	GCF_000341665_03741	GCF_000496285_00913	GCF_000497525_04104	GCF_000512775_03736
glnR		HTH-type transcriptional regulator GlnR	113	113	1	1	13482				389	389	389	GCF_000007825_03817	GCF_000007845_03741	GCF_000008005_03580	GCF_000008165_03740	GCF_000008445_03740	GCF_000008505_03635	GCF_000011625_03658	GCF_000013065_03508	GCF_000015065_03629	GCF_000017425_02534	GCF_000018825_03580	GCF_000021205_03721	GCF_000021225_03617	GCF_000021305_03671	GCF_000021445_00768	GCF_000021785_03650	GCF_000022505_03680	GCF_000022865_03740	GCF_000092165_03668	GCF_000143605_03613	GCF_000161455_03011	GCF_000190515_03661	GCF_000193355_03776	GCF_000239195_03594	GCF_000258885_03735	GCF_000283675_03547	GCF_000292415_03439	GCF_000292455_00172	GCF_000292705_03304	GCF_000300475_02842	GCF_000306745_03774	GCF_000338755_04001	GCF_000341665_03746	GCF_000496285_00954	GCF_000497525_04109	GCF_000512775_03812
hfq_2		RNA-binding protein Hfq	113	113	1	1	15117				218	224	223	GCF_000007825_03827	GCF_000007845_03750	GCF_000008005_03588	GCF_000008165_03749	GCF_000008445_03749	GCF_000008505_03643	GCF_000011625_03668	GCF_000013065_03516	GCF_000015065_03639	GCF_000017425_02543	GCF_000018825_03588	GCF_000021205_03729	GCF_000021225_03625	GCF_000021305_03679	GCF_000021445_00759	GCF_000021785_03658	GCF_000022505_03688	GCF_000022865_03749	GCF_000092165_03676	GCF_000143605_03621	GCF_000161455_03123	GCF_000190515_03669	GCF_000193355_03786	GCF_000239195_03602	GCF_000258885_03744	GCF_000283675_03555	GCF_000292415_03431	GCF_000292455_00164	GCF_000292705_03312	GCF_000300475_02855	GCF_000306745_03784	GCF_000338755_04010	GCF_000341665_03756	GCF_000496285_00964	GCF_000497525_04117	GCF_000512775_03821
tsf		Elongation factor Ts	113	113	1	1	14795				887	887	887	GCF_000007825_03941	GCF_000007845_03868	GCF_000008005_03705	GCF_000008165_03867	GCF_000008445_03867	GCF_000008505_03751	GCF_000011625_03781	GCF_000013065_03619	GCF_000015065_03755		GCF_000018825_03761	GCF_000021205_03839	GCF_000021225_03735	GCF_000021305_03847	GCF_000021445_00641	GCF_000021785_03772	GCF_000022505_03806	GCF_000022865_03867	GCF_000092165_03786	GCF_000143605_03736	GCF_000161455_03258	GCF_000190515_03784	GCF_000193355_03958	GCF_000239195_03716	GCF_000258885_03863	GCF_000283675_03664	GCF_000292415_03320	GCF_000292455_00024	GCF_000292705_03474	GCF_000300475_03025	GCF_000306745_03951	GCF_000338755_04119	GCF_000341665_03924	GCF_000496285_01079	GCF_000497525_04238	GCF_000512775_03944
group_12847		hypothetical protein	113	113	1	1	14500				266	266	266	GCF_000007825_04050	GCF_000007845_04044	GCF_000008005_03814	GCF_000008165_04043	GCF_000008445_04043	GCF_000008505_03858	GCF_000011625_03887	GCF_000013065_03727	GCF_000015065_03863		GCF_000018825_03870	GCF_000021205_03944	GCF_000021225_03906	GCF_000021305_03954	GCF_000021445_04058	GCF_000021785_03880	GCF_000022505_03913	GCF_000022865_04043	GCF_000092165_03893	GCF_000143605_03843	GCF_000161455_03371	GCF_000190515_03891	GCF_000193355_04067	GCF_000239195_03824	GCF_000258885_04039	GCF_000283675_03835	GCF_000292415_03212	GCF_000292455_06012	GCF_000292705_03580	GCF_000300475_03197	GCF_000306745_04060	GCF_000338755_04226	GCF_000341665_04032	GCF_000496285_01204	GCF_000497525_04407	GCF_000512775_04128
pbuO_3		Guanine/hypoxanthine permease PbuO	113	113	1	1	52106				1289	1289	1289	GCF_000007825_04207	GCF_000007845_04199	GCF_000008005_03978	GCF_000008165_04198	GCF_000008445_04198	GCF_000008505_04016	GCF_000011625_04042	GCF_000013065_03884	GCF_000015065_04016		GCF_000018825_04024	GCF_000021205_04100	GCF_000021225_04065	GCF_000021305_04112	GCF_000021445_04213	GCF_000021785_04037	GCF_000022505_04067	GCF_000022865_04198	GCF_000092165_04050	GCF_000143605_04001	GCF_000161455_03527	GCF_000190515_04049	GCF_000193355_04231	GCF_000239195_03978	GCF_000258885_04194	GCF_000283675_03994	GCF_000292415_03056	GCF_000292455_05856	GCF_000292705_03736	GCF_000300475_03358	GCF_000306745_04220	GCF_000338755_04392	GCF_000341665_04192	GCF_000496285_01365	GCF_000497525_04564	GCF_000512775_04285
deoB		Phosphopentomutase	113	113	1	1	52112				1184	1184	1184	GCF_000007825_04211	GCF_000007845_04203	GCF_000008005_03982	GCF_000008165_04202	GCF_000008445_04202	GCF_000008505_04020	GCF_000011625_04046	GCF_000013065_03888	GCF_000015065_04020		GCF_000018825_04028	GCF_000021205_04104	GCF_000021225_04069	GCF_000021305_04116	GCF_000021445_04217	GCF_000021785_04041	GCF_000022505_04071	GCF_000022865_04202	GCF_000092165_04054	GCF_000143605_04007	GCF_000161455_03531	GCF_000190515_04053	GCF_000193355_04235	GCF_000239195_03982	GCF_000258885_04198	GCF_000283675_04000	GCF_000292415_03052	GCF_000292455_05852	GCF_000292705_03740	GCF_000300475_03362	GCF_000306745_04224	GCF_000338755_04396	GCF_000341665_04196	GCF_000496285_01369	GCF_000497525_04568	GCF_000512775_04289
group_12884		hypothetical protein	113	113	1	1	52368				392	392	392	GCF_000007825_04304	GCF_000007845_04293	GCF_000008005_04073	GCF_000008165_04292	GCF_000008445_04292	GCF_000008505_04117	GCF_000011625_04137	GCF_000013065_03975	GCF_000015065_04108		GCF_000018825_04142	GCF_000021205_04197	GCF_000021225_04156	GCF_000021305_04209	GCF_000021445_04307	GCF_000021785_04130	GCF_000022505_04159	GCF_000022865_04292	GCF_000092165_04148	GCF_000143605_04095	GCF_000161455_03653	GCF_000190515_04150	GCF_000193355_04336	GCF_000239195_04070	GCF_000258885_04288	GCF_000283675_04087	GCF_000292415_02958	GCF_000292455_05757	GCF_000292705_03849	GCF_000300475_03455	GCF_000306745_04323	GCF_000338755_04488	GCF_000341665_04296	GCF_000496285_01462	GCF_000497525_04661	GCF_000512775_04377
gcvPA		putative glycine dehydrogenase (decarboxylating) subunit 1	113	113	1	1	52549				1343	1343	1343	GCF_000007825_04350	GCF_000007845_04337	GCF_000008005_04120	GCF_000008165_04335	GCF_000008445_04336	GCF_000008505_04163	GCF_000011625_04183	GCF_000013065_04017	GCF_000015065_04153		GCF_000018825_04186	GCF_000021205_04243	GCF_000021225_04200	GCF_000021305_04248	GCF_000021445_04350	GCF_000021785_04173	GCF_000022505_04204	GCF_000022865_04336	GCF_000092165_04185	GCF_000143605_04140	GCF_000161455_03610	GCF_000190515_04193	GCF_000193355_04382	GCF_000239195_04115	GCF_000258885_04331	GCF_000283675_04131	GCF_000292415_02912	GCF_000292455_05713	GCF_000292705_03888	GCF_000300475_03500	GCF_000306745_04368	GCF_000338755_04534	GCF_000341665_04341	GCF_000496285_01508	GCF_000497525_04708	GCF_000512775_04422
rapA_2		RNA polymerase-associated protein RapA	113	113	1	1	52552				1682	1682	1682	GCF_000007825_04352	GCF_000007845_04339	GCF_000008005_04122	GCF_000008165_04337	GCF_000008445_04338	GCF_000008505_04165	GCF_000011625_04185	GCF_000013065_04019	GCF_000015065_04155		GCF_000018825_04188	GCF_000021205_04245	GCF_000021225_04202	GCF_000021305_04250	GCF_000021445_04352	GCF_000021785_04175	GCF_000022505_04206	GCF_000022865_04338	GCF_000092165_04187	GCF_000143605_04142	GCF_000161455_03608	GCF_000190515_04195	GCF_000193355_04384	GCF_000239195_04117	GCF_000258885_04333	GCF_000283675_04133	GCF_000292415_02910	GCF_000292455_05711	GCF_000292705_03890	GCF_000300475_03502	GCF_000306745_04370	GCF_000338755_04536	GCF_000341665_04343	GCF_000496285_01510	GCF_000497525_04710	GCF_000512775_04424
pcm		Protein-L-isoaspartate O-methyltransferase	113	113	1	1	52975				641	641	641	GCF_000007825_04505	GCF_000007845_04491	GCF_000008005_04273	GCF_000008165_04489	GCF_000008445_04490	GCF_000008505_04316	GCF_000011625_04336	GCF_000013065_04172	GCF_000015065_04305		GCF_000018825_04333	GCF_000021205_04399	GCF_000021225_04352	GCF_000021305_04407	GCF_000021445_04504	GCF_000021785_04382	GCF_000022505_04354	GCF_000022865_04489	GCF_000092165_04358	GCF_000143605_04316	GCF_000161455_03856	GCF_000190515_04342	GCF_000193355_04537	GCF_000239195_04265	GCF_000258885_04485	GCF_000283675_04283	GCF_000292415_02760	GCF_000292455_05494	GCF_000292705_04090	GCF_000300475_03653	GCF_000306745_04523	GCF_000338755_04691	GCF_000341665_04496	GCF_000496285_01662	GCF_000497525_04914	GCF_000512775_04583
rplT		50S ribosomal protein L20	113	113	1	1	53534				251	356	355	GCF_000007825_04709	GCF_000007845_04688	GCF_000008005_04499	GCF_000008165_04686	GCF_000008445_04687	GCF_000008505_04509	GCF_000011625_04533	GCF_000013065_04393	GCF_000015065_04501		GCF_000018825_04510	GCF_000021205_04578	GCF_000021225_04531	GCF_000021305_04585	GCF_000021445_04702	GCF_000021785_04607	GCF_000022505_04538	GCF_000022865_04686	GCF_000092165_04536	GCF_000143605_04506	GCF_000161455_04066	GCF_000190515_04523	GCF_000193355_04737	GCF_000239195_04483	GCF_000258885_04681	GCF_000283675_04462	GCF_000292415_02572	GCF_000292455_05259	GCF_000292705_04269	GCF_000300475_03832	GCF_000306745_04724	GCF_000338755_04867	GCF_000341665_04696	GCF_000496285_01857	GCF_000497525_05098	GCF_000512775_04786
argG		Argininosuccinate synthase	113	113	1	1	53747				1205	1205	1205	GCF_000007825_04766	GCF_000007845_04747	GCF_000008005_04557	GCF_000008165_04745	GCF_000008445_04746	GCF_000008505_04571	GCF_000011625_04595	GCF_000013065_04461	GCF_000015065_04563		GCF_000018825_04565	GCF_000021205_04635	GCF_000021225_04595	GCF_000021305_04642	GCF_000021445_04762	GCF_000021785_04666	GCF_000022505_04599	GCF_000022865_04745	GCF_000092165_04594	GCF_000143605_04567	GCF_000161455_04007	GCF_000190515_04580	GCF_000193355_04795	GCF_000239195_04544	GCF_000258885_04740	GCF_000283675_04526	GCF_000292415_02510	GCF_000292455_05200	GCF_000292705_04326	GCF_000300475_03889	GCF_000306745_04782	GCF_000338755_04924	GCF_000341665_04754	GCF_000496285_01914	GCF_000497525_05156	GCF_000512775_04845
leuS		Leucine--tRNA ligase	113	113	1	1	54155				2408	2408	2408	GCF_000007825_04873	GCF_000007845_04855	GCF_000008005_04667	GCF_000008165_04853	GCF_000008445_04854	GCF_000008505_04678	GCF_000011625_04710	GCF_000013065_04570	GCF_000015065_04674		GCF_000018825_04673	GCF_000021205_04747	GCF_000021225_04700	GCF_000021305_04751	GCF_000021445_04871	GCF_000021785_04774	GCF_000022505_04714	GCF_000022865_04853	GCF_000092165_04707	GCF_000143605_04680	GCF_000161455_04180	GCF_000190515_04689	GCF_000193355_04905	GCF_000239195_04654	GCF_000258885_04848	GCF_000283675_04631	GCF_000292415_02397	GCF_000292455_05091	GCF_000292705_04432	GCF_000300475_03999	GCF_000306745_04893	GCF_000338755_05047	GCF_000341665_04864	GCF_000496285_02029	GCF_000497525_05286	GCF_000512775_04956
cydB_2		Cytochrome bd-I ubiquinol oxidase subunit 2	113	113	1	1	33446				1028	1028	1028	GCF_000007825_04931	GCF_000007845_04912	GCF_000008005_04731	GCF_000008165_04910	GCF_000008445_04911	GCF_000008505_04736	GCF_000011625_04772	GCF_000013065_04627	GCF_000015065_04738		GCF_000018825_04732	GCF_000021205_04813	GCF_000021225_04757	GCF_000021305_04818	GCF_000021445_04929	GCF_000021785_04829	GCF_000022505_04774	GCF_000022865_04910	GCF_000092165_04766	GCF_000143605_04736	GCF_000161455_04300	GCF_000190515_04751	GCF_000193355_04972	GCF_000239195_04716	GCF_000258885_04905	GCF_000283675_04688	GCF_000292415_02331	GCF_000292455_05023	GCF_000292705_04497	GCF_000300475_04064	GCF_000306745_04959	GCF_000338755_05107	GCF_000341665_04931	GCF_000496285_02087	GCF_000497525_05352	GCF_000512775_05015
group_12974		hypothetical protein	113	113	1	1	33996				239	239	239	GCF_000007825_05084	GCF_000007845_05054	GCF_000008005_04872	GCF_000008165_05051	GCF_000008445_05053	GCF_000008505_04879	GCF_000011625_04916	GCF_000013065_04770	GCF_000015065_04882		GCF_000018825_04884	GCF_000021205_04968	GCF_000021225_04900	GCF_000021305_04969	GCF_000021445_05070	GCF_000021785_04963	GCF_000022505_04919	GCF_000022865_05052	GCF_000092165_04915	GCF_000143605_04889	GCF_000161455_04362	GCF_000190515_04944	GCF_000193355_05170	GCF_000239195_04851	GCF_000258885_05046	GCF_000283675_04831	GCF_000292415_02190	GCF_000292455_04870	GCF_000292705_04649	GCF_000300475_04189	GCF_000306745_05165	GCF_000338755_05324	GCF_000341665_05126	GCF_000496285_02233	GCF_000497525_05548	GCF_000512775_05157
group_12980		hypothetical protein	113	113	1	1	34111				302	302	302	GCF_000007825_05121	GCF_000007845_05089	GCF_000008005_04907	GCF_000008165_05086	GCF_000008445_05088	GCF_000008505_04914	GCF_000011625_04947	GCF_000013065_04806	GCF_000015065_04915		GCF_000018825_04925	GCF_000021205_05008	GCF_000021225_04935	GCF_000021305_05010	GCF_000021445_05105	GCF_000021785_04995	GCF_000022505_04952	GCF_000022865_05087	GCF_000092165_04948	GCF_000143605_04924	GCF_000161455_04396	GCF_000190515_04981	GCF_000193355_05206	GCF_000239195_04885	GCF_000258885_05081	GCF_000283675_04866	GCF_000292415_02153	GCF_000292455_04828	GCF_000292705_04688	GCF_000300475_04223	GCF_000306745_05200	GCF_000338755_05366	GCF_000341665_05162	GCF_000496285_02271	GCF_000497525_05586	GCF_000512775_05193
group_12993		hypothetical protein	113	113	1	1	34348				314	317	316	GCF_000007825_05184	GCF_000007845_05155	GCF_000008005_04972	GCF_000008165_05152	GCF_000008445_05154	GCF_000008505_04981	GCF_000011625_05017	GCF_000013065_04875	GCF_000015065_04992		GCF_000018825_04991	GCF_000021205_05073	GCF_000021225_05008	GCF_000021305_05068	GCF_000021445_05171	GCF_000021785_05064	GCF_000022505_05030	GCF_000022865_05153	GCF_000092165_05012	GCF_000143605_04991	GCF_000161455_04459	GCF_000190515_05055	GCF_000193355_05275	GCF_000239195_04961	GCF_000258885_05148	GCF_000283675_04939	GCF_000292415_02089	GCF_000292455_04717	GCF_000292705_04746	GCF_000300475_04284	GCF_000306745_05265	GCF_000338755_05426	GCF_000341665_05227	GCF_000496285_02330	GCF_000497525_05655	GCF_000512775_05259
cspA_3		Cold shock protein CspA	113	113	1	1	3851				197	203	202	GCF_000007825_05343	GCF_000007845_05288	GCF_000008005_05081	GCF_000008165_05285	GCF_000008445_05288	GCF_000008505_05101	GCF_000011625_05132	GCF_000013065_05026	GCF_000015065_05110		GCF_000018825_05109	GCF_000021205_05191	GCF_000021225_05155	GCF_000021305_05185	GCF_000021445_05305	GCF_000021785_05189	GCF_000022505_05156	GCF_000022865_05287	GCF_000092165_05159	GCF_000143605_05117	GCF_000161455_04585	GCF_000190515_05217	GCF_000193355_05393	GCF_000239195_05088	GCF_000258885_05283	GCF_000283675_05085	GCF_000292415_01970	GCF_000292455_04527	GCF_000292705_04865	GCF_000300475_04401	GCF_000306745_05383	GCF_000338755_05609	GCF_000341665_05345	GCF_000496285_02452	GCF_000497525_05857	GCF_000512775_05396
nuoH		NADH-quinone oxidoreductase subunit H	113	113	1	1	58115				872	1001	999	GCF_000007825_05454	GCF_000007845_05395	GCF_000008005_05192	GCF_000008165_05392	GCF_000008445_05395	GCF_000008505_05211	GCF_000011625_05245	GCF_000013065_05147	GCF_000015065_05226		GCF_000018825_05216	GCF_000021205_05293	GCF_000021225_05270	GCF_000021305_05293	GCF_000021445_05410	GCF_000021785_05292	GCF_000022505_05272	GCF_000022865_05394	GCF_000092165_05273	GCF_000143605_05228	GCF_000161455_04698	GCF_000190515_05324	GCF_000193355_05511	GCF_000239195_05203	GCF_000258885_05389	GCF_000283675_05200	GCF_000292415_01860	GCF_000292455_04424	GCF_000292705_04969	GCF_000300475_04507	GCF_000306745_05499	GCF_000338755_05714	GCF_000341665_05461	GCF_000496285_02558	GCF_000497525_06016	GCF_000512775_05505
nqo4		NADH-quinone oxidoreductase subunit 4	113	113	1	1	58117				1100	1100	1100	GCF_000007825_05455	GCF_000007845_05396	GCF_000008005_05193	GCF_000008165_05393	GCF_000008445_05396	GCF_000008505_05212	GCF_000011625_05246	GCF_000013065_05148	GCF_000015065_05227		GCF_000018825_05217	GCF_000021205_05294	GCF_000021225_05271	GCF_000021305_05294	GCF_000021445_05411	GCF_000021785_05293	GCF_000022505_05273	GCF_000022865_05395	GCF_000092165_05274	GCF_000143605_05229	GCF_000161455_04699	GCF_000190515_05325	GCF_000193355_05512	GCF_000239195_05204	GCF_000258885_05390	GCF_000283675_05201	GCF_000292415_01859	GCF_000292455_04423	GCF_000292705_04970	GCF_000300475_04508	GCF_000306745_05500	GCF_000338755_05715	GCF_000341665_05462	GCF_000496285_02559	GCF_000497525_06017	GCF_000512775_05506
atpC		ATP synthase epsilon chain	113	113	1	1	58128				401	401	401	GCF_000007825_05463	GCF_000007845_05403	GCF_000008005_05200	GCF_000008165_05400	GCF_000008445_05403	GCF_000008505_05219	GCF_000011625_05253	GCF_000013065_05155	GCF_000015065_05234		GCF_000018825_05224	GCF_000021205_05301	GCF_000021225_05279	GCF_000021305_05301	GCF_000021445_05418	GCF_000021785_05300	GCF_000022505_05280	GCF_000022865_05402	GCF_000092165_05282	GCF_000143605_05236	GCF_000161455_04705	GCF_000190515_05332	GCF_000193355_05519	GCF_000239195_05211	GCF_000258885_05397	GCF_000283675_05209	GCF_000292415_01852	GCF_000292455_04416	GCF_000292705_04977	GCF_000300475_04515	GCF_000306745_05507	GCF_000338755_05723	GCF_000341665_05469	GCF_000496285_02566	GCF_000497525_06024	GCF_000512775_05513
group_13041		hypothetical protein	113	113	1	1	58328				290	293	292	GCF_000007825_05557	GCF_000007845_05498	GCF_000008005_05291	GCF_000008165_05495	GCF_000008445_05498	GCF_000008505_05311	GCF_000011625_05345	GCF_000013065_05247	GCF_000015065_05326		GCF_000018825_05313	GCF_000021205_05393	GCF_000021225_05370	GCF_000021305_05392	GCF_000021445_05512	GCF_000021785_05392	GCF_000022505_05375	GCF_000022865_05497	GCF_000092165_05375	GCF_000143605_05328	GCF_000161455_04791	GCF_000190515_05424	GCF_000193355_05610	GCF_000239195_05307	GCF_000258885_05490	GCF_000283675_05300	GCF_000292415_01760	GCF_000292455_04324	GCF_000292705_05087	GCF_000300475_04606	GCF_000306745_05598	GCF_000338755_05821	GCF_000341665_05563	GCF_000496285_02654	GCF_000497525_06120	GCF_000512775_05613
rsmG		Ribosomal RNA small subunit methyltransferase G	113	113	1	1	58722				719	719	719	GCF_000007825_05646	GCF_000007845_05586	GCF_000008005_05394	GCF_000008165_05584	GCF_000008445_05586	GCF_000008505_05399	GCF_000011625_05432	GCF_000013065_05341	GCF_000015065_05411		GCF_000018825_05402	GCF_000021205_05479	GCF_000021225_05460	GCF_000021305_05495	GCF_000021445_05600	GCF_000021785_05491	GCF_000022505_05460	GCF_000022865_05585	GCF_000092165_05469	GCF_000143605_05423	GCF_000161455_04883	GCF_000190515_05516	GCF_000193355_05698	GCF_000239195_05392	GCF_000258885_05579	GCF_000283675_05390	GCF_000292415_01659	GCF_000292455_04224	GCF_000292705_05203	GCF_000300475_04693	GCF_000306745_05685	GCF_000338755_05912	GCF_000341665_05650	GCF_000496285_02742	GCF_000497525_06208	GCF_000512775_05706
group_14029		hypothetical protein	113	113	1	1	10126				245	248	245	GCF_000007825_03090	GCF_000007845_02971	GCF_000008005_02951	GCF_000008165_02971	GCF_000008445_02970	GCF_000008505_02912	GCF_000011625_02907	GCF_000013065_02827	GCF_000015065_02959		GCF_000018825_02916	GCF_000021205_02948	GCF_000021225_02936	GCF_000021305_02979	GCF_000021445_01536	GCF_000021785_02970	GCF_000022505_02986	GCF_000022865_02970	GCF_000092165_02953	GCF_000143605_02922	GCF_000161455_02546	GCF_000190515_03043	GCF_000193355_03123	GCF_000239195_02889	GCF_000258885_02965	GCF_000283675_02871	GCF_000292415_04046	GCF_000292455_00854	GCF_000292705_02498	GCF_000300475_02183	GCF_000306745_03125	GCF_000338755_03015	GCF_000341665_03103	GCF_000496285_00299	GCF_000497525_03362	GCF_000512775_03031
yutF		Acid sugar phosphatase	113	113	1	1	34071				764	767	764	GCF_000007825_05105	GCF_000007845_05073	GCF_000008005_04891	GCF_000008165_05070	GCF_000008445_05072	GCF_000008505_04897	GCF_000011625_04931	GCF_000013065_04790	GCF_000015065_04899		GCF_000018825_04907	GCF_000021205_04991	GCF_000021225_04919	GCF_000021305_04994	GCF_000021445_05089	GCF_000021785_04979	GCF_000022505_04936	GCF_000022865_05071	GCF_000092165_04932	GCF_000143605_04907	GCF_000161455_04386	GCF_000190515_04964	GCF_000193355_05189	GCF_000239195_04869	GCF_000258885_05065	GCF_000283675_04850	GCF_000292415_02169	GCF_000292455_04844	GCF_000292705_04672	GCF_000300475_04206	GCF_000306745_05183	GCF_000338755_05349	GCF_000341665_05145	GCF_000496285_02254	GCF_000497525_05568	GCF_000512775_05177
ecsA_1		ABC-type transporter ATP-binding protein EcsA	113	113	1	1	2221				725	743	731	GCF_000007825_01073	GCF_000007845_01098	GCF_000008005_01172	GCF_000008165_01098	GCF_000008445_01097	GCF_000008505_01091	GCF_000011625_01081	GCF_000013065_01109	GCF_000015065_01082		GCF_000018825_01070	GCF_000021205_01070	GCF_000021225_01158	GCF_000021305_01047	GCF_000021445_03413	GCF_000021785_01126	GCF_000022505_01044	GCF_000022865_01097	GCF_000092165_01071	GCF_000143605_01070	GCF_000161455_00943	GCF_000190515_01238	GCF_000193355_01099	GCF_000239195_01049	GCF_000258885_01095	GCF_000283675_01102	GCF_000292415_00601	GCF_000292455_03107	GCF_000292705_00622	GCF_000300475_00292	GCF_000306745_01109	GCF_000338755_01283	GCF_000341665_01092	GCF_000496285_03792	GCF_000497525_01355	GCF_000512775_01114
pdxS		Pyridoxal 5'-phosphate synthase subunit PdxS	113	113	1	1	58749				818	887	886	GCF_000007825_00015	GCF_000007845_00015	GCF_000008005_00015	GCF_000008165_00015	GCF_000008445_00015	GCF_000008505_00015	GCF_000011625_00015	GCF_000013065_00015	GCF_000015065_00015	GCF_000017425_00015	GCF_000018825_00015	GCF_000021205_00015	GCF_000021225_00015	GCF_000021305_00015	GCF_000021445_00015	GCF_000021785_00015	GCF_000022505_00015	GCF_000022865_00015	GCF_000092165_00013	GCF_000143605_00015	GCF_000161455_00014	GCF_000190515_00015	GCF_000193355_00013	GCF_000239195_00016	GCF_000258885_00015	GCF_000283675_00015	GCF_000292415_01638	GCF_000292455_04203	GCF_000292705_05222	GCF_000300475_04712	GCF_000306745_00015	GCF_000338755_00015	GCF_000341665_00013	GCF_000496285_02763	GCF_000497525_00015	GCF_000512775_00013
recR		Recombination protein RecR	113	113	1	1	58764				596	596	596	GCF_000007825_00027	GCF_000007845_00026	GCF_000008005_00026	GCF_000008165_00026	GCF_000008445_00026	GCF_000008505_00026	GCF_000011625_00026	GCF_000013065_00027	GCF_000015065_00026	GCF_000017425_00026	GCF_000018825_00026	GCF_000021205_00026	GCF_000021225_00026	GCF_000021305_00027	GCF_000021445_00026	GCF_000021785_00026	GCF_000022505_00026	GCF_000022865_00026	GCF_000092165_00024	GCF_000143605_00026	GCF_000161455_00003	GCF_000190515_00026	GCF_000193355_00024	GCF_000239195_00027	GCF_000258885_00026	GCF_000283675_00026	GCF_000292415_01627	GCF_000292455_04191	GCF_000292705_05233	GCF_000300475_04723	GCF_000306745_00026	GCF_000338755_00026	GCF_000341665_00024	GCF_000496285_02774	GCF_000497525_00026	GCF_000512775_00024
rplC		50S ribosomal protein L3	113	113	1	1	56828				632	632	632	GCF_000007825_00133	GCF_000007845_00120	GCF_000008005_00120	GCF_000008165_00120	GCF_000008445_00120	GCF_000008505_00132	GCF_000011625_00120	GCF_000013065_00119	GCF_000015065_00132		GCF_000018825_00132	GCF_000021205_00132	GCF_000021225_00133	GCF_000021305_00121	GCF_000021445_00120	GCF_000021785_00122	GCF_000022505_00132	GCF_000022865_00120	GCF_000092165_00128	GCF_000143605_00132	GCF_000161455_00119	GCF_000190515_00132	GCF_000193355_00121	GCF_000239195_00134	GCF_000258885_00120	GCF_000283675_00132	GCF_000292415_01521	GCF_000292455_04097	GCF_000292705_05337	GCF_000300475_04814	GCF_000306745_00132	GCF_000338755_00121	GCF_000341665_00121	GCF_000496285_02869	GCF_000497525_00125	GCF_000512775_00119
group_15597		hypothetical protein	113	113	1	1	55076				146	149	146	GCF_000007825_00466	GCF_000007845_00458	GCF_000008005_00558	GCF_000008165_00458	GCF_000008445_00458	GCF_000008505_00473	GCF_000011625_00464	GCF_000013065_00498	GCF_000015065_00492		GCF_000018825_00465	GCF_000021205_00481	GCF_000021225_00506	GCF_000021305_00457	GCF_000021445_00465	GCF_000021785_00470	GCF_000022505_00470	GCF_000022865_00458	GCF_000092165_00476	GCF_000143605_00456	GCF_000161455_00383	GCF_000190515_00577	GCF_000193355_00465	GCF_000239195_00467	GCF_000258885_00455	GCF_000283675_00505	GCF_000292415_01173	GCF_000292455_03749	GCF_000292705_00020	GCF_000300475_05186	GCF_000306745_00477	GCF_000338755_00602	GCF_000341665_00460	GCF_000496285_03206	GCF_000497525_00576	GCF_000512775_00464
trmL		tRNA (cytidine(34)-2'-O)-methyltransferase	113	113	1	1	54797				236	488	485	GCF_000007825_00556	GCF_000007845_00602	GCF_000008005_00643	GCF_000008165_00602	GCF_000008445_00603	GCF_000008505_00558	GCF_000011625_00549	GCF_000013065_00602	GCF_000015065_00585		GCF_000018825_00550	GCF_000021205_00579	GCF_000021225_00592	GCF_000021305_00543	GCF_000021445_03911	GCF_000021785_00553	GCF_000022505_00555	GCF_000022865_00603	GCF_000092165_00562	GCF_000143605_00541	GCF_000161455_00477	GCF_000190515_00660	GCF_000193355_00549	GCF_000239195_00560	GCF_000258885_00599	GCF_000283675_00591	GCF_000292415_01090	GCF_000292455_03663	GCF_000292705_00106	GCF_000300475_05331	GCF_000306745_00561	GCF_000338755_00689	GCF_000341665_00544	GCF_000496285_03295	GCF_000497525_00661	GCF_000512775_00613
nirQ		Denitrification regulatory protein NirQ	113	113	1	1	54511				893	893	893	GCF_000007825_00635	GCF_000007845_00679	GCF_000008005_00725	GCF_000008165_00680	GCF_000008445_00680	GCF_000008505_00636	GCF_000011625_00631	GCF_000013065_00679	GCF_000015065_00660		GCF_000018825_00628	GCF_000021205_00656	GCF_000021225_00720	GCF_000021305_00620	GCF_000021445_03835	GCF_000021785_00685	GCF_000022505_00627	GCF_000022865_00680	GCF_000092165_00638	GCF_000143605_00617	GCF_000161455_00570	GCF_000190515_00742	GCF_000193355_00625	GCF_000239195_00634	GCF_000258885_00676	GCF_000283675_00664	GCF_000292415_01014	GCF_000292455_03584	GCF_000292705_00184	GCF_000300475_05408	GCF_000306745_00639	GCF_000338755_00771	GCF_000341665_00622	GCF_000496285_03371	GCF_000497525_00738	GCF_000512775_00690
ppnKA		NAD kinase 1	113	113	1	1	42532				797	797	797	GCF_000007825_01227	GCF_000007845_01243	GCF_000008005_01333	GCF_000008165_01243	GCF_000008445_01242	GCF_000008505_01228	GCF_000011625_01226	GCF_000013065_01260	GCF_000015065_01228		GCF_000018825_01214	GCF_000021205_01236	GCF_000021225_01301	GCF_000021305_01175	GCF_000021445_03270	GCF_000021785_01283	GCF_000022505_01202	GCF_000022865_01242	GCF_000092165_01220	GCF_000143605_01224	GCF_000161455_01073	GCF_000190515_01407	GCF_000193355_01243	GCF_000239195_01195	GCF_000258885_01240	GCF_000283675_01245	GCF_000292415_00459	GCF_000292455_02916	GCF_000292705_00768	GCF_000300475_00424	GCF_000306745_01253	GCF_000338755_01500	GCF_000341665_01234	GCF_000496285_03921	GCF_000497525_01503	GCF_000512775_01262
lutB		Lactate utilization protein B	113	113	1	1	42912				1421	1421	1421	GCF_000007825_01332	GCF_000007845_01336	GCF_000008005_01424	GCF_000008165_01336	GCF_000008445_01335	GCF_000008505_01318	GCF_000011625_01325	GCF_000013065_01367	GCF_000015065_01347		GCF_000018825_01322	GCF_000021205_01333	GCF_000021225_01394	GCF_000021305_01268	GCF_000021445_03177	GCF_000021785_01394	GCF_000022505_01312	GCF_000022865_01335	GCF_000092165_01314	GCF_000143605_01318	GCF_000161455_01197	GCF_000190515_01503	GCF_000193355_01342	GCF_000239195_01306	GCF_000258885_01333	GCF_000283675_01338	GCF_000292415_00368	GCF_000292455_02810	GCF_000292705_00863	GCF_000300475_00534	GCF_000306745_01349	GCF_000338755_01600	GCF_000341665_01330	GCF_000496285_04024	GCF_000497525_01602	GCF_000512775_01358
ilvH_1		Acetolactate synthase small subunit	113	113	1	1	43223				509	512	509	GCF_000007825_01425	GCF_000007845_01437	GCF_000008005_01519	GCF_000008165_01437	GCF_000008445_01436	GCF_000008505_01412	GCF_000011625_01418	GCF_000013065_01462	GCF_000015065_01442		GCF_000018825_01424	GCF_000021205_01425	GCF_000021225_01489	GCF_000021305_01360	GCF_000021445_03074	GCF_000021785_01488	GCF_000022505_01407	GCF_000022865_01436	GCF_000092165_01406	GCF_000143605_01416	GCF_000161455_01293	GCF_000190515_01598	GCF_000193355_01435	GCF_000239195_01401	GCF_000258885_01434	GCF_000283675_01432	GCF_000292415_00271	GCF_000292455_02718	GCF_000292705_00955	GCF_000300475_00635	GCF_000306745_01441	GCF_000338755_01694	GCF_000341665_01424	GCF_000496285_04125	GCF_000497525_01698	GCF_000512775_01459
group_15698		hypothetical protein	113	113	1	1	43331				620	620	620	GCF_000007825_01480	GCF_000007845_01491	GCF_000008005_01572	GCF_000008165_01492	GCF_000008445_01490	GCF_000008505_01468	GCF_000011625_01472	GCF_000013065_01516	GCF_000015065_01496		GCF_000018825_01479	GCF_000021205_01480	GCF_000021225_01543	GCF_000021305_01415	GCF_000021445_03020	GCF_000021785_01545	GCF_000022505_01463	GCF_000022865_01490	GCF_000092165_01461	GCF_000143605_01471	GCF_000161455_01347	GCF_000190515_01652	GCF_000193355_01492	GCF_000239195_01456	GCF_000258885_01488	GCF_000283675_01486	GCF_000292415_00218	GCF_000292455_02663	GCF_000292705_01010	GCF_000300475_00689	GCF_000306745_01496	GCF_000338755_01748	GCF_000341665_01479	GCF_000496285_04179	GCF_000497525_01754	GCF_000512775_01514
petC		Cytochrome b6-f complex iron-sulfur subunit	113	113	1	1	43526				512	512	512	GCF_000007825_01550	GCF_000007845_01560	GCF_000008005_01642	GCF_000008165_01561	GCF_000008445_01559	GCF_000008505_01537	GCF_000011625_01541	GCF_000013065_01584	GCF_000015065_01564		GCF_000018825_01549	GCF_000021205_01548	GCF_000021225_01611	GCF_000021305_01483	GCF_000021445_02950	GCF_000021785_01614	GCF_000022505_01532	GCF_000022865_01559	GCF_000092165_01529	GCF_000143605_01540	GCF_000161455_01420	GCF_000190515_01719	GCF_000193355_01561	GCF_000239195_01525	GCF_000258885_01557	GCF_000283675_01554	GCF_000292415_00150	GCF_000292455_02595	GCF_000292705_01078	GCF_000300475_00757	GCF_000306745_01564	GCF_000338755_01817	GCF_000341665_01547	GCF_000496285_04248	GCF_000497525_01823	GCF_000512775_01584
pucK		Uric acid permease PucK	113	113	1	1	43684				1316	1322	1321	GCF_000007825_01599	GCF_000007845_01606	GCF_000008005_01687	GCF_000008165_01607	GCF_000008445_01605	GCF_000008505_01583	GCF_000011625_01587	GCF_000013065_01629	GCF_000015065_01610		GCF_000018825_01593	GCF_000021205_01593	GCF_000021225_01658	GCF_000021305_01529	GCF_000021445_02904	GCF_000021785_01660	GCF_000022505_01578	GCF_000022865_01605	GCF_000092165_01582	GCF_000143605_01586	GCF_000161455_01468	GCF_000190515_01765	GCF_000193355_01606	GCF_000239195_01571	GCF_000258885_01603	GCF_000283675_01601	GCF_000292415_00105	GCF_000292455_02548	GCF_000292705_01124	GCF_000300475_00820	GCF_000306745_01608	GCF_000338755_01865	GCF_000341665_01592	GCF_000496285_04295	GCF_000497525_01869	GCF_000512775_01632
hutI		Imidazolonepropionase	113	113	1	1	12696				1271	1271	1271	GCF_000007825_03759	GCF_000007845_03626	GCF_000008005_03530	GCF_000008165_03625	GCF_000008445_03625	GCF_000008505_03588	GCF_000011625_03545	GCF_000013065_03458	GCF_000015065_03583		GCF_000018825_03444	GCF_000021205_03677	GCF_000021225_03550	GCF_000021305_03616	GCF_000021445_00883	GCF_000021785_03602	GCF_000022505_03634	GCF_000022865_03625	GCF_000092165_03610	GCF_000143605_03558	GCF_000161455_03080	GCF_000190515_03612	GCF_000193355_03729	GCF_000239195_03548	GCF_000258885_03618	GCF_000283675_03480	GCF_000292415_03487	GCF_000292455_00217	GCF_000292705_03250	GCF_000300475_02770	GCF_000306745_03728	GCF_000338755_03952	GCF_000341665_03701	GCF_000496285_00873	GCF_000497525_04062	GCF_000512775_03694
gmk		Guanylate kinase	113	113	1	1	14712				617	617	617	GCF_000007825_03986	GCF_000007845_03913	GCF_000008005_03751	GCF_000008165_03912	GCF_000008445_03912	GCF_000008505_03796	GCF_000011625_03826	GCF_000013065_03665	GCF_000015065_03800		GCF_000018825_03806	GCF_000021205_03884	GCF_000021225_03780	GCF_000021305_03892	GCF_000021445_00596	GCF_000021785_03819	GCF_000022505_03851	GCF_000022865_03912	GCF_000092165_03831	GCF_000143605_03782	GCF_000161455_03303	GCF_000190515_03829	GCF_000193355_04004	GCF_000239195_03762	GCF_000258885_03908	GCF_000283675_03709	GCF_000292415_03275	GCF_000292455_06142	GCF_000292705_03519	GCF_000300475_03070	GCF_000306745_03997	GCF_000338755_04166	GCF_000341665_03969	GCF_000496285_01126	GCF_000497525_04284	GCF_000512775_03993
pdp_2		Pyrimidine-nucleoside phosphorylase	113	113	1	1	52109				1304	1304	1304	GCF_000007825_04209	GCF_000007845_04201	GCF_000008005_03980	GCF_000008165_04200	GCF_000008445_04200	GCF_000008505_04018	GCF_000011625_04044	GCF_000013065_03886	GCF_000015065_04018		GCF_000018825_04026	GCF_000021205_04102	GCF_000021225_04067	GCF_000021305_04114	GCF_000021445_04215	GCF_000021785_04039	GCF_000022505_04069	GCF_000022865_04200	GCF_000092165_04052	GCF_000143605_04005	GCF_000161455_03529	GCF_000190515_04051	GCF_000193355_04233	GCF_000239195_03980	GCF_000258885_04196	GCF_000283675_03998	GCF_000292415_03054	GCF_000292455_05854	GCF_000292705_03738	GCF_000300475_03360	GCF_000306745_04222	GCF_000338755_04394	GCF_000341665_04194	GCF_000496285_01367	GCF_000497525_04566	GCF_000512775_04287
lipM		Octanoyltransferase LipM	113	113	1	1	52463				836	836	836	GCF_000007825_04332	GCF_000007845_04319	GCF_000008005_04102	GCF_000008165_04318	GCF_000008445_04318	GCF_000008505_04146	GCF_000011625_04165	GCF_000013065_04000	GCF_000015065_04136		GCF_000018825_04169	GCF_000021205_04225	GCF_000021225_04183	GCF_000021305_04236	GCF_000021445_04333	GCF_000021785_04156	GCF_000022505_04187	GCF_000022865_04318	GCF_000092165_04173	GCF_000143605_04123	GCF_000161455_03625	GCF_000190515_04176	GCF_000193355_04365	GCF_000239195_04098	GCF_000258885_04314	GCF_000283675_04114	GCF_000292415_02930	GCF_000292455_05730	GCF_000292705_03876	GCF_000300475_03483	GCF_000306745_04351	GCF_000338755_04517	GCF_000341665_04324	GCF_000496285_01491	GCF_000497525_04691	GCF_000512775_04404
mtnN_3		5'-methylthioadenosine/S-adenosylhomocysteine nucleosidase	113	113	1	1	52948				695	695	695	GCF_000007825_04495	GCF_000007845_04482	GCF_000008005_04264	GCF_000008165_04480	GCF_000008445_04481	GCF_000008505_04307	GCF_000011625_04327	GCF_000013065_04163	GCF_000015065_04296		GCF_000018825_04324	GCF_000021205_04389	GCF_000021225_04343	GCF_000021305_04397	GCF_000021445_04495	GCF_000021785_04373	GCF_000022505_04345	GCF_000022865_04480	GCF_000092165_04348	GCF_000143605_04307	GCF_000161455_03867	GCF_000190515_04332	GCF_000193355_04528	GCF_000239195_04256	GCF_000258885_04476	GCF_000283675_04274	GCF_000292415_02769	GCF_000292455_05504	GCF_000292705_04080	GCF_000300475_03644	GCF_000306745_04514	GCF_000338755_04680	GCF_000341665_04487	GCF_000496285_01653	GCF_000497525_04905	GCF_000512775_04574
apt		Adenine phosphoribosyltransferase	113	113	1	1	53025				512	512	512	GCF_000007825_04529	GCF_000007845_04515	GCF_000008005_04300	GCF_000008165_04513	GCF_000008445_04514	GCF_000008505_04340	GCF_000011625_04362	GCF_000013065_04199	GCF_000015065_04329		GCF_000018825_04359	GCF_000021205_04423	GCF_000021225_04378	GCF_000021305_04432	GCF_000021445_04528	GCF_000021785_04407	GCF_000022505_04378	GCF_000022865_04513	GCF_000092165_04382	GCF_000143605_04340	GCF_000161455_03831	GCF_000190515_04366	GCF_000193355_04561	GCF_000239195_04289	GCF_000258885_04509	GCF_000283675_04309	GCF_000292415_02734	GCF_000292455_05469	GCF_000292705_04115	GCF_000300475_03679	GCF_000306745_04547	GCF_000338755_04715	GCF_000341665_04520	GCF_000496285_01689	GCF_000497525_04940	GCF_000512775_04608
frdB		Fumarate reductase iron-sulfur subunit	113	113	1	1	53372				761	761	761	GCF_000007825_04647	GCF_000007845_04627	GCF_000008005_04438	GCF_000008165_04625	GCF_000008445_04626	GCF_000008505_04453	GCF_000011625_04478	GCF_000013065_04339	GCF_000015065_04440		GCF_000018825_04449	GCF_000021205_04519	GCF_000021225_04477	GCF_000021305_04529	GCF_000021445_04641	GCF_000021785_04547	GCF_000022505_04477	GCF_000022865_04625	GCF_000092165_04477	GCF_000143605_04451	GCF_000161455_04118	GCF_000190515_04465	GCF_000193355_04678	GCF_000239195_04422	GCF_000258885_04621	GCF_000283675_04408	GCF_000292415_02631	GCF_000292455_05317	GCF_000292705_04213	GCF_000300475_03774	GCF_000306745_04664	GCF_000338755_04808	GCF_000341665_04637	GCF_000496285_01798	GCF_000497525_05039	GCF_000512775_04722
rpmI		50S ribosomal protein L35	113	113	1	1	53535				200	200	200	GCF_000007825_04710	GCF_000007845_04689	GCF_000008005_04500	GCF_000008165_04687	GCF_000008445_04688	GCF_000008505_04510	GCF_000011625_04534	GCF_000013065_04394	GCF_000015065_04502	GCF_000017425_03422	GCF_000018825_04511	GCF_000021205_04579	GCF_000021225_04532	GCF_000021305_04586	GCF_000021445_04703	GCF_000021785_04608	GCF_000022505_04539	GCF_000022865_04687	GCF_000092165_04537	GCF_000143605_04507	GCF_000161455_04065	GCF_000190515_04524	GCF_000193355_04738	GCF_000239195_04484	GCF_000258885_04682	GCF_000283675_04463	GCF_000292415_02571	GCF_000292455_05258	GCF_000292705_04270	GCF_000300475_03833	GCF_000306745_04725	GCF_000338755_04868	GCF_000341665_04697	GCF_000496285_01858	GCF_000497525_05099	GCF_000512775_04787
mdh		Malate dehydrogenase	113	113	1	1	53568				938	938	938	GCF_000007825_04729	GCF_000007845_04706	GCF_000008005_04518	GCF_000008165_04704	GCF_000008445_04705	GCF_000008505_04528	GCF_000011625_04553	GCF_000013065_04412	GCF_000015065_04520		GCF_000018825_04528	GCF_000021205_04598	GCF_000021225_04550	GCF_000021305_04605	GCF_000021445_04720	GCF_000021785_04626	GCF_000022505_04557	GCF_000022865_04704	GCF_000092165_04556	GCF_000143605_04525	GCF_000161455_04047	GCF_000190515_04541	GCF_000193355_04757	GCF_000239195_04502	GCF_000258885_04699	GCF_000283675_04481	GCF_000292415_02553	GCF_000292455_05237	GCF_000292705_04289	GCF_000300475_03851	GCF_000306745_04744	GCF_000338755_04887	GCF_000341665_04716	GCF_000496285_01876	GCF_000497525_05118	GCF_000512775_04804
tpx		putative thiol peroxidase	113	113	1	1	53778				500	500	500	GCF_000007825_04776	GCF_000007845_04757	GCF_000008005_04567	GCF_000008165_04755	GCF_000008445_04756	GCF_000008505_04581	GCF_000011625_04604	GCF_000013065_04470	GCF_000015065_04572		GCF_000018825_04575	GCF_000021205_04645	GCF_000021225_04604	GCF_000021305_04652	GCF_000021445_04772	GCF_000021785_04676	GCF_000022505_04608	GCF_000022865_04755	GCF_000092165_04604	GCF_000143605_04576	GCF_000161455_03994	GCF_000190515_04589	GCF_000193355_04805	GCF_000239195_04554	GCF_000258885_04750	GCF_000283675_04535	GCF_000292415_02500	GCF_000292455_05190	GCF_000292705_04336	GCF_000300475_03899	GCF_000306745_04792	GCF_000338755_04936	GCF_000341665_04764	GCF_000496285_01924	GCF_000497525_05165	GCF_000512775_04855
ytkD		Putative 8-oxo-dGTP diphosphatase YtkD	113	113	1	1	48819				479	479	479	GCF_000007825_04921	GCF_000007845_04904	GCF_000008005_04722	GCF_000008165_04902	GCF_000008445_04903	GCF_000008505_04728	GCF_000011625_04764	GCF_000013065_04619	GCF_000015065_04729		GCF_000018825_04722	GCF_000021205_04801	GCF_000021225_04749	GCF_000021305_04805	GCF_000021445_04921	GCF_000021785_04821	GCF_000022505_04766	GCF_000022865_04902	GCF_000092165_04756	GCF_000143605_04728	GCF_000161455_04315	GCF_000190515_04742	GCF_000193355_04959	GCF_000239195_04707	GCF_000258885_04897	GCF_000283675_04680	GCF_000292415_02341	GCF_000292455_05036	GCF_000292705_04484	GCF_000300475_04055	GCF_000306745_04946	GCF_000338755_05097	GCF_000341665_04918	GCF_000496285_02074	GCF_000497525_05343	GCF_000512775_05008
graR_3		Response regulator protein GraR	113	113	1	1	33673				695	695	695	GCF_000007825_04974	GCF_000007845_04947	GCF_000008005_04765	GCF_000008165_04945	GCF_000008445_04946	GCF_000008505_04774	GCF_000011625_04811	GCF_000013065_04669	GCF_000015065_04781		GCF_000018825_04779	GCF_000021205_04850	GCF_000021225_04797	GCF_000021305_04862	GCF_000021445_04964	GCF_000021785_04863	GCF_000022505_04817	GCF_000022865_04945	GCF_000092165_04809	GCF_000143605_04784	GCF_000161455_04266	GCF_000190515_04789	GCF_000193355_05007	GCF_000239195_04750	GCF_000258885_04940	GCF_000283675_04728	GCF_000292415_02296	GCF_000292455_04981	GCF_000292705_04542	GCF_000300475_04106	GCF_000306745_04993	GCF_000338755_05140	GCF_000341665_04965	GCF_000496285_02128	GCF_000497525_05389	GCF_000512775_05050
group_16029		hypothetical protein	113	113	1	1	58153				392	392	392	GCF_000007825_05471	GCF_000007845_05411	GCF_000008005_05208	GCF_000008165_05408	GCF_000008445_05411	GCF_000008505_05227	GCF_000011625_05261	GCF_000013065_05163	GCF_000015065_05242		GCF_000018825_05232	GCF_000021205_05309	GCF_000021225_05287	GCF_000021305_05309	GCF_000021445_05426	GCF_000021785_05308	GCF_000022505_05288	GCF_000022865_05410	GCF_000092165_05290	GCF_000143605_05244	GCF_000161455_04713	GCF_000190515_05340	GCF_000193355_05527	GCF_000239195_05219	GCF_000258885_05405	GCF_000283675_05217	GCF_000292415_01844	GCF_000292455_04408	GCF_000292705_04985	GCF_000300475_04523	GCF_000306745_05515	GCF_000338755_05731	GCF_000341665_05477	GCF_000496285_02574	GCF_000497525_06032	GCF_000512775_05522
crr		Glucose-specific phosphotransferase enzyme IIA component	113	113	1	1	58161				497	497	497	GCF_000007825_05479	GCF_000007845_05418	GCF_000008005_05215	GCF_000008165_05415	GCF_000008445_05418	GCF_000008505_05234	GCF_000011625_05268	GCF_000013065_05170	GCF_000015065_05249		GCF_000018825_05239	GCF_000021205_05317	GCF_000021225_05294	GCF_000021305_05316	GCF_000021445_05433	GCF_000021785_05315	GCF_000022505_05297	GCF_000022865_05417	GCF_000092165_05298	GCF_000143605_05251	GCF_000161455_04720	GCF_000190515_05347	GCF_000193355_05534	GCF_000239195_05227	GCF_000258885_05412	GCF_000283675_05224	GCF_000292415_01837	GCF_000292455_04401	GCF_000292705_04992	GCF_000300475_04530	GCF_000306745_05522	GCF_000338755_05739	GCF_000341665_05484	GCF_000496285_02581	GCF_000497525_06039	GCF_000512775_05529
ywiB		putative beta-barrel protein YwiB	113	113	1	1	58270				437	437	437	GCF_000007825_05525	GCF_000007845_05464	GCF_000008005_05260	GCF_000008165_05461	GCF_000008445_05464	GCF_000008505_05279	GCF_000011625_05313	GCF_000013065_05214	GCF_000015065_05294		GCF_000018825_05281	GCF_000021205_05362	GCF_000021225_05338	GCF_000021305_05361	GCF_000021445_05479	GCF_000021785_05359	GCF_000022505_05343	GCF_000022865_05463	GCF_000092165_05344	GCF_000143605_05296	GCF_000161455_04759	GCF_000190515_05392	GCF_000193355_05579	GCF_000239195_05275	GCF_000258885_05457	GCF_000283675_05268	GCF_000292415_01791	GCF_000292455_04355	GCF_000292705_05056	GCF_000300475_04575	GCF_000306745_05567	GCF_000338755_05789	GCF_000341665_05532	GCF_000496285_02623	GCF_000497525_06089	GCF_000512775_05579
guaC		GMP reductase	113	113	1	1	58576				983	986	985	GCF_000007825_05613	GCF_000007845_05556	GCF_000008005_05353	GCF_000008165_05554	GCF_000008445_05556	GCF_000008505_05369	GCF_000011625_05400	GCF_000013065_05311	GCF_000015065_05381		GCF_000018825_05372	GCF_000021205_05448	GCF_000021225_05430	GCF_000021305_05451	GCF_000021445_05570	GCF_000021785_05448	GCF_000022505_05430	GCF_000022865_05555	GCF_000092165_05430	GCF_000143605_05383	GCF_000161455_04854	GCF_000190515_05486	GCF_000193355_05667	GCF_000239195_05362	GCF_000258885_05549	GCF_000283675_05360	GCF_000292415_01699	GCF_000292455_04266	GCF_000292705_05146	GCF_000300475_04663	GCF_000306745_05654	GCF_000338755_05880	GCF_000341665_05619	GCF_000496285_02712	GCF_000497525_06177	GCF_000512775_05675
rlmH		Ribosomal RNA large subunit methyltransferase H	113	113	1	1	58683				479	479	479	GCF_000007825_05617	GCF_000007845_05559	GCF_000008005_05366	GCF_000008165_05557	GCF_000008445_05559	GCF_000008505_05372	GCF_000011625_05405	GCF_000013065_05314	GCF_000015065_05384		GCF_000018825_05375	GCF_000021205_05452	GCF_000021225_05433	GCF_000021305_05468	GCF_000021445_05573	GCF_000021785_05464	GCF_000022505_05433	GCF_000022865_05558	GCF_000092165_05442	GCF_000143605_05396	GCF_000161455_04856	GCF_000190515_05489	GCF_000193355_05671	GCF_000239195_05365	GCF_000258885_05552	GCF_000283675_05363	GCF_000292415_01686	GCF_000292455_04251	GCF_000292705_05176	GCF_000300475_04666	GCF_000306745_05658	GCF_000338755_05885	GCF_000341665_05623	GCF_000496285_02715	GCF_000497525_06181	GCF_000512775_05678
group_1634		hypothetical protein	113	113	1	1	3794				161	311	291	GCF_000007825_05333	GCF_000007845_05278	GCF_000008005_05071	GCF_000008165_05275	GCF_000008445_05277	GCF_000008505_05090	GCF_000011625_05122	GCF_000013065_05016	GCF_000015065_05100		GCF_000018825_05098	GCF_000021205_05181	GCF_000021225_05145	GCF_000021305_05175	GCF_000021445_05295	GCF_000021785_05178	GCF_000022505_05146	GCF_000022865_05276	GCF_000092165_05142	GCF_000143605_05106	GCF_000161455_04576	GCF_000190515_05199	GCF_000193355_05383	GCF_000239195_05078	GCF_000258885_05272	GCF_000283675_05075	GCF_000292415_01980	GCF_000292455_04544	GCF_000292705_04855	GCF_000300475_04391	GCF_000306745_05373	GCF_000338755_05591	GCF_000341665_05335	GCF_000496285_02441	GCF_000497525_05847	GCF_000512775_05385
ssbA_2		Single-stranded DNA-binding protein A	113	113	1	1	58705				512	521	519	GCF_000007825_05637	GCF_000007845_05577	GCF_000008005_05385	GCF_000008165_05575	GCF_000008445_05577	GCF_000008505_05390	GCF_000011625_05423	GCF_000013065_05332	GCF_000015065_05402		GCF_000018825_05393	GCF_000021205_05470	GCF_000021225_05451	GCF_000021305_05486	GCF_000021445_05591	GCF_000021785_05482	GCF_000022505_05451	GCF_000022865_05576	GCF_000092165_05460	GCF_000143605_05414	GCF_000161455_04874	GCF_000190515_05507	GCF_000193355_05689	GCF_000239195_05383	GCF_000258885_05570	GCF_000283675_05381	GCF_000292415_01668	GCF_000292455_04233	GCF_000292705_05194	GCF_000300475_04684	GCF_000306745_05676	GCF_000338755_05903	GCF_000341665_05641	GCF_000496285_02733	GCF_000497525_06199	GCF_000512775_05697
brnQ_3		Branched-chain amino acid transport system 2 carrier protein	113	113	1	1	43311				1070	1364	1349	GCF_000007825_01468	GCF_000007845_01479	GCF_000008005_01561	GCF_000008165_01480	GCF_000008445_01478	GCF_000008505_01456	GCF_000011625_01460	GCF_000013065_01504	GCF_000015065_01484		GCF_000018825_01467	GCF_000021205_01468	GCF_000021225_01531	GCF_000021305_01403	GCF_000021445_03032	GCF_000021785_01532	GCF_000022505_01451	GCF_000022865_01478	GCF_000092165_01449	GCF_000143605_01458	GCF_000161455_01336	GCF_000190515_01640	GCF_000193355_01480	GCF_000239195_01444	GCF_000258885_01476	GCF_000283675_01474	GCF_000292415_00229	GCF_000292455_02675	GCF_000292705_00998	GCF_000300475_00677	GCF_000306745_01484	GCF_000338755_01736	GCF_000341665_01467	GCF_000496285_04167	GCF_000497525_01742	GCF_000512775_01501
drrB		Daunorubicin/doxorubicin resistance ABC transporter permease protein DrrB	113	113	1	1	11881				749	749	749	GCF_000007825_03532	GCF_000007845_03423	GCF_000008005_03306	GCF_000008165_03423	GCF_000008445_03422	GCF_000008505_03390	GCF_000011625_03339	GCF_000013065_03245	GCF_000015065_03374		GCF_000018825_03253	GCF_000021205_03370	GCF_000021225_03338	GCF_000021305_03372	GCF_000021445_01087	GCF_000021785_03399	GCF_000022505_03412	GCF_000022865_03422	GCF_000092165_03395	GCF_000143605_03349	GCF_000161455_05536	GCF_000190515_03407	GCF_000193355_03505	GCF_000239195_03329	GCF_000258885_03416	GCF_000283675_03270	GCF_000292415_03703	GCF_000292455_00474	GCF_000292705_02885	GCF_000300475_02559	GCF_000306745_03504	GCF_000338755_03702	GCF_000341665_03478	GCF_000496285_00661	GCF_000497525_03779	GCF_000512775_03490
rpsC		30S ribosomal protein S3	113	113	1	1	56821				659	659	659	GCF_000007825_00139	GCF_000007845_00126	GCF_000008005_00126	GCF_000008165_00126	GCF_000008445_00126	GCF_000008505_00138	GCF_000011625_00126	GCF_000013065_00125	GCF_000015065_00138		GCF_000018825_00138	GCF_000021205_00138	GCF_000021225_00139	GCF_000021305_00127	GCF_000021445_00126	GCF_000021785_00128	GCF_000022505_00138	GCF_000022865_00126	GCF_000092165_00134	GCF_000143605_00138	GCF_000161455_00113	GCF_000190515_00138	GCF_000193355_00127	GCF_000239195_00140	GCF_000258885_00126	GCF_000283675_00138	GCF_000292415_01515	GCF_000292455_04091	GCF_000292705_05343	GCF_000300475_04820	GCF_000306745_00138	GCF_000338755_00127	GCF_000341665_00127	GCF_000496285_02875	GCF_000497525_00131	GCF_000512775_00125
group_21492		TelA-like protein	113	113	1	1	55105				1082	1082	1082	GCF_000007825_00453	GCF_000007845_00444	GCF_000008005_00544	GCF_000008165_00444	GCF_000008445_00444	GCF_000008505_00459	GCF_000011625_00451	GCF_000013065_00484	GCF_000015065_00479		GCF_000018825_00452	GCF_000021205_00468	GCF_000021225_00492	GCF_000021305_00444	GCF_000021445_00451	GCF_000021785_00456	GCF_000022505_00457	GCF_000022865_00444	GCF_000092165_00463	GCF_000143605_00443	GCF_000161455_00398	GCF_000190515_00561	GCF_000193355_00451	GCF_000239195_00454	GCF_000258885_00441	GCF_000283675_00491	GCF_000292415_01187	GCF_000292455_03763	GCF_000292705_00007	GCF_000300475_05173	GCF_000306745_00464	GCF_000338755_00588	GCF_000341665_00447	GCF_000496285_03193	GCF_000497525_00563	GCF_000512775_00450
group_21780		hypothetical protein	113	113	1	1	14754				332	332	332	GCF_000007825_03961	GCF_000007845_03888	GCF_000008005_03726	GCF_000008165_03887	GCF_000008445_03887	GCF_000008505_03771	GCF_000011625_03801	GCF_000013065_03640	GCF_000015065_03775		GCF_000018825_03781	GCF_000021205_03859	GCF_000021225_03755	GCF_000021305_03867	GCF_000021445_00621	GCF_000021785_03794	GCF_000022505_03826	GCF_000022865_03887	GCF_000092165_03806	GCF_000143605_03757	GCF_000161455_03278	GCF_000190515_03804	GCF_000193355_03979	GCF_000239195_03736	GCF_000258885_03883	GCF_000283675_03684	GCF_000292415_03300	GCF_000292455_00004	GCF_000292705_03494	GCF_000300475_03045	GCF_000306745_03972	GCF_000338755_04139	GCF_000341665_03944	GCF_000496285_01101	GCF_000497525_04258	GCF_000512775_03965
[truncated: 59,489 more rows]
[truncated: 78 more columns]
