# Supplementary material for: Pan-genome and phylogeny of Bacillus cereus sensu lato
Source: BMC Evol Biol. 2017 Aug 2;17:176. doi: 10.1186/s12862-017-1020-1 (PMC5541404; doi:10.1186/s12862-017-1020-1)
Supplement: Supplementary file 3 — Roary gene presence/absence matrix for bcsl_114 taxa, augmented with gene presence/absence information for bcsl_498 taxa. The gene presence/absence spreadsheet lists all genes in the pan-genome and the taxa in which they are present, along with summary statistics and additional information. (CSV 59187 kb) [file 12862_2017_1020_MOESM3_ESM.csv]

Gene	Non-unique Gene name	Annotation	No. isolates	No. sequences	Avg sequences per isolate	Genome Fragment	Order within Fragment	Accessory Fragment	Accessory Order with Fragment	QC	Min group size nuc	Max group size nuc	Avg group size nuc	prokka_GCF_000007825	prokka_GCF_000007845	prokka_GCF_000008005	prokka_GCF_000008165	prokka_GCF_000008445	prokka_GCF_000008505	prokka_GCF_000011625	prokka_GCF_000013065	prokka_GCF_000015065	prokka_GCF_000017425	prokka_GCF_000018825	prokka_GCF_000021205	prokka_GCF_000021225	prokka_GCF_000021305	prokka_GCF_000021445	prokka_GCF_000021785	prokka_GCF_000022505	prokka_GCF_000022865	prokka_GCF_000092165	prokka_GCF_000143605	prokka_GCF_000193355	prokka_GCF_000239195	prokka_GCF_000258885	prokka_GCF_000292415	prokka_GCF_000292455	prokka_GCF_000292705	prokka_GCF_000496285	prokka_GCF_000497525	prokka_GCF_000512775	prokka_GCF_000512835	prokka_GCF_000583105	prokka_GCF_000635895	prokka_GCF_000688795	prokka_GCF_000717535	prokka_GCF_000725325	prokka_GCF_000742655
dnaA_1	0	Chromosomal replication initiator protein DnaA	114	114	1	1	58731	0	0	0	1340	1340	1340	1	1	1	1	1	1	1	1	1	1	1	1	1	1	1	1	1	1	1	1	1	1	1	1	1	1	1	1	1	1	1	1	1	1	1	1
group_10165	0	hypothetical protein	114	114	1	1	58806	0	0	0	158	179	165	1	1	1	1	1	1	1	1	1	1	1	1	1	1	1	1	1	1	1	1	1	1	1	1	1	1	1	1	1	1	1	1	1	1	1	1
rplA	0	50S ribosomal protein L1	114	114	1	1	56849	0	0	0	692	692	692	1	1	1	1	1	1	1	1	1	1	1	1	1	1	1	1	1	1	1	1	1	1	1	1	1	1	1	1	1	1	1	1	1	1	1	1
rpsQ	0	30S ribosomal protein S17	114	114	1	1	56818	0	0	0	263	263	263	1	1	1	1	1	1	1	1	1	1	1	1	1	1	1	1	1	1	1	1	1	1	1	1	1	1	1	1	1	1	1	1	1	1	1	1
rpsM	0	30S ribosomal protein S13	114	114	1	1	56801	0	0	0	365	365	365	1	1	1	1	1	1	1	1	1	1	1	1	1	1	1	1	1	1	1	1	1	1	1	1	1	1	1	1	1	1	1	1	1	1	1	1
rplM	0	50S ribosomal protein L13	114	114	1	1	56787	0	0	0	437	437	437	1	1	1	1	1	1	1	1	1	1	1	1	1	1	1	1	1	1	1	1	1	1	1	1	1	1	1	1	1	1	1	1	1	1	1	1
tsaD	0	tRNA N6-adenosine threonylcarbamoyltransferase	114	114	1	1	55733	0	0	0	1016	1016	1016	1	1	1	1	1	1	1	1	1	1	1	1	1	1	1	1	1	1	1	1	1	1	1	1	1	1	1	1	1	1	1	1	1	1	1	1
rex	0	Redox-sensing transcriptional repressor Rex	114	114	1	1	55730	0	0	0	629	629	629	1	1	1	1	1	1	1	1	1	1	1	1	1	1	1	1	1	1	1	1	1	1	1	1	1	1	1	1	1	1	1	1	1	1	1	1
groS	0	10 kDa chaperonin	114	114	1	1	55726	0	0	0	284	533	286	1	1	1	1	1	1	1	1	1	1	1	1	1	1	1	1	1	1	1	1	1	1	1	1	1	1	1	1	1	1	1	1	1	1	1	1
guaA	0	GMP synthase [glutamine-hydrolyzing]	114	114	1	1	55672	0	0	0	1358	1547	1545	1	1	1	1	1	1	1	1	1	1	1	1	1	1	1	1	1	1	1	1	1	1	1	1	1	1	1	1	1	1	1	1	1	1	1	1
rocA	0	1-pyrroline-5-carboxylate dehydrogenase	114	114	1	1	55525	0	0	0	1547	1547	1547	1	1	1	1	1	1	1	1	1	1	1	1	1	1	1	1	1	1	1	1	1	1	1	1	1	1	1	1	1	1	1	1	1	1	1	1
group_10213	0	hypothetical protein	114	114	1	1	55066	0	0	0	179	182	181	1	1	1	1	1	1	1	1	1	1	1	1	1	1	1	1	1	1	1	1	1	1	1	1	1	1	1	1	1	1	1	1	1	1	1	1
group_10220	0	hypothetical protein	114	114	1	1	54794	0	0	0	1895	1988	1895	1	1	1	1	1	1	1	1	1	1	1	1	1	1	1	1	1	1	1	1	1	1	1	1	1	1	1	1	1	1	1	1	1	1	1	1
group_10287	0	hypothetical protein	114	114	1	1	42059	0	0	0	128	272	129	1	1	1	1	1	1	1	1	1	1	1	1	1	1	1	1	1	1	1	1	1	1	1	1	1	1	1	1	1	1	1	1	1	1	1	1
oppB	0	Oligopeptide transport system permease protein OppB	114	114	1	1	42492	0	0	0	929	929	929	1	1	1	1	1	1	1	1	1	1	1	1	1	1	1	1	1	1	1	1	1	1	1	1	1	1	1	1	1	1	1	1	1	1	1	1
fabG_2	0	3-oxoacyl-[acyl-carrier-protein] reductase FabG	114	114	1	1	42954	0	0	0	743	842	743	1	1	1	1	1	1	1	1	1	1	1	1	1	1	1	1	1	1	1	1	1	1	1	1	1	1	1	1	1	1	1	1	1	1	1	1
queC	0	7-cyano-7-deazaguanine synthase	114	114	1	1	43008	0	0	0	662	662	662	1	1	1	1	1	1	1	1	1	1	1	1	1	1	1	1	1	1	1	1	1	1	1	1	1	1	1	1	1	1	1	1	1	1	1	1
queF	0	NADPH-dependent 7-cyano-7-deazaguanine reductase	114	114	1	1	43014	0	0	0	497	497	497	1	1	1	1	1	1	1	1	1	1	1	1	1	1	1	1	1	1	1	1	1	1	1	1	1	1	1	1	1	1	1	1	1	1	1	1
lrpC_1	0	HTH-type transcriptional regulator LrpC	114	114	1	1	43126	0	0	0	452	458	452	1	1	1	1	1	1	1	1	1	1	1	1	1	1	1	1	1	1	1	1	1	1	1	1	1	1	1	1	1	1	1	1	1	1	1	1
spmB	0	Spore maturation protein B	114	114	1	1	43365	0	0	0	530	530	530	1	1	1	1	1	1	1	1	1	1	1	1	1	1	1	1	1	1	1	1	1	1	1	1	1	1	1	1	1	1	1	1	1	1	1	1
der_1	0	GTPase Der	114	114	1	1	43484	0	0	0	1310	1310	1310	1	1	1	1	1	1	1	1	1	1	1	1	1	1	1	1	1	1	1	1	1	1	1	1	1	1	1	1	1	1	1	1	1	1	1	1
group_10378	0	hypothetical protein	114	114	1	1	43524	0	0	0	536	593	542	1	1	1	1	1	1	1	1	1	1	1	1	1	1	1	1	1	1	1	1	1	1	1	1	1	1	1	1	1	1	1	1	1	1	1	1
ilvD	0	Dihydroxy-acid dehydratase	114	114	1	1	44764	0	0	0	1589	1673	1672	1	1	1	1	1	1	1	1	1	1	1	1	1	1	1	1	1	1	1	1	1	1	1	1	1	1	1	1	1	1	1	1	1	1	1	1
kamA	0	L-lysine 2,3-aminomutase	114	114	1	1	31309	0	0	0	1418	1421	1420	1	1	1	1	1	1	1	1	1	1	1	1	1	1	1	1	1	1	1	1	1	1	1	1	1	1	1	1	1	1	1	1	1	1	1	1
mmgD	0	2-methylcitrate synthase	114	114	1	1	31496	0	0	0	1118	1121	1120	1	1	1	1	1	1	1	1	1	1	1	1	1	1	1	1	1	1	1	1	1	1	1	1	1	1	1	1	1	1	1	1	1	1	1	1
opuAA	0	Glycine betaine transport ATP-binding protein OpuAA	114	114	1	1	35663	0	0	0	1205	1205	1205	1	1	1	1	1	1	1	1	1	1	1	1	1	1	1	1	1	1	1	1	1	1	1	1	1	1	1	1	1	1	1	1	1	1	1	1
ppaC	0	Manganese-dependent inorganic pyrophosphatase	114	114	1	1	34991	0	0	0	929	932	929	1	1	1	1	1	1	1	1	1	1	1	1	1	1	1	1	1	1	1	1	1	1	1	1	1	1	1	1	1	1	1	1	1	1	1	1
group_10558	0	hypothetical protein	114	114	1	1	34938	0	0	0	764	923	765	1	1	1	1	1	1	1	1	1	1	1	1	1	1	1	1	1	1	1	1	1	1	1	1	1	1	1	1	1	1	1	1	1	1	1	1
parE	0	DNA topoisomerase 4 subunit B	114	114	1	1	12494	0	0	0	1964	2042	1964	1	1	1	1	1	1	1	1	1	1	1	1	1	1	1	1	1	1	1	1	1	1	1	1	1	1	1	1	1	1	1	1	1	1	1	1
srrA_4	0	Transcriptional regulatory protein SrrA	114	114	1	1	12499	0	0	0	578	677	676	1	1	1	1	1	1	1	1	1	1	1	1	1	1	1	1	1	1	1	1	1	1	1	1	1	1	1	1	1	1	1	1	1	1	1	1
hutU	0	Urocanate hydratase	114	114	1	1	12710	0	0	0	1658	1658	1658	1	1	1	1	1	1	1	1	1	1	1	1	1	1	1	1	1	1	1	1	1	1	1	1	1	1	1	1	1	1	1	1	1	1	1	1
phnR	0	Putative transcriptional regulator of 2-aminoethylphosphonate degradation operons	114	114	1	1	14877	0	0	0	725	743	725	1	1	1	1	1	1	1	1	1	1	1	1	1	1	1	1	1	1	1	1	1	1	1	1	1	1	1	1	1	1	1	1	1	1	1	1
rplGA	0	putative ribosomal protein YlxQ	114	114	1	1	14818	0	0	0	311	320	311	1	1	1	1	1	1	1	1	1	1	1	1	1	1	1	1	1	1	1	1	1	1	1	1	1	1	1	1	1	1	1	1	1	1	1	1
rlmN	0	putative dual-specificity RNA methyltransferase RlmN	114	114	1	1	14720	0	0	0	1088	1088	1088	1	1	1	1	1	1	1	1	1	1	1	1	1	1	1	1	1	1	1	1	1	1	1	1	1	1	1	1	1	1	1	1	1	1	1	1
pyrE	0	Orotate phosphoribosyltransferase	114	114	1	1	14627	0	0	0	548	632	631	1	1	1	1	1	1	1	1	1	1	1	1	1	1	1	1	1	1	1	1	1	1	1	1	1	1	1	1	1	1	1	1	1	1	1	1
pyrC_2	0	Dihydroorotase	114	114	1	1	14604	0	0	0	1286	1286	1286	1	1	1	1	1	1	1	1	1	1	1	1	1	1	1	1	1	1	1	1	1	1	1	1	1	1	1	1	1	1	1	1	1	1	1	1
ftsW_2	0	Lipid II flippase FtsW	114	114	1	1	14542	0	0	0	1091	1091	1091	1	1	1	1	1	1	1	1	1	1	1	1	1	1	1	1	1	1	1	1	1	1	1	1	1	1	1	1	1	1	1	1	1	1	1	1
mraY	0	Phospho-N-acetylmuramoyl-pentapeptide-transferase	114	114	1	1	14539	0	0	0	974	974	974	1	1	1	1	1	1	1	1	1	1	1	1	1	1	1	1	1	1	1	1	1	1	1	1	1	1	1	1	1	1	1	1	1	1	1	1
coaD	0	Phosphopantetheine adenylyltransferase	114	114	1	1	14503	0	0	0	491	533	491	1	1	1	1	1	1	1	1	1	1	1	1	1	1	1	1	1	1	1	1	1	1	1	1	1	1	1	1	1	1	1	1	1	1	1	1
group_10715	0	hypothetical protein	114	114	1	1	14421	0	0	0	167	188	187	1	1	1	1	1	1	1	1	1	1	1	1	1	1	1	1	1	1	1	1	1	1	1	1	1	1	1	1	1	1	1	1	1	1	1	1
yvoA	0	HTH-type transcriptional repressor YvoA	114	114	1	1	52037	0	0	0	677	677	677	1	1	1	1	1	1	1	1	1	1	1	1	1	1	1	1	1	1	1	1	1	1	1	1	1	1	1	1	1	1	1	1	1	1	1	1
spoIIAB	0	Anti-sigma F factor	114	114	1	1	52085	0	0	0	308	440	438	1	1	1	1	1	1	1	1	1	1	1	1	1	1	1	1	1	1	1	1	1	1	1	1	1	1	1	1	1	1	1	1	1	1	1	1
ribH	0	6,7-dimethyl-8-ribityllumazine synthase	114	114	1	1	52153	0	0	0	461	464	461	1	1	1	1	1	1	1	1	1	1	1	1	1	1	1	1	1	1	1	1	1	1	1	1	1	1	1	1	1	1	1	1	1	1	1	1
spo0A_2	0	Stage 0 sporulation protein A	114	114	1	1	52351	0	0	0	794	830	827	1	1	1	1	1	1	1	1	1	1	1	1	1	1	1	1	1	1	1	1	1	1	1	1	1	1	1	1	1	1	1	1	1	1	1	1
argR	0	Arginine repressor	114	114	1	1	52358	0	0	0	386	449	448	1	1	1	1	1	1	1	1	1	1	1	1	1	1	1	1	1	1	1	1	1	1	1	1	1	1	1	1	1	1	1	1	1	1	1	1
accC	0	Biotin carboxylase	114	114	1	1	52370	0	0	0	1322	1352	1351	1	1	1	1	1	1	1	1	1	1	1	1	1	1	1	1	1	1	1	1	1	1	1	1	1	1	1	1	1	1	1	1	1	1	1	1
spoIIIAE	0	Stage III sporulation protein AE	114	114	1	1	52391	0	0	0	1172	1172	1172	1	1	1	1	1	1	1	1	1	1	1	1	1	1	1	1	1	1	1	1	1	1	1	1	1	1	1	1	1	1	1	1	1	1	1	1
gcvT	0	Aminomethyltransferase	114	114	1	1	52550	0	0	0	1100	1100	1100	1	1	1	1	1	1	1	1	1	1	1	1	1	1	1	1	1	1	1	1	1	1	1	1	1	1	1	1	1	1	1	1	1	1	1	1
pstB3	0	Phosphate import ATP-binding protein PstB 3	114	114	1	1	52667	0	0	0	815	833	815	1	1	1	1	1	1	1	1	1	1	1	1	1	1	1	1	1	1	1	1	1	1	1	1	1	1	1	1	1	1	1	1	1	1	1	1
ispG	0	4-hydroxy-3-methylbut-2-en-1-yl diphosphate synthase (flavodoxin)	114	114	1	1	52694	0	0	0	1106	1136	1112	1	1	1	1	1	1	1	1	1	1	1	1	1	1	1	1	1	1	1	1	1	1	1	1	1	1	1	1	1	1	1	1	1	1	1	1
zur	0	Zinc-specific metallo-regulatory protein	114	114	1	1	52695	0	0	0	413	413	413	1	1	1	1	1	1	1	1	1	1	1	1	1	1	1	1	1	1	1	1	1	1	1	1	1	1	1	1	1	1	1	1	1	1	1	1
yqfL	0	Putative pyruvate, phosphate dikinase regulatory protein	114	114	1	1	52729	0	0	0	812	812	812	1	1	1	1	1	1	1	1	1	1	1	1	1	1	1	1	1	1	1	1	1	1	1	1	1	1	1	1	1	1	1	1	1	1	1	1
group_10768	0	hypothetical protein	114	114	1	1	52733	0	0	0	143	143	143	1	1	1	1	1	1	1	1	1	1	1	1	1	1	1	1	1	1	1	1	1	1	1	1	1	1	1	1	1	1	1	1	1	1	1	1
ydcP_1	0	putative protease YdcP	114	114	1	1	52973	0	0	0	1280	1280	1280	1	1	1	1	1	1	1	1	1	1	1	1	1	1	1	1	1	1	1	1	1	1	1	1	1	1	1	1	1	1	1	1	1	1	1	1
mnmA	0	tRNA-specific 2-thiouridylase MnmA	114	114	1	1	52992	0	0	0	1115	1115	1115	1	1	1	1	1	1	1	1	1	1	1	1	1	1	1	1	1	1	1	1	1	1	1	1	1	1	1	1	1	1	1	1	1	1	1	1
tgt	0	Queuine tRNA-ribosyltransferase	114	114	1	1	53046	0	0	0	743	1139	1135	1	1	1	1	1	1	1	1	1	1	1	1	1	1	1	1	1	1	1	1	1	1	1	1	1	1	1	1	1	1	1	1	1	1	1	1
rph	0	Ribonuclease PH	114	114	1	1	53292	0	0	0	737	737	737	1	1	1	1	1	1	1	1	1	1	1	1	1	1	1	1	1	1	1	1	1	1	1	1	1	1	1	1	1	1	1	1	1	1	1	1
etfB	0	Electron transfer flavoprotein subunit beta	114	114	1	1	53407	0	0	0	773	773	773	1	1	1	1	1	1	1	1	1	1	1	1	1	1	1	1	1	1	1	1	1	1	1	1	1	1	1	1	1	1	1	1	1	1	1	1
zapA	0	Cell division protein ZapA	114	114	1	1	53483	0	0	0	269	269	269	1	1	1	1	1	1	1	1	1	1	1	1	1	1	1	1	1	1	1	1	1	1	1	1	1	1	1	1	1	1	1	1	1	1	1	1
group_10809	0	NAD-dependent malic enzyme	114	114	1	1	53602	0	0	0	1223	1238	1237	1	1	1	1	1	1	1	1	1	1	1	1	1	1	1	1	1	1	1	1	1	1	1	1	1	1	1	1	1	1	1	1	1	1	1	1
group_10810	0	Putative universal stress protein	114	114	1	1	53724	0	0	0	440	458	457	1	1	1	1	1	1	1	1	1	1	1	1	1	1	1	1	1	1	1	1	1	1	1	1	1	1	1	1	1	1	1	1	1	1	1	1
tyrS1	0	Tyrosine--tRNA ligase 1	114	114	1	1	53888	0	0	0	1256	1256	1256	1	1	1	1	1	1	1	1	1	1	1	1	1	1	1	1	1	1	1	1	1	1	1	1	1	1	1	1	1	1	1	1	1	1	1	1
pncB2_2	0	Nicotinate phosphoribosyltransferase pncB2	114	114	1	1	54019	0	0	0	1118	1142	1118	1	1	1	1	1	1	1	1	1	1	1	1	1	1	1	1	1	1	1	1	1	1	1	1	1	1	1	1	1	1	1	1	1	1	1	1
bioB_2	0	Biotin synthase	114	114	1	1	48906	0	0	0	959	959	959	1	1	1	1	1	1	1	1	1	1	1	1	1	1	1	1	1	1	1	1	1	1	1	1	1	1	1	1	1	1	1	1	1	1	1	1
pspA_3	0	hypothetical protein	114	114	1	1	33463	0	0	0	665	665	665	1	1	1	1	1	1	1	1	1	1	1	1	1	1	1	1	1	1	1	1	1	1	1	1	1	1	1	1	1	1	1	1	1	1	1	1
yxdL_5	0	ABC transporter ATP-binding protein YxdL	114	114	1	1	33708	0	0	0	752	755	753	1	1	1	1	1	1	1	1	1	1	1	1	1	1	1	1	1	1	1	1	1	1	1	1	1	1	1	1	1	1	1	1	1	1	1	1
cspD_3	0	Cold shock-like protein CspD	114	114	1	1	33762	0	0	0	200	200	200	1	1	1	1	1	1	1	1	1	1	1	1	1	1	1	1	1	1	1	1	1	1	1	1	1	1	1	1	1	1	1	1	1	1	1	1
pgi	0	Glucose-6-phosphate isomerase	114	114	1	1	33810	0	0	0	1352	1352	1352	1	1	1	1	1	1	1	1	1	1	1	1	1	1	1	1	1	1	1	1	1	1	1	1	1	1	1	1	1	1	1	1	1	1	1	1
yjlD_2	0	NADH dehydrogenase-like protein YjlD	114	114	1	1	34441	0	0	0	1127	1178	1177	1	1	1	1	1	1	1	1	1	1	1	1	1	1	1	1	1	1	1	1	1	1	1	1	1	1	1	1	1	1	1	1	1	1	1	1
cggR	0	Central glycolytic genes regulator	114	114	1	1	3606	0	0	0	1007	1028	1027	1	1	1	1	1	1	1	1	1	1	1	1	1	1	1	1	1	1	1	1	1	1	1	1	1	1	1	1	1	1	1	1	1	1	1	1
licH	0	putative 6-phospho-beta-glucosidase	114	114	1	1	3910	0	0	0	1325	1325	1325	1	1	1	1	1	1	1	1	1	1	1	1	1	1	1	1	1	1	1	1	1	1	1	1	1	1	1	1	1	1	1	1	1	1	1	1
murA1	0	UDP-N-acetylglucosamine 1-carboxyvinyltransferase 1	114	114	1	1	58098	0	0	0	1304	1304	1304	1	1	1	1	1	1	1	1	1	1	1	1	1	1	1	1	1	1	1	1	1	1	1	1	1	1	1	1	1	1	1	1	1	1	1	1
nqo6	0	NADH-quinone oxidoreductase subunit 6	114	114	1	1	58119	0	0	0	287	518	515	1	1	1	1	1	1	1	1	1	1	1	1	1	1	1	1	1	1	1	1	1	1	1	1	1	1	1	1	1	1	1	1	1	1	1	1
prfA	0	Peptide chain release factor 1	114	114	1	1	58182	0	0	0	1067	1067	1067	1	1	1	1	1	1	1	1	1	1	1	1	1	1	1	1	1	1	1	1	1	1	1	1	1	1	1	1	1	1	1	1	1	1	1	1
rpmE2	0	50S ribosomal protein L31 type B	114	114	1	1	58184	0	0	0	245	245	245	1	1	1	1	1	1	1	1	1	1	1	1	1	1	1	1	1	1	1	1	1	1	1	1	1	1	1	1	1	1	1	1	1	1	1	1
group_10906	0	hypothetical protein	114	114	1	1	58185	0	0	0	836	1271	1267	1	1	1	1	1	1	1	1	1	1	1	1	1	1	1	1	1	1	1	1	1	1	1	1	1	1	1	1	1	1	1	1	1	1	1	1
speB	0	Agmatinase	114	114	1	1	58275	0	0	0	872	872	872	1	1	1	1	1	1	1	1	1	1	1	1	1	1	1	1	1	1	1	1	1	1	1	1	1	1	1	1	1	1	1	1	1	1	1	1
pdxK	0	Pyridoxine kinase	114	114	1	1	58400	0	0	0	821	824	823	1	1	1	1	1	1	1	1	1	1	1	1	1	1	1	1	1	1	1	1	1	1	1	1	1	1	1	1	1	1	1	1	1	1	1	1
murI	0	Glutamate racemase	114	114	1	1	53295	0	0	0	803	812	808	1	1	1	1	1	1	1	1	1	1	1	1	1	1	1	1	1	1	1	1	1	1	1	1	1	1	1	1	1	1	1	1	1	1	1	1
lipA	0	Lipoyl synthase	114	114	1	1	34102	0	0	0	893	1004	896	1	1	1	1	1	1	1	1	1	1	1	1	1	1	1	1	1	1	1	1	1	1	1	1	1	1	1	1	1	1	1	1	1	1	1	1
group_11279	0	hypothetical protein	114	114	1	1	31197	0	0	0	656	659	656	1	1	1	1	1	1	1	1	1	1	1	1	1	1	1	1	1	1	1	1	1	1	1	1	1	1	1	1	1	1	1	1	1	1	1	1
glmS	0	Glutamine--fructose-6-phosphate aminotransferase [isomerizing]	114	114	1	1	56419	0	0	0	1802	1805	1802	1	1	1	1	1	1	1	1	1	1	1	1	1	1	1	1	1	1	1	1	1	1	1	1	1	1	1	1	1	1	1	1	1	1	1	1
korB	0	2-oxoglutarate oxidoreductase subunit KorB	114	114	1	1	14935	0	0	0	866	875	866	1	1	1	1	1	1	1	1	1	1	1	1	1	1	1	1	1	1	1	1	1	1	1	1	1	1	1	1	1	1	1	1	1	1	1	1
group_11620	0	hypothetical protein	114	114	1	1	52392	0	0	0	278	368	280	1	1	1	1	1	1	1	1	1	1	1	1	1	1	1	1	1	1	1	1	1	1	1	1	1	1	1	1	1	1	1	1	1	1	1	1
ysdC_2	0	Putative aminopeptidase YsdC	114	114	1	1	53532	0	0	0	1085	1088	1085	1	1	1	1	1	1	1	1	1	1	1	1	1	1	1	1	1	1	1	1	1	1	1	1	1	1	1	1	1	1	1	1	1	1	1	1
spoVG	0	Putative septation protein SpoVG	114	114	1	1	58810	0	0	0	293	347	294	1	1	1	1	1	1	1	1	1	1	1	1	1	1	1	1	1	1	1	1	1	1	1	1	1	1	1	1	1	1	1	1	1	1	1	1
hpt_1	0	Hypoxanthine-guanine phosphoribosyltransferase	114	114	1	1	58848	0	0	0	542	542	542	1	1	1	1	1	1	1	1	1	1	1	1	1	1	1	1	1	1	1	1	1	1	1	1	1	1	1	1	1	1	1	1	1	1	1	1
coaX	0	Type III pantothenate kinase	114	114	1	1	58851	0	0	0	776	854	789	1	1	1	1	1	1	1	1	1	1	1	1	1	1	1	1	1	1	1	1	1	1	1	1	1	1	1	1	1	1	1	1	1	1	1	1
disA	0	DNA integrity scanning protein DisA	114	114	1	1	56882	0	0	0	1073	1073	1073	1	1	1	1	1	1	1	1	1	1	1	1	1	1	1	1	1	1	1	1	1	1	1	1	1	1	1	1	1	1	1	1	1	1	1	1
sigH_1	0	RNA polymerase sigma-H factor	114	114	1	1	56855	0	0	0	656	722	658	1	1	1	1	1	1	1	1	1	1	1	1	1	1	1	1	1	1	1	1	1	1	1	1	1	1	1	1	1	1	1	1	1	1	1	1
rplB	0	50S ribosomal protein L2	114	114	1	1	56825	0	0	0	830	830	830	1	1	1	1	1	1	1	1	1	1	1	1	1	1	1	1	1	1	1	1	1	1	1	1	1	1	1	1	1	1	1	1	1	1	1	1
rplX	0	50S ribosomal protein L24	114	114	1	1	56816	0	0	0	239	311	309	1	1	1	1	1	1	1	1	1	1	1	1	1	1	1	1	1	1	1	1	1	1	1	1	1	1	1	1	1	1	1	1	1	1	1	1
rplE	0	50S ribosomal protein L5	114	114	1	1	56815	0	0	0	539	539	539	1	1	1	1	1	1	1	1	1	1	1	1	1	1	1	1	1	1	1	1	1	1	1	1	1	1	1	1	1	1	1	1	1	1	1	1
rplR	0	50S ribosomal protein L18	114	114	1	1	56810	0	0	0	362	362	362	1	1	1	1	1	1	1	1	1	1	1	1	1	1	1	1	1	1	1	1	1	1	1	1	1	1	1	1	1	1	1	1	1	1	1	1
rplO	0	50S ribosomal protein L15	114	114	1	1	56807	0	0	0	440	440	440	1	1	1	1	1	1	1	1	1	1	1	1	1	1	1	1	1	1	1	1	1	1	1	1	1	1	1	1	1	1	1	1	1	1	1	1
adk	0	Adenylate kinase	114	114	1	1	56804	0	0	0	650	650	650	1	1	1	1	1	1	1	1	1	1	1	1	1	1	1	1	1	1	1	1	1	1	1	1	1	1	1	1	1	1	1	1	1	1	1	1
map_1	0	Methionine aminopeptidase 1	114	114	1	1	56803	0	0	0	746	746	746	1	1	1	1	1	1	1	1	1	1	1	1	1	1	1	1	1	1	1	1	1	1	1	1	1	1	1	1	1	1	1	1	1	1	1	1
rpsK	0	30S ribosomal protein S11	114	114	1	1	56800	0	0	0	389	389	389	1	1	1	1	1	1	1	1	1	1	1	1	1	1	1	1	1	1	1	1	1	1	1	1	1	1	1	1	1	1	1	1	1	1	1	1
glmM	0	Phosphoglucosamine mutase	114	114	1	1	56763	0	0	0	1343	1346	1345	1	1	1	1	1	1	1	1	1	1	1	1	1	1	1	1	1	1	1	1	1	1	1	1	1	1	1	1	1	1	1	1	1	1	1	1
group_12446	0	hypothetical protein	114	114	1	1	55576	0	0	0	158	164	163	1	1	1	1	1	1	1	1	1	1	1	1	1	1	1	1	1	1	1	1	1	1	1	1	1	1	1	1	1	1	1	1	1	1	1	1
gatC	0	Aspartyl/glutamyl-tRNA(Asn/Gln) amidotransferase subunit C	114	114	1	1	55441	0	0	0	290	290	290	1	1	1	1	1	1	1	1	1	1	1	1	1	1	1	1	1	1	1	1	1	1	1	1	1	1	1	1	1	1	1	1	1	1	1	1
dagK	0	Diacylglycerol kinase	114	114	1	1	55438	0	0	0	905	905	905	1	1	1	1	1	1	1	1	1	1	1	1	1	1	1	1	1	1	1	1	1	1	1	1	1	1	1	1	1	1	1	1	1	1	1	1
dcuA	0	Anaerobic C4-dicarboxylate transporter DcuA	114	114	1	1	55223	0	0	0	1313	1313	1313	1	1	1	1	1	1	1	1	1	1	1	1	1	1	1	1	1	1	1	1	1	1	1	1	1	1	1	1	1	1	1	1	1	1	1	1
gudB	0	Cryptic catabolic NAD-specific glutamate dehydrogenase GudB	114	114	1	1	43429	0	0	0	1139	1286	1284	1	1	1	1	1	1	1	1	1	1	1	1	1	1	1	1	1	1	1	1	1	1	1	1	1	1	1	1	1	1	1	1	1	1	1	1
sasP-C_2	0	Small, acid-soluble spore protein C	114	114	1	1	38429	0	0	0	206	206	206	1	1	1	1	1	1	1	1	1	1	1	1	1	1	1	1	1	1	1	1	1	1	1	1	1	1	1	1	1	1	1	1	1	1	1	1
prpD	0	2-methylcitrate dehydratase	114	114	1	1	31497	0	0	0	1436	1436	1436	1	1	1	1	1	1	1	1	1	1	1	1	1	1	1	1	1	1	1	1	1	1	1	1	1	1	1	1	1	1	1	1	1	1	1	1
aroF	0	Phospho-2-dehydro-3-deoxyheptonate aldolase	114	114	1	1	10790	0	0	0	1076	1076	1076	1	1	1	1	1	1	1	1	1	1	1	1	1	1	1	1	1	1	1	1	1	1	1	1	1	1	1	1	1	1	1	1	1	1	1	1
cspD_2	0	Cold shock-like protein CspD	114	114	1	1	12280	0	0	0	200	200	200	1	1	1	1	1	1	1	1	1	1	1	1	1	1	1	1	1	1	1	1	1	1	1	1	1	1	1	1	1	1	1	1	1	1	1	1
group_12828	0	hypothetical protein	114	114	1	1	14816	0	0	0	1100	1226	1106	1	1	1	1	1	1	1	1	1	1	1	1	1	1	1	1	1	1	1	1	1	1	1	1	1	1	1	1	1	1	1	1	1	1	1	1
rimP	0	Ribosome maturation factor RimP	114	114	1	1	14815	0	0	0	470	470	470	1	1	1	1	1	1	1	1	1	1	1	1	1	1	1	1	1	1	1	1	1	1	1	1	1	1	1	1	1	1	1	1	1	1	1	1
pyrH_2	0	Uridylate kinase	114	114	1	1	14799	0	0	0	722	722	722	1	1	1	1	1	1	1	1	1	1	1	1	1	1	1	1	1	1	1	1	1	1	1	1	1	1	1	1	1	1	1	1	1	1	1	1
hslV	0	ATP-dependent protease subunit HslV	114	114	1	1	14787	0	0	0	542	542	542	1	1	1	1	1	1	1	1	1	1	1	1	1	1	1	1	1	1	1	1	1	1	1	1	1	1	1	1	1	1	1	1	1	1	1	1
rplS	0	50S ribosomal protein L19	114	114	1	1	14762	0	0	0	344	344	344	1	1	1	1	1	1	1	1	1	1	1	1	1	1	1	1	1	1	1	1	1	1	1	1	1	1	1	1	1	1	1	1	1	1	1	1
group_12838	0	hypothetical protein	114	114	1	1	14707	0	0	0	263	287	263	1	1	1	1	1	1	1	1	1	1	1	1	1	1	1	1	1	1	1	1	1	1	1	1	1	1	1	1	1	1	1	1	1	1	1	1
pyrK	0	Dihydroorotate dehydrogenase B (NAD( )), electron transfer subunit	114	114	1	1	14607	0	0	0	779	779	779	1	1	1	1	1	1	1	1	1	1	1	1	1	1	1	1	1	1	1	1	1	1	1	1	1	1	1	1	1	1	1	1	1	1	1	1
sigG_2	0	RNA polymerase sigma-G factor	114	114	1	1	14560	0	0	0	779	869	842	1	1	1	1	1	1	1	1	1	1	1	1	1	1	1	1	1	1	1	1	1	1	1	1	1	1	1	1	1	1	1	1	1	1	1	1
ctaE	0	Cytochrome c oxidase subunit 3	114	114	1	1	14472	0	0	0	623	623	623	1	1	1	1	1	1	1	1	1	1	1	1	1	1	1	1	1	1	1	1	1	1	1	1	1	1	1	1	1	1	1	1	1	1	1	1
ctaC	0	Cytochrome c oxidase subunit 2	114	114	1	1	14458	0	0	0	1049	1049	1049	1	1	1	1	1	1	1	1	1	1	1	1	1	1	1	1	1	1	1	1	1	1	1	1	1	1	1	1	1	1	1	1	1	1	1	1
group_12852	0	PhoH-like protein	114	114	1	1	14435	0	0	0	1328	1328	1328	1	1	1	1	1	1	1	1	1	1	1	1	1	1	1	1	1	1	1	1	1	1	1	1	1	1	1	1	1	1	1	1	1	1	1	1
pdhD_2	0	Dihydrolipoyl dehydrogenase	114	114	1	1	14392	0	0	0	1406	1412	1411	1	1	1	1	1	1	1	1	1	1	1	1	1	1	1	1	1	1	1	1	1	1	1	1	1	1	1	1	1	1	1	1	1	1	1	1
group_12862	0	hypothetical protein	114	114	1	1	14354	0	0	0	236	398	251	1	1	1	1	1	1	1	1	1	1	1	1	1	1	1	1	1	1	1	1	1	1	1	1	1	1	1	1	1	1	1	1	1	1	1	1
ptsH	0	Phosphocarrier protein HPr	114	114	1	1	52025	0	0	0	263	263	263	1	1	1	1	1	1	1	1	1	1	1	1	1	1	1	1	1	1	1	1	1	1	1	1	1	1	1	1	1	1	1	1	1	1	1	1
punA	0	Purine nucleoside phosphorylase 1	114	114	1	1	52110	0	0	0	557	821	818	1	1	1	1	1	1	1	1	1	1	1	1	1	1	1	1	1	1	1	1	1	1	1	1	1	1	1	1	1	1	1	1	1	1	1	1
pepT_2	0	Peptidase T	114	114	1	1	52268	0	0	0	1118	1118	1118	1	1	1	1	1	1	1	1	1	1	1	1	1	1	1	1	1	1	1	1	1	1	1	1	1	1	1	1	1	1	1	1	1	1	1	1
bfmBAA	0	2-oxoisovalerate dehydrogenase subunit alpha	114	114	1	1	52298	0	0	0	1001	1001	1001	1	1	1	1	1	1	1	1	1	1	1	1	1	1	1	1	1	1	1	1	1	1	1	1	1	1	1	1	1	1	1	1	1	1	1	1
pdhD_3	0	Dihydrolipoyl dehydrogenase	114	114	1	1	52299	0	0	0	1421	1421	1421	1	1	1	1	1	1	1	1	1	1	1	1	1	1	1	1	1	1	1	1	1	1	1	1	1	1	1	1	1	1	1	1	1	1	1	1
ldh	0	Leucine dehydrogenase	114	114	1	1	52302	0	0	0	1100	1100	1100	1	1	1	1	1	1	1	1	1	1	1	1	1	1	1	1	1	1	1	1	1	1	1	1	1	1	1	1	1	1	1	1	1	1	1	1
dxs	0	1-deoxy-D-xylulose-5-phosphate synthase	114	114	1	1	52360	0	0	0	1892	1892	1892	1	1	1	1	1	1	1	1	1	1	1	1	1	1	1	1	1	1	1	1	1	1	1	1	1	1	1	1	1	1	1	1	1	1	1	1
group_12885	0	Alkaline shock protein 23	114	114	1	1	52369	0	0	0	392	392	392	1	1	1	1	1	1	1	1	1	1	1	1	1	1	1	1	1	1	1	1	1	1	1	1	1	1	1	1	1	1	1	1	1	1	1	1
pagR_5	0	Transcriptional repressor PagR	114	114	1	1	52643	0	0	0	290	290	290	1	1	1	1	1	1	1	1	1	1	1	1	1	1	1	1	1	1	1	1	1	1	1	1	1	1	1	1	1	1	1	1	1	1	1	1
rpmGA	0	50S ribosomal protein L33 1	114	114	1	1	52664	0	0	0	149	149	149	1	1	1	1	1	1	1	1	1	1	1	1	1	1	1	1	1	1	1	1	1	1	1	1	1	1	1	1	1	1	1	1	1	1	1	1
mtaB	0	Threonylcarbamoyladenosine tRNA methylthiotransferase MtaB	114	114	1	1	52752	0	0	0	1352	1361	1352	1	1	1	1	1	1	1	1	1	1	1	1	1	1	1	1	1	1	1	1	1	1	1	1	1	1	1	1	1	1	1	1	1	1	1	1
dnaK	0	Chaperone protein DnaK	114	114	1	1	52758	0	0	0	1835	1835	1835	1	1	1	1	1	1	1	1	1	1	1	1	1	1	1	1	1	1	1	1	1	1	1	1	1	1	1	1	1	1	1	1	1	1	1	1
lepA	0	Elongation factor 4	114	114	1	1	52765	0	0	0	1823	1826	1823	1	1	1	1	1	1	1	1	1	1	1	1	1	1	1	1	1	1	1	1	1	1	1	1	1	1	1	1	1	1	1	1	1	1	1	1
rpsT	0	30S ribosomal protein S20	114	114	1	1	52771	0	0	0	257	257	257	1	1	1	1	1	1	1	1	1	1	1	1	1	1	1	1	1	1	1	1	1	1	1	1	1	1	1	1	1	1	1	1	1	1	1	1
group_12916	0	hypothetical protein	114	114	1	1	52989	0	0	0	188	188	188	1	1	1	1	1	1	1	1	1	1	1	1	1	1	1	1	1	1	1	1	1	1	1	1	1	1	1	1	1	1	1	1	1	1	1	1
relA	0	GTP pyrophosphokinase	114	114	1	1	53024	0	0	0	2183	2324	2184	1	1	1	1	1	1	1	1	1	1	1	1	1	1	1	1	1	1	1	1	1	1	1	1	1	1	1	1	1	1	1	1	1	1	1	1
minD	0	Septum site-determining protein MinD	114	114	1	1	53131	0	0	0	797	803	797	1	1	1	1	1	1	1	1	1	1	1	1	1	1	1	1	1	1	1	1	1	1	1	1	1	1	1	1	1	1	1	1	1	1	1	1
hemL2	0	Glutamate-1-semialdehyde 2,1-aminomutase 2	114	114	1	1	53193	0	0	0	1286	1289	1288	1	1	1	1	1	1	1	1	1	1	1	1	1	1	1	1	1	1	1	1	1	1	1	1	1	1	1	1	1	1	1	1	1	1	1	1
trxA_2	0	Thioredoxin	114	114	1	1	53393	0	0	0	314	314	314	1	1	1	1	1	1	1	1	1	1	1	1	1	1	1	1	1	1	1	1	1	1	1	1	1	1	1	1	1	1	1	1	1	1	1	1
group_12928	0	hypothetical protein	114	114	1	1	53533	0	0	0	491	491	491	1	1	1	1	1	1	1	1	1	1	1	1	1	1	1	1	1	1	1	1	1	1	1	1	1	1	1	1	1	1	1	1	1	1	1	1
infC	0	Translation initiation factor IF-3	114	114	1	1	53537	0	0	0	338	500	498	1	1	1	1	1	1	1	1	1	1	1	1	1	1	1	1	1	1	1	1	1	1	1	1	1	1	1	1	1	1	1	1	1	1	1	1
thrS	0	Threonine--tRNA ligase 1	114	114	1	1	53538	0	0	0	1931	1937	1936	1	1	1	1	1	1	1	1	1	1	1	1	1	1	1	1	1	1	1	1	1	1	1	1	1	1	1	1	1	1	1	1	1	1	1	1
icd	0	Isocitrate dehydrogenase [NADP]	114	114	1	1	53580	0	0	0	1292	1292	1292	1	1	1	1	1	1	1	1	1	1	1	1	1	1	1	1	1	1	1	1	1	1	1	1	1	1	1	1	1	1	1	1	1	1	1	1
pyk_2	0	Pyruvate kinase	114	114	1	1	53591	0	0	0	1757	1757	1757	1	1	1	1	1	1	1	1	1	1	1	1	1	1	1	1	1	1	1	1	1	1	1	1	1	1	1	1	1	1	1	1	1	1	1	1
pfkA	0	ATP-dependent 6-phosphofructokinase	114	114	1	1	53592	0	0	0	959	959	959	1	1	1	1	1	1	1	1	1	1	1	1	1	1	1	1	1	1	1	1	1	1	1	1	1	1	1	1	1	1	1	1	1	1	1	1
accD	0	Acetyl-coenzyme A carboxylase carboxyl transferase subunit beta	114	114	1	1	53595	0	0	0	869	869	869	1	1	1	1	1	1	1	1	1	1	1	1	1	1	1	1	1	1	1	1	1	1	1	1	1	1	1	1	1	1	1	1	1	1	1	1
rpsD	0	30S ribosomal protein S4	114	114	1	1	53854	0	0	0	602	602	602	1	1	1	1	1	1	1	1	1	1	1	1	1	1	1	1	1	1	1	1	1	1	1	1	1	1	1	1	1	1	1	1	1	1	1	1
acsA_3	0	Acetyl-coenzyme A synthetase	114	114	1	1	53909	0	0	0	1718	1718	1718	1	1	1	1	1	1	1	1	1	1	1	1	1	1	1	1	1	1	1	1	1	1	1	1	1	1	1	1	1	1	1	1	1	1	1	1
pepS	0	Aminopeptidase PepS	114	114	1	1	53975	0	0	0	1115	1115	1115	1	1	1	1	1	1	1	1	1	1	1	1	1	1	1	1	1	1	1	1	1	1	1	1	1	1	1	1	1	1	1	1	1	1	1	1
ysdC_3	0	Putative aminopeptidase YsdC	114	114	1	1	54035	0	0	0	1073	1073	1073	1	1	1	1	1	1	1	1	1	1	1	1	1	1	1	1	1	1	1	1	1	1	1	1	1	1	1	1	1	1	1	1	1	1	1	1
group_12972	0	hypothetical protein	114	114	1	1	33811	0	0	0	233	233	233	1	1	1	1	1	1	1	1	1	1	1	1	1	1	1	1	1	1	1	1	1	1	1	1	1	1	1	1	1	1	1	1	1	1	1	1
group_12973	0	putative transporter	114	114	1	1	33829	0	0	0	1325	1325	1325	1	1	1	1	1	1	1	1	1	1	1	1	1	1	1	1	1	1	1	1	1	1	1	1	1	1	1	1	1	1	1	1	1	1	1	1
group_12976	0	hypothetical protein	114	114	1	1	34045	0	0	0	491	491	491	1	1	1	1	1	1	1	1	1	1	1	1	1	1	1	1	1	1	1	1	1	1	1	1	1	1	1	1	1	1	1	1	1	1	1	1
sufU	0	Zinc-dependent sulfurtransferase SufU	114	114	1	1	34137	0	0	0	431	431	431	1	1	1	1	1	1	1	1	1	1	1	1	1	1	1	1	1	1	1	1	1	1	1	1	1	1	1	1	1	1	1	1	1	1	1	1
sufC	0	Vegetative protein 296	114	114	1	1	34145	0	0	0	662	785	783	1	1	1	1	1	1	1	1	1	1	1	1	1	1	1	1	1	1	1	1	1	1	1	1	1	1	1	1	1	1	1	1	1	1	1	1
fadE_2	0	putative acyl-CoA dehydrogenase	114	114	1	1	34223	0	0	0	1784	1784	1784	1	1	1	1	1	1	1	1	1	1	1	1	1	1	1	1	1	1	1	1	1	1	1	1	1	1	1	1	1	1	1	1	1	1	1	1
fadA	0	3-ketoacyl-CoA thiolase	114	114	1	1	34224	0	0	0	1172	1175	1172	1	1	1	1	1	1	1	1	1	1	1	1	1	1	1	1	1	1	1	1	1	1	1	1	1	1	1	1	1	1	1	1	1	1	1	1
group_12987	0	hypothetical protein	114	114	1	1	34248	0	0	0	302	302	302	1	1	1	1	1	1	1	1	1	1	1	1	1	1	1	1	1	1	1	1	1	1	1	1	1	1	1	1	1	1	1	1	1	1	1	1
eno	0	Enolase	114	114	1	1	3598	0	0	0	1292	1295	1294	1	1	1	1	1	1	1	1	1	1	1	1	1	1	1	1	1	1	1	1	1	1	1	1	1	1	1	1	1	1	1	1	1	1	1	1
yvcJ	0	Nucleotide-binding protein YvcJ	114	114	1	1	3690	0	0	0	881	881	881	1	1	1	1	1	1	1	1	1	1	1	1	1	1	1	1	1	1	1	1	1	1	1	1	1	1	1	1	1	1	1	1	1	1	1	1
yodB	0	HTH-type transcriptional regulator YodB	114	114	1	1	3871	0	0	0	314	314	314	1	1	1	1	1	1	1	1	1	1	1	1	1	1	1	1	1	1	1	1	1	1	1	1	1	1	1	1	1	1	1	1	1	1	1	1
gltT_3	0	Proton/sodium-glutamate symport protein	114	114	1	1	3962	0	0	0	1217	1220	1217	1	1	1	1	1	1	1	1	1	1	1	1	1	1	1	1	1	1	1	1	1	1	1	1	1	1	1	1	1	1	1	1	1	1	1	1
mreB_2	0	Rod shape-determining protein MreB	114	114	1	1	58067	0	0	0	1001	1001	1001	1	1	1	1	1	1	1	1	1	1	1	1	1	1	1	1	1	1	1	1	1	1	1	1	1	1	1	1	1	1	1	1	1	1	1	1
nuoI	0	NADH-quinone oxidoreductase subunit I	114	114	1	1	58114	0	0	0	419	419	419	1	1	1	1	1	1	1	1	1	1	1	1	1	1	1	1	1	1	1	1	1	1	1	1	1	1	1	1	1	1	1	1	1	1	1	1
atpG	0	ATP synthase gamma chain	114	114	1	1	58140	0	0	0	860	860	860	1	1	1	1	1	1	1	1	1	1	1	1	1	1	1	1	1	1	1	1	1	1	1	1	1	1	1	1	1	1	1	1	1	1	1	1
pyrG	0	CTP synthase	114	114	1	1	58197	0	0	0	1607	1607	1607	1	1	1	1	1	1	1	1	1	1	1	1	1	1	1	1	1	1	1	1	1	1	1	1	1	1	1	1	1	1	1	1	1	1	1	1
kstR2_3	0	HTH-type transcriptional repressor KstR2	114	114	1	1	58199	0	0	0	629	629	629	1	1	1	1	1	1	1	1	1	1	1	1	1	1	1	1	1	1	1	1	1	1	1	1	1	1	1	1	1	1	1	1	1	1	1	1
speE_2	0	Polyamine aminopropyltransferase	114	114	1	1	58276	0	0	0	827	827	827	1	1	1	1	1	1	1	1	1	1	1	1	1	1	1	1	1	1	1	1	1	1	1	1	1	1	1	1	1	1	1	1	1	1	1	1
group_13039	0	Deoxyguanosinetriphosphate triphosphohydrolase-like protein	114	114	1	1	58286	0	0	0	1304	1304	1304	1	1	1	1	1	1	1	1	1	1	1	1	1	1	1	1	1	1	1	1	1	1	1	1	1	1	1	1	1	1	1	1	1	1	1	1
ccpN	0	Transcriptional repressor CcpN	114	114	1	1	52730	0	0	0	632	635	633	1	1	1	1	1	1	1	1	1	1	1	1	1	1	1	1	1	1	1	1	1	1	1	1	1	1	1	1	1	1	1	1	1	1	1	1
fusA	0	Elongation factor G	114	114	1	1	56834	0	0	0	2078	2081	2078	1	1	1	1	1	1	1	1	1	1	1	1	1	1	1	1	1	1	1	1	1	1	1	1	1	1	1	1	1	1	1	1	1	1	1	1
xseB	0	Exodeoxyribonuclease 7 small subunit	114	114	1	1	52363	0	0	0	230	233	230	1	1	1	1	1	1	1	1	1	1	1	1	1	1	1	1	1	1	1	1	1	1	1	1	1	1	1	1	1	1	1	1	1	1	1	1
rny	0	Ribonuclease Y	114	114	1	1	14907	0	0	0	1562	1610	1563	1	1	1	1	1	1	1	1	1	1	1	1	1	1	1	1	1	1	1	1	1	1	1	1	1	1	1	1	1	1	1	1	1	1	1	1
group_15565	0	hypothetical protein	114	114	1	1	58785	0	0	0	827	827	827	1	1	1	1	1	1	1	1	1	1	1	1	1	1	1	1	1	1	1	1	1	1	1	1	1	1	1	1	1	1	1	1	1	1	1	1
ispF	0	2-C-methyl-D-erythritol 2,4-cyclodiphosphate synthase	114	114	1	1	56876	0	0	0	476	476	476	1	1	1	1	1	1	1	1	1	1	1	1	1	1	1	1	1	1	1	1	1	1	1	1	1	1	1	1	1	1	1	1	1	1	1	1
rplK	0	50S ribosomal protein L11	114	114	1	1	56850	0	0	0	425	425	425	1	1	1	1	1	1	1	1	1	1	1	1	1	1	1	1	1	1	1	1	1	1	1	1	1	1	1	1	1	1	1	1	1	1	1	1
rpsG	0	30S ribosomal protein S7	114	114	1	1	56835	0	0	0	470	470	470	1	1	1	1	1	1	1	1	1	1	1	1	1	1	1	1	1	1	1	1	1	1	1	1	1	1	1	1	1	1	1	1	1	1	1	1
rpsN1	0	30S ribosomal protein S14	114	114	1	1	56814	0	0	0	170	185	184	1	1	1	1	1	1	1	1	1	1	1	1	1	1	1	1	1	1	1	1	1	1	1	1	1	1	1	1	1	1	1	1	1	1	1	1
rpsE	0	30S ribosomal protein S5	114	114	1	1	56809	0	0	0	500	500	500	1	1	1	1	1	1	1	1	1	1	1	1	1	1	1	1	1	1	1	1	1	1	1	1	1	1	1	1	1	1	1	1	1	1	1	1
rpmD	0	50S ribosomal protein L30	114	114	1	1	56808	0	0	0	182	182	182	1	1	1	1	1	1	1	1	1	1	1	1	1	1	1	1	1	1	1	1	1	1	1	1	1	1	1	1	1	1	1	1	1	1	1	1
ndoAI	0	Antitoxin EndoAI	114	114	1	1	56210	0	0	0	287	287	287	1	1	1	1	1	1	1	1	1	1	1	1	1	1	1	1	1	1	1	1	1	1	1	1	1	1	1	1	1	1	1	1	1	1	1	1
gatA_1	0	Glutamyl-tRNA(Gln) amidotransferase subunit A	114	114	1	1	55440	0	0	0	1457	1457	1457	1	1	1	1	1	1	1	1	1	1	1	1	1	1	1	1	1	1	1	1	1	1	1	1	1	1	1	1	1	1	1	1	1	1	1	1
gatB	0	Aspartyl/glutamyl-tRNA(Asn/Gln) amidotransferase subunit B	114	114	1	1	55439	0	0	0	1427	1430	1427	1	1	1	1	1	1	1	1	1	1	1	1	1	1	1	1	1	1	1	1	1	1	1	1	1	1	1	1	1	1	1	1	1	1	1	1
spoIVA	0	Stage IV sporulation protein A	114	114	1	1	43494	0	0	0	1478	1478	1478	1	1	1	1	1	1	1	1	1	1	1	1	1	1	1	1	1	1	1	1	1	1	1	1	1	1	1	1	1	1	1	1	1	1	1	1
group_15888	0	hypothetical protein	114	114	1	1	14908	0	0	0	794	794	794	1	1	1	1	1	1	1	1	1	1	1	1	1	1	1	1	1	1	1	1	1	1	1	1	1	1	1	1	1	1	1	1	1	1	1	1
rpsB	0	30S ribosomal protein S2	114	114	1	1	14794	0	0	0	701	701	701	1	1	1	1	1	1	1	1	1	1	1	1	1	1	1	1	1	1	1	1	1	1	1	1	1	1	1	1	1	1	1	1	1	1	1	1
codY	0	GTP-sensing transcriptional pleiotropic repressor CodY	114	114	1	1	14790	0	0	0	779	779	779	1	1	1	1	1	1	1	1	1	1	1	1	1	1	1	1	1	1	1	1	1	1	1	1	1	1	1	1	1	1	1	1	1	1	1	1
sucD	0	Succinyl-CoA ligase [ADP-forming] subunit alpha	114	114	1	1	14777	0	0	0	902	902	902	1	1	1	1	1	1	1	1	1	1	1	1	1	1	1	1	1	1	1	1	1	1	1	1	1	1	1	1	1	1	1	1	1	1	1	1
rpsP	0	30S ribosomal protein S16	114	114	1	1	14756	0	0	0	272	272	272	1	1	1	1	1	1	1	1	1	1	1	1	1	1	1	1	1	1	1	1	1	1	1	1	1	1	1	1	1	1	1	1	1	1	1	1
ffh	0	Signal recognition particle protein	114	114	1	1	14755	0	0	0	1349	1349	1349	1	1	1	1	1	1	1	1	1	1	1	1	1	1	1	1	1	1	1	1	1	1	1	1	1	1	1	1	1	1	1	1	1	1	1	1
pyrD	0	Dihydroorotate dehydrogenase B (NAD( )), catalytic subunit	114	114	1	1	14608	0	0	0	911	929	928	1	1	1	1	1	1	1	1	1	1	1	1	1	1	1	1	1	1	1	1	1	1	1	1	1	1	1	1	1	1	1	1	1	1	1	1
typA	0	GTP-binding protein TypA/BipA	114	114	1	1	14428	0	0	0	1844	1844	1844	1	1	1	1	1	1	1	1	1	1	1	1	1	1	1	1	1	1	1	1	1	1	1	1	1	1	1	1	1	1	1	1	1	1	1	1
pdhA	0	Pyruvate dehydrogenase E1 component subunit alpha	114	114	1	1	14388	0	0	0	1115	1115	1115	1	1	1	1	1	1	1	1	1	1	1	1	1	1	1	1	1	1	1	1	1	1	1	1	1	1	1	1	1	1	1	1	1	1	1	1
rnjA_2	0	Ribonuclease J1	114	114	1	1	14381	0	0	0	1667	1667	1667	1	1	1	1	1	1	1	1	1	1	1	1	1	1	1	1	1	1	1	1	1	1	1	1	1	1	1	1	1	1	1	1	1	1	1	1
ktrA	0	Ktr system potassium uptake protein A	114	114	1	1	14373	0	0	0	665	665	665	1	1	1	1	1	1	1	1	1	1	1	1	1	1	1	1	1	1	1	1	1	1	1	1	1	1	1	1	1	1	1	1	1	1	1	1
dapH_1	0	2,3,4,5-tetrahydropyridine-2,6-dicarboxylate N-acetyltransferase	114	114	1	1	14369	0	0	0	722	722	722	1	1	1	1	1	1	1	1	1	1	1	1	1	1	1	1	1	1	1	1	1	1	1	1	1	1	1	1	1	1	1	1	1	1	1	1
sigF	0	RNA polymerase sigma-F factor	114	114	1	1	52084	0	0	0	758	758	758	1	1	1	1	1	1	1	1	1	1	1	1	1	1	1	1	1	1	1	1	1	1	1	1	1	1	1	1	1	1	1	1	1	1	1	1
fur	0	Ferric uptake regulation protein	114	114	1	1	52120	0	0	0	455	455	455	1	1	1	1	1	1	1	1	1	1	1	1	1	1	1	1	1	1	1	1	1	1	1	1	1	1	1	1	1	1	1	1	1	1	1	1
rpsU	0	30S ribosomal protein S21	114	114	1	1	52751	0	0	0	134	173	172	1	1	1	1	1	1	1	1	1	1	1	1	1	1	1	1	1	1	1	1	1	1	1	1	1	1	1	1	1	1	1	1	1	1	1	1
cymR	0	HTH-type transcriptional regulator CymR	114	114	1	1	52994	0	0	0	416	416	416	1	1	1	1	1	1	1	1	1	1	1	1	1	1	1	1	1	1	1	1	1	1	1	1	1	1	1	1	1	1	1	1	1	1	1	1
tcdA	0	tRNA threonylcarbamoyladenosine dehydratase	114	114	1	1	53005	0	0	0	767	767	767	1	1	1	1	1	1	1	1	1	1	1	1	1	1	1	1	1	1	1	1	1	1	1	1	1	1	1	1	1	1	1	1	1	1	1	1
yxdL_2	0	ABC transporter ATP-binding protein YxdL	114	114	1	1	53108	0	0	0	776	776	776	1	1	1	1	1	1	1	1	1	1	1	1	1	1	1	1	1	1	1	1	1	1	1	1	1	1	1	1	1	1	1	1	1	1	1	1
rplU	0	50S ribosomal protein L21	114	114	1	1	53124	0	0	0	308	308	308	1	1	1	1	1	1	1	1	1	1	1	1	1	1	1	1	1	1	1	1	1	1	1	1	1	1	1	1	1	1	1	1	1	1	1	1
mreB_1	0	Rod shape-determining protein MreB	114	114	1	1	53140	0	0	0	1016	1019	1018	1	1	1	1	1	1	1	1	1	1	1	1	1	1	1	1	1	1	1	1	1	1	1	1	1	1	1	1	1	1	1	1	1	1	1	1
pheS	0	Phenylalanine--tRNA ligase alpha subunit	114	114	1	1	53501	0	0	0	1034	1034	1034	1	1	1	1	1	1	1	1	1	1	1	1	1	1	1	1	1	1	1	1	1	1	1	1	1	1	1	1	1	1	1	1	1	1	1	1
nrdR	0	Transcriptional repressor NrdR	114	114	1	1	53547	0	0	0	461	461	461	1	1	1	1	1	1	1	1	1	1	1	1	1	1	1	1	1	1	1	1	1	1	1	1	1	1	1	1	1	1	1	1	1	1	1	1
luxS	0	S-ribosylhomocysteine lyase	114	114	1	1	33439	0	0	0	473	473	473	1	1	1	1	1	1	1	1	1	1	1	1	1	1	1	1	1	1	1	1	1	1	1	1	1	1	1	1	1	1	1	1	1	1	1	1
nfuA	0	Fe/S biogenesis protein NfuA	114	114	1	1	34037	0	0	0	236	236	236	1	1	1	1	1	1	1	1	1	1	1	1	1	1	1	1	1	1	1	1	1	1	1	1	1	1	1	1	1	1	1	1	1	1	1	1
glpX_1	0	Fructose-1,6-bisphosphatase class 2	114	114	1	1	34075	0	0	0	968	971	970	1	1	1	1	1	1	1	1	1	1	1	1	1	1	1	1	1	1	1	1	1	1	1	1	1	1	1	1	1	1	1	1	1	1	1	1
sufB_1	0	FeS cluster assembly protein SufB	114	114	1	1	34136	0	0	0	1391	1397	1396	1	1	1	1	1	1	1	1	1	1	1	1	1	1	1	1	1	1	1	1	1	1	1	1	1	1	1	1	1	1	1	1	1	1	1	1
sufS	0	Cysteine desulfurase SufS	114	114	1	1	34139	0	0	0	1220	1220	1220	1	1	1	1	1	1	1	1	1	1	1	1	1	1	1	1	1	1	1	1	1	1	1	1	1	1	1	1	1	1	1	1	1	1	1	1
rnmV_2	0	Ribonuclease M5	114	114	1	1	34154	0	0	0	344	344	344	1	1	1	1	1	1	1	1	1	1	1	1	1	1	1	1	1	1	1	1	1	1	1	1	1	1	1	1	1	1	1	1	1	1	1	1
upp	0	Uracil phosphoribosyltransferase	114	114	1	1	58155	0	0	0	629	629	629	1	1	1	1	1	1	1	1	1	1	1	1	1	1	1	1	1	1	1	1	1	1	1	1	1	1	1	1	1	1	1	1	1	1	1	1
pta_2	0	Phosphate acetyltransferase	114	114	1	1	58305	0	0	0	971	971	971	1	1	1	1	1	1	1	1	1	1	1	1	1	1	1	1	1	1	1	1	1	1	1	1	1	1	1	1	1	1	1	1	1	1	1	1
ychF	0	Ribosome-binding ATPase YchF	114	114	1	1	58707	0	0	0	1100	1100	1100	1	1	1	1	1	1	1	1	1	1	1	1	1	1	1	1	1	1	1	1	1	1	1	1	1	1	1	1	1	1	1	1	1	1	1	1
rpmH	0	50S ribosomal protein L34	114	114	1	1	58730	0	0	0	134	134	134	1	1	1	1	1	1	1	1	1	1	1	1	1	1	1	1	1	1	1	1	1	1	1	1	1	1	1	1	1	1	1	1	1	1	1	1
mapB	0	Methionine aminopeptidase 2	114	114	1	1	58243	0	0	0	746	890	779	1	1	1	1	1	1	1	1	1	1	1	1	1	1	1	1	1	1	1	1	1	1	1	1	1	1	1	1	1	1	1	1	1	1	1	1
pstS1	0	Phosphate-binding protein PstS 1	114	114	1	1	48559	0	0	0	698	905	898	1	1	1	1	1	1	1	1	1	1	1	1	1	1	1	1	1	1	1	1	1	1	1	1	1	1	1	1	1	1	1	1	1	1	1	1
group_3993	0	Ferredoxin--NADP reductase	114	114	1	1	54064	0	0	0	278	1280	1257	1	1	1	1	1	1	1	1	1	1	1	1	1	1	1	1	1	1	1	1	1	1	1	1	1	1	1	1	1	1	1	1	1	1	1	1
mmgB	0	putative 3-hydroxybutyryl-CoA dehydrogenase	114	114	1	1	58204	0	0	0	491	851	847	1	1	1	1	1	1	1	1	1	1	1	1	1	1	1	1	1	1	1	1	1	1	1	1	1	1	1	1	1	1	1	1	1	1	1	1
lon1_1	0	Lon protease 1	114	114	1	1	14509	0	0	0	857	1043	1025	1	1	1	1	1	1	1	1	1	1	1	1	1	1	1	1	1	1	1	1	1	1	1	1	1	1	1	1	1	1	1	1	1	1	1	1
cshA	0	DEAD-box ATP-dependent RNA helicase CshA	114	114	1	1	56239	0	0	0	1298	1616	1581	1	1	1	1	1	1	1	1	1	1	1	1	1	1	1	1	1	1	1	1	1	1	1	1	1	1	1	1	1	1	1	1	1	1	1	1
purL	0	Phosphoribosylformylglycinamidine synthase subunit PurL	114	114	1	1	55592	0	0	0	2054	2219	2217	1	1	1	1	1	1	1	1	1	1	1	1	1	1	1	1	1	1	1	1	1	1	1	1	1	1	1	1	1	1	1	1	1	1	1	1
dus_2	0	putative tRNA-dihydrouridine synthase	114	114	1	1	55371	0	0	0	959	989	988	1	1	1	1	1	1	1	1	1	1	1	1	1	1	1	1	1	1	1	1	1	1	1	1	1	1	1	1	1	1	1	1	1	1	1	1
cidA_1	0	Holin-like protein CidA	114	114	1	1	12788	0	0	0	125	365	360	1	1	1	1	1	1	1	1	1	1	1	1	1	1	1	1	1	1	1	1	1	1	1	1	1	1	1	1	1	1	1	1	1	1	1	1
group_4577	0	hypothetical protein	114	114	1	1	52618	0	0	0	242	242	242	1	1	1	1	1	1	1	1	1	1	1	1	1	1	1	1	1	1	1	1	1	1	1	1	1	1	1	1	1	1	1	1	1	1	1	1
group_4607	0	hypothetical protein	114	114	1	1	48908	0	0	0	149	149	149	1	1	1	1	1	1	1	1	1	1	1	1	1	1	1	1	1	1	1	1	1	1	1	1	1	1	1	1	1	1	1	1	1	1	1	1
gyrB	0	DNA gyrase subunit B	114	114	1	1	58735	0	0	0	1664	1928	1925	1	1	1	1	1	1	1	1	1	1	1	1	1	1	1	1	1	1	1	1	1	1	1	1	1	1	1	1	1	1	1	1	1	1	1	1
dtd3	0	D-aminoacyl-tRNA deacylase	114	114	1	1	58797	0	0	0	560	767	765	1	1	1	1	1	1	1	1	1	1	1	1	1	1	1	1	1	1	1	1	1	1	1	1	1	1	1	1	1	1	1	1	1	1	1	1
secY_1	0	Protein translocase subunit SecY	114	114	1	1	56805	0	0	0	1037	1301	1293	1	1	1	1	1	1	1	1	1	1	1	1	1	1	1	1	1	1	1	1	1	1	1	1	1	1	1	1	1	1	1	1	1	1	1	1
purM	0	Phosphoribosylformylglycinamidine cyclo-ligase	114	114	1	1	55590	0	0	0	1040	1043	1040	1	1	1	1	1	1	1	1	1	1	1	1	1	1	1	1	1	1	1	1	1	1	1	1	1	1	1	1	1	1	1	1	1	1	1	1
ppiB	0	Peptidyl-prolyl cis-trans isomerase B	114	114	1	1	52063	0	0	0	311	437	435	1	1	1	1	1	1	1	1	1	1	1	1	1	1	1	1	1	1	1	1	1	1	1	1	1	1	1	1	1	1	1	1	1	1	1	1
group_5410	0	hypothetical protein	114	114	1	1	52699	0	0	0	614	878	874	1	1	1	1	1	1	1	1	1	1	1	1	1	1	1	1	1	1	1	1	1	1	1	1	1	1	1	1	1	1	1	1	1	1	1	1
greA	0	Transcription elongation factor GreA	114	114	1	1	52971	0	0	0	476	527	494	1	1	1	1	1	1	1	1	1	1	1	1	1	1	1	1	1	1	1	1	1	1	1	1	1	1	1	1	1	1	1	1	1	1	1	1
gerE	0	Spore germination protein GerE	114	114	1	1	53329	0	0	0	164	224	220	1	1	1	1	1	1	1	1	1	1	1	1	1	1	1	1	1	1	1	1	1	1	1	1	1	1	1	1	1	1	1	1	1	1	1	1
secE	0	Protein translocase subunit SecE	114	114	1	1	56852	0	0	0	179	191	179	1	1	1	1	1	1	1	1	1	1	1	1	1	1	1	1	1	1	1	1	1	1	1	1	1	1	1	1	1	1	1	1	1	1	1	1
rpoB	0	DNA-directed RNA polymerase subunit beta	114	114	1	1	56845	0	0	0	1763	3770	3506	1	1	1	1	1	1	1	1	1	1	1	1	1	1	1	1	1	1	1	1	1	1	1	1	1	1	1	1	1	1	1	1	1	1	1	1
cwlD	0	Germination-specific N-acetylmuramoyl-L-alanine amidase	114	114	1	1	56782	0	0	0	224	713	706	1	1	1	1	1	1	1	1	1	1	1	1	1	1	1	1	1	1	1	1	1	1	1	1	1	1	1	1	1	1	1	1	1	1	1	1
ttdB	0	L( )-tartrate dehydratase subunit beta	114	114	1	1	55065	0	0	0	1490	1580	1564	1	1	1	1	1	1	1	1	1	1	1	1	1	1	1	1	1	1	1	1	1	1	1	1	1	1	1	1	1	1	1	1	1	1	1	1
group_5955	0	hypothetical protein	114	114	1	1	54791	0	0	0	1070	1175	1170	1	1	1	1	1	1	1	1	1	1	1	1	1	1	1	1	1	1	1	1	1	1	1	1	1	1	1	1	1	1	1	1	1	1	1	1
rpsO	0	30S ribosomal protein S15	114	114	1	1	14832	0	0	0	269	269	269	1	1	1	1	1	1	1	1	1	1	1	1	1	1	1	1	1	1	1	1	1	1	1	1	1	1	1	1	1	1	1	1	1	1	1	1
ytzE	0	putative HTH-type transcriptional regulator YtzE	114	114	1	1	54060	0	0	0	221	221	221	1	1	1	1	1	1	1	1	1	1	1	1	1	1	1	1	1	1	1	1	1	1	1	1	1	1	1	1	1	1	1	1	1	1	1	1
infA	0	Translation initiation factor IF-1	114	114	1	1	56802	0	0	0	218	218	218	1	1	1	1	1	1	1	1	1	1	1	1	1	1	1	1	1	1	1	1	1	1	1	1	1	1	1	1	1	1	1	1	1	1	1	1
spoVS_2	0	Stage V sporulation protein S	114	114	1	1	14910	0	0	0	260	260	260	1	1	1	1	1	1	1	1	1	1	1	1	1	1	1	1	1	1	1	1	1	1	1	1	1	1	1	1	1	1	1	1	1	1	1	1
rpsJ	0	30S ribosomal protein S10	114	114	1	1	56831	0	0	0	308	308	308	1	1	1	1	1	1	1	1	1	1	1	1	1	1	1	1	1	1	1	1	1	1	1	1	1	1	1	1	1	1	1	1	1	1	1	1
rplN	0	50S ribosomal protein L14	114	114	1	1	56817	0	0	0	368	368	368	1	1	1	1	1	1	1	1	1	1	1	1	1	1	1	1	1	1	1	1	1	1	1	1	1	1	1	1	1	1	1	1	1	1	1	1
yycF_2	0	Transcriptional regulatory protein YycF	114	114	1	1	58694	0	0	0	707	707	707	1	1	1	1	1	1	1	1	1	1	1	1	1	1	1	1	1	1	1	1	1	1	1	1	1	1	1	1	1	1	1	1	1	1	1	1
rpsI	0	30S ribosomal protein S9	114	114	1	1	56785	0	0	0	392	392	392	1	1	1	1	1	1	1	1	1	1	1	1	1	1	1	1	1	1	1	1	1	1	1	1	1	1	1	1	1	1	1	1	1	1	1	1
qcrB	0	Menaquinol-cytochrome c reductase cytochrome b subunit	114	114	1	1	43533	0	0	0	674	674	674	1	1	1	1	1	1	1	1	1	1	1	1	1	1	1	1	1	1	1	1	1	1	1	1	1	1	1	1	1	1	1	1	1	1	1	1
spxA_1	0	Regulatory protein Spx	114	114	1	1	42507	0	0	0	395	395	395	1	1	1	1	1	1	1	1	1	1	1	1	1	1	1	1	1	1	1	1	1	1	1	1	1	1	1	1	1	1	1	1	1	1	1	1
rplQ	0	50S ribosomal protein L17	114	114	1	1	56798	0	0	0	362	362	362	1	1	1	1	1	1	1	1	1	1	1	1	1	1	1	1	1	1	1	1	1	1	1	1	1	1	1	1	1	1	1	1	1	1	1	1
acpA	0	Acyl carrier protein	114	114	1	1	14747	0	0	0	233	233	233	1	1	1	1	1	1	1	1	1	1	1	1	1	1	1	1	1	1	1	1	1	1	1	1	1	1	1	1	1	1	1	1	1	1	1	1
rpmA	0	50S ribosomal protein L27	114	114	1	1	53117	0	0	0	290	290	290	1	1	1	1	1	1	1	1	1	1	1	1	1	1	1	1	1	1	1	1	1	1	1	1	1	1	1	1	1	1	1	1	1	1	1	1
clpX	0	ATP-dependent Clp protease ATP-binding subunit ClpX	114	114	1	1	53204	0	0	0	1259	1259	1259	1	1	1	1	1	1	1	1	1	1	1	1	1	1	1	1	1	1	1	1	1	1	1	1	1	1	1	1	1	1	1	1	1	1	1	1
prs	0	Ribose-phosphate pyrophosphokinase	114	114	1	1	58814	0	0	0	953	953	953	1	1	1	1	1	1	1	1	1	1	1	1	1	1	1	1	1	1	1	1	1	1	1	1	1	1	1	1	1	1	1	1	1	1	1	1
divIVA	0	Septum site-determining protein DivIVA	114	114	1	1	14589	0	0	0	506	506	506	1	1	1	1	1	1	1	1	1	1	1	1	1	1	1	1	1	1	1	1	1	1	1	1	1	1	1	1	1	1	1	1	1	1	1	1
atpE	0	ATP synthase subunit c	114	114	1	1	58150	0	0	0	218	218	218	1	1	1	1	1	1	1	1	1	1	1	1	1	1	1	1	1	1	1	1	1	1	1	1	1	1	1	1	1	1	1	1	1	1	1	1
hup_1	0	DNA-binding protein HU	114	114	1	1	43495	0	0	0	272	272	272	1	1	1	1	1	1	1	1	1	1	1	1	1	1	1	1	1	1	1	1	1	1	1	1	1	1	1	1	1	1	1	1	1	1	1	1
rpoA_1	0	DNA-directed RNA polymerase subunit alpha	114	114	1	1	56799	0	0	0	944	944	944	1	1	1	1	1	1	1	1	1	1	1	1	1	1	1	1	1	1	1	1	1	1	1	1	1	1	1	1	1	1	1	1	1	1	1	1
rpsR	0	30S ribosomal protein S18	114	114	1	1	58704	0	0	0	233	233	233	1	1	1	1	1	1	1	1	1	1	1	1	1	1	1	1	1	1	1	1	1	1	1	1	1	1	1	1	1	1	1	1	1	1	1	1
group_59973	0	hypothetical protein	114	114	1	1	52393	0	0	0	200	203	202	1	1	1	1	1	1	1	1	1	1	1	1	1	1	1	1	1	1	1	1	1	1	1	1	1	1	1	1	1	1	1	1	1	1	1	1
hutP	0	Hut operon positive regulatory protein	114	114	1	1	12712	0	0	0	440	440	440	1	1	1	1	1	1	1	1	1	1	1	1	1	1	1	1	1	1	1	1	1	1	1	1	1	1	1	1	1	1	1	1	1	1	1	1
group_59978	0	hypothetical protein	114	114	1	1	14735	0	0	0	362	362	362	1	1	1	1	1	1	1	1	1	1	1	1	1	1	1	1	1	1	1	1	1	1	1	1	1	1	1	1	1	1	1	1	1	1	1	1
rpsH	0	30S ribosomal protein S8	114	114	1	1	56813	0	0	0	398	398	398	1	1	1	1	1	1	1	1	1	1	1	1	1	1	1	1	1	1	1	1	1	1	1	1	1	1	1	1	1	1	1	1	1	1	1	1
atpA	0	ATP synthase subunit alpha	114	114	1	1	58145	0	0	0	1508	1508	1508	1	1	1	1	1	1	1	1	1	1	1	1	1	1	1	1	1	1	1	1	1	1	1	1	1	1	1	1	1	1	1	1	1	1	1	1
group_59981	0	hypothetical protein	114	114	1	1	14424	0	0	0	176	179	178	1	1	1	1	1	1	1	1	1	1	1	1	1	1	1	1	1	1	1	1	1	1	1	1	1	1	1	1	1	1	1	1	1	1	1	1
ywhB	0	2-hydroxymuconate tautomerase	114	114	1	1	58285	0	0	0	185	185	185	1	1	1	1	1	1	1	1	1	1	1	1	1	1	1	1	1	1	1	1	1	1	1	1	1	1	1	1	1	1	1	1	1	1	1	1
group_59983	0	hypothetical protein	114	114	1	1	14895	0	0	0	785	785	785	1	1	1	1	1	1	1	1	1	1	1	1	1	1	1	1	1	1	1	1	1	1	1	1	1	1	1	1	1	1	1	1	1	1	1	1
rpmB	0	50S ribosomal protein L28	114	114	1	1	14729	0	0	0	188	188	188	1	1	1	1	1	1	1	1	1	1	1	1	1	1	1	1	1	1	1	1	1	1	1	1	1	1	1	1	1	1	1	1	1	1	1	1
speH_1	0	S-adenosylmethionine decarboxylase proenzyme	114	114	1	1	53549	0	0	0	392	392	392	1	1	1	1	1	1	1	1	1	1	1	1	1	1	1	1	1	1	1	1	1	1	1	1	1	1	1	1	1	1	1	1	1	1	1	1
rplV	0	50S ribosomal protein L22	114	114	1	1	56822	0	0	0	341	341	341	1	1	1	1	1	1	1	1	1	1	1	1	1	1	1	1	1	1	1	1	1	1	1	1	1	1	1	1	1	1	1	1	1	1	1	1
ndoA	0	Endoribonuclease EndoA	114	114	1	1	56209	0	0	0	350	350	350	1	1	1	1	1	1	1	1	1	1	1	1	1	1	1	1	1	1	1	1	1	1	1	1	1	1	1	1	1	1	1	1	1	1	1	1
glpE_3	0	Thiosulfate sulfurtransferase GlpE	114	114	1	1	54121	0	0	0	305	305	305	1	1	1	1	1	1	1	1	1	1	1	1	1	1	1	1	1	1	1	1	1	1	1	1	1	1	1	1	1	1	1	1	1	1	1	1
group_6396	0	hypothetical protein	114	114	1	1	54147	0	0	0	422	431	422	1	1	1	1	1	1	1	1	1	1	1	1	1	1	1	1	1	1	1	1	1	1	1	1	1	1	1	1	1	1	1	1	1	1	1	1
dnaN_1	0	DNA polymerase III subunit beta	114	114	1	1	58732	0	0	0	1139	1145	1141	1	1	1	1	1	1	1	1	1	1	1	1	1	1	1	1	1	1	1	1	1	1	1	1	1	1	1	1	1	1	1	1	1	1	1	1
purR	0	Pur operon repressor	114	114	1	1	58808	0	0	0	848	866	848	1	1	1	1	1	1	1	1	1	1	1	1	1	1	1	1	1	1	1	1	1	1	1	1	1	1	1	1	1	1	1	1	1	1	1	1
rplJ	0	50S ribosomal protein L10	114	114	1	1	56848	0	0	0	212	500	497	1	1	1	1	1	1	1	1	1	1	1	1	1	1	1	1	1	1	1	1	1	1	1	1	1	1	1	1	1	1	1	1	1	1	1	1
purE	0	N5-carboxyaminoimidazole ribonucleotide mutase	114	114	1	1	55613	0	0	0	350	485	483	1	1	1	1	1	1	1	1	1	1	1	1	1	1	1	1	1	1	1	1	1	1	1	1	1	1	1	1	1	1	1	1	1	1	1	1
purF	0	Amidophosphoribosyltransferase	114	114	1	1	55591	0	0	0	1415	1415	1415	1	1	1	1	1	1	1	1	1	1	1	1	1	1	1	1	1	1	1	1	1	1	1	1	1	1	1	1	1	1	1	1	1	1	1	1
group_7051	0	hypothetical protein	114	114	1	1	55078	0	0	0	221	428	426	1	1	1	1	1	1	1	1	1	1	1	1	1	1	1	1	1	1	1	1	1	1	1	1	1	1	1	1	1	1	1	1	1	1	1	1
pagR_1	0	Transcriptional repressor PagR	114	114	1	1	54525	0	0	0	287	287	287	1	1	1	1	1	1	1	1	1	1	1	1	1	1	1	1	1	1	1	1	1	1	1	1	1	1	1	1	1	1	1	1	1	1	1	1
group_7175	0	hypothetical protein	114	114	1	1	43167	0	0	0	146	146	146	1	1	1	1	1	1	1	1	1	1	1	1	1	1	1	1	1	1	1	1	1	1	1	1	1	1	1	1	1	1	1	1	1	1	1	1
asnA	0	Aspartate--ammonia ligase	114	114	1	1	44424	0	0	0	632	983	979	1	1	1	1	1	1	1	1	1	1	1	1	1	1	1	1	1	1	1	1	1	1	1	1	1	1	1	1	1	1	1	1	1	1	1	1
group_7292	0	putative aminotransferase	114	114	1	1	31295	0	0	0	1310	1370	1326	1	1	1	1	1	1	1	1	1	1	1	1	1	1	1	1	1	1	1	1	1	1	1	1	1	1	1	1	1	1	1	1	1	1	1	1
ydbP	0	Thioredoxin-like protein YdbP	114	114	1	1	31382	0	0	0	314	332	314	1	1	1	1	1	1	1	1	1	1	1	1	1	1	1	1	1	1	1	1	1	1	1	1	1	1	1	1	1	1	1	1	1	1	1	1
rbfA	0	Ribosome-binding factor A	114	114	1	1	14822	0	0	0	353	356	355	1	1	1	1	1	1	1	1	1	1	1	1	1	1	1	1	1	1	1	1	1	1	1	1	1	1	1	1	1	1	1	1	1	1	1	1
trmFO	0	Methylenetetrahydrofolate--tRNA-(uracil-5-)-methyltransferase TrmFO	114	114	1	1	14783	0	0	0	1304	1358	1336	1	1	1	1	1	1	1	1	1	1	1	1	1	1	1	1	1	1	1	1	1	1	1	1	1	1	1	1	1	1	1	1	1	1	1	1
group_7495	0	hypothetical protein	114	114	1	1	14450	0	0	0	284	287	286	1	1	1	1	1	1	1	1	1	1	1	1	1	1	1	1	1	1	1	1	1	1	1	1	1	1	1	1	1	1	1	1	1	1	1	1
ptsI	0	Phosphoenolpyruvate-protein phosphotransferase	114	114	1	1	52023	0	0	0	1487	1712	1709	1	1	1	1	1	1	1	1	1	1	1	1	1	1	1	1	1	1	1	1	1	1	1	1	1	1	1	1	1	1	1	1	1	1	1	1
group_7516	0	hypothetical protein	114	114	1	1	52117	0	0	0	230	230	230	1	1	1	1	1	1	1	1	1	1	1	1	1	1	1	1	1	1	1	1	1	1	1	1	1	1	1	1	1	1	1	1	1	1	1	1
sodA1	0	Superoxide dismutase [Mn] 1	114	114	1	1	52691	0	0	0	611	710	612	1	1	1	1	1	1	1	1	1	1	1	1	1	1	1	1	1	1	1	1	1	1	1	1	1	1	1	1	1	1	1	1	1	1	1	1
group_7551	0	hypothetical protein	114	114	1	1	52778	0	0	0	134	134	134	1	1	1	1	1	1	1	1	1	1	1	1	1	1	1	1	1	1	1	1	1	1	1	1	1	1	1	1	1	1	1	1	1	1	1	1
hisS_2	0	Histidine--tRNA ligase	114	114	1	1	53012	0	0	0	1271	1478	1362	1	1	1	1	1	1	1	1	1	1	1	1	1	1	1	1	1	1	1	1	1	1	1	1	1	1	1	1	1	1	1	1	1	1	1	1
group_7570	0	hypothetical protein	114	114	1	1	53048	0	0	0	182	200	198	1	1	1	1	1	1	1	1	1	1	1	1	1	1	1	1	1	1	1	1	1	1	1	1	1	1	1	1	1	1	1	1	1	1	1	1
minC	0	Septum site-determining protein MinC	114	114	1	1	53135	0	0	0	434	686	683	1	1	1	1	1	1	1	1	1	1	1	1	1	1	1	1	1	1	1	1	1	1	1	1	1	1	1	1	1	1	1	1	1	1	1	1
valS	0	Valine--tRNA ligase	114	114	1	1	53189	0	0	0	2471	2702	2643	1	1	1	1	1	1	1	1	1	1	1	1	1	1	1	1	1	1	1	1	1	1	1	1	1	1	1	1	1	1	1	1	1	1	1	1
carE	0	Caffeyl-CoA reductase-Etf complex subunit CarE	114	114	1	1	53395	0	0	0	281	977	970	1	1	1	1	1	1	1	1	1	1	1	1	1	1	1	1	1	1	1	1	1	1	1	1	1	1	1	1	1	1	1	1	1	1	1	1
thiC	0	Phosphomethylpyrimidine synthase	114	114	1	1	4306	0	0	0	1760	1760	1760	1	1	1	1	1	1	1	1	1	1	1	1	1	1	1	1	1	1	1	1	1	1	1	1	1	1	1	1	1	1	1	1	1	1	1	1
group_7644	0	hypothetical protein	114	114	1	1	58100	0	0	0	236	236	236	1	1	1	1	1	1	1	1	1	1	1	1	1	1	1	1	1	1	1	1	1	1	1	1	1	1	1	1	1	1	1	1	1	1	1	1
ywlF	0	Putative sugar phosphate isomerase YwlF	114	114	1	1	58159	0	0	0	443	443	443	1	1	1	1	1	1	1	1	1	1	1	1	1	1	1	1	1	1	1	1	1	1	1	1	1	1	1	1	1	1	1	1	1	1	1	1
ftsH	0	ATP-dependent zinc metalloprotease FtsH	114	114	1	1	58849	0	0	0	1847	1919	1900	1	1	1	1	1	1	1	1	1	1	1	1	1	1	1	1	1	1	1	1	1	1	1	1	1	1	1	1	1	1	1	1	1	1	1	1
gyrA	0	DNA gyrase subunit A	114	114	1	1	58737	0	0	0	2450	2519	2471	1	1	1	1	1	1	1	1	1	1	1	1	1	1	1	1	1	1	1	1	1	1	1	1	1	1	1	1	1	1	1	1	1	1	1	1
group_8097	0	Putative two-component membrane permease complex subunit SMU_747c	114	114	1	1	38187	0	0	0	896	974	896	1	1	1	1	1	1	1	1	1	1	1	1	1	1	1	1	1	1	1	1	1	1	1	1	1	1	1	1	1	1	1	1	1	1	1	1
group_8432	0	hypothetical protein	114	114	1	1	58733	0	0	0	212	212	212	1	1	1	1	1	1	1	1	1	1	1	1	1	1	1	1	1	1	1	1	1	1	1	1	1	1	1	1	1	1	1	1	1	1	1	1
recF	0	DNA replication and repair protein RecF	114	114	1	1	58734	0	0	0	1121	1127	1126	1	1	1	1	1	1	1	1	1	1	1	1	1	1	1	1	1	1	1	1	1	1	1	1	1	1	1	1	1	1	1	1	1	1	1	1
yabA	0	Initiation-control protein YabA	114	114	1	1	58789	0	0	0	350	350	350	1	1	1	1	1	1	1	1	1	1	1	1	1	1	1	1	1	1	1	1	1	1	1	1	1	1	1	1	1	1	1	1	1	1	1	1
rnmV_1	0	Ribonuclease M5	114	114	1	1	58799	0	0	0	557	557	557	1	1	1	1	1	1	1	1	1	1	1	1	1	1	1	1	1	1	1	1	1	1	1	1	1	1	1	1	1	1	1	1	1	1	1	1
yabG	0	Sporulation-specific protease YabG	114	114	1	1	58804	0	0	0	275	863	857	1	1	1	1	1	1	1	1	1	1	1	1	1	1	1	1	1	1	1	1	1	1	1	1	1	1	1	1	1	1	1	1	1	1	1	1
cysK_1	0	Cysteine synthase	114	114	1	1	58853	0	0	0	923	923	923	1	1	1	1	1	1	1	1	1	1	1	1	1	1	1	1	1	1	1	1	1	1	1	1	1	1	1	1	1	1	1	1	1	1	1	1
sinR_1	0	HTH-type transcriptional regulator SinR	114	114	1	1	58877	0	0	0	203	203	203	1	1	1	1	1	1	1	1	1	1	1	1	1	1	1	1	1	1	1	1	1	1	1	1	1	1	1	1	1	1	1	1	1	1	1	1
lysS	0	Lysine--tRNA ligase	114	114	1	1	58879	0	0	0	1493	1499	1498	1	1	1	1	1	1	1	1	1	1	1	1	1	1	1	1	1	1	1	1	1	1	1	1	1	1	1	1	1	1	1	1	1	1	1	1
clpC	0	Negative regulator of genetic competence ClpC/MecB	114	114	1	1	56887	0	0	0	1715	2435	2428	1	1	1	1	1	1	1	1	1	1	1	1	1	1	1	1	1	1	1	1	1	1	1	1	1	1	1	1	1	1	1	1	1	1	1	1
radA	0	DNA repair protein RadA	114	114	1	1	56883	0	0	0	1376	1433	1376	1	1	1	1	1	1	1	1	1	1	1	1	1	1	1	1	1	1	1	1	1	1	1	1	1	1	1	1	1	1	1	1	1	1	1	1
rplW	0	50S ribosomal protein L23	114	114	1	1	56826	0	0	0	152	290	288	1	1	1	1	1	1	1	1	1	1	1	1	1	1	1	1	1	1	1	1	1	1	1	1	1	1	1	1	1	1	1	1	1	1	1	1
rplP	0	50S ribosomal protein L16	114	114	1	1	56820	0	0	0	434	599	435	1	1	1	1	1	1	1	1	1	1	1	1	1	1	1	1	1	1	1	1	1	1	1	1	1	1	1	1	1	1	1	1	1	1	1	1
hemL1	0	Glutamate-1-semialdehyde 2,1-aminomutase 1	114	114	1	1	54938	0	0	0	1292	1298	1297	1	1	1	1	1	1	1	1	1	1	1	1	1	1	1	1	1	1	1	1	1	1	1	1	1	1	1	1	1	1	1	1	1	1	1	1
fabF	0	3-oxoacyl-[acyl-carrier-protein] synthase 2	114	114	1	1	42481	0	0	0	1127	1238	1237	1	1	1	1	1	1	1	1	1	1	1	1	1	1	1	1	1	1	1	1	1	1	1	1	1	1	1	1	1	1	1	1	1	1	1	1
potA_1	0	Spermidine/putrescine import ATP-binding protein PotA	114	114	1	1	42853	0	0	0	983	983	983	1	1	1	1	1	1	1	1	1	1	1	1	1	1	1	1	1	1	1	1	1	1	1	1	1	1	1	1	1	1	1	1	1	1	1	1
lutA_2	0	Lactate utilization protein A	114	114	1	1	42911	0	0	0	719	719	719	1	1	1	1	1	1	1	1	1	1	1	1	1	1	1	1	1	1	1	1	1	1	1	1	1	1	1	1	1	1	1	1	1	1	1	1
spmA	0	Spore maturation protein A	114	114	1	1	43364	0	0	0	596	596	596	1	1	1	1	1	1	1	1	1	1	1	1	1	1	1	1	1	1	1	1	1	1	1	1	1	1	1	1	1	1	1	1	1	1	1	1
rluB	0	Ribosomal large subunit pseudouridine synthase B	114	114	1	1	43392	0	0	0	728	734	728	1	1	1	1	1	1	1	1	1	1	1	1	1	1	1	1	1	1	1	1	1	1	1	1	1	1	1	1	1	1	1	1	1	1	1	1
ndk	0	Nucleoside diphosphate kinase	114	114	1	1	43510	0	0	0	446	446	446	1	1	1	1	1	1	1	1	1	1	1	1	1	1	1	1	1	1	1	1	1	1	1	1	1	1	1	1	1	1	1	1	1	1	1	1
mgsA	0	Methylglyoxal synthase	114	114	1	1	43558	0	0	0	395	395	395	1	1	1	1	1	1	1	1	1	1	1	1	1	1	1	1	1	1	1	1	1	1	1	1	1	1	1	1	1	1	1	1	1	1	1	1
asnB	0	Asparagine synthetase [glutamine-hydrolyzing] 1	114	114	1	1	31210	0	0	0	1817	1901	1900	1	1	1	1	1	1	1	1	1	1	1	1	1	1	1	1	1	1	1	1	1	1	1	1	1	1	1	1	1	1	1	1	1	1	1	1
sspN	0	Small, acid-soluble spore protein N	114	114	1	1	12541	0	0	0	134	134	134	1	1	1	1	1	1	1	1	1	1	1	1	1	1	1	1	1	1	1	1	1	1	1	1	1	1	1	1	1	1	1	1	1	1	1	1
korA	0	2-oxoglutarate oxidoreductase subunit KorA	114	114	1	1	14916	0	0	0	920	1757	1749	1	1	1	1	1	1	1	1	1	1	1	1	1	1	1	1	1	1	1	1	1	1	1	1	1	1	1	1	1	1	1	1	1	1	1	1
ftsY	0	Signal recognition particle receptor FtsY	114	114	1	1	14753	0	0	0	989	989	989	1	1	1	1	1	1	1	1	1	1	1	1	1	1	1	1	1	1	1	1	1	1	1	1	1	1	1	1	1	1	1	1	1	1	1	1
rnc	0	Ribonuclease 3	114	114	1	1	14751	0	0	0	221	737	732	1	1	1	1	1	1	1	1	1	1	1	1	1	1	1	1	1	1	1	1	1	1	1	1	1	1	1	1	1	1	1	1	1	1	1	1
rpe	0	Ribulose-phosphate 3-epimerase	114	114	1	1	14724	0	0	0	644	644	644	1	1	1	1	1	1	1	1	1	1	1	1	1	1	1	1	1	1	1	1	1	1	1	1	1	1	1	1	1	1	1	1	1	1	1	1
pyrF	0	Orotidine 5'-phosphate decarboxylase	114	114	1	1	14609	0	0	0	716	716	716	1	1	1	1	1	1	1	1	1	1	1	1	1	1	1	1	1	1	1	1	1	1	1	1	1	1	1	1	1	1	1	1	1	1	1	1
lspA	0	Lipoprotein signal peptidase	114	114	1	1	14594	0	0	0	458	458	458	1	1	1	1	1	1	1	1	1	1	1	1	1	1	1	1	1	1	1	1	1	1	1	1	1	1	1	1	1	1	1	1	1	1	1	1
sigE	0	RNA polymerase sigma-35 factor	114	114	1	1	14558	0	0	0	719	791	723	1	1	1	1	1	1	1	1	1	1	1	1	1	1	1	1	1	1	1	1	1	1	1	1	1	1	1	1	1	1	1	1	1	1	1	1
xerD_2	0	Tyrosine recombinase XerD	114	114	1	1	52116	0	0	0	890	890	890	1	1	1	1	1	1	1	1	1	1	1	1	1	1	1	1	1	1	1	1	1	1	1	1	1	1	1	1	1	1	1	1	1	1	1	1
sdhA_2	0	L-serine dehydratase, alpha chain	114	114	1	1	52232	0	0	0	872	878	877	1	1	1	1	1	1	1	1	1	1	1	1	1	1	1	1	1	1	1	1	1	1	1	1	1	1	1	1	1	1	1	1	1	1	1	1
bfmBAB	0	2-oxoisovalerate dehydrogenase subunit beta	114	114	1	1	52297	0	0	0	671	983	979	1	1	1	1	1	1	1	1	1	1	1	1	1	1	1	1	1	1	1	1	1	1	1	1	1	1	1	1	1	1	1	1	1	1	1	1
folD	0	Bifunctional protein FolD protein	114	114	1	1	52367	0	0	0	629	860	857	1	1	1	1	1	1	1	1	1	1	1	1	1	1	1	1	1	1	1	1	1	1	1	1	1	1	1	1	1	1	1	1	1	1	1	1
mntR	0	Transcriptional regulator MntR	114	114	1	1	52437	0	0	0	428	428	428	1	1	1	1	1	1	1	1	1	1	1	1	1	1	1	1	1	1	1	1	1	1	1	1	1	1	1	1	1	1	1	1	1	1	1	1
group_8950	0	hypothetical protein	114	114	1	1	52544	0	0	0	191	191	191	1	1	1	1	1	1	1	1	1	1	1	1	1	1	1	1	1	1	1	1	1	1	1	1	1	1	1	1	1	1	1	1	1	1	1	1
gcvPB	0	putative glycine dehydrogenase (decarboxylating) subunit 2	114	114	1	1	52548	0	0	0	1373	1604	1475	1	1	1	1	1	1	1	1	1	1	1	1	1	1	1	1	1	1	1	1	1	1	1	1	1	1	1	1	1	1	1	1	1	1	1	1
era_2	0	GTPase Era	114	114	1	1	52734	0	0	0	905	905	905	1	1	1	1	1	1	1	1	1	1	1	1	1	1	1	1	1	1	1	1	1	1	1	1	1	1	1	1	1	1	1	1	1	1	1	1
group_8976	0	hypothetical protein	114	114	1	1	52979	0	0	0	143	266	264	1	1	1	1	1	1	1	1	1	1	1	1	1	1	1	1	1	1	1	1	1	1	1	1	1	1	1	1	1	1	1	1	1	1	1	1
ywnA_3	0	Putative HTH-type transcriptional regulator YwnA	114	114	1	1	53356	0	0	0	431	431	431	1	1	1	1	1	1	1	1	1	1	1	1	1	1	1	1	1	1	1	1	1	1	1	1	1	1	1	1	1	1	1	1	1	1	1	1
frdA	0	Fumarate reductase flavoprotein subunit	114	114	1	1	53389	0	0	0	1355	1793	1789	1	1	1	1	1	1	1	1	1	1	1	1	1	1	1	1	1	1	1	1	1	1	1	1	1	1	1	1	1	1	1	1	1	1	1	1
group_9019	0	hypothetical protein	114	114	1	1	53585	0	0	0	281	461	459	1	1	1	1	1	1	1	1	1	1	1	1	1	1	1	1	1	1	1	1	1	1	1	1	1	1	1	1	1	1	1	1	1	1	1	1
group_9065	0	NADH dehydrogenase-like protein	114	114	1	1	33886	0	0	0	1208	1208	1208	1	1	1	1	1	1	1	1	1	1	1	1	1	1	1	1	1	1	1	1	1	1	1	1	1	1	1	1	1	1	1	1	1	1	1	1
yjlD_1	0	NADH dehydrogenase-like protein YjlD	114	114	1	1	34001	0	0	0	1070	1070	1070	1	1	1	1	1	1	1	1	1	1	1	1	1	1	1	1	1	1	1	1	1	1	1	1	1	1	1	1	1	1	1	1	1	1	1	1
gcvH	0	Glycine cleavage system H protein	114	114	1	1	34156	0	0	0	383	383	383	1	1	1	1	1	1	1	1	1	1	1	1	1	1	1	1	1	1	1	1	1	1	1	1	1	1	1	1	1	1	1	1	1	1	1	1
mgsR	0	Regulatory protein MgsR	114	114	1	1	34164	0	0	Hypothetical protein with no hits to refseq/uniprot/clusters/cdd/tigrfams/pfam overlapping another protein with hits	179	365	363	1	1	1	1	1	1	1	1	1	1	1	1	1	1	1	1	1	1	1	1	1	1	1	1	1	1	1	1	1	1	1	1	1	1	1	1
group_9079	0	hypothetical protein	114	114	1	1	34291	0	0	0	893	893	893	1	1	1	1	1	1	1	1	1	1	1	1	1	1	1	1	1	1	1	1	1	1	1	1	1	1	1	1	1	1	1	1	1	1	1	1
pgk	0	Phosphoglycerate kinase	114	114	1	1	3603	0	0	0	827	1184	1180	1	1	1	1	1	1	1	1	1	1	1	1	1	1	1	1	1	1	1	1	1	1	1	1	1	1	1	1	1	1	1	1	1	1	1	1
whiA	0	Sporulation transcription regulator WhiA	114	114	1	1	3688	0	0	0	938	950	949	1	1	1	1	1	1	1	1	1	1	1	1	1	1	1	1	1	1	1	1	1	1	1	1	1	1	1	1	1	1	1	1	1	1	1	1
hprK	0	HPr kinase/phosphorylase	114	114	1	1	3719	0	0	0	929	1088	936	1	1	1	1	1	1	1	1	1	1	1	1	1	1	1	1	1	1	1	1	1	1	1	1	1	1	1	1	1	1	1	1	1	1	1	1
spoIIID	0	Stage III sporulation protein D	114	114	1	1	58073	0	0	0	272	398	326	1	1	1	1	1	1	1	1	1	1	1	1	1	1	1	1	1	1	1	1	1	1	1	1	1	1	1	1	1	1	1	1	1	1	1	1
group_9108	0	hypothetical protein	114	114	1	1	58154	0	0	0	200	224	223	1	1	1	1	1	1	1	1	1	1	1	1	1	1	1	1	1	1	1	1	1	1	1	1	1	1	1	1	1	1	1	1	1	1	1	1
spo0F	0	Sporulation initiation phosphotransferase F	114	114	1	1	58191	0	0	0	254	449	367	1	1	1	1	1	1	1	1	1	1	1	1	1	1	1	1	1	1	1	1	1	1	1	1	1	1	1	1	1	1	1	1	1	1	1	1
yusV_4	0	putative siderophore transport system ATP-binding protein YusV	114	114	1	1	58291	0	0	0	812	812	812	1	1	1	1	1	1	1	1	1	1	1	1	1	1	1	1	1	1	1	1	1	1	1	1	1	1	1	1	1	1	1	1	1	1	1	1
soj_1	0	Sporulation initiation inhibitor protein Soj	114	114	1	1	58718	0	0	0	440	863	759	1	1	1	1	1	1	1	1	1	1	1	1	1	1	1	1	1	1	1	1	1	1	1	1	1	1	1	1	1	1	1	1	1	1	1	1
atpD	0	ATP synthase subunit beta	114	114	1	1	58139	0	0	0	782	1409	1401	1	1	1	1	1	1	1	1	1	1	1	1	1	1	1	1	1	1	1	1	1	1	1	1	1	1	1	1	1	1	1	1	1	1	1	1
cstA	0	Carbon starvation protein A	114	114	1	1	58416	0	0	0	2075	2078	2075	1	1	1	1	1	1	1	1	1	1	1	1	1	1	1	1	1	1	1	1	1	1	1	1	1	1	1	1	1	1	1	1	1	1	1	1
rlmCD_1	0	23S rRNA (uracil-C(5))-methyltransferase RlmCD	114	114	1	1	55393	0	0	0	1376	1382	1376	1	1	1	1	1	1	1	1	1	1	1	1	1	1	1	1	1	1	1	1	1	1	1	1	1	1	1	1	1	1	1	1	1	1	1	1
yhaM	0	3'-5' exoribonuclease YhaM	114	114	1	1	2387	0	0	0	944	956	944	1	1	1	1	1	1	1	1	1	1	1	1	1	1	1	1	1	1	1	1	1	1	1	1	1	1	1	1	1	1	1	1	1	1	1	1
carB	0	Carbamoyl-phosphate synthase large chain	114	114	1	1	14606	0	0	0	3215	3221	3217	1	1	1	1	1	1	1	1	1	1	1	1	1	1	1	1	1	1	1	1	1	1	1	1	1	1	1	1	1	1	1	1	1	1	1	1
ftsA	0	Cell division protein FtsA	114	114	1	1	14555	0	0	0	1169	1361	1304	1	1	1	1	1	1	1	1	1	1	1	1	1	1	1	1	1	1	1	1	1	1	1	1	1	1	1	1	1	1	1	1	1	1	1	1
cysE	0	Serine acetyltransferase	113	113	1	1	56864	0	0	0	665	665	665	1	1	1	1	1	1	1	1	1	0	1	1	1	1	1	1	1	1	1	1	1	1	1	1	1	1	1	1	1	1	1	1	1	1	1	1
group_10173	0	hypothetical protein	113	113	1	1	56851	0	0	0	290	533	530	1	1	1	1	1	1	1	1	1	1	1	1	1	1	1	1	1	1	1	1	1	1	1	1	1	1	1	1	1	1	1	1	1	1	1	1
rpsL	0	30S ribosomal protein S12	113	113	1	1	56838	0	0	0	266	422	420	1	1	1	1	1	1	1	1	1	1	1	1	1	1	1	1	1	1	1	1	1	1	1	1	1	1	1	1	1	1	1	1	0	1	1	1
rplD	0	50S ribosomal protein L4	113	113	1	1	56827	0	0	0	236	623	619	1	1	1	1	1	1	1	1	1	0	1	1	1	1	1	1	1	1	1	1	1	1	1	1	1	1	1	1	1	1	1	1	1	1	1	1
rplF	0	50S ribosomal protein L6	113	113	1	1	56811	0	0	0	539	551	539	1	1	1	1	1	1	1	1	1	0	1	1	1	1	1	1	1	1	1	1	1	1	1	1	1	1	1	1	1	1	1	1	1	1	1	1
group_10209	0	hypothetical protein	113	113	1	1	55098	0	0	0	224	224	224	1	1	1	1	1	1	1	1	1	0	1	1	1	1	1	1	1	1	1	1	1	1	1	1	1	1	1	1	1	1	1	1	1	1	1	1
perR	0	Peroxide operon regulator	113	113	1	1	54925	0	0	0	434	437	434	1	1	1	1	1	1	1	1	1	1	1	1	1	1	1	1	1	1	1	1	1	1	1	1	1	1	1	1	1	1	1	1	1	1	1	1
catD_1	0	Putative oxidoreductase CatD	113	113	1	1	48103	0	0	0	368	404	403	1	1	1	1	1	1	1	1	1	0	1	1	1	1	1	1	1	1	1	1	1	1	1	1	1	1	1	1	1	1	1	1	1	1	1	1
bm3R1_1	0	HTH-type transcriptional repressor Bm3R1	113	113	1	1	42023	0	0	0	572	647	572	1	1	1	1	1	1	1	1	1	0	1	1	1	1	1	1	1	1	1	1	1	1	1	1	1	1	1	1	1	1	1	1	1	1	1	1
rocD	0	Ornithine aminotransferase	113	113	1	1	42336	0	0	0	1190	1190	1190	1	1	1	1	1	1	1	1	1	0	1	1	1	1	1	1	1	1	1	1	1	1	1	1	1	1	1	1	1	1	1	1	1	1	1	1
ydcV	0	Inner membrane ABC transporter permease protein YdcV	113	113	1	1	42855	0	0	0	800	800	800	1	1	1	1	1	1	1	1	1	0	1	1	1	1	1	1	1	1	1	1	1	1	1	1	1	1	1	1	1	1	1	1	1	1	1	1
group_10380	0	hypothetical protein	113	113	1	1	43554	0	0	0	881	881	881	1	1	1	1	1	1	1	1	1	0	1	1	1	1	1	1	1	1	1	1	1	1	1	1	1	1	1	1	1	1	1	1	1	1	1	1
group_10385	0	Aspartate aminotransferase	113	113	1	1	43580	0	0	0	1187	1187	1187	1	1	1	1	1	1	1	1	1	0	1	1	1	1	1	1	1	1	1	1	1	1	1	1	1	1	1	1	1	1	1	1	1	1	1	1
group_10469	0	hypothetical protein	113	113	1	1	38087	0	0	0	845	857	845	1	1	1	1	1	1	1	1	1	0	1	1	1	1	1	1	1	1	1	1	1	1	1	1	1	1	1	1	1	1	1	1	1	1	1	1
group_10473	0	hypothetical protein	113	113	1	1	37885	0	0	0	212	212	212	1	1	1	1	1	1	1	1	1	0	1	1	1	1	1	1	1	1	1	1	1	1	1	1	1	1	1	1	1	1	1	1	1	1	1	1
atoD	0	Acetate CoA-transferase subunit alpha	113	113	1	1	31296	0	0	0	698	698	698	1	1	1	1	1	1	1	1	1	0	1	1	1	1	1	1	1	1	1	1	1	1	1	1	1	1	1	1	1	1	1	1	1	1	1	1
group_10494	0	hypothetical protein	113	113	1	1	31335	0	0	0	179	179	179	1	1	0	1	1	1	1	1	1	1	1	1	1	1	1	1	1	1	1	1	1	1	1	1	1	1	1	1	1	1	1	1	1	1	1	1
group_10626	0	hypothetical protein	113	113	1	1	28324	0	0	0	545	551	548	1	1	1	1	1	1	1	1	1	0	1	1	1	1	1	1	1	1	1	1	1	1	1	1	1	1	1	1	1	1	1	1	1	1	1	1
group_10635	0	hypothetical protein	113	113	1	1	12014	0	0	0	230	350	347	1	1	1	1	1	1	1	1	1	0	1	1	1	1	1	1	1	1	1	1	1	1	1	1	1	1	1	1	1	1	1	1	1	1	1	1
group_10681	0	hypothetical protein	113	113	1	1	14937	0	0	0	431	431	431	1	1	1	1	1	1	1	1	1	0	1	1	1	1	1	1	1	1	1	1	1	1	1	1	1	1	1	1	1	1	1	1	1	1	1	1
pnp	0	Polyribonucleotide nucleotidyltransferase	113	113	1	1	14848	0	0	0	1871	2183	2136	1	1	1	1	1	1	1	1	1	0	1	1	1	1	1	1	1	1	1	1	1	1	1	1	1	1	1	1	1	1	1	1	1	1	1	1
frr	0	Ribosome-recycling factor	113	113	1	1	14800	0	0	0	404	557	555	1	1	1	1	1	1	1	1	1	0	1	1	1	1	1	1	1	1	1	1	1	1	1	1	1	1	1	1	1	1	1	1	1	1	1	1
sucC	0	Succinyl-CoA ligase [ADP-forming] subunit beta	113	113	1	1	14770	0	0	0	701	1160	1155	1	1	1	1	1	1	1	1	1	0	1	1	1	1	1	1	1	1	1	1	1	1	1	1	1	1	1	1	1	1	1	1	1	1	1	1
trmD	0	tRNA (guanine-N(1)-)-methyltransferase	113	113	1	1	14761	0	0	0	734	734	734	1	1	1	1	1	1	1	1	1	0	1	1	1	1	1	1	1	1	1	1	1	1	1	1	1	1	1	1	1	1	1	1	1	1	1	1
fapR	0	Transcription factor FapR	113	113	1	1	14738	0	0	0	593	662	640	1	1	1	1	1	1	1	1	1	0	1	1	1	1	1	1	1	1	1	1	1	1	1	1	1	1	1	1	1	1	1	1	1	1	1	1
ileS_2	0	Isoleucine--tRNA ligase	113	113	1	1	14591	0	0	0	2765	2888	2768	1	1	1	1	1	1	1	1	1	0	1	1	1	1	1	1	1	1	1	1	1	1	1	1	1	1	1	1	1	1	1	1	1	1	1	1
spoVD	0	Stage V sporulation protein D	113	113	1	1	14536	0	0	0	1499	1916	1912	1	1	1	1	1	1	1	1	1	0	1	1	1	1	1	1	1	1	1	1	1	1	1	1	1	1	1	1	1	1	1	1	1	1	1	1
group_10710	0	hypothetical protein	113	113	1	1	14521	0	0	0	470	500	499	1	1	1	1	1	1	1	1	1	0	1	1	1	1	1	1	1	1	1	1	1	1	1	1	1	1	1	1	1	1	1	1	1	1	1	1
nagB	0	Glucosamine-6-phosphate deaminase	113	113	1	1	52038	0	0	0	788	788	788	1	1	1	1	1	1	1	1	1	0	1	1	1	1	1	1	1	1	1	1	1	1	1	1	1	1	1	1	1	1	1	1	1	1	1	1
znuB	0	High-affinity zinc uptake system membrane protein ZnuB	113	113	1	1	52697	0	0	0	833	839	833	1	1	1	1	1	1	1	1	1	0	1	1	1	1	1	1	1	1	1	1	1	1	1	1	1	1	1	1	1	1	1	1	1	1	1	1
dnaJ	0	Chaperone protein DnaJ	113	113	1	1	52756	0	0	0	524	1115	1109	1	1	1	1	1	1	1	1	1	0	1	1	1	1	1	1	1	1	1	1	1	1	1	1	1	1	1	1	1	1	1	1	1	1	1	1
der_2	0	GTPase Der	113	113	1	1	52796	0	0	0	1076	1106	1105	1	1	1	1	1	1	1	1	1	0	1	1	1	1	1	1	1	1	1	1	1	1	1	1	1	1	1	1	1	1	1	1	1	1	1	1
yrrK	0	Putative pre-16S rRNA nuclease	113	113	1	1	52978	0	0	0	413	413	413	1	1	1	1	1	1	1	1	1	0	1	1	1	1	1	1	1	1	1	1	1	1	1	1	1	1	1	1	1	1	1	1	1	1	1	1
group_10789	0	hypothetical protein	113	113	1	1	53118	0	0	0	344	344	344	1	1	1	1	1	1	1	1	1	0	1	1	1	1	1	1	1	1	1	1	1	1	1	1	1	1	1	1	1	1	1	1	1	1	1	1
engB	0	putative GTP-binding protein EngB	113	113	1	1	53201	0	0	0	596	596	596	1	1	1	1	1	1	1	1	1	0	1	1	1	1	1	1	1	1	1	1	1	1	1	1	1	1	1	1	1	1	1	1	1	1	1	1
accA	0	Acetyl-coenzyme A carboxylase carboxyl transferase subunit alpha	113	113	1	1	53593	0	0	0	974	974	974	1	1	1	1	1	1	1	1	1	0	1	1	1	1	1	1	1	1	1	1	1	1	1	1	1	1	1	1	1	1	1	1	1	1	1	1
nadK	0	NAD kinase	113	113	1	1	53785	0	0	0	803	803	803	1	1	1	1	1	1	1	1	1	0	1	1	1	1	1	1	1	1	1	1	1	1	1	1	1	1	1	1	1	1	1	1	1	1	1	1
thiI	0	putative tRNA sulfurtransferase	113	113	1	1	53801	0	0	0	1211	1214	1213	1	1	1	1	1	1	1	1	1	0	1	1	1	1	1	1	1	1	1	1	1	1	1	1	1	1	1	1	1	1	1	1	1	1	1	1
ytpP	0	Thioredoxin-like protein YtpP	113	113	1	1	54032	0	0	0	314	314	314	1	1	1	1	1	1	1	1	1	0	1	1	1	1	1	1	1	1	1	1	1	1	1	1	1	1	1	1	1	1	1	1	1	1	1	1
group_10822	0	hypothetical protein	113	113	1	1	54039	0	0	0	311	311	311	1	1	1	1	1	1	1	1	1	0	1	1	1	1	1	1	1	1	1	1	1	1	1	1	1	1	1	1	1	1	1	1	1	1	1	1
erpA	0	Iron-sulfur cluster insertion protein ErpA	113	113	1	1	33994	0	0	0	353	353	353	1	1	1	1	1	1	1	1	1	0	1	1	1	1	1	1	1	1	1	1	1	1	1	1	1	1	1	1	1	1	1	1	1	1	1	1
fadN	0	putative 3-hydroxyacyl-CoA dehydrogenase	113	113	1	1	34226	0	0	0	2381	2381	2381	1	1	1	1	1	1	1	1	1	0	1	1	1	1	1	1	1	1	1	1	1	1	1	1	1	1	1	1	1	1	1	1	1	1	1	1
fadM	0	Proline dehydrogenase 1	113	113	1	1	34235	0	0	0	917	917	917	1	1	1	1	1	1	1	1	1	0	1	1	1	1	1	1	1	1	1	1	1	1	1	1	1	1	1	1	1	1	1	1	1	1	1	1
ftnA	0	Bacterial non-heme ferritin	113	113	1	1	34387	0	0	0	344	506	504	1	1	1	1	1	1	1	1	1	0	1	1	1	1	1	1	1	1	1	1	1	1	1	1	1	1	1	1	1	1	1	1	1	1	1	1
group_10874	0	hypothetical protein	113	113	1	1	3679	0	0	0	476	476	476	1	1	1	1	1	1	1	1	1	0	1	1	1	1	1	1	1	1	1	1	1	1	1	1	1	1	1	1	1	1	1	1	1	1	1	1
glpX_2	0	Fructose-1,6-bisphosphatase class 2	113	113	1	1	58186	0	0	0	791	1067	964	1	1	1	1	1	1	1	1	1	1	1	1	1	1	1	1	1	1	1	1	1	1	1	1	1	1	1	1	0	1	1	1	1	1	1	1
group_10917	0	hypothetical protein	113	113	1	1	58282	0	0	0	509	509	509	1	1	1	1	1	1	1	1	1	0	1	1	1	1	1	1	1	1	1	1	1	1	1	1	1	1	1	1	1	1	1	1	1	1	1	1
mgl	0	L-methionine gamma-lyase	113	113	1	1	58380	0	0	0	1298	1298	1298	1	1	1	1	1	1	1	1	1	0	1	1	1	1	1	1	1	1	1	1	1	1	1	1	1	1	1	1	1	1	1	1	1	1	1	1
lrgB	0	Antiholin-like protein LrgB	113	113	1	1	58529	0	0	0	452	692	689	1	1	1	1	1	1	1	1	1	0	1	1	1	1	1	1	1	1	1	1	1	1	1	1	1	1	1	1	1	1	1	1	1	1	1	1
rplI	0	50S ribosomal protein L9	113	113	1	1	58697	0	0	0	446	446	446	1	1	1	1	1	1	1	1	1	0	1	1	1	1	1	1	1	1	1	1	1	1	1	1	1	1	1	1	1	1	1	1	1	1	1	1
group_10935	0	hypothetical protein	113	113	1	1	58711	0	0	0	197	197	197	1	1	1	1	1	1	1	1	1	0	1	1	1	1	1	1	1	1	1	1	1	1	1	1	1	1	1	1	1	1	1	1	1	1	1	1
group_11266	0	hypothetical protein	113	113	1	1	44596	0	0	0	1337	1343	1337	1	1	1	1	1	1	1	1	1	0	1	1	1	1	1	1	1	1	1	1	1	1	1	1	1	1	1	1	1	1	1	1	1	1	1	1
yqiK	0	Inner membrane protein YqiK	113	113	1	1	54735	0	0	0	1559	1586	1575	1	1	1	1	1	1	1	1	1	0	1	1	1	1	1	1	1	1	1	1	1	1	1	1	1	1	1	1	1	1	1	1	1	1	1	1
aspS	0	Aspartate--tRNA ligase	113	113	1	1	53006	0	0	0	1775	1976	1776	1	1	1	1	1	1	1	1	1	0	1	1	1	1	1	1	1	1	1	1	1	1	1	1	1	1	1	1	1	1	1	1	1	1	1	1
abrB_1	0	Transition state regulatory protein AbrB	113	113	1	1	58795	0	0	0	284	284	284	1	1	1	1	1	1	1	1	1	0	1	1	1	1	1	1	1	1	1	1	1	1	1	1	1	1	1	1	1	1	1	1	1	1	1	1
glcU_1	0	Glucose uptake protein GlcU	113	113	1	1	56333	0	0	0	851	851	851	1	1	1	1	1	1	1	1	1	0	1	1	1	1	1	1	1	1	1	1	1	1	1	1	1	1	1	1	1	1	1	1	1	1	1	1
desA	0	Delta(12)-fatty-acid desaturase	113	113	1	1	55289	0	0	0	1085	1085	1085	1	1	1	1	1	1	1	1	1	0	1	1	1	1	1	1	1	1	1	1	1	1	1	1	1	1	1	1	1	1	1	1	1	1	1	1
group_12459	0	hypothetical protein	113	113	1	1	55204	0	0	0	320	320	320	1	1	1	1	1	1	1	1	1	0	1	1	1	1	1	1	1	1	1	1	1	1	1	1	1	1	1	1	1	1	1	1	1	1	1	1
glsA	0	Glutaminase	113	113	1	1	55013	0	0	0	929	929	929	1	1	1	1	1	1	1	1	1	0	1	1	1	1	1	1	1	1	1	1	1	1	1	1	1	1	1	1	1	1	1	1	1	1	1	1
glpD	0	Aerobic glycerol-3-phosphate dehydrogenase	113	113	1	1	2293	0	0	0	1682	1682	1682	1	1	1	1	1	1	1	1	1	0	1	1	1	1	1	1	1	1	1	1	1	1	1	1	1	1	1	1	1	1	1	1	1	1	1	1
group_12543	0	hypothetical protein	113	113	1	1	42428	0	0	0	491	491	491	1	1	1	1	1	1	1	1	1	0	1	1	1	1	1	1	1	1	1	1	1	1	1	1	1	1	1	1	1	1	1	1	1	1	1	1
sspD	0	Small, acid-soluble spore protein D	113	113	1	1	42924	0	0	0	185	185	185	1	1	1	1	1	1	1	1	1	0	1	1	1	1	1	1	1	1	1	1	1	1	1	1	1	1	1	1	1	1	1	1	1	1	1	1
ilvE_2	0	Branched-chain-amino-acid aminotransferase	113	113	1	1	43220	0	0	0	896	896	896	1	1	1	1	1	1	1	1	1	0	1	1	1	1	1	1	1	1	1	1	1	1	1	1	1	1	1	1	1	1	1	1	1	1	1	1
xerD_1	0	Tyrosine recombinase XerD	113	113	1	1	43350	0	0	0	530	530	530	1	1	1	1	1	1	1	1	1	0	1	1	1	1	1	1	1	1	1	1	1	1	1	1	1	1	1	1	1	1	1	1	1	1	1	1
folE	0	GTP cyclohydrolase 1	113	113	1	1	43498	0	0	0	569	569	569	1	1	1	1	1	1	1	1	1	1	1	1	1	1	1	1	1	1	1	1	1	1	1	1	1	1	1	1	1	1	1	1	1	1	1	1
cccA_1	0	Cytochrome c-551	113	113	1	1	43539	0	0	0	767	767	767	1	1	1	1	1	1	1	1	1	0	1	1	1	1	1	1	1	1	1	1	1	1	1	1	1	1	1	1	1	1	1	1	1	1	1	1
rlmL	0	Ribosomal RNA large subunit methyltransferase K/L	113	113	1	1	43633	0	0	0	1139	1139	1139	1	1	1	1	1	1	1	1	1	0	1	1	1	1	1	1	1	1	1	1	1	1	1	1	1	1	1	1	1	1	1	1	1	1	1	1
ldh1_1	0	L-lactate dehydrogenase 1	113	113	1	1	45138	0	0	0	944	944	944	1	1	1	1	1	1	1	1	1	0	1	1	1	1	1	1	1	1	1	1	1	1	1	1	1	1	1	1	1	1	1	1	1	1	1	1
fhs	0	Formate--tetrahydrofolate ligase	113	113	1	1	37881	0	0	0	1751	1751	1751	1	1	1	1	1	1	1	1	1	1	1	1	1	1	1	1	1	1	1	1	1	1	1	1	1	1	1	1	1	1	1	1	1	1	1	1
iolA_1	0	Methylmalonate semialdehyde dehydrogenase [acylating]	113	113	1	1	31506	0	0	0	1175	1460	1457	1	1	1	1	1	1	1	1	1	0	1	1	1	1	1	1	1	1	1	1	1	1	1	1	1	1	1	1	1	1	1	1	1	1	1	1
yngHB	0	Biotin/lipoyl attachment protein	113	113	1	1	32560	0	0	0	212	215	214	1	1	1	1	1	1	1	1	1	1	1	1	1	1	1	1	1	1	1	1	1	1	1	1	1	1	0	1	1	1	1	1	1	1	1	1
satP	0	Succinate-acetate/proton symporter SatP	113	113	1	1	12303	0	0	0	617	644	620	1	1	1	1	1	1	1	1	1	0	1	1	1	1	1	1	1	1	1	1	1	1	1	1	1	1	1	1	1	1	1	1	1	1	1	1
hutH	0	Histidine ammonia-lyase	113	113	1	1	12711	0	0	0	1517	1517	1517	1	1	1	1	1	1	1	1	1	0	1	1	1	1	1	1	1	1	1	1	1	1	1	1	1	1	1	1	1	1	1	1	1	1	1	1
lexA	0	LexA repressor	113	113	1	1	12944	0	0	0	614	620	619	1	1	1	1	1	1	1	1	1	1	1	1	1	1	1	1	1	1	1	1	1	1	1	1	1	1	1	1	1	1	1	1	1	1	1	1
glnR	0	HTH-type transcriptional regulator GlnR	113	113	1	1	13482	0	0	0	389	389	389	1	1	1	1	1	1	1	1	1	1	1	1	1	1	1	1	1	1	1	1	1	1	1	1	1	1	1	1	1	1	1	1	1	1	1	1
hfq_2	0	RNA-binding protein Hfq	113	113	1	1	15117	0	0	0	218	224	223	1	1	1	1	1	1	1	1	1	1	1	1	1	1	1	1	1	1	1	1	1	1	1	1	1	1	1	1	1	1	1	1	1	1	1	1
tsf	0	Elongation factor Ts	113	113	1	1	14795	0	0	0	887	887	887	1	1	1	1	1	1	1	1	1	0	1	1	1	1	1	1	1	1	1	1	1	1	1	1	1	1	1	1	1	1	1	1	1	1	1	1
group_12847	0	hypothetical protein	113	113	1	1	14500	0	0	0	266	266	266	1	1	1	1	1	1	1	1	1	0	1	1	1	1	1	1	1	1	1	1	1	1	1	1	1	1	1	1	1	1	1	1	1	1	1	1
pbuO_3	0	Guanine/hypoxanthine permease PbuO	113	113	1	1	52106	0	0	0	1289	1289	1289	1	1	1	1	1	1	1	1	1	0	1	1	1	1	1	1	1	1	1	1	1	1	1	1	1	1	1	1	1	1	1	1	1	1	1	1
deoB	0	Phosphopentomutase	113	113	1	1	52112	0	0	0	1184	1184	1184	1	1	1	1	1	1	1	1	1	0	1	1	1	1	1	1	1	1	1	1	1	1	1	1	1	1	1	1	1	1	1	1	1	1	1	1
group_12884	0	hypothetical protein	113	113	1	1	52368	0	0	0	392	392	392	1	1	1	1	1	1	1	1	1	0	1	1	1	1	1	1	1	1	1	1	1	1	1	1	1	1	1	1	1	1	1	1	1	1	1	1
gcvPA	0	putative glycine dehydrogenase (decarboxylating) subunit 1	113	113	1	1	52549	0	0	0	1343	1343	1343	1	1	1	1	1	1	1	1	1	0	1	1	1	1	1	1	1	1	1	1	1	1	1	1	1	1	1	1	1	1	1	1	1	1	1	1
rapA_2	0	RNA polymerase-associated protein RapA	113	113	1	1	52552	0	0	0	1682	1682	1682	1	1	1	1	1	1	1	1	1	0	1	1	1	1	1	1	1	1	1	1	1	1	1	1	1	1	1	1	1	1	1	1	1	1	1	1
pcm	0	Protein-L-isoaspartate O-methyltransferase	113	113	1	1	52975	0	0	0	641	641	641	1	1	1	1	1	1	1	1	1	0	1	1	1	1	1	1	1	1	1	1	1	1	1	1	1	1	1	1	1	1	1	1	1	1	1	1
rplT	0	50S ribosomal protein L20	113	113	1	1	53534	0	0	0	251	356	355	1	1	1	1	1	1	1	1	1	0	1	1	1	1	1	1	1	1	1	1	1	1	1	1	1	1	1	1	1	1	1	1	1	1	1	1
argG	0	Argininosuccinate synthase	113	113	1	1	53747	0	0	0	1205	1205	1205	1	1	1	1	1	1	1	1	1	0	1	1	1	1	1	1	1	1	1	1	1	1	1	1	1	1	1	1	1	1	1	1	1	1	1	1
leuS	0	Leucine--tRNA ligase	113	113	1	1	54155	0	0	0	2408	2408	2408	1	1	1	1	1	1	1	1	1	0	1	1	1	1	1	1	1	1	1	1	1	1	1	1	1	1	1	1	1	1	1	1	1	1	1	1
cydB_2	0	Cytochrome bd-I ubiquinol oxidase subunit 2	113	113	1	1	33446	0	0	0	1028	1028	1028	1	1	1	1	1	1	1	1	1	0	1	1	1	1	1	1	1	1	1	1	1	1	1	1	1	1	1	1	1	1	1	1	1	1	1	1
group_12974	0	hypothetical protein	113	113	1	1	33996	0	0	0	239	239	239	1	1	1	1	1	1	1	1	1	0	1	1	1	1	1	1	1	1	1	1	1	1	1	1	1	1	1	1	1	1	1	1	1	1	1	1
group_12980	0	hypothetical protein	113	113	1	1	34111	0	0	0	302	302	302	1	1	1	1	1	1	1	1	1	0	1	1	1	1	1	1	1	1	1	1	1	1	1	1	1	1	1	1	1	1	1	1	1	1	1	1
group_12993	0	hypothetical protein	113	113	1	1	34348	0	0	0	314	317	316	1	1	1	1	1	1	1	1	1	0	1	1	1	1	1	1	1	1	1	1	1	1	1	1	1	1	1	1	1	1	1	1	1	1	1	1
cspA_3	0	Cold shock protein CspA	113	113	1	1	3851	0	0	0	197	203	202	1	1	1	1	1	1	1	1	1	0	1	1	1	1	1	1	1	1	1	1	1	1	1	1	1	1	1	1	1	1	1	1	1	1	1	1
nuoH	0	NADH-quinone oxidoreductase subunit H	113	113	1	1	58115	0	0	0	872	1001	999	1	1	1	1	1	1	1	1	1	0	1	1	1	1	1	1	1	1	1	1	1	1	1	1	1	1	1	1	1	1	1	1	1	1	1	1
nqo4	0	NADH-quinone oxidoreductase subunit 4	113	113	1	1	58117	0	0	0	1100	1100	1100	1	1	1	1	1	1	1	1	1	0	1	1	1	1	1	1	1	1	1	1	1	1	1	1	1	1	1	1	1	1	1	1	1	1	1	1
atpC	0	ATP synthase epsilon chain	113	113	1	1	58128	0	0	0	401	401	401	1	1	1	1	1	1	1	1	1	0	1	1	1	1	1	1	1	1	1	1	1	1	1	1	1	1	1	1	1	1	1	1	1	1	1	1
group_13041	0	hypothetical protein	113	113	1	1	58328	0	0	0	290	293	292	1	1	1	1	1	1	1	1	1	0	1	1	1	1	1	1	1	1	1	1	1	1	1	1	1	1	1	1	1	1	1	1	1	1	1	1
rsmG	0	Ribosomal RNA small subunit methyltransferase G	113	113	1	1	58722	0	0	0	719	719	719	1	1	1	1	1	1	1	1	1	0	1	1	1	1	1	1	1	1	1	1	1	1	1	1	1	1	1	1	1	1	1	1	1	1	1	1
group_14029	0	hypothetical protein	113	113	1	1	10126	0	0	0	245	248	245	1	1	1	1	1	1	1	1	1	0	1	1	1	1	1	1	1	1	1	1	1	1	1	1	1	1	1	1	1	1	1	1	1	1	1	1
yutF	0	Acid sugar phosphatase	113	113	1	1	34071	0	0	0	764	767	764	1	1	1	1	1	1	1	1	1	0	1	1	1	1	1	1	1	1	1	1	1	1	1	1	1	1	1	1	1	1	1	1	1	1	1	1
ecsA_1	0	ABC-type transporter ATP-binding protein EcsA	113	113	1	1	2221	0	0	0	725	743	731	1	1	1	1	1	1	1	1	1	0	1	1	1	1	1	1	1	1	1	1	1	1	1	1	1	1	1	1	1	1	1	1	1	1	1	1
pdxS	0	Pyridoxal 5'-phosphate synthase subunit PdxS	113	113	1	1	58749	0	0	0	818	887	886	1	1	1	1	1	1	1	1	1	1	1	1	1	1	1	1	1	1	1	1	1	1	1	1	1	1	1	1	1	1	1	1	1	1	1	1
recR	0	Recombination protein RecR	113	113	1	1	58764	0	0	0	596	596	596	1	1	1	1	1	1	1	1	1	1	1	1	1	1	1	1	1	1	1	1	1	1	1	1	1	1	1	1	1	1	1	1	1	1	1	1
rplC	0	50S ribosomal protein L3	113	113	1	1	56828	0	0	0	632	632	632	1	1	1	1	1	1	1	1	1	0	1	1	1	1	1	1	1	1	1	1	1	1	1	1	1	1	1	1	1	1	1	1	1	1	1	1
group_15597	0	hypothetical protein	113	113	1	1	55076	0	0	0	146	149	146	1	1	1	1	1	1	1	1	1	0	1	1	1	1	1	1	1	1	1	1	1	1	1	1	1	1	1	1	1	1	1	1	1	1	1	1
trmL	0	tRNA (cytidine(34)-2'-O)-methyltransferase	113	113	1	1	54797	0	0	0	236	488	485	1	1	1	1	1	1	1	1	1	0	1	1	1	1	1	1	1	1	1	1	1	1	1	1	1	1	1	1	1	1	1	1	1	1	1	1
nirQ	0	Denitrification regulatory protein NirQ	113	113	1	1	54511	0	0	0	893	893	893	1	1	1	1	1	1	1	1	1	0	1	1	1	1	1	1	1	1	1	1	1	1	1	1	1	1	1	1	1	1	1	1	1	1	1	1
ppnKA	0	NAD kinase 1	113	113	1	1	42532	0	0	0	797	797	797	1	1	1	1	1	1	1	1	1	0	1	1	1	1	1	1	1	1	1	1	1	1	1	1	1	1	1	1	1	1	1	1	1	1	1	1
lutB	0	Lactate utilization protein B	113	113	1	1	42912	0	0	0	1421	1421	1421	1	1	1	1	1	1	1	1	1	0	1	1	1	1	1	1	1	1	1	1	1	1	1	1	1	1	1	1	1	1	1	1	1	1	1	1
ilvH_1	0	Acetolactate synthase small subunit	113	113	1	1	43223	0	0	0	509	512	509	1	1	1	1	1	1	1	1	1	0	1	1	1	1	1	1	1	1	1	1	1	1	1	1	1	1	1	1	1	1	1	1	1	1	1	1
group_15698	0	hypothetical protein	113	113	1	1	43331	0	0	0	620	620	620	1	1	1	1	1	1	1	1	1	0	1	1	1	1	1	1	1	1	1	1	1	1	1	1	1	1	1	1	1	1	1	1	1	1	1	1
petC	0	Cytochrome b6-f complex iron-sulfur subunit	113	113	1	1	43526	0	0	0	512	512	512	1	1	1	1	1	1	1	1	1	0	1	1	1	1	1	1	1	1	1	1	1	1	1	1	1	1	1	1	1	1	1	1	1	1	1	1
pucK	0	Uric acid permease PucK	113	113	1	1	43684	0	0	0	1316	1322	1321	1	1	1	1	1	1	1	1	1	0	1	1	1	1	1	1	1	1	1	1	1	1	1	1	1	1	1	1	1	1	1	1	1	1	1	1
hutI	0	Imidazolonepropionase	113	113	1	1	12696	0	0	0	1271	1271	1271	1	1	1	1	1	1	1	1	1	0	1	1	1	1	1	1	1	1	1	1	1	1	1	1	1	1	1	1	1	1	1	1	1	1	1	1
gmk	0	Guanylate kinase	113	113	1	1	14712	0	0	0	617	617	617	1	1	1	1	1	1	1	1	1	0	1	1	1	1	1	1	1	1	1	1	1	1	1	1	1	1	1	1	1	1	1	1	1	1	1	1
pdp_2	0	Pyrimidine-nucleoside phosphorylase	113	113	1	1	52109	0	0	0	1304	1304	1304	1	1	1	1	1	1	1	1	1	0	1	1	1	1	1	1	1	1	1	1	1	1	1	1	1	1	1	1	1	1	1	1	1	1	1	1
lipM	0	Octanoyltransferase LipM	113	113	1	1	52463	0	0	0	836	836	836	1	1	1	1	1	1	1	1	1	0	1	1	1	1	1	1	1	1	1	1	1	1	1	1	1	1	1	1	1	1	1	1	1	1	1	1
mtnN_3	0	5'-methylthioadenosine/S-adenosylhomocysteine nucleosidase	113	113	1	1	52948	0	0	0	695	695	695	1	1	1	1	1	1	1	1	1	0	1	1	1	1	1	1	1	1	1	1	1	1	1	1	1	1	1	1	1	1	1	1	1	1	1	1
apt	0	Adenine phosphoribosyltransferase	113	113	1	1	53025	0	0	0	512	512	512	1	1	1	1	1	1	1	1	1	0	1	1	1	1	1	1	1	1	1	1	1	1	1	1	1	1	1	1	1	1	1	1	1	1	1	1
frdB	0	Fumarate reductase iron-sulfur subunit	113	113	1	1	53372	0	0	0	761	761	761	1	1	1	1	1	1	1	1	1	0	1	1	1	1	1	1	1	1	1	1	1	1	1	1	1	1	1	1	1	1	1	1	1	1	1	1
rpmI	0	50S ribosomal protein L35	113	113	1	1	53535	0	0	0	200	200	200	1	1	1	1	1	1	1	1	1	1	1	1	1	1	1	1	1	1	1	1	1	1	1	1	1	1	1	1	1	1	1	1	1	1	1	1
mdh	0	Malate dehydrogenase	113	113	1	1	53568	0	0	0	938	938	938	1	1	1	1	1	1	1	1	1	0	1	1	1	1	1	1	1	1	1	1	1	1	1	1	1	1	1	1	1	1	1	1	1	1	1	1
tpx	0	putative thiol peroxidase	113	113	1	1	53778	0	0	0	500	500	500	1	1	1	1	1	1	1	1	1	0	1	1	1	1	1	1	1	1	1	1	1	1	1	1	1	1	1	1	1	1	1	1	1	1	1	1
ytkD	0	Putative 8-oxo-dGTP diphosphatase YtkD	113	113	1	1	48819	0	0	0	479	479	479	1	1	1	1	1	1	1	1	1	0	1	1	1	1	1	1	1	1	1	1	1	1	1	1	1	1	1	1	1	1	1	1	1	1	1	1
graR_3	0	Response regulator protein GraR	113	113	1	1	33673	0	0	0	695	695	695	1	1	1	1	1	1	1	1	1	0	1	1	1	1	1	1	1	1	1	1	1	1	1	1	1	1	1	1	1	1	1	1	1	1	1	1
group_16029	0	hypothetical protein	113	113	1	1	58153	0	0	0	392	392	392	1	1	1	1	1	1	1	1	1	0	1	1	1	1	1	1	1	1	1	1	1	1	1	1	1	1	1	1	1	1	1	1	1	1	1	1
crr	0	Glucose-specific phosphotransferase enzyme IIA component	113	113	1	1	58161	0	0	0	497	497	497	1	1	1	1	1	1	1	1	1	0	1	1	1	1	1	1	1	1	1	1	1	1	1	1	1	1	1	1	1	1	1	1	1	1	1	1
ywiB	0	putative beta-barrel protein YwiB	113	113	1	1	58270	0	0	0	437	437	437	1	1	1	1	1	1	1	1	1	0	1	1	1	1	1	1	1	1	1	1	1	1	1	1	1	1	1	1	1	1	1	1	1	1	1	1
guaC	0	GMP reductase	113	113	1	1	58576	0	0	0	983	986	985	1	1	1	1	1	1	1	1	1	0	1	1	1	1	1	1	1	1	1	1	1	1	1	1	1	1	1	1	1	1	1	1	1	1	1	1
rlmH	0	Ribosomal RNA large subunit methyltransferase H	113	113	1	1	58683	0	0	0	479	479	479	1	1	1	1	1	1	1	1	1	0	1	1	1	1	1	1	1	1	1	1	1	1	1	1	1	1	1	1	1	1	1	1	1	1	1	1
group_1634	0	hypothetical protein	113	113	1	1	3794	0	0	0	161	311	291	1	1	1	1	1	1	1	1	1	0	1	1	1	1	1	1	1	1	1	1	1	1	1	1	1	1	1	1	1	1	1	1	1	1	1	1
ssbA_2	0	Single-stranded DNA-binding protein A	113	113	1	1	58705	0	0	0	512	521	519	1	1	1	1	1	1	1	1	1	0	1	1	1	1	1	1	1	1	1	1	1	1	1	1	1	1	1	1	1	1	1	1	1	1	1	1
brnQ_3	0	Branched-chain amino acid transport system 2 carrier protein	113	113	1	1	43311	0	0	0	1070	1364	1349	1	1	1	1	1	1	1	1	1	0	1	1	1	1	1	1	1	1	1	1	1	1	1	1	1	1	1	1	1	1	1	1	1	1	1	1
drrB	0	Daunorubicin/doxorubicin resistance ABC transporter permease protein DrrB	113	113	1	1	11881	0	0	0	749	749	749	1	1	1	1	1	1	1	1	1	0	1	1	1	1	1	1	1	1	1	1	1	1	1	1	1	1	1	1	1	1	1	1	1	1	1	1
rpsC	0	30S ribosomal protein S3	113	113	1	1	56821	0	0	0	659	659	659	1	1	1	1	1	1	1	1	1	0	1	1	1	1	1	1	1	1	1	1	1	1	1	1	1	1	1	1	1	1	1	1	1	1	1	1
group_21492	0	TelA-like protein	113	113	1	1	55105	0	0	0	1082	1082	1082	1	1	1	1	1	1	1	1	1	0	1	1	1	1	1	1	1	1	1	1	1	1	1	1	1	1	1	1	1	1	1	1	1	1	1	1
group_21780	0	hypothetical protein	113	113	1	1	14754	0	0	0	332	332	332	1	1	1	1	1	1	1	1	1	0	1	1	1	1	1	1	1	1	1	1	1	1	1	1	1	1	1	1	1	1	1	1	1	1	1	1
pyrR	0	Bifunctional protein PyrR	113	113	1	1	14596	0	0	0	542	542	542	1	1	1	1	1	1	1	1	1	0	1	1	1	1	1	1	1	1	1	1	1	1	1	1	1	1	1	1	1	1	1	1	1	1	1	1
pdhB	0	Pyruvate dehydrogenase E1 component subunit beta	113	113	1	1	14390	0	0	0	977	977	977	1	1	1	1	1	1	1	1	1	0	1	1	1	1	1	1	1	1	1	1	1	1	1	1	1	1	1	1	1	1	1	1	1	1	1	1
menB	0	1,4-dihydroxy-2-naphthoyl-CoA synthase	113	113	1	1	33755	0	0	0	818	818	818	1	1	1	1	1	1	1	1	1	0	1	1	1	1	1	1	1	1	1	1	1	1	1	1	1	1	1	1	1	1	1	1	1	1	1	1
mutX_3	0	8-oxo-dGTP diphosphatase	113	113	1	1	3691	0	0	0	458	458	458	1	1	1	1	1	1	1	1	1	0	1	1	1	1	1	1	1	1	1	1	1	1	1	1	1	1	1	1	1	1	1	1	1	1	1	1
rpmF	0	50S ribosomal protein L32	113	113	1	1	14523	0	0	0	173	173	173	0	1	1	1	1	1	1	1	1	1	1	1	1	1	1	1	1	1	1	1	1	1	1	1	1	1	1	1	1	1	1	1	1	1	1	1
natA_3	0	ABC transporter ATP-binding protein NatA	113	113	1	1	53359	0	0	0	659	884	876	1	1	1	1	1	1	1	1	1	0	1	1	1	1	1	1	1	1	1	1	1	1	1	1	1	1	1	1	1	1	1	1	1	1	1	1
msrAB	0	Peptide methionine sulfoxide reductase MsrA/MsrB	113	113	1	1	58524	0	0	0	716	977	962	1	1	1	1	1	1	1	1	1	0	1	1	1	1	1	1	1	1	1	1	1	1	1	1	1	1	1	1	1	1	1	1	1	1	1	1
nhaC_1	0	Na( )/H( ) antiporter NhaC	113	113	1	1	43300	0	0	0	1316	1481	1383	1	1	1	1	1	1	1	1	1	0	1	1	1	1	1	1	1	1	1	1	1	1	1	1	1	1	1	1	1	1	1	1	1	1	1	1
gpr	0	Germination protease	113	113	1	1	52769	0	0	0	677	1106	1100	1	1	1	1	1	1	1	1	1	0	1	1	1	1	1	1	1	1	1	1	1	1	1	1	1	1	1	1	1	1	1	1	1	1	1	1
spoIVFB	0	Stage IV sporulation protein FB	113	113	1	1	53128	0	0	0	314	860	855	1	1	1	1	1	1	1	1	1	0	1	1	1	1	1	1	1	1	1	1	1	1	1	1	1	1	1	1	1	1	1	1	1	1	1	1
bmr3_5	0	Multidrug resistance protein 3	113	113	1	1	54077	0	0	0	542	1442	1425	1	1	1	1	1	1	1	1	1	1	1	1	1	1	1	1	1	1	1	1	1	1	1	1	1	1	0	1	1	1	1	1	1	1	1	1
group_3470	0	hypothetical protein	113	113	1	1	34419	0	0	0	377	638	635	1	1	1	1	1	1	1	1	1	0	1	1	1	1	1	1	1	1	1	1	1	1	1	1	1	1	1	1	1	1	1	1	1	1	1	1
cwlJ_2	0	Cell wall hydrolase CwlJ	113	113	1	1	58313	0	0	0	422	422	422	1	1	1	1	1	1	1	1	1	0	1	1	1	1	1	1	1	1	1	1	1	1	1	1	1	1	1	1	1	1	1	1	1	1	1	1
hcp	0	Hydroxylamine reductase	113	113	1	1	11903	0	0	0	509	1292	1272	1	1	1	1	1	1	1	1	1	0	1	1	1	1	1	1	1	1	1	1	1	1	1	1	1	1	1	1	1	1	1	1	1	1	1	1
truB	0	tRNA pseudouridine synthase B	113	113	1	1	14825	0	0	0	512	923	918	1	1	1	1	1	1	1	1	1	0	1	1	1	1	1	1	1	1	1	1	1	1	1	1	1	1	1	1	1	1	1	1	1	1	1	1
purH	0	Bifunctional purine biosynthesis protein PurH	113	113	1	1	55582	0	0	0	1535	1535	1535	1	1	1	1	1	1	1	1	1	0	1	1	1	1	1	1	1	1	1	1	1	1	1	1	1	1	1	1	1	1	1	1	1	1	1	1
group_4366	0	hypothetical protein	113	113	1	1	42468	0	0	0	173	251	206	1	1	1	1	1	1	1	1	1	0	1	1	1	1	1	1	1	1	1	1	1	1	1	1	1	1	1	1	1	1	1	1	1	1	1	1
cysS	0	Cysteine--tRNA ligase	113	113	1	1	56862	0	0	0	806	1397	1391	1	1	1	1	1	1	1	1	1	1	1	1	1	1	1	1	1	1	1	1	1	1	1	1	1	1	1	1	1	1	1	1	1	1	1	1
rbsR	0	Catabolite control protein A	113	113	1	1	54426	0	0	0	764	971	969	1	1	1	1	1	1	1	1	1	1	1	1	1	1	1	1	1	1	1	1	1	1	1	1	1	1	1	0	1	1	1	1	1	1	1	1
group_5168	0	hypothetical protein	113	113	1	1	38302	0	0	0	1040	1163	1041	1	1	1	1	1	1	1	1	1	0	1	1	1	1	1	1	1	1	1	1	1	1	1	1	1	1	1	1	1	1	1	1	1	1	1	1
uppS	0	Ditrans,polycis-undecaprenyl-diphosphate synthase ((2E,6E)-farnesyl-diphosphate specific)	113	113	1	1	14802	0	0	0	776	776	776	1	1	1	1	1	1	1	1	1	0	1	1	1	1	1	1	1	1	1	1	1	1	1	1	1	1	1	1	1	1	1	1	1	1	1	1
hel	0	Lipoprotein E	113	113	1	1	53362	0	0	0	827	827	827	1	1	1	1	1	1	1	1	1	0	1	1	1	1	1	1	1	1	1	1	1	1	1	1	1	1	1	1	1	1	1	1	1	1	1	1
ssuC_4	0	Putative aliphatic sulfonates transport permease protein SsuC	113	113	1	1	48830	0	0	0	611	827	802	1	1	1	1	1	1	1	1	1	0	1	1	1	1	1	1	1	1	1	1	1	1	1	1	1	1	1	1	1	1	1	1	1	1	1	1
ybiT_4	0	putative ABC transporter ATP-binding protein YbiT	113	113	1	1	58509	0	0	0	1553	1562	1553	1	1	1	1	1	1	1	1	1	0	1	1	1	1	1	1	1	1	1	1	1	1	1	1	1	1	1	1	1	1	1	1	1	1	1	1
group_5655	0	hypothetical protein	113	113	1	1	14894	0	0	0	245	296	248	1	1	1	1	1	1	1	1	1	0	1	1	1	1	1	1	1	1	1	1	1	1	1	1	1	1	1	1	1	1	1	1	1	1	1	1
group_5915	0	hypothetical protein	113	113	1	1	58805	0	0	0	260	311	261	1	1	1	1	1	1	1	1	1	0	1	1	1	1	1	1	1	1	1	1	1	1	1	1	1	1	1	1	1	1	1	1	1	1	1	1
group_5949	0	hypothetical protein	113	113	1	1	55177	0	0	0	194	326	215	1	1	1	1	1	1	1	1	1	0	1	1	1	1	1	1	1	1	1	1	1	1	1	1	1	1	1	1	1	1	1	1	1	1	1	1
deoD	0	Purine nucleoside phosphorylase DeoD-type	113	113	1	1	43353	0	0	0	707	707	707	1	1	1	1	1	1	1	1	1	0	1	1	1	1	1	1	1	1	1	1	1	1	1	1	1	1	1	1	1	1	1	1	1	1	1	1
clpP_3	0	ATP-dependent Clp protease proteolytic subunit	113	113	1	1	3685	0	0	0	581	581	581	1	1	1	1	1	1	1	1	1	0	1	1	1	1	1	1	1	1	1	1	1	1	1	1	1	1	1	1	1	1	1	1	1	1	1	1
rbsC	0	Ribose import permease protein RbsC	113	113	1	1	54364	0	0	0	920	935	934	1	1	1	1	1	1	1	1	1	0	1	1	1	1	1	1	1	1	1	1	1	1	1	1	1	1	1	1	1	1	1	1	1	1	1	1
group_6036	0	hypothetical protein	113	113	1	1	42928	0	0	0	185	452	448	1	1	1	1	1	1	1	1	1	0	1	1	1	1	1	1	1	1	1	1	1	1	1	1	1	1	1	1	1	1	1	1	1	1	1	1
group_6059	0	hypothetical protein	113	113	1	1	43474	0	0	0	185	185	185	1	1	1	1	1	1	1	1	1	1	1	1	1	1	1	1	1	1	1	1	1	1	1	1	1	1	1	1	1	1	1	1	1	1	1	1
qacA	0	Antiseptic resistance protein	113	113	1	1	9747	0	0	0	1199	1205	1199	1	1	1	1	1	1	1	1	1	0	1	1	1	1	1	1	1	1	1	1	1	1	1	1	1	1	1	1	1	1	1	1	1	1	1	1
group_6293	0	hypothetical protein	113	113	1	1	13480	0	0	0	311	323	322	1	1	1	1	1	1	1	1	1	1	1	1	1	1	1	1	1	1	1	1	1	1	1	1	1	1	1	1	1	1	1	1	1	1	1	1
polC_3	0	DNA polymerase III PolC-type	113	113	1	1	14814	0	0	0	2912	4301	4190	1	1	1	1	1	1	1	1	1	0	1	1	1	1	1	1	1	1	1	1	1	1	1	1	1	1	1	1	1	1	1	1	1	1	1	1
group_6331	0	hypothetical protein	113	113	1	1	52394	0	0	0	377	515	512	1	1	1	1	1	1	1	1	1	0	1	1	1	1	1	1	1	1	1	1	1	1	1	1	1	1	1	1	1	1	1	1	1	1	1	1
ispH	0	4-hydroxy-3-methylbut-2-enyl diphosphate reductase	113	113	1	1	52719	0	0	0	398	953	942	1	1	0	1	1	1	1	1	1	1	1	1	1	1	1	1	1	1	1	1	1	1	1	1	1	1	1	1	1	1	1	1	1	1	1	1
gtaB_1	0	UTP--glucose-1-phosphate uridylyltransferase	113	113	1	1	33844	0	0	0	881	887	886	1	1	1	1	1	1	1	1	1	0	1	1	1	1	1	1	1	1	1	1	1	1	1	1	1	1	1	1	1	1	1	1	1	1	1	1
gpmI	0	2,3-bisphosphoglycerate-independent phosphoglycerate mutase	113	113	1	1	3600	0	0	0	953	1529	1523	1	1	1	1	1	1	1	1	1	1	1	1	1	1	1	1	1	1	1	1	1	1	1	1	1	1	1	1	1	1	1	1	1	1	1	1
atpB	0	ATP synthase subunit a	113	113	1	1	58151	0	0	0	560	719	717	1	1	1	1	1	1	1	1	1	0	1	1	1	1	1	1	1	1	1	1	1	1	1	1	1	1	1	1	1	1	1	1	1	1	1	1
yfiY_5	0	putative siderophore-binding lipoprotein YfiY	113	113	1	1	58289	0	0	Hypothetical protein with no hits to refseq/uniprot/clusters/cdd/tigrfams/pfam overlapping another protein with hits	122	944	934	1	1	1	1	1	1	1	1	1	0	1	1	1	1	1	1	1	1	1	1	1	1	1	1	1	1	1	1	1	1	1	1	1	1	1	1
acdA	0	Acyl-CoA dehydrogenase	113	113	1	1	58200	0	0	0	1097	1139	1138	1	1	1	1	1	1	1	1	1	0	1	1	1	1	1	1	1	1	1	1	1	1	1	1	1	1	1	1	1	1	1	1	1	1	1	1
rocE_2	0	Amino-acid permease RocE	113	113	1	1	54483	0	0	0	1241	1436	1423	1	1	1	1	1	1	1	1	1	0	1	1	1	1	1	1	1	1	1	1	1	1	1	1	1	1	1	1	1	1	1	1	1	1	1	1
pyrP	0	Uracil permease	113	113	1	1	14597	0	0	0	776	1292	1275	1	1	1	1	1	1	1	1	1	0	1	1	1	1	1	1	1	1	1	1	1	1	1	1	1	1	1	1	1	1	1	1	1	1	1	1
group_7001	0	Putative TrmH family tRNA/rRNA methyltransferase	113	113	1	1	56858	0	0	0	527	743	741	1	1	1	1	1	1	1	1	1	1	1	1	1	1	1	0	1	1	1	1	1	1	1	1	1	1	1	1	1	1	1	1	1	1	1	1
purQ	0	Phosphoribosylformylglycinamidine synthase subunit PurQ	113	113	1	1	55593	0	0	0	377	683	680	1	1	1	1	1	1	1	1	1	1	1	1	1	1	1	1	1	1	1	1	1	1	1	1	1	1	1	1	1	1	1	1	1	0	1	1
nupC_1	0	Nucleoside permease NupC	113	113	1	1	55394	0	0	0	1196	1196	1196	1	1	1	1	1	1	1	1	1	0	1	1	1	1	1	1	1	1	1	1	1	1	1	1	1	1	1	1	1	1	1	1	1	1	1	1
queE_1	0	7-carboxy-7-deazaguanine synthase	113	113	1	1	55071	0	0	0	662	1127	1122	1	1	1	1	1	1	1	1	1	0	1	1	1	1	1	1	1	1	1	1	1	1	1	1	1	1	1	1	1	1	1	1	1	1	1	1
group_7141	0	putative HIT-like protein	113	113	1	1	2222	0	0	0	434	443	434	1	1	1	1	1	1	1	1	1	0	1	1	1	1	1	1	1	1	1	1	1	1	1	1	1	1	1	1	1	1	1	1	1	1	1	1
katA_1	0	Catalase	113	113	1	1	42411	0	0	0	1349	1466	1464	1	1	1	1	1	1	1	1	1	0	1	1	1	1	1	1	1	1	1	1	1	1	1	1	1	1	1	1	1	1	1	1	1	1	1	1
group_7296	0	hypothetical protein	113	113	1	1	31333	0	0	0	401	662	658	1	1	1	1	1	1	1	1	1	0	1	1	1	1	1	1	1	1	1	1	1	1	1	1	1	1	1	1	1	1	1	1	1	1	1	1
group_7385	0	hypothetical protein	113	113	1	1	10499	0	0	0	395	476	455	1	1	1	1	1	1	1	1	1	0	1	1	1	1	1	1	1	1	1	1	1	1	1	1	1	1	1	1	1	1	1	1	1	1	1	1
rbgA	0	Ribosome biogenesis GTPase A	113	113	1	1	14768	0	0	0	872	890	889	1	1	1	1	1	1	1	1	1	0	1	1	1	1	1	1	1	1	1	1	1	1	1	1	1	1	1	1	1	1	1	1	1	1	1	1
fmt	0	Methionyl-tRNA formyltransferase	113	113	1	1	14718	0	0	0	731	944	942	1	1	1	1	1	1	1	1	1	0	1	1	1	1	1	1	1	1	1	1	1	1	1	1	1	1	1	1	1	1	1	1	1	1	1	1
group_7503	0	hypothetical protein	113	113	1	1	14302	0	0	0	200	200	200	1	1	1	1	1	1	1	1	1	0	1	1	1	1	1	1	1	1	1	1	1	1	1	1	1	1	1	1	1	1	1	1	1	1	1	1
group_7530	0	hypothetical protein	113	113	1	1	52399	0	0	0	281	347	301	1	1	1	1	1	1	1	1	1	0	1	1	1	1	1	1	1	1	1	1	1	1	1	1	1	1	1	1	1	1	1	1	1	1	1	1
nfo	0	putative endonuclease 4	113	113	1	1	52703	0	0	0	725	896	894	1	1	1	1	1	1	1	1	1	0	1	1	1	1	1	1	1	1	1	1	1	1	1	1	1	1	1	1	1	1	1	1	1	1	1	1
hrcA	0	Heat-inducible transcription repressor HrcA	113	113	1	1	52760	0	0	0	1016	1031	1016	1	1	1	1	1	1	1	1	1	0	1	1	1	1	1	1	1	1	1	1	1	1	1	1	1	1	1	1	1	1	1	1	1	1	1	1
rsfS	0	Ribosomal silencing factor RsfS	113	113	1	1	52785	0	0	0	353	356	355	1	1	1	1	1	1	1	1	1	0	1	1	1	1	1	1	1	1	1	1	1	1	1	1	1	1	1	1	1	1	1	1	1	1	1	1
sigK_1	0	RNA polymerase sigma-28 factor	113	113	1	1	52842	0	0	0	302	713	707	1	1	1	1	1	1	1	1	1	0	1	1	1	1	1	1	1	1	1	1	1	1	1	1	1	1	1	1	1	1	1	1	1	1	1	1
group_7559	0	hypothetical protein	113	113	1	1	52910	0	0	0	122	173	125	1	1	1	1	1	1	1	1	1	0	1	1	1	1	1	1	1	1	1	1	1	1	1	1	1	1	1	1	1	1	1	1	1	1	1	1
citZ	0	Citrate synthase 2	113	113	1	1	53582	0	0	0	1115	1148	1146	1	1	1	1	1	1	1	1	1	0	1	1	1	1	1	1	1	1	1	1	1	1	1	1	1	1	1	1	1	1	1	1	1	1	1	1
sasP-C_3	0	Small, acid-soluble spore protein C	113	113	1	1	53800	0	0	0	194	197	196	1	1	1	1	1	1	1	1	1	1	1	1	1	1	1	1	1	1	1	1	1	1	1	1	1	1	1	1	1	1	1	1	1	1	1	1
ftsE	0	Cell division ATP-binding protein FtsE	113	113	1	1	3799	0	0	0	644	644	644	1	1	1	1	1	1	1	1	1	0	1	1	1	1	1	1	1	1	1	1	1	1	1	1	1	1	1	1	1	1	1	1	1	1	1	1
mmgC	0	Acyl-CoA dehydrogenase	113	113	1	1	58201	0	0	0	725	1130	1126	1	1	1	1	1	1	1	1	1	0	1	1	1	1	1	1	1	1	1	1	1	1	1	1	1	1	1	1	1	1	1	1	1	1	1	1
yceD_2	0	General stress protein 16U	113	113	1	1	55152	0	0	0	578	584	580	1	1	1	1	1	1	1	1	1	0	1	1	1	1	1	1	1	1	1	1	1	1	1	1	1	1	1	1	1	1	1	1	1	1	1	1
queT	0	Queuosine precursor transporter QueT	113	113	1	1	43776	0	0	0	485	488	485	1	1	1	1	1	1	1	1	1	0	1	1	1	1	1	1	1	1	1	1	1	1	1	1	1	1	1	1	1	1	1	1	1	1	1	1
group_7742	0	hypothetical protein	113	113	1	1	37890	0	0	0	359	785	766	1	1	1	1	1	1	1	1	1	0	1	1	1	1	1	1	1	1	1	1	1	1	1	1	1	1	1	1	1	1	1	1	1	1	1	1
uvrA_2	0	UvrABC system protein A	113	113	1	1	3731	0	0	0	1544	2885	2865	1	1	1	1	1	1	1	1	1	1	1	1	1	1	1	1	1	1	1	1	1	1	1	1	1	1	1	1	1	1	1	1	1	1	1	1
group_8436	0	hypothetical protein	113	113	1	1	58775	0	0	0	221	221	221	1	1	1	1	1	1	1	1	1	1	1	1	1	1	1	1	1	1	1	1	1	1	1	1	1	1	1	1	1	1	1	1	1	1	1	1
spoVT	0	Stage V sporulation protein T	113	113	1	1	58837	0	0	0	536	536	536	1	1	1	1	1	1	1	1	1	0	1	1	1	1	1	1	1	1	1	1	1	1	1	1	1	1	1	1	1	1	1	1	1	1	1	1
rpmC	0	50S ribosomal protein L29	113	113	1	1	56819	0	0	0	191	200	199	1	1	1	1	1	1	1	1	1	1	1	1	1	1	1	1	1	1	1	1	1	1	1	1	1	1	1	1	1	1	1	1	0	1	1	1
hpd	0	4-hydroxyphenylpyruvate dioxygenase	113	113	1	1	56254	0	0	0	1118	1169	1118	1	1	1	1	1	1	1	1	1	0	1	1	1	1	1	1	1	1	1	1	1	1	1	1	1	1	1	1	1	1	1	1	1	1	1	1
hmgA	0	Homogentisate 1,2-dioxygenase	113	113	1	1	56250	0	0	0	1172	1178	1173	1	1	1	1	1	1	1	1	1	0	1	1	1	1	1	1	1	1	1	1	1	1	1	1	1	1	1	1	1	1	1	1	1	1	1	1
purB	0	Adenylosuccinate lyase	113	113	1	1	55603	0	0	0	1301	1307	1306	1	1	1	1	1	1	1	1	1	1	1	1	1	1	1	1	1	1	1	1	1	1	1	1	1	1	1	1	0	1	1	1	1	1	1	1
pflB	0	Formate acetyltransferase	113	113	1	1	54990	0	0	0	2249	2249	2249	1	1	1	1	1	1	1	1	1	0	1	1	1	1	1	1	1	1	1	1	1	1	1	1	1	1	1	1	1	1	1	1	1	1	1	1
group_8514	0	Putative formate dehydrogenase	113	113	1	1	54627	0	0	0	2924	2942	2936	1	1	1	1	1	1	1	1	1	0	1	1	1	1	1	1	1	1	1	1	1	1	1	1	1	1	1	1	1	1	1	1	1	1	1	1
rbsB	0	Ribose import binding protein RbsB	113	113	1	1	54363	0	0	0	290	926	920	1	1	1	1	1	1	1	1	1	0	1	1	1	1	1	1	1	1	1	1	1	1	1	1	1	1	1	1	1	1	1	1	1	1	1	1
hpr	0	HTH-type transcriptional regulator Hpr	113	113	1	1	2228	0	0	0	557	587	559	1	1	1	1	1	1	1	1	1	0	1	1	1	1	1	1	1	1	1	1	1	1	1	1	1	1	1	1	1	1	1	1	1	1	1	1
trpB	0	Tryptophan synthase beta chain	113	113	1	1	42604	0	0	0	1121	1193	1192	1	1	1	1	1	1	1	1	1	0	1	1	1	1	1	1	1	1	1	1	1	1	1	1	1	1	1	1	1	1	1	1	1	1	1	1
queD	0	6-carboxy-5,6,7,8-tetrahydropterin synthase	113	113	1	1	43011	0	0	0	491	533	491	1	1	1	1	1	1	1	1	1	0	1	1	1	1	1	1	1	1	1	1	1	1	1	1	1	1	1	1	1	1	1	1	1	1	1	1
group_8631	0	hypothetical protein	113	113	1	1	43303	0	0	0	650	662	661	1	1	1	1	1	1	1	1	1	0	1	1	1	1	1	1	1	1	1	1	1	1	1	1	1	1	1	1	1	1	1	1	1	1	1	1
nth	0	Endonuclease III	113	113	1	1	43584	0	0	0	647	647	647	1	1	1	1	1	1	1	1	1	0	1	1	1	1	1	1	1	1	1	1	1	1	1	1	1	1	1	1	1	1	1	1	1	1	1	1
drrA_1	0	Daunorubicin/doxorubicin resistance ATP-binding protein DrrA	113	113	1	1	44252	0	0	0	938	941	938	1	1	1	1	1	1	1	1	1	0	1	1	1	1	1	1	1	1	1	1	1	1	1	1	1	1	1	1	1	1	1	1	1	1	1	1
ytfJ_2	0	putative spore protein YtfJ	113	113	1	1	37891	0	0	0	425	428	425	1	1	1	1	1	1	1	1	1	0	1	1	1	1	1	1	1	1	1	1	1	1	1	1	1	1	1	1	1	1	1	1	1	1	1	1
carA	0	Carbamoyl-phosphate synthase small chain	113	113	1	1	14605	0	0	0	1043	1121	1113	1	1	1	1	1	1	1	1	1	0	1	1	1	1	1	1	1	1	1	1	1	1	1	1	1	1	1	1	1	1	1	1	1	1	1	1
nagA	0	N-acetylglucosamine-6-phosphate deacetylase	113	113	1	1	52039	0	0	0	1142	1142	1142	1	1	1	1	1	1	1	1	1	0	1	1	1	1	1	1	1	1	1	1	1	1	1	1	1	1	1	1	1	1	1	1	1	1	1	1
efp	0	Elongation factor P	113	113	1	1	52404	0	0	0	557	557	557	1	1	1	1	1	1	1	1	1	0	1	1	1	1	1	1	1	1	1	1	1	1	1	1	1	1	1	1	1	1	1	1	1	1	1	1
group_8967	0	RNA-binding protein	113	113	1	1	52791	0	0	0	200	293	284	1	1	1	1	1	1	1	1	1	0	1	1	1	1	1	1	1	1	1	1	1	1	1	1	1	1	1	1	1	1	1	1	1	1	1	1
alaS_3	0	Alanine--tRNA ligase	113	113	1	1	52981	0	0	0	1559	2642	2632	1	1	1	1	1	1	1	1	1	1	1	1	1	1	1	1	1	1	1	1	1	1	1	1	1	1	1	0	1	1	1	1	1	1	1	1
fadR_4	0	Fatty acid metabolism regulator protein	113	113	1	1	53409	0	0	0	587	680	616	1	1	1	1	1	1	1	1	1	0	1	1	1	1	1	1	1	1	1	1	1	1	1	1	1	1	1	1	1	1	1	1	1	1	1	1
mtcA1	0	Beta-carbonic anhydrase 1	113	113	1	1	33442	0	0	0	467	563	562	1	1	1	1	1	1	1	1	1	0	1	1	1	1	1	1	1	1	1	1	1	1	1	1	1	1	1	1	1	1	1	1	1	1	1	1
hpt_2	0	Hypoxanthine phosphoribosyltransferase	113	113	1	1	33523	0	0	0	527	551	534	1	1	1	1	1	1	1	1	1	0	1	1	1	1	1	1	1	1	1	1	1	1	1	1	1	1	1	1	1	1	1	1	1	1	1	1
secG	0	putative protein-export membrane protein SecG	113	113	1	1	3536	0	0	0	233	233	233	1	1	1	1	1	1	1	1	1	0	1	1	1	1	1	1	1	1	1	1	1	1	1	1	1	1	1	1	1	1	1	1	1	1	1	1
licB_3	0	Lichenan-specific phosphotransferase enzyme IIB component	113	113	1	1	3927	0	0	0	206	302	301	1	1	1	1	1	1	1	1	1	1	1	1	1	1	1	0	1	1	1	1	1	1	1	1	1	1	1	1	1	1	1	1	1	1	1	1
gdpP	0	Cyclic-di-AMP phosphodiesterase GdpP	113	113	1	1	58699	0	0	0	1772	1973	1969	1	1	1	1	1	1	1	1	1	0	1	1	1	1	1	1	1	1	1	1	1	1	1	1	1	1	1	1	1	1	1	1	1	1	1	1
noc	0	Nucleoid occlusion protein	113	113	1	1	58720	0	0	0	872	893	872	1	1	1	1	1	1	1	1	1	0	1	1	1	1	1	1	1	1	1	1	1	1	1	1	1	1	1	1	1	1	1	1	1	1	1	1
tuf	0	Elongation factor Tu	113	113	1	1	56832	0	0	0	959	1190	1185	1	1	1	1	1	1	1	1	1	1	1	1	1	1	1	1	1	1	1	1	1	1	1	1	1	1	1	1	1	1	1	1	1	0	1	1
group_10663	0	hypothetical protein	112	112	1	1	12765	1	51035	0	239	506	503	1	1	1	1	1	1	1	1	1	0	1	1	1	1	1	1	1	1	1	1	1	1	1	1	1	1	1	1	1	1	1	1	1	1	1	1
hup_2	0	DNA-binding protein HU	112	112	1	1	15075	1	46837	0	272	272	272	1	1	1	1	1	1	1	1	1	1	1	1	1	1	1	1	1	1	1	1	1	1	1	1	1	1	1	1	1	1	1	1	1	1	1	1
serS	0	Serine--tRNA ligase	112	112	1	1	58752	27	8	0	1112	1274	1272	1	1	1	1	1	1	1	1	1	0	1	1	1	1	1	1	1	1	1	1	1	1	1	1	1	1	1	1	1	1	1	1	1	1	1	1
group_12700	0	hypothetical protein	112	112	1	1	31957	1	31940	0	1109	1112	1111	1	1	1	1	1	1	1	1	1	0	1	1	1	1	1	1	1	1	1	1	1	1	1	1	1	1	0	1	1	1	1	1	1	1	1	1
group_12714	0	Methylmalonyl-CoA carboxyltransferase 12S subunit	112	112	1	1	32556	1	9235	0	1541	1541	1541	1	1	1	1	1	1	1	1	1	0	1	1	1	1	1	1	1	1	1	1	1	1	1	1	1	1	0	1	1	1	1	1	1	1	1	1
group_12793	0	hypothetical protein	112	112	1	1	11884	1	26926	0	320	320	320	1	1	1	1	1	1	1	1	1	0	1	1	1	1	1	1	1	1	1	1	1	1	1	1	1	1	1	1	1	1	1	1	1	1	1	1
ldh1_2	0	L-lactate dehydrogenase 1	112	112	1	1	33805	1	31630	0	944	944	944	1	1	1	1	1	1	1	1	1	0	1	1	1	1	1	1	1	1	1	1	1	1	1	1	1	1	1	1	1	1	1	1	1	1	1	1
group_15783	0	hypothetical protein	112	112	1	1	31801	1	31815	0	185	185	185	1	1	1	1	1	1	1	1	1	1	1	1	1	1	1	1	1	1	1	1	1	1	1	1	1	1	0	1	1	1	1	1	1	1	1	1
group_15884	0	hypothetical protein	112	112	1	1	15087	1	46804	0	542	551	542	1	1	1	1	1	1	1	1	1	0	1	1	1	1	1	1	1	1	1	1	1	1	1	1	1	1	1	1	1	1	1	1	1	1	1	1
gap1	0	Glyceraldehyde-3-phosphate dehydrogenase 1	112	112	1	1	3604	164	1	0	986	1004	1003	1	1	1	1	1	1	1	1	1	0	1	1	1	1	1	1	1	1	1	1	1	1	1	1	1	1	1	1	1	1	1	1	1	1	1	1
group_1907	0	Proline racemase	112	112	1	1	34967	1	21082	0	590	1037	1032	1	1	1	1	1	1	1	1	1	0	1	1	1	1	1	1	1	1	1	1	1	1	1	1	1	1	1	1	1	1	1	1	1	1	1	1
ald_1	0	Alanine dehydrogenase	112	112	1	1	54622	1	17218	0	1133	1133	1133	1	1	1	1	1	1	1	1	1	0	1	1	1	1	1	1	1	1	1	1	1	1	1	1	1	1	1	1	1	1	1	1	1	1	1	1
gltT_1	0	Proton/sodium-glutamate symport protein	112	112	1	1	43295	1	51683	0	716	1274	1262	1	1	1	1	1	1	1	1	1	0	1	1	1	1	1	1	1	1	1	1	0	1	1	1	1	1	1	1	1	1	1	1	1	1	1	1
tadA_1	0	tRNA-specific adenosine deaminase	112	112	1	1	58761	27	19	0	494	500	499	1	1	1	1	1	1	1	1	1	0	1	1	1	1	1	1	1	1	1	1	1	1	1	1	1	1	1	1	1	1	1	1	1	1	1	1
murE	0	UDP-N-acetylmuramoyl-L-alanyl-D-glutamate--2,6-diaminopimelate ligase	112	112	1	1	14537	34	28	0	1337	1475	1473	1	1	1	1	1	1	1	1	1	1	1	1	1	1	1	1	1	1	1	1	1	1	1	1	1	1	0	1	1	1	1	1	1	1	1	1
recN	0	DNA repair protein RecN	112	112	1	1	52353	109	4	0	530	1739	1711	1	1	1	1	1	1	1	1	1	0	1	1	1	1	1	1	1	1	1	1	1	1	1	1	1	1	1	1	1	1	1	1	1	1	1	0
spoVB	0	Stage V sporulation protein B	112	112	1	1	53038	30	30	0	1187	1559	1553	1	1	1	1	1	1	1	1	1	0	1	1	1	1	1	1	1	1	1	1	1	1	1	1	1	1	1	1	1	1	1	1	1	1	1	1
nupC_4	0	Nucleoside permease NupC	112	112	1	1	34390	1	2868	0	668	1181	1173	1	1	1	1	1	1	1	1	1	1	1	1	1	0	1	1	1	1	1	1	1	1	1	1	1	1	1	1	1	1	1	1	1	1	1	1
group_5466	0	hypothetical protein	112	112	1	1	3711	1	1825	0	665	809	804	1	1	1	1	1	1	1	1	1	1	1	1	1	1	1	1	1	1	1	1	1	1	1	1	1	1	1	1	1	1	1	1	1	1	1	1
group_6138	0	hypothetical protein	112	112	1	1	31311	1	2662	0	272	272	272	1	1	1	1	1	1	1	1	1	0	1	1	1	1	1	1	1	1	1	1	1	1	1	1	1	1	1	1	1	1	1	1	1	1	1	1
parC	0	DNA topoisomerase 4 subunit A	112	112	1	1	12491	1	34907	0	1766	2423	2417	1	1	1	1	1	1	1	1	1	1	1	1	1	1	1	1	1	1	1	1	0	1	1	1	1	1	1	1	1	1	1	1	1	1	1	1
group_6313	0	hypothetical protein	112	112	1	1	14406	19	19	0	128	131	128	1	1	1	1	1	1	1	1	1	0	1	1	1	1	1	1	1	1	1	1	1	1	1	1	1	1	1	1	1	1	1	1	1	1	1	1
group_6341	0	hypothetical protein	112	112	1	1	52747	29	23	0	158	296	291	1	1	1	1	1	1	1	1	1	1	1	1	1	1	1	1	1	1	1	1	1	1	1	1	1	1	0	1	1	1	1	1	1	1	1	1
group_6351	0	putative methyltransferase	112	112	1	1	52949	70	21	0	377	638	635	1	1	1	1	1	1	1	1	1	0	1	1	1	1	1	1	1	1	1	1	1	1	1	1	1	1	1	1	1	1	1	1	1	1	1	1
ruvB	0	Holliday junction ATP-dependent DNA helicase RuvB	112	116	1.04	1	53052	0	0	0	617	1625	991	1	1	1	1	1	1	1	1	1	1	1	1	1	1	1	1	1	1	1	1	1	0	1	1	1	1	1	1	1	1	1	1	1	1	1	1
feuB_5	0	Iron-uptake system permease protein FeuB	112	112	1	1	58296	58	13	0	650	1055	924	0	1	1	1	1	1	1	1	1	1	1	1	1	1	1	1	1	1	1	1	1	1	1	1	1	1	1	1	1	1	1	1	1	1	1	1
rpoC	0	DNA-directed RNA polymerase subunit beta'	112	112	1	1	56843	110	5	0	1865	3611	3587	1	1	1	1	1	1	1	1	1	0	1	1	1	1	1	1	1	1	1	1	1	1	1	1	1	1	1	1	1	0	1	1	1	1	1	1
glpP_2	0	Glycerol uptake operon antiterminator regulatory protein	112	112	1	1	2297	1	33351	0	266	560	557	1	1	1	1	1	1	1	1	1	0	1	1	1	1	1	1	1	1	1	1	1	1	1	1	1	1	1	1	0	1	1	1	1	1	1	1
pdp_1	0	Pyrimidine-nucleoside phosphorylase	112	112	1	1	44920	1	40983	0	959	1301	1293	1	1	1	1	1	1	1	1	1	0	1	1	1	1	1	1	1	1	1	1	1	1	1	1	1	1	1	1	1	1	1	0	1	1	1	1
cdd_1	0	Cytidine deaminase	112	112	1	1	44928	1	40984	0	359	395	394	1	1	1	1	1	1	1	1	1	0	1	1	1	1	1	1	1	1	1	1	1	1	1	1	1	1	1	1	1	1	1	0	1	1	1	1
narG	0	Respiratory nitrate reductase 1 alpha chain	112	112	1	1	37805	1	39685	0	416	3686	3653	1	1	1	1	1	1	1	1	1	1	1	1	1	1	1	1	1	1	1	1	1	1	1	1	1	1	1	1	1	1	1	1	1	1	1	1
rsmH_1	0	Ribosomal RNA small subunit methyltransferase H	112	112	1	1	14532	34	37	0	854	932	931	1	1	1	1	1	1	1	1	1	1	1	1	1	1	1	1	1	1	1	1	1	1	1	1	1	1	1	1	1	1	1	1	0	1	1	1
lgt_2	0	Prolipoprotein diacylglyceryl transferase	112	112	1	1	3717	1	2210	0	704	812	811	1	1	1	1	1	1	1	1	1	0	1	1	1	1	1	1	1	1	1	1	1	1	1	1	1	1	1	1	1	1	1	1	1	1	1	1
pbuG	0	Guanine/hypoxanthine permease PbuG	112	112	1	1	55661	1	2346	0	794	1325	1320	1	1	0	1	1	1	1	1	1	1	1	1	1	1	1	1	1	1	1	1	1	1	1	0	1	1	1	1	1	1	1	1	1	1	1	1
group_8500	0	hypothetical protein	112	112	1	1	54935	1	1525	0	785	785	785	1	1	1	1	1	1	1	1	1	0	1	1	1	1	1	1	1	1	1	1	1	1	1	1	1	1	1	1	1	1	1	1	1	1	1	1
group_8501	0	hypothetical protein	112	112	1	1	54920	1	2708	0	356	356	356	1	1	1	1	1	1	1	1	1	0	1	1	1	1	1	1	1	1	1	1	1	1	1	1	1	1	1	1	1	1	1	1	1	1	1	1
phbC	0	Poly-beta-hydroxybutyrate polymerase	112	112	1	1	42955	1	5024	0	779	1085	1082	1	1	1	1	1	1	1	1	1	0	1	1	1	1	1	1	1	1	1	1	1	1	1	1	1	1	1	1	1	1	1	1	1	1	1	1
cspA_2	0	Major cold shock protein CspA	112	112	1	1	31830	1	31818	0	203	203	203	1	1	1	1	1	1	1	1	1	1	1	1	1	1	1	1	1	1	1	1	1	1	1	1	1	1	0	1	1	1	1	1	1	1	1	1
malG	0	Maltose transport system permease protein MalG	112	112	1	1	14277	1	12783	0	752	842	841	1	1	1	1	1	1	1	1	1	1	1	1	1	1	1	1	1	1	1	1	1	1	1	1	1	1	1	1	1	1	1	1	1	1	1	1
lon1_2	0	Lon protease 1	112	112	1	1	53202	119	4	0	1631	2330	2323	1	1	1	1	1	1	1	1	1	0	1	1	1	1	1	1	1	1	1	1	1	1	1	1	1	1	1	1	1	1	1	1	1	1	1	1
cspD_1	0	Cold shock protein CspD	111	111	1	1	43782	1	15817	0	197	197	197	1	1	1	1	1	1	1	1	1	1	0	1	1	1	1	1	1	1	1	1	1	1	1	1	1	1	1	1	1	1	1	1	1	1	1	1
group_10413	0	hypothetical protein	111	111	1	1	44402	1	30461	0	131	140	133	1	1	1	1	1	1	1	1	1	1	1	1	1	1	1	1	1	1	1	1	1	1	1	1	1	1	1	1	1	1	1	1	1	1	1	1
group_10671	0	hypothetical protein	111	111	1	1	12807	1	16694	0	218	221	220	1	1	1	1	1	1	1	1	1	1	1	1	1	1	1	1	1	1	1	1	1	1	1	1	1	1	1	1	1	1	1	1	1	1	1	1
group_10802	0	hypothetical protein	111	111	1	1	53467	3	75	0	539	539	539	1	1	1	1	1	1	1	1	1	1	1	1	1	1	1	1	1	1	1	1	1	1	1	1	1	1	1	1	1	1	1	1	1	1	1	1
metP_3	0	Methionine import system permease protein MetP	111	111	1	1	34148	54	10	0	653	665	664	1	1	1	1	1	1	1	1	1	1	1	1	1	1	1	1	1	1	1	1	1	1	1	1	1	1	1	1	1	1	1	1	1	1	1	1
sasP-C_1	0	Small, acid-soluble spore protein C	111	111	1	1	48045	1	9002	0	203	203	203	1	1	1	1	1	1	1	1	1	1	1	1	1	1	1	1	1	1	1	1	1	1	1	1	1	1	1	1	1	1	1	1	1	1	1	1
hupA	0	DNA-binding protein HU 1	111	111	1	1	31565	1	31538	0	188	272	271	1	1	1	1	1	1	1	1	1	1	1	1	1	1	1	1	1	1	1	1	1	1	1	1	1	1	1	1	1	1	1	1	1	1	1	1
group_12858	0	hypothetical protein	111	111	1	1	14385	77	9	0	146	149	146	1	1	1	1	1	1	1	1	1	1	1	1	1	1	1	1	1	1	1	1	1	1	1	1	1	1	1	1	1	1	1	1	1	1	1	1
group_12877	0	hypothetical protein	111	111	1	1	52282	11	37	0	434	434	434	1	1	1	1	1	1	1	1	1	1	1	1	1	1	1	1	1	1	1	1	1	1	1	1	1	1	1	1	1	1	1	1	1	1	1	1
group_15602	0	hypothetical protein	111	111	1	1	54972	1	7005	0	152	152	152	1	1	1	1	1	1	1	1	1	1	1	1	1	1	1	1	1	1	1	1	1	1	1	1	1	1	1	1	1	1	1	1	1	1	1	1
ytrH	0	Sporulation membrane protein YtrH	111	111	1	1	53624	4	137	0	338	344	338	1	1	1	1	1	1	1	1	1	1	1	1	1	1	1	1	1	1	1	1	1	1	1	1	1	1	1	1	1	1	1	1	1	1	1	1
ackA	0	Acetate kinase	111	111	1	1	53770	1	12040	0	1154	1193	1192	1	1	1	1	1	1	1	1	1	1	1	1	1	1	1	1	1	1	1	1	1	1	1	1	1	1	1	1	1	1	1	1	1	1	1	1
nadC	0	putative nicotinate-nucleotide pyrophosphorylase [carboxylating]	111	111	1	1	53070	1	12661	0	581	2381	858	1	1	1	1	1	1	1	1	1	1	1	1	1	1	1	1	1	1	1	1	1	1	1	1	1	1	1	1	1	1	1	1	1	1	1	1
dltC	0	D-alanine--poly(phosphoribitol) ligase subunit 2	111	111	1	1	43153	1	24182	0	239	239	239	1	1	1	1	1	1	1	1	1	1	1	1	1	1	1	1	1	1	1	1	1	1	1	1	1	1	1	1	1	1	1	1	1	1	1	1
ald_2	0	Alanine dehydrogenase	111	111	1	1	53691	4	58	0	146	1133	1124	1	1	1	1	1	1	1	1	1	1	1	1	1	1	1	1	1	1	1	1	1	1	1	1	1	1	1	1	1	1	1	1	1	1	1	1
asnO_1	0	Asparagine synthetase [glutamine-hydrolyzing] 3	111	111	1	1	42349	1	37993	0	803	1862	1822	1	1	1	1	1	1	1	1	1	0	1	1	1	1	1	1	1	1	1	0	1	1	1	1	1	1	1	1	1	1	1	1	1	1	1	1
group_2901	0	hypothetical protein	111	111	1	1	51966	1	12679	0	257	344	331	1	1	1	1	1	1	1	1	1	1	1	1	1	1	1	1	1	1	1	1	1	1	1	1	1	1	1	1	1	1	1	1	1	1	1	1
recA_2	0	Protein RecA	111	111	1	1	14903	68	11	0	626	1031	790	1	1	1	1	1	1	1	1	1	0	1	1	1	1	1	1	1	1	1	1	1	1	1	1	1	1	1	1	1	1	1	1	1	1	1	1
pckA	0	Phosphoenolpyruvate carboxykinase [ATP]	111	111	1	1	48859	1	24947	0	884	1586	1576	1	1	0	1	1	1	1	1	1	1	1	1	1	1	1	1	1	1	1	1	1	1	1	1	1	1	1	1	1	1	1	1	1	1	1	1
flhB	0	Flagellar biosynthetic protein FlhB	111	111	1	1	44036	1	15478	0	743	1046	1043	1	1	1	1	1	1	1	1	1	1	1	1	1	1	1	1	1	1	1	1	1	1	1	1	1	1	1	1	1	1	1	1	1	1	1	1
gltX	0	Glutamate--tRNA ligase	111	111	1	1	56865	159	1	0	758	1457	1450	1	1	1	1	1	1	1	1	1	0	1	1	0	1	1	0	1	1	1	1	1	1	1	1	1	1	1	1	1	1	1	1	1	1	1	1
infB	0	Translation initiation factor IF-2	111	111	1	1	14819	120	4	0	1292	2069	2054	1	1	1	1	1	1	1	1	1	1	1	1	1	1	1	1	1	1	1	1	1	1	1	1	1	1	1	1	1	1	1	1	1	1	1	1
metI	0	Cystathionine gamma-synthase/O-acetylhomoserine (thiol)-lyase	111	111	1	1	52638	1	6848	0	668	1112	1105	1	1	1	1	1	1	1	1	1	0	1	1	1	1	1	1	1	1	1	1	1	1	1	1	1	1	0	1	1	1	1	1	1	1	1	1
flr	0	hypothetical protein	111	111	1	1	58167	1	1375	0	611	611	611	1	1	1	1	1	1	1	1	1	0	1	1	1	1	1	1	1	1	1	1	1	1	1	1	1	1	0	1	1	1	1	1	1	1	1	1
ecfT_1	0	Energy-coupling factor transporter transmembrane protein EcfT	111	111	1	1	56790	76	8	0	647	794	792	1	1	1	1	1	1	1	1	1	1	1	1	1	1	1	1	1	1	1	1	1	1	1	1	1	1	1	1	1	1	1	1	1	1	1	1
purC	0	Phosphoribosylaminoimidazole-succinocarboxamide synthase	111	111	1	1	55595	103	7	0	254	719	698	1	1	1	1	1	1	1	1	1	1	0	1	1	1	1	1	1	1	1	1	1	1	1	1	1	1	1	1	1	1	1	1	1	1	1	1
rlmCD_2	0	23S rRNA (uracil-C(5))-methyltransferase RlmCD	111	111	1	1	55060	1	1453	0	605	1385	1372	1	1	1	1	1	1	1	1	1	0	1	1	1	1	1	1	1	1	1	1	1	1	1	1	1	1	1	1	1	1	1	1	1	1	1	1
uppP_3	0	Undecaprenyl-diphosphatase	111	111	1	1	43195	1	42043	0	791	794	791	1	1	1	1	1	1	1	1	1	1	1	1	1	1	1	1	1	1	1	1	1	1	1	1	1	1	1	1	1	1	1	1	1	1	1	1
rnjB	0	Ribonuclease J2	111	111	1	1	14865	1	33493	0	953	1766	1666	1	1	0	1	1	1	1	1	1	1	1	1	0	1	1	1	1	1	1	1	1	1	1	1	1	1	1	1	1	1	1	1	1	1	1	1
group_7528	0	hypothetical protein	111	111	1	1	52330	1	16474	0	143	146	145	1	1	1	1	1	1	1	1	1	1	1	1	1	1	1	1	1	1	1	1	1	1	1	1	1	1	1	1	1	1	1	1	1	1	1	1
group_7614	0	hypothetical protein	111	111	1	1	34076	1	21441	0	266	275	266	1	1	1	1	1	1	1	1	1	1	0	1	1	1	1	1	1	1	1	1	1	1	1	1	1	1	1	1	1	1	1	1	1	1	1	1
group_7661	0	putative acyl-CoA thioester hydrolase	111	111	1	1	58506	1	12250	0	512	512	512	1	1	1	1	1	1	1	1	1	1	1	1	1	1	1	1	1	1	1	1	1	1	1	1	1	1	1	1	1	1	1	1	1	1	1	1
rsfA_2	0	putative AAA domain-containing protein	111	121	1.1	1	53003	0	0	0	641	1964	1225	1	1	1	1	1	1	1	1	1	1	1	1	1	1	1	1	1	1	1	1	1	1	1	1	1	1	1	1	1	1	1	1	1	1	1	1
spoIIE	0	Stage II sporulation protein E	111	111	1	1	58846	15	41	0	1979	2471	2466	1	1	1	1	1	1	1	1	1	1	1	1	1	1	1	1	1	1	1	1	1	1	1	1	1	1	1	1	1	1	1	1	1	1	1	1
tcyA	0	L-cystine-binding protein TcyA	111	111	1	1	48048	1	9006	0	797	797	797	1	1	1	1	1	1	1	1	1	1	1	1	1	1	1	1	1	1	1	1	1	1	1	1	1	1	1	1	1	1	1	1	1	1	1	1
graR_2	0	Response regulator protein GraR	111	111	1	1	53111	72	12	0	707	707	707	1	1	1	1	1	1	1	1	1	1	1	1	1	1	1	1	1	1	1	1	1	1	1	1	1	1	1	1	1	1	1	1	1	1	1	1
group_9045	0	hypothetical protein	111	111	1	1	48856	1	24911	Hypothetical protein with no hits to refseq/uniprot/clusters/cdd/tigrfams/pfam overlapping another protein with hits	221	284	221	1	1	1	1	1	1	1	1	1	1	1	1	1	1	1	1	1	1	1	1	1	1	1	1	1	1	1	1	1	1	1	1	1	1	1	1
ftsX	0	Cell division protein FtsX	111	111	1	1	3798	1	5608	0	893	893	893	1	1	1	1	1	1	1	1	1	1	1	1	1	1	1	1	1	1	1	1	1	1	1	1	1	1	1	1	1	1	1	1	1	1	1	1
group_1001	0	hypothetical protein	110	110	1	1	2432	1	7510	0	200	200	200	1	1	1	1	1	1	1	1	1	0	1	1	1	1	1	1	1	1	1	1	1	1	1	1	1	1	1	1	1	1	1	1	1	1	1	1
yfiC	0	tRNA1(Val) (adenine(37)-N6)-methyltransferase	110	110	1	1	58790	101	1	0	740	740	740	1	1	1	1	1	1	1	1	1	0	1	1	1	1	1	1	1	1	1	1	1	1	1	1	1	1	1	1	1	1	1	1	1	1	1	1
metG_1	0	Methionine--tRNA ligase	110	110	1	1	58796	175	2	0	1982	1982	1982	1	1	1	1	1	1	1	1	1	0	1	1	1	1	1	1	1	1	1	1	1	1	1	1	1	1	1	1	1	1	1	1	1	1	1	1
ispE	0	4-diphosphocytidyl-2-C-methyl-D-erythritol kinase	110	110	1	1	58807	194	1	0	878	878	878	1	1	1	1	1	1	1	1	1	0	1	1	1	1	1	1	1	1	1	1	1	1	1	1	1	1	1	1	1	1	1	1	1	1	1	1
yabQ	0	Spore protein YabQ	110	110	1	1	58843	15	10	0	653	653	653	1	1	1	1	1	1	1	1	1	0	1	1	1	1	1	1	1	1	1	1	1	1	1	1	1	1	1	1	1	1	1	1	1	1	1	1
hslO	0	33 kDa chaperonin	110	110	1	1	58852	204	1	0	872	875	874	1	1	1	1	1	1	1	1	1	0	1	1	1	1	1	1	1	1	1	1	1	1	1	1	1	1	1	1	1	1	1	1	1	1	1	1
folK	0	2-amino-4-hydroxy-6-hydroxymethyldihydropteridine pyrophosphokinase	110	110	1	1	58863	53	7	0	515	515	515	1	1	1	1	1	1	1	1	1	0	1	1	1	1	1	1	1	1	1	1	1	1	1	1	1	1	1	1	1	1	1	1	1	1	1	1
mrnC	0	Mini-ribonuclease 3	110	110	1	1	56859	155	3	0	407	407	407	1	1	1	1	1	1	1	1	1	0	1	1	1	1	1	1	1	1	1	1	1	1	1	1	1	1	1	1	1	1	1	1	1	1	1	1
salA_1	0	Iron-sulfur cluster carrier protein	110	110	1	1	56780	1	2366	0	1064	1067	1065	1	1	1	1	1	1	1	1	1	0	1	1	1	1	1	1	1	1	1	1	1	1	1	1	1	1	1	1	1	1	1	1	1	1	1	1
walR_1	0	Transcriptional regulatory protein WalR	110	110	1	1	55660	1	2348	0	701	701	701	1	1	1	1	1	1	1	1	1	0	1	1	1	1	1	1	1	1	1	1	1	1	1	1	1	1	1	1	1	1	1	1	1	1	1	1
group_10203	0	Aminopeptidase 2	110	110	1	1	55413	1	48596	0	1229	1229	1229	1	1	1	1	1	1	1	1	1	0	1	1	1	1	1	1	1	1	1	1	1	1	1	1	1	1	1	1	1	1	1	1	1	1	1	1
fucA	0	L-fuculose phosphate aldolase	110	110	1	1	55311	1	14095	0	638	641	640	1	1	1	1	1	1	1	1	1	0	1	1	1	1	1	1	1	1	1	1	1	1	1	1	1	1	1	1	1	1	1	1	1	1	1	1
group_10212	0	hypothetical protein	110	110	1	1	55072	99	2	0	797	797	797	1	1	1	1	1	1	1	1	1	0	1	1	1	1	1	1	1	1	1	1	1	1	1	1	1	1	1	1	1	1	1	1	1	1	1	1
natA_1	0	ABC transporter ATP-binding protein NatA	110	110	1	1	54937	1	1527	0	1013	1013	1013	1	1	1	1	1	1	1	1	1	0	1	1	1	1	1	1	1	1	1	1	1	1	1	1	1	1	1	1	1	1	1	1	1	1	1	1
group_10218	0	putative transcriptional regulatory protein	110	110	1	1	54840	1	2646	0	719	719	719	1	1	1	1	1	1	1	1	1	0	1	1	1	1	1	1	1	1	1	1	1	1	1	1	1	1	1	1	1	1	1	1	1	1	1	1
yfhA_2	0	putative siderophore transport system permease protein YfhA	110	110	1	1	54520	1	7303	0	1055	1058	1057	1	1	1	1	1	1	1	1	1	0	1	1	1	1	1	1	1	1	1	1	1	1	1	1	1	1	1	1	1	1	1	1	1	1	1	1
arcD_1	0	Arginine/ornithine antiporter	110	110	1	1	54502	1	14750	0	1397	1397	1397	1	1	1	1	1	1	1	1	1	0	1	1	1	1	1	1	1	1	1	1	1	1	1	1	1	1	1	1	1	1	1	1	1	1	1	1
tal_1	0	Transaldolase	110	110	1	1	54362	1	15881	0	452	647	645	1	1	1	1	1	1	1	1	1	0	1	1	1	1	1	1	1	1	1	1	1	1	1	1	1	1	1	1	1	1	1	1	1	1	1	1
ricR	0	Copper-sensing transcriptional repressor RicR	110	110	1	1	48296	1	33212	0	263	263	263	1	1	1	1	1	1	1	1	1	0	1	1	1	1	1	1	1	1	1	1	1	1	1	1	1	1	1	1	1	1	1	1	1	1	1	1
group_10253	0	hypothetical protein	110	110	1	1	48252	1	33236	0	476	479	478	1	1	1	1	1	1	1	1	1	0	1	1	1	1	1	1	1	1	1	1	1	1	1	1	1	1	1	1	1	1	1	1	1	1	1	1
hexR	0	HTH-type transcriptional regulator HexR	110	110	1	1	48115	1	32741	0	863	863	863	1	1	1	1	1	1	1	1	1	0	1	1	1	1	1	1	1	1	1	1	1	1	1	1	1	1	1	1	1	1	1	1	1	1	1	1
ykkD_1	0	Multidrug resistance protein YkkD	110	110	1	1	48085	1	13135	0	314	314	314	1	1	1	1	1	1	1	1	1	0	1	1	1	1	1	1	1	1	1	1	1	1	1	1	1	1	1	1	1	1	1	1	1	1	1	1
tetA_2	0	Tetracycline resistance protein, class B	110	110	1	1	48083	1	13142	0	1202	1202	1202	1	1	1	1	1	1	1	1	1	0	1	1	1	1	1	1	1	1	1	1	1	1	1	1	1	1	1	1	1	1	1	1	1	1	1	1
tcyB	0	L-cystine transport system permease protein TcyB	110	110	1	1	48047	1	9004	0	644	698	683	1	1	1	1	1	1	1	1	1	0	1	1	1	1	1	1	1	1	1	1	1	1	1	1	1	1	1	1	1	1	1	1	1	1	1	1
dhaS	0	HTH-type dhaKLM operon transcriptional activator DhaS	110	110	1	1	3070	1	7625	0	566	605	566	1	1	1	1	1	1	1	1	1	0	1	1	1	1	1	1	1	1	1	1	1	1	1	1	1	1	1	1	1	1	1	1	1	1	1	1
group_10279	0	hypothetical protein	110	110	1	1	2368	1	7473	0	140	140	140	1	1	1	1	1	1	1	1	1	0	1	1	1	1	1	1	1	1	1	1	1	1	1	1	1	1	1	1	1	1	1	1	1	1	1	1
group_10282	0	hypothetical protein	110	110	1	1	2229	1	5668	0	335	338	335	1	1	1	1	1	1	1	1	1	0	1	1	1	1	1	1	1	1	1	1	1	1	1	1	1	1	1	1	1	1	1	1	1	1	1	1
hemH1_1	0	Ferrochelatase 1	110	110	1	1	41974	1	1635	0	935	935	935	1	1	1	1	1	1	1	1	1	0	1	1	1	1	1	1	1	1	1	1	1	1	1	1	1	1	1	1	1	1	1	1	1	1	1	1
gerPD	0	putative spore germination protein GerPD	110	110	1	1	42314	1	36313	0	194	194	194	1	1	1	1	1	1	1	1	1	0	1	1	1	1	1	1	1	1	1	1	1	1	1	1	1	1	1	1	1	1	1	1	1	1	1	1
group_10297	0	hypothetical protein	110	110	1	1	42456	1	35768	0	179	179	179	1	1	1	1	1	1	1	1	1	0	1	1	1	1	1	1	1	1	1	1	1	1	1	1	1	1	1	1	1	1	1	1	1	1	1	1
ywiE	0	putative cardiolipin synthase YwiE	110	110	1	1	42510	1	6771	0	1544	1544	1544	1	1	1	1	1	1	1	1	1	0	1	1	1	1	1	1	1	1	1	1	1	1	1	1	1	1	1	1	1	1	1	1	1	1	1	1
yjbI	0	Group 2 truncated hemoglobin YjbI	110	110	1	1	42524	1	6763	0	383	398	397	1	1	1	1	1	1	1	1	1	0	1	1	1	1	1	1	1	1	1	1	1	1	1	1	1	1	1	1	1	1	1	1	1	1	1	1
yjcA	0	Sporulation protein YjcA	110	110	1	1	42571	2	104	0	359	422	364	1	1	1	1	1	1	1	1	1	0	1	1	1	1	1	1	1	1	1	1	1	1	1	1	1	1	1	1	1	1	1	1	1	1	1	1
odhA	0	2-oxoglutarate dehydrogenase E1 component	110	110	1	1	42658	1	49097	0	2249	2867	2861	1	1	1	1	1	1	1	1	1	0	1	1	1	1	1	1	1	1	1	1	1	1	1	1	1	1	1	1	1	1	1	1	1	1	1	1
group_10305	0	hypothetical protein	110	110	1	1	42806	1	49008	0	227	227	227	1	1	1	1	1	1	1	1	1	0	1	1	1	1	1	1	1	1	1	1	1	1	1	1	1	1	1	1	1	1	1	1	1	1	1	1
potB	0	Spermidine/putrescine transport system permease protein PotB	110	110	1	1	42854	198	1	0	848	848	848	1	1	1	1	1	1	1	1	1	0	1	1	1	1	1	1	1	1	1	1	1	1	1	1	1	1	1	1	1	1	1	1	1	1	1	1
potD	0	Spermidine/putrescine-binding periplasmic protein	110	110	1	1	42856	9	33	0	920	1049	1043	1	1	1	1	1	1	1	1	1	0	1	1	1	1	1	1	1	1	1	1	1	1	1	1	1	1	1	1	1	1	1	1	1	1	1	1
lutR_1	0	HTH-type transcriptional regulator LutR	110	110	1	1	42886	9	18	0	401	662	653	1	1	1	1	1	1	1	1	1	0	1	1	1	1	1	1	1	1	1	1	1	1	1	1	1	1	1	1	1	1	1	1	1	1	1	1
ktrB_2	0	Ktr system potassium uptake protein B	110	110	1	1	42958	1	5002	0	764	1349	1343	1	1	1	1	1	1	1	1	1	0	1	1	1	1	1	1	1	1	1	1	1	1	1	1	1	1	1	1	1	1	1	1	1	1	1	1
mhqR_2	0	HTH-type transcriptional regulator MhqR	110	110	1	1	42982	1	4963	0	446	446	446	1	1	1	1	1	1	1	1	1	0	1	1	1	1	1	1	1	1	1	1	1	1	1	1	1	1	1	1	1	1	1	1	1	1	1	1
group_10319	0	hypothetical protein	110	110	1	1	42983	1	4962	0	1694	1694	1694	1	1	1	1	1	1	1	1	1	0	1	1	1	1	1	1	1	1	1	1	1	1	1	1	1	1	1	1	1	1	1	1	1	1	1	1
group_10328	0	Flavodoxin	110	110	1	1	43171	1	42022	0	446	446	446	1	1	1	1	1	1	1	1	1	0	1	1	1	1	1	1	1	1	1	1	1	1	1	1	1	1	1	1	1	1	1	1	1	1	1	1
liaS_1	0	Sensor histidine kinase LiaS	110	110	1	1	43306	74	8	0	1055	1055	1055	1	1	1	1	1	1	1	1	1	0	1	1	1	1	1	1	1	1	1	1	1	1	1	1	1	1	1	1	1	1	1	1	1	1	1	1
pitA	0	Low-affinity inorganic phosphate transporter 1	110	110	1	1	43330	1	41751	0	845	998	996	1	1	1	1	1	1	1	1	1	0	1	1	1	1	1	1	1	1	1	1	1	1	1	1	1	1	1	1	1	1	1	1	1	1	1	1
sodA	0	Superoxide dismutase [Mn/Fe]	110	110	1	1	43362	44	12	0	911	914	913	1	1	1	1	1	1	1	1	1	0	1	1	1	1	1	1	1	1	1	1	1	1	1	1	1	1	1	1	1	1	1	1	1	1	1	1
cmk	0	Cytidylate kinase	110	110	1	1	43443	14	37	0	677	677	677	1	1	1	1	1	1	1	1	1	0	1	1	1	1	1	1	1	1	1	1	1	1	1	1	1	1	1	1	1	1	1	1	1	1	1	1
group_10368	0	hypothetical protein	110	110	1	1	43452	14	30	0	893	893	893	1	1	1	1	1	1	1	1	1	0	1	1	1	1	1	1	1	1	1	1	1	1	1	1	1	1	1	1	1	1	1	1	1	1	1	1
gpsA	0	Glycerol-3-phosphate dehydrogenase [NAD(P) ]	110	110	1	1	43485	83	5	0	995	1022	1021	1	1	1	1	1	1	1	1	1	0	1	1	1	1	1	1	1	1	1	1	1	1	1	1	1	1	1	1	1	1	1	1	1	1	1	1
hepT	0	Heptaprenyl diphosphate synthase component 2	110	110	1	1	43501	100	5	0	962	962	962	1	1	1	1	1	1	1	1	1	0	1	1	1	1	1	1	1	1	1	1	1	1	1	1	1	1	1	1	1	1	1	1	1	1	1	1
bshB1	0	N-acetyl-alpha-D-glucosaminyl L-malate deacetylase 1	110	110	1	1	43559	1	19433	0	704	704	704	1	1	1	1	1	1	1	1	1	0	1	1	1	1	1	1	1	1	1	1	1	1	1	1	1	1	1	1	1	1	1	1	1	1	1	1
dnaD	0	DNA replication protein DnaD	110	110	1	1	43581	240	1	0	707	707	707	1	1	1	1	1	1	1	1	1	0	1	1	1	1	1	1	1	1	1	1	1	1	1	1	1	1	1	1	1	1	1	1	1	1	1	1
group_10388	0	hypothetical protein	110	110	1	1	43607	16	34	0	242	242	242	1	1	1	1	1	1	1	1	1	0	1	1	1	1	1	1	1	1	1	1	1	1	1	1	1	1	1	1	1	1	1	1	1	1	1	1
gerN_2	0	Na( )/H( )-K( ) antiporter GerN	110	110	1	1	43794	1	15772	0	1163	1163	1163	1	1	1	1	1	1	1	1	1	0	1	1	1	1	1	1	1	1	1	1	1	1	1	1	1	1	1	1	1	1	1	1	1	1	1	1
fliN	0	Flagellar motor switch protein FliN	110	110	1	1	44031	1	15483	0	359	359	359	1	1	1	1	1	1	1	1	1	0	1	1	1	1	1	1	1	1	1	1	1	1	1	1	1	1	1	1	1	1	1	1	1	1	1	1
group_10406	0	hypothetical protein	110	110	1	1	44102	1	15421	0	161	176	161	1	1	1	1	1	1	1	1	1	0	1	1	1	1	1	1	1	1	1	1	1	1	1	1	1	1	1	1	1	1	1	1	1	1	1	1
deoC	0	Deoxyribose-phosphate aldolase	110	110	1	1	44917	1	40980	0	671	671	671	1	1	1	1	1	1	1	1	1	0	1	1	1	1	1	1	1	1	1	1	1	1	1	1	1	1	1	1	1	1	1	1	1	1	1	1
group_10427	0	hypothetical protein	110	110	1	1	45045	1	41112	0	650	650	650	1	1	1	1	1	1	1	1	1	0	1	1	1	1	1	1	1	1	1	1	1	1	1	1	1	1	1	1	1	1	1	1	1	1	1	1
thrC	0	Threonine synthase	110	110	1	1	45368	1	14576	0	1058	1058	1058	1	1	1	1	1	1	1	1	1	0	1	1	1	1	1	1	1	1	1	1	1	1	1	1	1	1	1	1	1	1	1	1	1	1	1	1
nadE	0	NH(3)-dependent NAD( ) synthetase	110	110	1	1	38386	1	5274	0	632	818	816	1	1	1	1	1	1	1	1	1	0	1	1	1	1	1	1	1	1	1	1	1	1	1	1	1	1	1	1	1	1	1	1	1	1	1	1
yabI_2	0	Inner membrane protein YabI	110	110	1	1	38190	1	12903	0	602	602	602	1	1	1	1	1	1	1	1	1	0	1	1	1	1	1	1	1	1	1	1	1	1	1	1	1	1	1	1	1	1	1	1	1	1	1	1
group_10458	0	putative acyl-CoA thioester hydrolase	110	110	1	1	38162	1	10146	0	467	506	505	1	1	1	1	1	1	1	1	1	0	1	1	1	1	1	1	1	1	1	1	1	1	1	1	1	1	1	1	1	1	1	1	1	1	1	1
corC_2	0	Magnesium and cobalt efflux protein CorC	110	110	1	1	38147	1	10122	0	1307	1307	1307	1	1	1	1	1	1	1	1	1	0	1	1	1	1	1	1	1	1	1	1	1	1	1	1	1	1	1	1	1	1	1	1	1	1	1	1
group_10474	0	hypothetical protein	110	110	1	1	37884	1	39544	0	308	338	331	1	1	1	1	1	1	1	1	1	0	1	1	1	1	1	1	1	1	1	1	1	1	1	1	1	1	1	1	1	1	1	1	1	1	1	1
narY	0	Respiratory nitrate reductase 2 beta chain	110	110	1	1	37801	1	39695	0	1475	1475	1475	1	1	0	1	1	1	1	1	1	0	1	1	1	1	1	1	1	1	1	1	1	1	1	1	1	1	1	1	1	1	1	1	1	1	1	1
emrY	0	putative multidrug resistance protein EmrY	110	110	1	1	9328	1	48408	0	1439	1610	1495	1	1	1	1	1	1	1	1	1	0	1	1	1	1	1	1	1	1	1	1	1	1	1	1	1	1	1	1	1	1	1	1	1	1	1	1
secY_2	0	Protein translocase subunit SecY	110	110	1	1	24982	1	11502	0	848	1307	1300	1	1	1	1	1	1	1	1	1	0	1	1	1	1	1	1	1	1	1	1	1	1	1	1	1	1	1	1	1	1	1	1	1	1	1	1
group_10556	0	hypothetical protein	110	110	1	1	34953	1	21065	0	206	308	307	1	1	1	1	1	1	1	1	1	0	1	1	1	1	1	1	1	1	1	1	1	1	1	1	1	1	1	1	1	1	1	1	1	1	1	1
group_10557	0	hypothetical protein	110	110	1	1	34939	1	21052	0	449	449	449	1	1	1	1	1	1	1	1	1	0	1	1	1	1	1	1	1	1	1	1	1	1	1	1	1	1	1	1	1	1	1	1	1	1	1	1
hmoA	0	Heme-degrading monooxygenase HmoA	110	110	1	1	10897	1	18723	0	326	332	326	1	1	1	1	1	1	1	1	1	0	1	1	1	1	1	1	1	1	1	1	1	1	1	1	1	1	1	1	1	1	1	1	1	1	1	1
group_10598	0	putative ABC transporter permease	110	110	1	1	9505	1	49352	0	1064	1064	1064	1	1	1	1	1	1	1	1	1	0	1	1	1	1	1	1	1	1	1	1	1	1	1	1	1	1	1	1	1	1	1	1	1	1	1	1
group_10653	0	hypothetical protein	110	110	1	1	12441	1	35367	0	3362	3431	3363	1	1	1	1	1	1	1	1	1	0	1	1	1	1	1	1	1	1	1	1	1	1	1	1	1	1	1	1	1	1	1	1	1	1	1	1
group_10659	0	hypothetical protein	110	110	1	1	12658	1	16871	0	809	809	809	1	1	1	1	1	1	1	1	1	0	1	1	1	1	1	1	1	1	1	1	1	1	1	1	1	1	1	1	1	1	1	1	1	1	1	1
mutS	0	DNA mismatch repair protein MutS	110	110	1	1	14939	1	46471	0	2672	2684	2675	1	1	1	1	1	1	1	1	1	0	1	1	1	1	1	1	1	1	1	1	1	1	1	1	1	1	1	1	1	1	1	1	1	1	1	1
group_10688	0	hypothetical protein	110	110	1	1	14820	120	3	0	281	281	281	1	1	1	1	1	1	1	1	1	1	1	1	1	1	1	1	1	1	1	1	1	1	1	1	1	1	1	1	1	1	1	1	1	1	1	1
sipS_2	0	Signal peptidase I S	110	110	1	1	14763	231	1	0	551	551	551	1	1	1	1	1	1	1	1	1	0	1	1	1	1	1	1	1	1	1	1	1	1	1	1	1	1	1	1	1	1	1	1	1	1	1	1
group_10697	0	hypothetical protein	110	110	1	1	14736	124	1	0	1676	1676	1676	1	1	1	1	1	1	1	1	1	0	1	1	1	1	1	1	1	1	1	1	1	1	1	1	1	1	1	1	1	1	1	1	1	1	1	1
priA	0	Primosomal protein N'	110	110	1	1	14715	81	4	0	2405	2405	2405	1	1	1	1	1	1	1	1	1	0	1	1	1	1	1	1	1	1	1	1	1	1	1	1	1	1	1	1	1	1	1	1	1	1	1	1
ctaA	0	Heme A synthase	110	110	1	1	14455	1	3155	0	935	935	935	1	1	1	1	1	1	1	1	1	0	1	1	1	1	1	1	1	1	1	1	1	1	1	1	1	1	1	1	1	1	1	1	1	1	1	1
group_10714	0	hypothetical protein	110	110	1	1	14430	82	8	0	302	305	302	1	1	1	1	1	1	1	1	1	0	1	1	1	1	1	1	1	1	1	1	1	1	1	1	1	1	1	1	1	1	1	1	1	1	1	1
fadH	0	putative 2,4-dienoyl-CoA reductase	110	110	1	1	14342	1	16162	0	764	764	764	1	1	1	1	1	1	1	1	1	0	1	1	1	1	1	1	1	1	1	1	1	1	1	1	1	1	1	1	1	1	1	1	1	1	1	1
sugC	0	Trehalose import ATP-binding protein SugC	110	110	1	1	14230	1	12796	0	1100	1100	1100	1	1	1	1	1	1	1	1	1	0	1	1	1	1	1	1	1	1	1	1	1	1	1	1	1	1	1	1	1	1	1	1	1	1	1	1
mtnB_2	0	Methylthioribulose-1-phosphate dehydratase	110	110	1	1	51984	1	12432	0	209	638	634	1	1	1	1	1	1	1	1	1	0	1	1	1	1	1	1	1	1	1	1	1	1	1	1	1	1	1	1	1	1	1	1	1	1	1	1
group_10730	0	hypothetical protein	110	110	1	1	52045	61	8	0	368	368	368	1	1	1	1	1	1	1	1	1	0	1	1	1	1	1	1	1	1	1	1	1	1	1	1	1	1	1	1	1	1	1	1	1	1	1	1
spoIIM	0	Stage II sporulation protein M	110	110	1	1	52121	5	20	0	647	647	647	1	1	1	1	1	1	1	1	1	0	1	1	1	1	1	1	1	1	1	1	1	1	1	1	1	1	1	1	1	1	1	1	1	1	1	1
group_10737	0	hypothetical protein	110	110	1	1	52122	5	21	0	551	551	551	1	1	1	1	1	1	1	1	1	0	1	1	1	1	1	1	1	1	1	1	1	1	1	1	1	1	1	1	1	1	1	1	1	1	1	1
act	0	Methanol dehydrogenase activator	110	110	1	1	52123	5	23	0	539	539	539	1	1	1	1	1	1	1	1	1	0	1	1	1	1	1	1	1	1	1	1	1	1	1	1	1	1	1	1	1	1	1	1	1	1	1	1
sdhB_2	0	L-serine dehydratase, beta chain	110	110	1	1	52233	41	32	0	659	659	659	1	1	1	1	1	1	1	1	1	0	1	1	1	1	1	1	1	1	1	1	1	1	1	1	1	1	1	1	1	1	1	1	1	1	1	1
spoIVB	0	SpoIVB peptidase	110	110	1	1	52352	109	3	0	1292	1298	1297	1	1	1	1	1	1	1	1	1	0	1	1	1	1	1	1	1	1	1	1	1	1	1	1	1	1	1	1	1	1	1	1	1	1	1	1
yqhS	0	3-dehydroquinate dehydratase	110	110	1	1	52407	55	16	0	440	440	440	1	1	1	1	1	1	1	1	1	0	1	1	1	1	1	1	1	1	1	1	1	1	1	1	1	1	1	1	1	1	1	1	1	1	1	1
group_10756	0	hypothetical protein	110	110	1	1	52545	183	1	0	224	224	224	1	1	1	1	1	1	1	1	1	0	1	1	1	1	1	1	1	1	1	1	1	1	1	1	1	1	1	1	1	1	1	1	1	1	1	1
yitJ	0	Bifunctional homocysteine S-methyltransferase/5,10-methylenetetrahydrofolate reductase	110	110	1	1	52637	1	6850	0	1832	1835	1832	1	1	1	1	1	1	1	1	1	0	1	1	1	1	1	1	1	1	1	1	1	1	1	1	1	1	1	1	1	1	1	1	1	1	1	1
group_10769	0	hypothetical protein	110	110	1	1	52749	29	21	0	443	443	443	1	1	1	1	1	1	1	1	1	0	1	1	1	1	1	1	1	1	1	1	1	1	1	1	1	1	1	1	1	1	1	1	1	1	1	1
hxlR	0	HTH-type transcriptional activator HxlR	110	110	1	1	52762	132	3	0	374	374	374	1	1	1	1	1	1	1	1	1	0	1	1	1	1	1	1	1	1	1	1	1	1	1	1	1	1	1	1	1	1	1	1	1	1	1	1
group_10775	0	hypothetical protein	110	110	1	1	52873	1	23459	0	416	500	498	1	1	1	1	1	1	1	1	1	0	1	1	1	1	1	1	1	1	1	1	1	1	1	1	1	1	1	1	1	1	1	1	1	1	1	1
sutR_3	0	HTH-type transcriptional regulator SutR	110	110	1	1	52924	1	3448	0	545	545	545	1	1	1	1	1	1	1	1	1	0	1	1	1	1	1	1	1	1	1	1	1	1	1	1	1	1	1	1	1	1	1	1	1	1	1	1
adhE	0	Aldehyde-alcohol dehydrogenase	110	110	1	1	52942	1	3462	0	2603	2606	2603	1	1	1	1	1	1	1	1	1	0	1	1	1	1	1	1	1	1	1	1	1	1	1	1	1	1	1	1	1	1	1	1	1	1	1	1
dtd	0	D-aminoacyl-tRNA deacylase	110	110	1	1	53023	102	13	0	440	440	440	1	1	1	1	1	1	1	1	1	0	1	1	1	1	1	1	1	1	1	1	1	1	1	1	1	1	1	1	1	1	1	1	1	1	1	1
hemB	0	Delta-aminolevulinic acid dehydratase	110	110	1	1	53194	36	12	0	989	1013	989	1	1	1	1	1	1	1	1	1	0	1	1	1	1	1	1	1	1	1	1	1	1	1	1	1	1	1	1	1	1	1	1	1	1	1	1
ccsA_2	0	Cytochrome c biogenesis protein CcsA	110	110	1	1	53197	36	9	0	515	833	830	1	1	1	1	1	1	1	1	1	0	1	1	1	1	1	1	1	1	1	1	1	1	1	1	1	1	1	1	1	1	1	1	1	1	1	1
hemA	0	Glutamyl-tRNA reductase	110	110	1	1	53198	36	8	0	1331	1334	1333	1	1	1	1	1	1	1	1	1	0	1	1	1	1	1	1	1	1	1	1	1	1	1	1	1	1	1	1	1	1	1	1	1	1	1	1
tig	0	Trigger factor	110	110	1	1	53206	1	18254	0	1277	1277	1277	1	1	1	1	1	1	1	1	1	0	1	1	1	1	1	1	1	1	1	1	1	1	1	1	1	1	1	1	1	1	1	1	1	1	1	1
group_10798	0	hypothetical protein	110	110	1	1	53391	98	2	0	449	449	449	1	1	1	1	1	1	1	1	1	0	1	1	1	1	1	1	1	1	1	1	1	1	1	1	1	1	1	1	1	1	1	1	1	1	1	1
fadB	0	putative enoyl-CoA hydratase	110	110	1	1	53408	206	1	0	776	776	776	1	1	1	1	1	1	1	1	1	0	1	1	1	1	1	1	1	1	1	1	1	1	1	1	1	1	1	1	1	1	1	1	1	1	1	1
msrC	0	Free methionine-R-sulfoxide reductase	110	110	1	1	53831	32	29	0	479	479	479	1	1	1	1	1	1	1	1	1	0	1	1	1	1	1	1	1	1	1	1	1	1	1	1	1	1	1	1	1	1	1	1	1	1	1	1
guaB_2	0	Inosine-5'-monophosphate dehydrogenase	110	110	1	1	53911	1	4809	0	644	644	644	1	1	1	1	1	1	1	1	1	0	1	1	1	1	1	1	1	1	1	1	1	1	1	1	1	1	1	1	1	1	1	1	1	1	1	1
group_10820	0	hypothetical protein	110	110	1	1	54031	67	18	0	812	812	812	1	1	1	1	1	1	1	1	1	0	1	1	1	1	1	1	1	1	1	1	1	1	1	1	1	1	1	1	1	1	1	1	1	1	1	1
rsuA	0	Ribosomal small subunit pseudouridine synthase A	110	110	1	1	54062	118	1	0	644	728	727	1	1	1	1	1	1	1	1	1	0	1	1	1	1	1	1	1	1	1	1	1	1	1	1	1	1	1	1	1	1	1	1	1	1	1	1
ytgP_5	0	putative cell division protein YtgP	110	110	1	1	54063	118	3	0	293	1652	1639	1	1	1	1	1	1	1	1	1	0	1	1	1	1	1	1	1	1	1	1	1	1	1	1	1	1	1	1	1	1	1	1	1	1	1	1
khtT_1	0	K( )/H( ) antiporter subunit KhtT	110	110	1	1	54159	1	16105	0	497	497	497	1	1	1	1	1	1	1	1	1	0	1	1	1	1	1	1	1	1	1	1	1	1	1	1	1	1	1	1	1	1	1	1	1	1	1	1
moaB	0	Molybdenum cofactor biosynthesis protein B	110	110	1	1	48873	1	24977	0	509	509	509	1	1	1	1	1	1	1	1	1	0	1	1	1	1	1	1	1	1	1	1	1	1	1	1	1	1	1	1	1	1	1	1	1	1	1	1
group_10831	0	hypothetical protein	110	110	1	1	33461	1	40424	0	404	458	429	1	1	1	1	1	1	1	1	1	0	1	1	1	1	1	1	1	1	1	1	1	1	1	1	1	1	1	1	1	1	1	1	1	1	1	1
group_10833	0	hypothetical protein	110	110	1	1	33479	1	32135	0	227	227	227	1	1	1	1	1	1	1	1	1	0	1	1	1	1	1	1	1	1	1	1	1	1	1	1	1	1	1	1	1	1	1	1	1	1	1	1
group_10844	0	hypothetical protein	110	110	1	1	33814	17	20	0	374	497	495	1	1	1	1	1	1	1	1	1	0	1	1	1	1	1	1	1	1	1	1	1	1	1	1	1	1	1	1	1	1	1	1	1	1	1	1
bacE_4	0	Putative bacilysin exporter BacE	110	110	1	1	33899	1	34660	0	1028	1247	1245	1	1	1	1	1	1	1	1	1	0	1	1	1	1	1	1	1	1	1	1	1	1	1	1	1	1	1	1	1	1	1	1	1	1	1	1
group_10852	0	hypothetical protein	110	110	1	1	34027	24	39	0	200	371	311	1	1	1	1	1	1	1	1	1	0	1	1	1	1	1	1	1	1	1	1	1	1	1	1	1	1	1	1	1	1	1	1	1	1	1	1
metN_3	0	Methionine import ATP-binding protein MetN	110	110	1	1	34150	54	13	0	1025	1190	1043	1	1	1	1	1	1	1	1	1	0	1	1	1	1	1	1	1	1	1	1	1	1	1	1	1	1	1	1	1	1	1	1	1	1	1	1
steT	0	Serine/threonine exchanger SteT	110	110	1	1	34274	1	48639	0	1163	1316	1312	1	1	1	1	1	1	1	1	1	0	1	1	1	1	1	1	1	1	1	1	1	1	1	1	1	1	1	1	1	1	1	1	1	1	1	1
murB_2	0	UDP-N-acetylenolpyruvoylglucosamine reductase	110	110	1	1	34444	1	43948	0	914	917	916	1	1	1	1	1	1	1	1	1	0	1	1	1	1	1	1	1	1	1	1	1	1	1	1	1	1	1	1	1	1	1	1	1	1	1	1
feuC_3	0	Iron-uptake system permease protein FeuC	110	110	1	1	3419	1	43987	0	1064	1064	1064	1	1	1	1	1	1	1	1	1	0	1	1	1	1	1	1	1	1	1	1	1	1	1	1	1	1	1	1	1	1	1	1	1	1	1	1
spoVAD_2	0	Stage V sporulation protein AD	110	110	1	1	3680	84	2	0	1016	1016	1016	1	1	1	1	1	1	1	1	1	0	1	1	1	1	1	1	1	1	1	1	1	1	1	1	1	1	1	1	1	1	1	1	1	1	1	1
yvyD	0	Putative sigma-54 modulation protein	110	110	1	1	3828	1	5599	0	335	542	540	1	1	1	1	1	1	1	1	1	0	1	1	1	1	1	1	1	1	1	1	1	1	1	1	1	1	1	1	1	1	1	1	1	1	1	1
licA_2	0	Lichenan-specific phosphotransferase enzyme IIA component	110	110	1	1	3911	48	7	0	323	323	323	1	1	1	1	1	1	1	1	1	0	1	1	1	1	1	1	1	1	1	1	1	1	1	1	1	1	1	1	1	1	1	1	1	1	1	1
ythB_2	0	Putative cytochrome bd menaquinol oxidase subunit II	110	110	1	1	3988	22	30	0	1025	1025	1025	1	1	1	1	1	1	1	1	1	0	1	1	1	1	1	1	1	1	1	1	1	1	1	1	1	1	1	1	1	1	1	1	1	1	1	1
group_10893	0	hypothetical protein	110	110	1	1	4259	1	13430	0	134	134	134	1	1	1	1	1	1	1	1	1	0	1	1	1	1	1	1	1	1	1	1	1	1	1	1	1	1	1	1	1	1	1	1	1	1	1	1
nuoK	0	NADH-quinone oxidoreductase subunit K	110	110	1	1	58104	62	7	0	314	314	314	1	1	1	1	1	1	1	1	1	0	1	1	1	1	1	1	1	1	1	1	1	1	1	1	1	1	1	1	1	1	1	1	1	1	1	1
nuoJ	0	NADH-quinone oxidoreductase subunit J	110	110	1	1	58105	62	6	0	524	524	524	1	1	1	1	1	1	1	1	1	0	1	1	1	1	1	1	1	1	1	1	1	1	1	1	1	1	1	1	1	1	1	1	1	1	1	1
atpF	0	ATP synthase subunit b	110	110	1	1	58147	126	2	0	506	506	506	1	1	1	1	1	1	1	1	1	0	1	1	1	1	1	1	1	1	1	1	1	1	1	1	1	1	1	1	1	1	1	1	1	1	1	1
mhqP	0	Putative oxidoreductase MhqP	110	110	1	1	58165	1	1366	0	386	386	386	1	1	1	1	1	1	1	1	1	0	1	1	1	1	1	1	1	1	1	1	1	1	1	1	1	1	1	1	1	1	1	1	1	1	1	1
group_10918	0	hypothetical protein	110	110	1	1	58318	49	15	0	368	368	368	1	1	1	1	1	1	1	1	1	0	1	1	1	1	1	1	1	1	1	1	1	1	1	1	1	1	1	1	1	1	1	1	1	1	1	1
rpsF	0	30S ribosomal protein S6	110	110	1	1	58706	187	1	0	290	290	290	1	1	1	1	1	1	1	1	1	0	1	1	1	1	1	1	1	1	1	1	1	1	1	1	1	1	1	1	1	1	1	1	1	1	1	1
khtT_2	0	K( )/H( ) antiporter subunit KhtT	110	110	1	1	34357	1	6704	0	494	509	500	1	1	1	1	1	1	1	1	1	0	1	1	1	1	1	1	1	1	1	1	1	1	1	1	1	1	1	1	1	1	1	1	1	1	1	1
arlR_2	0	Response regulator ArlR	110	110	1	1	54639	1	49222	0	671	683	674	1	1	1	1	1	1	1	1	1	0	1	1	1	1	1	1	1	1	1	1	1	1	1	1	1	1	1	1	1	1	1	1	1	1	1	1
odhB	0	Dihydrolipoyllysine-residue succinyltransferase component of 2-oxoglutarate dehydrogenase complex	110	110	1	1	42657	1	49106	0	1238	1274	1256	1	1	1	1	1	1	1	1	1	0	1	1	1	1	1	1	1	1	1	1	1	1	1	1	1	1	1	1	1	1	1	1	1	1	1	1
group_11482	0	hypothetical protein	110	110	1	1	14481	1	10269	0	245	248	245	1	1	1	1	1	1	1	1	1	0	1	1	1	1	1	1	1	1	1	1	1	1	1	1	1	1	1	1	1	1	1	1	1	1	1	1
group_11645	0	hypothetical protein	110	110	1	1	42961	1	4999	0	146	155	151	1	1	1	1	1	1	1	1	1	0	1	1	1	1	1	1	1	1	1	1	1	1	1	1	1	1	1	1	1	1	1	1	1	1	1	1
group_11685	0	hypothetical protein	110	110	1	1	53586	130	5	0	1118	1124	1118	1	1	1	1	1	1	1	1	1	0	1	1	1	1	1	1	1	1	1	1	1	1	1	1	1	1	1	1	1	1	1	1	1	1	1	1
yabJ_1	0	2-iminobutanoate/2-iminopropanoate deaminase	110	110	1	1	58809	205	1	0	374	374	374	1	1	1	1	1	1	1	1	1	0	1	1	1	1	1	1	1	1	1	1	1	1	1	1	1	1	1	1	1	1	1	1	1	1	1	1
hslR	0	Heat shock protein 15	110	110	1	1	58841	15	8	0	275	320	275	1	1	1	1	1	1	1	1	1	0	1	1	1	1	1	1	1	1	1	1	1	1	1	1	1	1	1	1	1	1	1	1	1	1	1	1
dus_1	0	putative tRNA-dihydrouridine synthase	110	110	1	1	58878	191	1	0	998	998	998	1	1	1	1	1	1	1	1	1	0	1	1	1	1	1	1	1	1	1	1	1	1	1	1	1	1	1	1	1	1	1	1	1	1	1	1
ctsr	0	Transcriptional regulator CtsR	110	110	1	1	56890	1	2390	0	461	461	461	1	1	1	1	1	1	1	1	1	0	1	1	1	1	1	1	1	1	1	1	1	1	1	1	1	1	1	1	1	1	1	1	1	1	1	1
group_12420	0	hypothetical protein	110	110	1	1	56856	155	1	0	512	512	512	1	1	1	1	1	1	1	1	1	0	1	1	1	1	1	1	1	1	1	1	1	1	1	1	1	1	1	1	1	1	1	1	1	1	1	1
group_12432	0	hypothetical protein	110	110	1	1	56783	195	1	0	365	428	427	1	1	1	1	1	1	1	1	1	0	1	1	1	1	1	1	1	1	1	1	1	1	1	1	1	1	1	1	1	1	1	1	1	1	1	1
dppE_3	0	Dipeptide-binding protein DppE	110	110	1	1	56342	1	7269	0	1640	1640	1640	1	1	1	1	1	1	1	1	1	0	1	1	1	1	1	1	1	1	1	1	1	1	1	1	1	1	1	1	1	1	1	1	1	1	1	1
group_12438	0	hypothetical protein	110	110	1	1	56316	1	13766	0	836	836	836	1	1	1	1	1	1	1	1	1	0	1	1	1	1	1	1	1	1	1	1	1	1	1	1	1	1	1	1	1	1	1	1	1	1	1	1
ligA	0	DNA ligase	110	110	1	1	55532	37	19	0	1769	2009	2006	1	1	1	1	1	1	1	1	1	0	1	1	1	1	1	1	1	1	1	1	1	1	1	1	1	1	1	1	1	1	1	1	1	1	1	1
metN_2	0	Methionine import ATP-binding protein MetN	110	110	1	1	55520	1	36688	0	1019	1019	1019	1	1	1	1	1	1	1	1	1	0	1	1	1	1	1	1	1	1	1	1	1	1	1	1	1	1	1	1	1	1	1	1	1	1	1	1
fhuD	0	Iron(3 )-hydroxamate-binding protein FhuD	110	110	1	1	55307	1	14102	0	917	920	917	1	1	1	1	1	1	1	1	1	0	1	1	1	1	1	1	1	1	1	1	1	1	1	1	1	1	1	1	1	1	1	1	1	1	1	1
yceC	0	Stress response protein SCP2	110	110	1	1	55154	1	2746	0	593	596	595	1	1	1	1	1	1	1	1	1	0	1	1	1	1	1	1	1	1	1	1	1	1	1	1	1	1	1	1	1	1	1	1	1	1	1	1
yceD_1	0	General stress protein 16U	110	110	1	1	55153	1	2743	0	584	584	584	1	1	1	1	1	1	1	1	1	0	1	1	1	1	1	1	1	1	1	1	1	1	1	1	1	1	1	1	1	1	1	1	1	1	1	1
pdaA_1	0	Peptidoglycan-N-acetylmuramic acid deacetylase PdaA	110	110	1	1	55062	1	1447	0	782	782	782	1	1	1	1	1	1	1	1	1	0	1	1	1	1	1	1	1	1	1	1	1	1	1	1	1	1	1	1	1	1	1	1	1	1	1	1
group_12469	0	hypothetical protein	110	110	1	1	54960	1	6993	0	530	530	530	1	1	1	1	1	1	1	1	1	0	1	1	1	1	1	1	1	1	1	1	1	1	1	1	1	1	1	1	1	1	1	1	1	1	1	1
yifK_1	0	putative transport protein YifK	110	110	1	1	54179	1	17130	0	1190	1391	1389	1	1	1	1	1	1	1	1	1	0	1	1	1	1	1	1	1	1	1	1	1	1	1	1	1	1	1	1	1	1	1	1	1	1	1	1
qoxC	0	Quinol oxidase subunit 3	110	110	1	1	48582	1	17079	0	602	602	602	1	1	1	1	1	1	1	1	1	0	1	1	1	1	1	1	1	1	1	1	1	1	1	1	1	1	1	1	1	1	1	1	1	1	1	1
qoxB	0	Quinol oxidase subunit 1	110	110	1	1	48581	1	17078	0	1934	1934	1934	1	1	1	1	1	1	1	1	1	0	1	1	1	1	1	1	1	1	1	1	1	1	1	1	1	1	1	1	1	1	1	1	1	1	1	1
tcyC	0	L-cystine import ATP-binding protein TcyC	110	110	1	1	48046	1	9003	0	734	734	734	1	1	1	1	1	1	1	1	1	0	1	1	1	1	1	1	1	1	1	1	1	1	1	1	1	1	1	1	1	1	1	1	1	1	1	1
group_12526	0	hypothetical protein	110	110	1	1	2223	230	1	0	362	362	362	1	1	1	1	1	1	1	1	1	0	1	1	1	1	1	1	1	1	1	1	1	1	1	1	1	1	1	1	1	1	1	1	1	1	1	1
cspA_1	0	Major cold shock protein CspA	110	110	1	1	42277	1	36257	0	203	203	203	1	1	1	1	1	1	1	1	1	0	1	1	1	1	1	1	1	1	1	1	1	1	1	1	1	1	1	1	1	1	1	1	1	1	1	1
gerPF_1	0	putative spore germination protein GerPF	110	110	1	1	42311	1	36317	0	215	215	215	1	1	1	1	1	1	1	1	1	0	1	1	1	1	1	1	1	1	1	1	1	1	1	1	1	1	1	1	1	1	1	1	1	1	1	1
gerPB	0	putative spore germination protein GerPB	110	110	1	1	42316	1	36311	0	206	206	206	1	1	1	1	1	1	1	1	1	0	1	1	1	1	1	1	1	1	1	1	1	1	1	1	1	1	1	1	1	1	1	1	1	1	1	1
yitU	0	5-amino-6-(5-phospho-D-ribitylamino)uracil phosphatase YitU	110	110	1	1	42455	1	35769	0	809	809	809	1	1	1	1	1	1	1	1	1	0	1	1	1	1	1	1	1	1	1	1	1	1	1	1	1	1	1	1	1	1	1	1	1	1	1	1
clpB	0	Chaperone protein ClpB	110	110	1	1	42457	1	35767	0	2600	2600	2600	1	1	1	1	1	1	1	1	1	0	1	1	1	1	1	1	1	1	1	1	1	1	1	1	1	1	1	1	1	1	1	1	1	1	1	1
group_12546	0	hypothetical protein	110	110	1	1	42459	1	35766	0	182	182	182	1	1	1	1	1	1	1	1	1	0	1	1	1	1	1	1	1	1	1	1	1	1	1	1	1	1	1	1	1	1	1	1	1	1	1	1
oppC_2	0	Oligopeptide transport system permease protein OppC	110	110	1	1	42493	1	3256	0	1013	1016	1015	1	1	1	1	1	1	1	1	1	0	1	1	1	1	1	1	1	1	1	1	1	1	1	1	1	1	1	1	1	1	1	1	1	1	1	1
srlR	0	Glucitol operon repressor	110	110	1	1	42974	1	4988	0	782	782	782	1	1	1	1	1	1	1	1	1	0	1	1	1	1	1	1	1	1	1	1	1	1	1	1	1	1	1	1	1	1	1	1	1	1	1	1
group_12562	0	hypothetical protein	110	110	1	1	43020	6	123	0	185	185	185	1	1	1	1	1	1	1	1	1	0	1	1	1	1	1	1	1	1	1	1	1	1	1	1	1	1	1	1	1	1	1	1	1	1	1	1
group_12566	0	hypothetical protein	110	110	1	1	43110	6	27	0	182	182	182	1	1	1	1	1	1	1	1	1	0	1	1	1	1	1	1	1	1	1	1	1	1	1	1	1	1	1	1	1	1	1	1	1	1	1	1
pcs	0	Phosphatidylcholine synthase	110	110	1	1	43262	1	52190	0	701	701	701	1	1	1	1	1	1	1	1	1	0	1	1	1	1	1	1	1	1	1	1	1	1	1	1	1	1	1	1	1	1	1	1	1	1	1	1
group_12583	0	hypothetical protein	110	110	1	1	43301	158	2	0	356	356	356	1	1	1	1	1	1	1	1	1	0	1	1	1	1	1	1	1	1	1	1	1	1	1	1	1	1	1	1	1	1	1	1	1	1	1	1
srrA_3	0	Transcriptional regulatory protein SrrA	110	110	1	1	43397	7	17	0	716	752	739	1	1	1	1	1	1	1	1	1	0	1	1	1	1	1	1	1	1	1	1	1	1	1	1	1	1	1	1	1	1	1	1	1	1	1	1
group_12595	0	Ferredoxin	110	110	1	1	43405	7	80	0	248	248	248	1	1	1	1	1	1	1	1	1	0	1	1	1	1	1	1	1	1	1	1	1	1	1	1	1	1	1	1	1	1	1	1	1	1	1	1
group_12602	0	hypothetical protein	110	110	1	1	43449	14	32	0	134	134	134	1	1	1	1	1	1	1	1	1	0	1	1	1	1	1	1	1	1	1	1	1	1	1	1	1	1	1	1	1	1	1	1	1	1	1	1
group_12604	0	hypothetical protein	110	110	1	1	43487	83	10	0	173	251	250	1	1	1	1	1	1	1	1	1	0	1	1	1	1	1	1	1	1	1	1	1	1	1	1	1	1	1	1	1	1	1	1	1	1	1	1
ypwA	0	Carboxypeptidase 1	110	110	1	1	43657	1	16622	0	1517	1517	1517	1	1	1	1	1	1	1	1	1	0	1	1	1	1	1	1	1	1	1	1	1	1	1	1	1	1	1	1	1	1	1	1	1	1	1	1
group_12615	0	hypothetical protein	110	110	1	1	43702	1	8233	0	251	254	253	1	1	1	1	1	1	1	1	1	1	1	1	1	1	1	1	1	1	1	1	1	1	1	1	1	1	1	1	1	1	1	1	0	1	1	1
fliQ	0	Flagellar biosynthetic protein FliQ	110	110	1	1	44034	1	15480	0	275	275	275	1	1	1	1	1	1	1	1	1	0	1	1	1	1	1	1	1	1	1	1	1	1	1	1	1	1	1	1	1	1	1	1	1	1	1	1
fbiB_1	0	5,6-dimethylbenzimidazole synthase	110	110	1	1	45050	1	41111	0	191	602	594	1	1	1	1	1	1	1	1	1	0	1	1	1	1	1	1	1	1	1	1	1	1	1	1	1	1	1	1	1	1	1	1	1	1	1	1
braC	0	Leucine-, isoleucine-, valine-, threonine-, and alanine-binding protein	110	110	1	1	45152	1	11821	0	1217	1217	1217	1	1	1	1	1	1	1	1	1	0	1	1	1	1	1	1	1	1	1	1	1	1	1	1	1	1	1	1	1	1	1	1	1	1	1	1
fabG_4	0	3-oxoacyl-[acyl-carrier-protein] reductase FabG	110	110	1	1	45336	1	14555	0	371	719	715	1	1	1	1	1	1	1	1	1	0	1	1	1	1	1	1	1	1	1	1	1	1	1	1	1	1	1	1	1	1	1	1	1	1	1	1
group_12678	0	hypothetical protein	110	110	1	1	31156	1	40281	0	587	587	587	1	1	1	1	1	1	1	1	1	0	1	1	1	1	1	1	1	1	1	1	1	1	1	1	1	1	1	1	1	1	1	1	1	1	1	1
dfrD	0	Dihydrofolate reductase	110	110	1	1	31171	1	40243	0	488	488	488	1	1	1	1	1	1	1	1	1	0	1	1	1	1	1	1	1	1	1	1	1	1	1	1	1	1	1	1	1	1	1	1	1	1	1	1
opuAB	0	Glycine betaine transport system permease protein OpuAB	110	110	1	1	35662	1	11350	0	836	836	836	1	1	1	1	1	1	1	1	1	0	1	1	1	1	1	1	1	1	1	1	1	1	1	1	1	1	1	1	1	1	1	1	1	1	1	1
group_12742	0	hypothetical protein	110	110	1	1	34890	1	8120	0	230	230	230	1	1	1	1	1	1	1	1	1	0	1	1	1	1	1	1	1	1	1	1	1	1	1	1	1	1	1	1	1	1	1	1	1	1	1	1
mqo1	0	putative malate:quinone oxidoreductase 1	110	110	1	1	10868	1	18680	0	1502	1502	1502	1	1	1	1	1	1	1	1	1	0	1	1	1	1	1	1	1	1	1	1	1	1	1	1	1	1	1	1	1	1	1	1	1	1	1	1
group_12750	0	hypothetical protein	110	110	1	1	10885	1	18704	0	362	392	362	1	1	1	1	1	1	1	1	1	0	1	1	1	1	1	1	1	1	1	1	1	1	1	1	1	1	1	1	1	1	1	1	1	1	1	1
proP	0	Proline/betaine transporter	110	110	1	1	10108	1	42735	0	1451	1529	1457	1	1	1	1	1	1	1	1	1	0	1	1	1	1	1	1	1	1	1	1	1	1	1	1	1	1	1	1	1	1	1	1	1	1	1	1
bdbC_1	0	Disulfide bond formation protein C	110	110	1	1	48340	1	33113	0	419	419	419	1	1	1	1	1	1	1	1	1	0	1	1	1	1	1	1	1	1	1	1	1	1	1	1	1	1	1	1	1	1	1	1	1	1	1	1
slyA_5	0	Transcriptional regulator SlyA	110	110	1	1	9679	1	49996	0	416	419	416	1	1	1	1	1	1	1	1	1	0	1	1	1	1	1	1	1	1	1	1	1	1	1	1	1	1	1	1	1	1	1	1	1	1	1	1
natA_2	0	ABC transporter ATP-binding protein NatA	110	110	1	1	27853	1	47541	0	725	725	725	1	1	1	1	1	1	1	1	1	0	1	1	1	1	1	1	1	1	1	1	1	1	1	1	1	1	1	1	1	1	1	1	1	1	1	1
tal_2	0	Transaldolase	110	110	1	1	28261	1	10385	0	668	668	668	1	1	1	1	1	1	1	1	1	0	1	1	1	1	1	1	1	1	1	1	1	1	1	1	1	1	1	1	1	1	1	1	1	1	1	1
plsY_2	0	Glycerol-3-phosphate acyltransferase	110	110	1	1	12503	39	10	0	596	596	596	1	1	1	1	1	1	1	1	1	0	1	1	1	1	1	1	1	1	1	1	1	1	1	1	1	1	1	1	1	1	1	1	1	1	1	1
miaB	0	tRNA-2-methylthio-N(6)-dimethylallyladenosine synthase	110	110	1	1	14936	210	1	0	1529	1529	1529	1	1	1	1	1	1	1	1	1	0	1	1	1	1	1	1	1	1	1	1	1	1	1	1	1	1	1	1	1	1	1	1	1	1	1	1
dpaA	0	Dipicolinate synthase subunit A	110	110	1	1	14853	1	33510	0	899	902	901	1	1	1	1	1	1	1	1	1	0	1	1	1	1	1	1	1	1	1	1	1	1	1	1	1	1	1	1	1	1	1	1	1	1	1	1
dxr_2	0	1-deoxy-D-xylulose 5-phosphate reductoisomerase	110	110	1	1	14804	80	2	0	1142	1142	1142	1	1	1	1	1	1	1	1	1	0	1	1	1	1	1	1	1	1	1	1	1	1	1	1	1	1	1	1	1	1	1	1	1	1	1	1
cdsA	0	Phosphatidate cytidylyltransferase	110	110	1	1	14803	80	1	0	791	791	791	1	1	1	1	1	1	1	1	1	0	1	1	1	1	1	1	1	1	1	1	1	1	1	1	1	1	1	1	1	1	1	1	1	1	1	1
recG	0	ATP-dependent DNA helicase RecG	110	110	1	1	14737	124	2	0	2048	2057	2049	1	1	1	1	1	1	1	1	1	0	1	1	1	1	1	1	1	1	1	1	1	1	1	1	1	1	1	1	1	1	1	1	1	1	1	1
pyrB	0	Aspartate carbamoyltransferase	110	110	1	1	14598	229	1	0	914	914	914	1	1	1	1	1	1	1	1	1	0	1	1	1	1	1	1	1	1	1	1	1	1	1	1	1	1	1	1	1	1	1	1	1	1	1	1
sepF	0	Cell division protein SepF	110	110	1	1	14569	52	20	0	467	470	469	1	1	1	1	1	1	1	1	1	0	1	1	1	1	1	1	1	1	1	1	1	1	1	1	1	1	1	1	1	1	1	1	1	1	1	1
yhaO	0	putative metallophosphoesterase YhaO	110	110	1	1	2372	1	7448	0	1241	1298	1269	1	1	1	1	1	1	1	1	1	0	1	1	1	1	1	1	1	1	1	1	1	1	1	1	1	1	1	1	1	1	1	1	1	1	1	1
group_12853	0	hypothetical protein	110	110	1	1	14412	19	8	0	626	626	626	1	1	1	1	1	1	1	1	1	0	1	1	1	1	1	1	1	1	1	1	1	1	1	1	1	1	1	1	1	1	1	1	1	1	1	1
pdhC_2	0	Dihydrolipoyllysine-residue acetyltransferase component of pyruvate dehydrogenase complex	110	110	1	1	14391	185	1	0	1259	1292	1279	1	1	1	1	1	1	1	1	1	0	1	1	1	1	1	1	1	1	1	1	1	1	1	1	1	1	1	1	1	1	1	1	1	1	1	1
cysL_1	0	HTH-type transcriptional regulator CysL	110	110	1	1	14362	64	6	0	857	884	875	1	1	1	1	1	1	1	1	1	0	1	1	1	1	1	1	1	1	1	1	1	1	1	1	1	1	1	1	1	1	1	1	1	1	1	1
malF	0	Maltose transport system permease protein MalF	110	110	1	1	14243	1	12785	0	1301	1301	1301	1	1	1	1	1	1	1	1	1	0	1	1	1	1	1	1	1	1	1	1	1	1	1	1	1	1	1	1	1	1	1	1	1	1	1	1
bioB_1	0	Biotin synthase	110	110	1	1	52158	1	4674	0	998	998	998	1	1	1	1	1	1	1	1	1	0	1	1	1	1	1	1	1	1	1	1	1	1	1	1	1	1	1	1	1	1	1	1	1	1	1	1
ohrR_2	0	Organic hydroperoxide resistance transcriptional regulator	110	110	1	1	52180	1	4707	0	446	548	446	1	1	1	1	1	1	1	1	1	0	1	1	1	1	1	1	1	1	1	1	1	1	1	1	1	1	1	1	1	1	1	1	1	1	1	1
ypdF_2	0	Aminopeptidase YpdF	110	110	1	1	52405	55	17	0	1061	1061	1061	1	1	1	1	1	1	1	1	1	0	1	1	1	1	1	1	1	1	1	1	1	1	1	1	1	1	1	1	1	1	1	1	1	1	1	1
group_12891	0	hypothetical protein	110	110	1	1	52560	1	51816	0	530	635	631	1	1	1	1	1	1	1	1	1	0	1	1	1	1	1	1	1	1	1	1	1	1	1	1	1	1	1	1	1	1	1	1	1	1	1	1
cdd_2	0	Cytidine deaminase	110	110	1	1	52740	29	29	0	398	398	398	1	1	1	1	1	1	1	1	1	0	0	1	1	1	1	1	1	1	1	1	1	1	1	1	1	1	1	1	1	1	1	1	1	1	1	1
ybeY	0	Endoribonuclease YbeY	110	110	1	1	52742	29	27	0	470	470	470	1	1	1	1	1	1	1	1	1	0	1	1	1	1	1	1	1	1	1	1	1	1	1	1	1	1	1	1	1	1	1	1	1	1	1	1
rpmG2	0	50S ribosomal protein L33 2	110	110	1	1	52847	1	23437	0	149	149	149	1	1	1	1	1	1	1	1	1	1	0	1	1	1	1	1	1	1	1	1	1	1	0	1	1	1	1	1	1	1	1	1	1	1	1	1
phoB_2	0	Alkaline phosphatase 3	110	110	1	1	52855	1	23448	0	1385	1385	1385	1	1	1	1	1	1	1	1	1	0	1	1	1	1	1	1	1	1	1	1	1	1	1	1	1	1	1	1	1	1	1	1	1	1	1	1
mccA	0	O-acetylserine dependent cystathionine beta-synthase	110	110	1	1	52947	1	3400	0	584	923	919	1	1	1	1	1	1	1	1	1	0	1	1	1	1	1	1	1	1	1	1	1	1	1	1	1	1	1	1	1	1	1	1	1	1	1	1
uvrC_3	0	UvrABC system protein C	110	110	1	1	53392	98	1	0	1784	1784	1784	1	1	1	1	1	1	1	1	1	0	1	1	1	1	1	1	1	1	1	1	1	1	1	1	1	1	1	1	1	1	1	1	1	1	1	1
group_12925	0	hypothetical protein	110	110	1	1	53423	3	130	0	194	194	194	1	1	1	1	1	1	1	1	1	0	1	1	1	1	1	1	1	1	1	1	1	1	1	1	1	1	1	1	1	1	1	1	1	1	1	1
sspI	0	Small, acid-soluble spore protein I	110	110	1	1	53503	25	57	0	134	209	208	1	1	1	1	1	1	1	1	1	0	1	1	1	1	1	1	1	1	1	1	1	1	1	1	1	1	1	1	1	1	1	1	1	1	1	1
mntP_2	0	manganese efflux pump MntP	110	110	1	1	53554	21	32	0	632	632	632	1	1	1	1	1	1	1	1	1	0	1	1	1	1	1	1	1	1	1	1	1	1	1	1	1	1	1	1	1	1	1	1	1	1	1	1
phoP_3	0	Alkaline phosphatase synthesis transcriptional regulatory protein PhoP	110	110	1	1	53560	21	28	0	719	719	719	1	1	1	1	1	1	1	1	1	0	1	1	1	1	1	1	1	1	1	1	1	1	1	1	1	1	1	1	1	1	1	1	1	1	1	1
phaJ_3	0	(R)-specific enoyl-CoA hydratase	110	110	1	1	53567	21	22	0	473	473	473	1	1	1	1	1	1	1	1	1	0	1	1	1	1	1	1	1	1	1	1	1	1	1	1	1	1	1	1	1	1	1	1	1	1	1	1
ytrI	0	Sporulation membrane protein YtrI	110	110	1	1	53625	4	138	0	503	503	503	1	1	1	1	1	1	1	1	1	0	1	1	1	1	1	1	1	1	1	1	1	1	1	1	1	1	1	1	1	1	1	1	1	1	1	1
nrnA	0	Bifunctional oligoribonuclease and PAP phosphatase NrnA	110	110	1	1	53627	4	140	0	932	1043	936	1	1	1	1	1	1	1	1	1	0	1	1	1	1	1	1	1	1	1	1	1	1	1	1	1	1	1	1	1	1	1	1	1	1	1	1
group_12945	0	putative peptidase	110	110	1	1	53649	4	162	0	1067	1097	1096	1	1	1	1	1	1	1	1	1	0	1	1	1	1	1	1	1	1	1	1	1	1	1	1	1	1	1	1	1	1	1	1	1	1	1	1
srkA_3	0	Stress response kinase A	110	110	1	1	54043	35	16	0	653	797	795	1	1	1	1	1	1	1	1	1	0	1	1	1	1	1	1	1	1	1	1	1	1	1	1	1	1	1	1	1	1	1	1	1	1	1	1
sdpR_1	0	HTH-type transcriptional regulator	110	110	1	1	54078	1	48313	0	320	323	322	1	1	1	1	1	1	1	1	1	0	1	1	1	1	1	1	1	1	1	1	1	1	1	1	1	1	1	1	1	1	1	1	1	1	1	1
dgaF	0	2-dehydro-3-deoxy-phosphogluconate aldolase	110	110	1	1	33722	1	16068	0	755	755	755	1	1	1	1	1	1	1	1	1	0	1	1	1	1	1	1	1	1	1	1	1	1	1	1	1	1	1	1	1	1	1	1	1	1	1	1
menA_2	0	1,4-dihydroxy-2-naphthoate octaprenyltransferase	110	110	1	1	33760	63	15	0	953	953	953	1	1	1	1	1	1	1	1	1	0	1	1	1	1	1	1	1	1	1	1	1	1	1	1	1	1	1	1	1	1	1	1	1	1	1	1
group_12975	0	hypothetical protein	110	110	1	1	34018	24	78	0	341	341	341	1	1	1	1	1	1	1	1	1	0	1	1	1	1	1	1	1	1	1	1	1	1	1	1	1	1	1	1	1	1	1	1	1	1	1	1
lytH	0	L-Ala--D-Glu endopeptidase	110	110	1	1	34104	133	3	0	983	983	983	1	1	1	1	1	1	1	1	1	0	1	1	1	1	1	1	1	1	1	1	1	1	1	1	1	1	1	1	1	1	1	1	1	1	1	1
group_1300	0	hypothetical protein	110	110	1	1	44243	1	15262	0	440	443	441	1	1	1	1	1	1	1	1	1	0	1	1	1	1	1	1	1	1	1	1	1	1	1	1	1	1	1	1	1	1	1	1	1	1	1	1
crh	0	HPr-like protein Crh	110	110	1	1	3687	149	2	0	248	248	248	1	1	1	1	1	1	1	1	1	0	1	1	1	1	1	1	1	1	1	1	1	1	1	1	1	1	1	1	1	1	1	1	1	1	1	1
trxB_2	0	Thioredoxin reductase	110	110	1	1	3712	1	2230	0	956	956	956	1	1	1	1	1	1	1	1	1	0	1	1	1	1	1	1	1	1	1	1	1	1	1	1	1	1	1	1	1	1	1	1	1	1	1	1
uvrB_1	0	UvrABC system protein B	110	110	1	1	3743	10	83	0	1976	1976	1976	1	1	1	1	1	1	1	1	1	0	1	1	1	1	1	1	1	1	1	1	1	1	1	1	1	1	1	1	1	1	1	1	1	1	1	1
group_13005	0	Putative multidrug export ATP-binding/permease protein	110	110	1	1	3795	1	5611	0	1715	1715	1715	1	1	1	1	1	1	1	1	1	0	1	1	1	1	1	1	1	1	1	1	1	1	1	1	1	1	1	1	1	1	1	1	1	1	1	1
tagO	0	putative undecaprenyl-phosphate N-acetylglucosaminyl 1-phosphate transferase	110	110	1	1	3898	1	24460	0	1073	1073	1073	1	1	1	1	1	1	1	1	1	0	1	1	1	1	1	1	1	1	1	1	1	1	1	1	1	1	1	1	1	1	1	1	1	1	1	1
ythA	0	Putative cytochrome bd menaquinol oxidase subunit I	110	110	1	1	3987	22	31	0	1355	1355	1355	1	1	1	1	1	1	1	1	1	0	1	1	1	1	1	1	1	1	1	1	1	1	1	1	1	1	1	1	1	1	1	1	1	1	1	1
nupX	0	Putative nucleoside permease NupX	110	110	1	1	4264	1	13426	0	1211	1211	1211	1	1	1	1	1	1	1	1	1	0	1	1	1	1	1	1	1	1	1	1	1	1	1	1	1	1	1	1	1	1	1	1	1	1	1	1
atpH	0	ATP synthase subunit delta	110	110	1	1	58146	126	1	0	542	542	542	1	1	1	1	1	1	1	1	1	0	1	1	1	1	1	1	1	1	1	1	1	1	1	1	1	1	1	1	1	1	1	1	1	1	1	1
group_13037	0	hypothetical protein	110	110	1	1	58274	1	2806	0	1037	1037	1037	1	1	1	1	1	1	1	1	1	0	1	1	1	1	1	1	1	1	1	1	1	1	1	1	1	1	1	1	1	1	1	1	1	1	1	1
feuC_4	0	Iron-uptake system permease protein FeuC	110	110	1	1	58292	58	3	0	1016	1016	1016	1	1	1	1	1	1	1	1	1	0	1	1	1	1	1	1	1	1	1	1	1	1	1	1	1	1	1	1	1	1	1	1	1	1	1	1
group_13042	0	hypothetical protein	110	110	1	1	58330	31	11	0	992	992	992	1	1	1	1	1	1	1	1	1	0	1	1	1	1	1	1	1	1	1	1	1	1	1	1	1	1	1	1	1	1	1	1	1	1	1	1
azoR4	0	FMN-dependent NADH-azoreductase 4	110	110	1	1	58395	57	24	0	626	626	626	1	1	1	1	1	1	1	1	1	0	1	1	1	1	1	1	1	1	1	1	1	1	1	1	1	1	1	1	1	1	1	1	1	1	1	1
sodA2	0	Superoxide dismutase [Mn] 2	110	110	1	1	58547	8	80	0	626	626	626	1	1	1	1	1	1	1	1	1	0	1	1	1	1	1	1	1	1	1	1	1	1	1	1	1	1	1	1	1	1	1	1	1	1	1	1
purA	0	Adenylosuccinate synthetase	110	110	1	1	58695	107	6	0	1289	1289	1289	1	1	1	1	1	1	1	1	1	0	1	1	1	1	1	1	1	1	1	1	1	1	1	1	1	1	1	1	1	1	1	1	1	1	1	1
mnmG	0	tRNA uridine 5-carboxymethylaminomethyl modification enzyme MnmG	110	110	1	1	58723	65	10	0	1889	1889	1889	1	1	1	1	1	1	1	1	1	0	1	1	1	1	1	1	1	1	1	1	1	1	1	1	1	1	1	1	1	1	1	1	1	1	1	1
mnmE	0	tRNA modification GTPase MnmE	110	110	1	1	58724	65	11	0	1376	1376	1376	1	1	1	1	1	1	1	1	1	0	1	1	1	1	1	1	1	1	1	1	1	1	1	1	1	1	1	1	1	1	1	1	1	1	1	1
maeA	0	putative NAD-dependent malic enzyme 2	110	110	1	1	44295	1	30467	0	1706	1712	1711	1	1	1	1	1	1	1	1	1	0	1	1	1	1	1	1	1	1	1	1	1	1	1	1	1	1	1	1	1	1	1	1	1	1	1	1
gloA	0	Lactoylglutathione lyase	110	110	1	1	39182	1	41562	0	392	392	392	1	1	1	1	1	1	1	1	1	0	1	1	1	1	1	1	1	1	1	1	1	1	1	1	1	1	1	1	1	1	1	1	1	1	1	1
nadR	0	Transcription repressor NadR	110	110	1	1	53073	1	12664	0	407	548	543	1	1	1	1	1	1	1	1	1	0	1	1	1	1	1	1	1	1	1	1	1	1	1	1	1	1	1	1	1	1	1	1	1	1	1	1
lon2	0	Lon protease 2	110	110	1	1	53203	119	2	0	1670	1673	1671	1	1	1	1	1	1	1	1	1	0	1	1	1	1	1	1	1	1	1	1	1	1	1	1	1	1	1	1	1	1	1	1	1	1	1	1
bceA_2	0	Bacitracin export ATP-binding protein BceA	110	110	1	1	54172	1	16116	0	389	761	757	1	1	1	1	1	1	1	1	1	1	1	1	1	1	1	1	1	1	1	1	0	1	1	1	1	1	1	0	1	1	1	1	1	1	1	1
pdhC_3	0	Dihydrolipoyllysine-residue acetyltransferase component of pyruvate dehydrogenase complex	110	110	1	1	52291	11	30	0	1295	1331	1318	1	1	1	1	1	1	1	1	1	0	1	1	1	1	1	1	1	1	1	1	1	1	1	1	1	1	1	1	1	1	1	1	1	1	1	1
chaA	0	Ca(2 )/H( ) antiporter ChaA	110	110	1	1	55073	99	4	0	1055	1058	1055	1	1	1	1	1	1	1	1	1	0	1	1	1	1	1	1	1	1	1	1	1	1	1	1	1	1	1	1	1	1	1	1	1	1	1	1
group_13976	0	18 kDa heat shock protein	110	110	1	1	31209	1	51803	0	458	467	461	1	1	1	1	1	1	1	1	1	0	1	1	1	1	1	1	1	1	1	1	1	1	1	1	1	1	1	1	1	1	1	1	1	1	1	1
corC_3	0	Magnesium and cobalt efflux protein CorC	110	110	1	1	28314	1	10321	0	1322	1331	1327	1	1	1	1	1	1	1	1	1	0	1	1	1	1	1	1	1	1	1	1	1	1	1	1	1	1	1	1	1	1	1	1	1	1	1	1
glnQ_2	0	Glutamine transport ATP-binding protein GlnQ	110	110	1	1	54489	1	14715	0	728	920	823	1	1	1	1	1	1	1	1	1	0	1	1	1	1	1	1	1	1	1	1	1	1	1	1	1	1	1	1	1	1	1	1	1	1	1	1
nfrA1	0	FMN reductase (NADPH)	110	110	1	1	43805	1	15754	0	734	734	734	1	1	1	1	1	1	1	1	1	0	1	1	1	1	1	1	1	1	1	1	1	1	1	1	1	1	1	1	1	1	1	1	1	1	1	1
drrA_2	0	Daunorubicin/doxorubicin resistance ATP-binding protein DrrA	110	110	1	1	11882	1	26917	0	761	761	761	1	1	1	1	1	1	1	1	1	0	1	1	1	1	1	1	1	1	1	1	1	1	1	1	1	1	1	1	1	1	1	1	1	1	1	1
glmU	0	Bifunctional protein GlmU	110	110	1	1	58811	202	1	0	1313	1379	1378	1	1	1	1	1	1	1	1	1	0	1	1	1	1	1	1	1	1	1	1	1	1	1	1	1	1	1	1	1	1	1	1	1	1	1	1
pth	0	Peptidyl-tRNA hydrolase	110	110	1	1	58815	15	24	0	623	623	623	1	1	1	1	1	1	1	1	1	0	1	1	1	1	1	1	1	1	1	1	1	1	1	1	1	1	1	1	1	1	1	1	1	1	1	1
yabP	0	Spore protein YabP	110	110	1	1	58842	15	9	0	308	308	308	1	1	1	1	1	1	1	1	1	0	1	1	1	1	1	1	1	1	1	1	1	1	1	1	1	1	1	1	1	1	1	1	1	1	1	1
divIC	0	Cell division protein DivIC	110	110	1	1	58844	15	11	0	359	359	359	1	1	1	1	1	1	1	1	1	0	1	1	1	1	1	1	1	1	1	1	1	1	1	1	1	1	1	1	1	1	1	1	1	1	1	1
group_15586	0	hypothetical protein	110	110	1	1	55729	128	5	0	191	191	191	1	1	1	1	1	1	1	1	1	0	1	1	1	1	1	1	1	1	1	1	1	1	1	1	1	1	1	1	1	1	1	1	1	1	1	1
group_15588	0	hypothetical protein	110	110	1	1	55538	37	3	0	845	845	845	1	1	1	1	1	1	1	1	1	0	1	1	1	1	1	1	1	1	1	1	1	1	1	1	1	1	1	1	1	1	1	1	1	1	1	1
group_15596	0	hypothetical protein	110	110	1	1	55162	1	2758	0	1274	1283	1282	1	1	1	1	1	1	1	1	1	0	1	1	1	1	1	1	1	1	1	1	1	1	1	1	1	1	1	1	1	1	1	1	1	1	1	1
sspK	0	Small, acid-soluble spore protein K	110	110	1	1	54971	1	7002	0	158	158	158	1	1	1	1	1	1	1	1	1	0	1	1	1	1	1	1	1	1	1	1	1	1	1	1	1	1	1	1	1	1	1	1	1	1	1	1
mshD_2	0	Mycothiol acetyltransferase	110	110	1	1	54643	1	49236	0	512	512	512	1	1	1	1	1	1	1	1	1	0	1	1	1	1	1	1	1	1	1	1	1	1	1	1	1	1	1	1	1	1	1	1	1	1	1	1
mshD_3	0	Mycothiol acetyltransferase	110	110	1	1	54634	1	49220	0	506	506	506	1	1	1	1	1	1	1	1	1	0	1	1	1	1	1	1	1	1	1	1	1	1	1	1	1	1	1	1	1	1	1	1	1	1	1	1
pbuO_1	0	Guanine/hypoxanthine permease PbuO	110	110	1	1	54178	1	17125	0	1292	1292	1292	1	1	1	1	1	1	1	1	1	0	1	1	1	1	1	1	1	1	1	1	1	1	1	1	1	1	1	1	1	1	1	1	1	1	1	1
thiG	0	Thiazole synthase	110	110	1	1	48392	1	33049	0	770	770	770	1	1	1	1	1	1	1	1	1	0	1	1	1	1	1	1	1	1	1	1	1	1	1	1	1	1	1	1	1	1	1	1	1	1	1	1
group_15634	0	hypothetical protein	110	110	1	1	48369	1	33084	0	854	854	854	1	1	1	1	1	1	1	1	1	0	1	1	1	1	1	1	1	1	1	1	1	1	1	1	1	1	1	1	1	1	1	1	1	1	1	1
pbuO_2	0	Guanine/hypoxanthine permease PbuO	110	110	1	1	48350	1	33107	0	1301	1301	1301	1	1	1	1	1	1	1	1	1	0	1	1	1	1	1	1	1	1	1	1	1	1	1	1	1	1	1	1	1	1	1	1	1	1	1	1
group_15638	0	hypothetical protein	110	110	1	1	48339	1	33114	0	248	248	248	1	1	1	1	1	1	1	1	1	0	1	1	1	1	1	1	1	1	1	1	1	1	1	1	1	1	1	1	1	1	1	1	1	1	1	1
alsS	0	Acetolactate synthase	110	110	1	1	47963	1	8917	0	1688	1688	1688	1	1	1	1	1	1	1	1	1	0	1	1	1	1	1	1	1	1	1	1	1	1	1	1	1	1	1	1	1	1	1	1	1	1	1	1
group_15654	0	hypothetical protein	110	110	1	1	2434	1	7512	0	251	251	251	1	1	1	1	1	1	1	1	1	0	1	1	1	1	1	1	1	1	1	1	1	1	1	1	1	1	1	1	1	1	1	1	1	1	1	1
group_15658	0	hypothetical protein	110	110	1	1	2246	1	5669	0	194	194	194	1	1	1	1	1	1	1	1	1	0	1	1	1	1	1	1	1	1	1	1	1	1	1	1	1	1	1	1	1	1	1	1	1	1	1	1
hemE	0	Uroporphyrinogen decarboxylase	110	110	1	1	41971	1	1637	0	1046	1046	1046	1	1	1	1	1	1	1	1	1	0	1	1	1	1	1	1	1	1	1	1	1	1	1	1	1	1	1	1	1	1	1	1	1	1	1	1
mecA	0	Adapter protein MecA 1	110	110	1	1	42509	1	6746	0	683	683	683	1	1	1	1	1	1	1	1	1	0	1	1	1	1	1	1	1	1	1	1	1	1	1	1	1	1	1	1	1	1	1	1	1	1	1	1
group_15684	0	putative FAD-linked oxidoreductase	110	110	1	1	42875	9	28	0	1412	1412	1412	1	1	1	1	1	1	1	1	1	0	1	1	1	1	1	1	1	1	1	1	1	1	1	1	1	1	1	1	1	1	1	1	1	1	1	1
nrdI	0	Protein NrdI	110	110	1	1	43042	6	105	0	359	359	359	1	1	1	1	1	1	1	1	1	0	1	1	1	1	1	1	1	1	1	1	1	1	1	1	1	1	1	1	1	1	1	1	1	1	1	1
group_15696	0	hypothetical protein	110	110	1	1	43315	1	41763	0	200	209	208	1	1	1	1	1	1	1	1	1	0	1	1	1	1	1	1	1	1	1	1	1	1	1	1	1	1	1	1	1	1	1	1	1	1	1	1
ccsA_1	0	Cytochrome c biogenesis protein CcsA	110	110	1	1	43396	7	16	0	1157	1157	1157	1	1	1	1	1	1	1	1	1	0	1	1	1	1	1	1	1	1	1	1	1	1	1	1	1	1	1	1	1	1	1	1	1	1	1	1
group_15710	0	hypothetical protein	110	110	1	1	43578	1	19425	0	170	170	170	1	1	1	1	1	1	1	1	1	0	1	1	1	1	1	1	1	1	1	1	1	1	1	1	1	1	1	1	1	1	1	1	1	1	1	1
xpt	0	Xanthine phosphoribosyltransferase	110	110	1	1	43660	1	16603	0	593	593	593	1	1	1	1	1	1	1	1	1	0	1	1	1	1	1	1	1	1	1	1	1	1	1	1	1	1	1	1	1	1	1	1	1	1	1	1
group_15755	0	hypothetical protein	110	110	1	1	38318	1	5206	0	347	347	347	1	1	1	1	1	1	1	1	1	0	1	1	1	1	1	1	1	1	1	1	1	1	1	1	1	1	1	1	1	1	1	1	1	1	1	1
dps1	0	DNA protection during starvation protein 1	110	110	1	1	38278	1	12853	0	443	443	443	1	1	1	1	1	1	1	1	1	0	1	1	1	1	1	1	1	1	1	1	1	1	1	1	1	1	1	1	1	1	1	1	1	1	1	1
tatAd	0	Sec-independent protein translocase protein TatAd	110	110	1	1	31198	1	51795	0	176	185	184	1	1	1	1	1	1	1	1	1	0	1	1	1	1	1	1	1	1	1	1	1	1	1	1	1	1	1	1	1	1	1	1	1	1	1	1
group_15833	0	hypothetical protein	110	110	1	1	5528	1	43020	0	962	962	962	1	1	1	1	1	1	1	1	1	0	1	1	1	1	1	1	1	1	1	1	1	1	1	1	1	1	1	1	1	1	1	1	1	1	1	1
hssR_2	0	Heme response regulator HssR	110	110	1	1	9512	1	49373	0	449	677	674	1	1	1	1	1	1	1	1	1	0	1	1	1	1	1	1	1	1	1	1	1	1	1	1	1	1	1	1	1	1	1	1	1	1	1	1
group_15856	0	hypothetical protein	110	110	1	1	9673	1	50005	0	200	200	200	1	1	1	1	1	1	1	1	1	0	1	1	1	1	1	1	1	1	1	1	1	1	1	1	1	1	1	1	1	1	1	1	1	1	1	1
group_15869	0	hypothetical protein	110	110	1	1	12385	1	35347	0	344	344	344	1	1	1	1	1	1	1	1	1	0	0	1	1	1	1	1	1	1	1	1	1	1	1	1	1	1	1	1	1	1	1	1	1	1	1	1
group_15874	0	hypothetical protein	110	110	1	1	12766	1	51038	0	707	707	707	1	1	1	1	1	1	1	1	1	0	1	1	1	1	1	1	1	1	1	1	1	1	1	1	1	1	1	1	1	1	1	1	1	1	1	1
cotE	0	Spore coat protein E	110	110	1	1	14938	1	46470	0	539	542	541	1	1	1	1	1	1	1	1	1	0	1	1	1	1	1	1	1	1	1	1	1	1	1	1	1	1	1	1	1	1	1	1	1	1	1	1
group_15891	0	putative zinc protease	110	110	1	1	14850	1	33508	0	1241	1241	1241	1	1	1	1	1	1	1	1	1	0	1	1	1	1	1	1	1	1	1	1	1	1	1	1	1	1	1	1	1	1	1	1	1	1	1	1
proS_2	0	Proline--tRNA ligase	110	110	1	1	14806	80	4	0	1700	1700	1700	1	1	1	1	1	1	1	1	1	0	1	1	1	1	1	1	1	1	1	1	1	1	1	1	1	1	1	1	1	1	1	1	1	1	1	1
cfiB	0	2-oxoglutarate carboxylase small subunit	110	110	1	1	14454	1	3157	0	3446	3446	3446	1	1	1	1	1	1	1	1	1	0	1	1	1	1	1	1	1	1	1	1	1	1	1	1	1	1	1	1	1	1	1	1	1	1	1	1
spoIIAA	0	Anti-sigma F factor antagonist	110	110	1	1	52086	26	2	0	350	350	350	1	1	1	1	1	1	1	1	1	0	1	1	1	1	1	1	1	1	1	1	1	1	1	1	1	1	1	1	1	1	1	1	1	1	1	1
buk2	0	Butyrate kinase 2	110	110	1	1	52300	222	1	0	1103	1103	1103	1	1	1	1	1	1	1	1	1	0	1	1	1	1	1	1	1	1	1	1	1	1	1	1	1	1	1	1	1	1	1	1	1	1	1	1
group_15943	0	hypothetical protein	110	110	1	1	52559	1	51815	0	227	227	227	1	1	1	1	1	1	1	1	1	0	1	1	1	1	1	1	1	1	1	1	1	1	1	1	1	1	1	1	1	1	1	1	1	1	1	1
catD_2	0	Putative oxidoreductase CatD	110	110	1	1	52923	1	3447	0	404	404	404	1	1	1	1	1	1	1	1	1	0	1	1	1	1	1	1	1	1	1	1	1	1	1	1	1	1	1	1	1	1	1	1	1	1	1	1
ohrA	0	Organic hydroperoxide resistance protein OhrA	110	110	1	1	53200	36	6	0	416	416	416	1	1	1	1	1	1	1	1	1	0	1	1	1	1	1	1	1	1	1	1	1	1	1	1	1	1	1	1	1	1	1	1	1	1	1	1
gapB	0	Glyceraldehyde-3-phosphate dehydrogenase 2	110	110	1	1	53552	21	35	0	1028	1028	1028	1	1	1	1	1	1	1	1	1	0	1	1	1	1	1	1	1	1	1	1	1	1	1	1	1	1	1	1	1	1	1	1	1	1	1	1
acuA	0	Acetoin utilization protein AcuA	110	110	1	1	53910	1	4808	0	632	632	632	1	1	1	1	1	1	1	1	1	0	1	1	1	1	1	1	1	1	1	1	1	1	1	1	1	1	1	1	1	1	1	1	1	1	1	1
pheT_2	0	Phenylalanine--tRNA ligase beta subunit	110	110	1	1	54028	67	20	0	614	614	614	1	1	1	1	1	1	1	1	1	0	0	1	1	1	1	1	1	1	1	1	1	1	1	1	1	1	1	1	1	1	1	1	1	1	1	1
trmB	0	tRNA (guanine-N(7)-)-methyltransferase	110	110	1	1	54041	35	18	0	653	653	653	1	1	1	1	1	1	1	1	1	0	1	1	1	1	1	1	1	1	1	1	1	1	1	1	1	1	1	1	1	1	1	1	1	1	1	1
mdtH_6	0	Multidrug resistance protein MdtH	110	110	1	1	54156	1	16103	0	1193	1193	1193	1	1	1	1	1	1	1	1	1	0	1	1	1	1	1	1	1	1	1	1	1	1	1	1	1	1	1	1	1	1	1	1	1	1	1	1
ytpB	0	Tetraprenyl-beta-curcumene synthase	110	110	1	1	48886	1	24990	0	1064	1064	1064	1	1	1	1	1	1	1	1	1	0	1	1	1	1	1	1	1	1	1	1	1	1	1	1	1	1	1	1	1	1	1	1	1	1	1	1
group_16001	0	hypothetical protein	110	110	1	1	33457	1	40432	0	872	872	872	1	1	1	1	1	1	1	1	1	0	1	1	1	1	1	1	1	1	1	1	1	1	1	1	1	1	1	1	1	1	1	1	1	1	1	1
yugI_2	0	General stress protein 13	110	110	1	1	33812	17	1	0	344	344	344	1	1	1	1	1	1	1	1	1	0	1	1	1	1	1	1	1	1	1	1	1	1	1	1	1	1	1	1	1	1	1	1	1	1	1	1
yumC	0	Ferredoxin--NADP reductase 2	110	110	1	1	33889	1	34641	0	989	989	989	1	1	1	1	1	1	1	1	1	0	1	1	1	1	1	1	1	1	1	1	1	1	1	1	1	1	1	1	1	1	1	1	1	1	1	1
group_16014	0	hypothetical protein	110	110	1	1	34199	1	6953	0	185	185	185	1	1	1	1	1	1	1	1	1	0	1	1	1	1	1	1	1	1	1	1	1	1	1	1	1	1	1	1	1	1	1	1	1	1	1	1
fepC_2	0	Ferric enterobactin transport ATP-binding protein FepC	110	110	1	1	3418	1	43986	0	752	752	752	1	1	1	1	1	1	1	1	1	0	1	1	1	1	1	1	1	1	1	1	1	1	1	1	1	1	1	1	1	1	1	1	1	1	1	1
cidA_3	0	Holin-like protein CidA	110	110	1	1	3540	71	39	0	365	368	367	1	1	1	1	1	1	1	1	1	0	1	1	1	1	1	1	1	1	1	1	1	1	1	1	1	1	1	1	1	1	1	1	1	1	1	1
ndhC	0	NAD(P)H-quinone oxidoreductase subunit 3	110	110	1	1	58121	1	31558	0	368	368	368	1	1	1	1	1	1	1	1	1	0	1	1	1	1	1	1	1	1	1	1	1	1	1	1	1	1	1	1	1	1	1	1	1	1	1	1
group_16037	0	hypothetical protein	110	110	1	1	58444	1	12219	0	632	632	632	1	1	1	1	1	1	1	1	1	0	1	1	1	1	1	1	1	1	1	1	1	1	1	1	1	1	1	1	1	1	1	1	1	1	1	1
gpsB	0	Cell cycle protein GpsB	110	110	1	1	43620	16	11	0	335	338	336	1	1	1	1	1	1	1	1	1	0	1	1	1	1	1	1	1	1	1	1	1	1	1	1	1	1	1	1	1	1	1	1	1	1	1	1
glnP_1	0	Glutamine transport system permease protein GlnP	110	110	1	1	55286	1	22831	0	263	692	688	1	1	1	1	1	1	1	1	1	0	1	1	1	1	1	1	1	1	1	1	1	1	1	1	1	1	1	1	1	1	1	1	1	1	1	1
ftsZ	0	Cell division protein FtsZ	110	110	1	1	14556	135	3	0	1148	1160	1156	1	1	1	1	1	1	1	1	1	0	1	1	1	1	1	1	1	1	1	1	1	1	1	1	1	1	1	1	1	1	1	1	1	1	1	1
thiD	0	Hydroxymethylpyrimidine/phosphomethylpyrimidine kinase	110	110	1	1	48390	1	33055	0	806	812	811	1	1	1	1	1	1	1	1	1	0	1	1	1	1	1	1	1	1	1	1	1	1	1	1	1	1	1	1	1	1	1	1	1	1	1	1
group_1633	0	hypothetical protein	110	110	1	1	2411	1	7491	0	233	311	310	1	1	1	1	1	1	1	1	1	0	1	1	1	1	1	1	1	1	1	1	1	1	1	1	1	1	1	1	1	1	1	1	1	1	1	1
lip1	0	Lipase 1	110	110	1	1	2307	1	33388	0	671	1091	863	1	1	1	1	1	1	1	1	1	0	1	1	1	1	1	1	1	1	1	1	1	1	1	1	1	1	1	1	1	1	1	1	1	1	1	1
group_1667	pspA_3	Phosphoserine phosphatase 1	110	110	1	1	38103	1	10031	0	590	590	590	1	1	1	1	1	1	1	1	1	0	1	1	1	1	1	1	1	1	1	1	1	1	1	1	1	1	1	1	1	1	1	1	1	1	1	1
yeiL_1	0	Regulatory protein YeiL	110	110	1	1	11939	1	3581	0	692	731	692	1	1	1	1	1	1	1	1	1	0	1	1	1	1	1	1	1	1	1	1	1	1	1	1	1	1	1	1	1	1	1	1	1	1	1	1
qoxA	0	Quinol oxidase subunit 2	110	110	1	1	48580	1	17077	0	875	878	875	1	1	1	1	1	1	1	1	1	0	1	1	1	1	1	1	1	1	1	1	1	1	1	1	1	1	1	1	1	1	1	1	1	1	1	1
group_17406	0	hypothetical protein	110	110	1	1	42922	47	7	0	788	800	794	1	1	1	1	1	1	1	1	1	0	1	1	1	1	1	1	1	1	1	1	1	1	1	1	1	1	1	1	1	1	1	1	1	1	1	1
group_1753	0	Deacetylase	110	110	1	1	33724	1	16073	0	1100	1100	1100	1	1	1	1	1	1	1	1	1	0	1	1	1	1	1	1	1	1	1	1	1	1	1	1	1	1	1	1	1	1	1	1	1	1	1	1
group_1764	0	hypothetical protein	110	110	1	1	55325	1	14085	0	605	668	607	1	1	1	1	1	1	1	1	1	0	1	1	1	1	1	1	1	1	1	1	1	1	1	1	1	1	1	1	1	1	1	1	1	1	1	1
benM	0	HTH-type transcriptional regulator BenM	110	110	1	1	12783	1	50945	0	899	914	903	1	1	1	1	1	1	1	1	1	0	1	1	1	1	1	1	1	1	1	1	1	1	1	1	1	1	1	1	1	1	1	1	1	1	1	1
group_17935	0	hypothetical protein	110	110	1	1	54177	1	17124	0	200	203	200	1	1	1	1	1	1	1	1	1	0	1	1	1	1	1	1	1	1	1	1	1	1	1	1	1	1	1	1	1	1	1	1	1	1	1	1
group_1827	0	hypothetical protein	110	110	1	1	54482	1	6663	0	377	377	377	1	1	1	1	1	1	1	1	1	0	1	1	1	1	1	1	1	1	1	1	1	1	1	1	1	1	1	1	1	1	1	1	1	1	1	1
group_1852	0	hypothetical protein	110	110	1	1	43775	1	8281	0	764	908	872	1	1	1	1	1	1	1	1	1	0	1	1	1	1	1	1	1	1	1	1	1	1	1	1	1	1	1	1	1	1	1	1	1	1	1	1
group_1853	0	hypothetical protein	110	110	1	1	43777	1	15801	0	410	659	656	1	1	1	1	1	1	1	1	1	0	1	1	1	1	1	1	1	1	1	1	1	1	1	1	1	1	1	1	1	1	1	1	1	1	1	1
group_1901	0	hypothetical protein	110	110	1	1	25024	1	11472	0	404	596	593	1	1	1	1	1	1	1	1	1	0	1	1	1	1	1	1	1	1	1	1	1	1	1	1	1	1	1	1	1	1	1	1	1	1	1	1
group_1914	0	hypothetical protein	110	110	1	1	5409	1	42950	0	743	812	743	1	1	1	1	1	1	1	1	1	0	1	1	1	1	1	1	1	1	1	1	1	1	1	1	1	1	1	1	1	1	1	1	1	1	1	1
ybaK	0	Cys-tRNA(Pro)/Cys-tRNA(Cys) deacylase YbaK	110	110	1	1	27807	1	47578	0	476	476	476	1	1	1	1	1	1	1	1	1	0	1	1	1	1	1	1	1	1	1	1	1	1	1	1	1	1	1	1	1	1	1	1	1	1	1	1
bm3R1_3	0	HTH-type transcriptional repressor Bm3R1	110	110	1	1	12481	1	34914	0	593	593	593	1	1	1	1	1	1	1	1	1	0	1	1	1	1	1	1	1	1	1	1	1	1	1	1	1	1	1	1	1	1	1	1	1	1	1	1
csbD_2	0	Stress response protein CsbD	110	110	1	1	12649	1	16864	0	122	212	209	1	1	1	1	1	1	1	1	1	0	1	1	1	1	1	1	1	1	1	1	1	1	1	1	1	1	1	1	1	1	1	1	1	1	1	1
group_1951	0	hypothetical protein	110	110	1	1	14684	1	51905	0	392	1388	1368	1	1	1	1	1	1	1	1	1	0	1	1	1	1	1	1	1	1	1	1	1	1	1	1	1	1	1	1	1	1	1	1	1	1	1	1
argF	0	Ornithine carbamoyltransferase	110	110	1	1	52210	1	4656	0	641	950	947	1	1	1	1	1	1	1	1	1	0	1	1	1	1	1	1	1	1	1	1	1	1	1	1	1	1	1	1	1	1	1	1	1	1	1	1
group_1958	0	hypothetical protein	110	110	1	1	53083	1	12666	0	647	647	647	1	1	1	1	1	1	1	1	1	0	1	1	1	1	1	1	1	1	1	1	1	1	1	1	1	1	1	1	1	1	1	1	1	1	1	1
group_1967	0	hypothetical protein	110	110	1	1	48900	1	25011	0	1301	1301	1301	1	1	1	1	1	1	1	1	1	0	1	1	1	1	1	1	1	1	1	1	1	1	1	1	1	1	1	1	1	1	1	1	1	1	1	1
kdgK	0	2-dehydro-3-deoxygluconokinase	110	110	1	1	33721	1	16067	0	1016	1016	1016	1	1	1	1	1	1	1	1	1	0	1	1	1	1	1	1	1	1	1	1	1	1	1	1	1	1	1	1	1	1	1	1	1	1	1	1
kefF	0	Glutathione-regulated potassium-efflux system ancillary protein KefF	110	110	1	1	34051	69	33	0	581	665	618	1	1	1	1	1	1	1	1	1	0	1	1	1	1	1	1	1	1	1	1	1	1	1	1	1	1	1	1	1	1	1	1	1	1	1	1
group_19789	0	hypothetical protein	110	110	1	1	52146	5	55	0	206	209	206	1	1	1	1	1	1	1	1	1	0	1	1	1	1	1	1	1	1	1	1	1	1	1	1	1	1	1	1	1	1	1	1	1	1	1	1
ugpQ_2	0	Glycerophosphoryl diester phosphodiesterase	110	110	1	1	58280	79	3	0	500	725	722	1	1	1	1	1	1	1	1	1	0	1	1	1	1	1	1	1	1	1	1	1	1	1	1	1	1	1	1	1	1	1	1	1	1	1	1
alkA_1	0	DNA-3-methyladenine glycosylase	110	110	1	1	55061	1	1448	0	188	863	605	1	1	1	1	1	1	1	1	1	0	1	1	1	1	1	1	1	1	1	1	1	1	1	1	1	1	1	1	1	1	1	1	1	1	1	1
group_2109	0	hypothetical protein	110	110	1	1	48044	1	9001	0	245	245	245	1	1	1	1	1	1	1	1	1	0	1	1	1	1	1	1	1	1	1	1	1	1	1	1	1	1	1	1	1	1	1	1	1	1	1	1
msrA	0	Peptide methionine sulfoxide reductase MsrA	110	110	1	1	44639	1	1346	0	194	581	533	1	1	1	1	1	1	1	1	1	0	1	1	1	1	1	1	1	1	1	1	1	1	1	1	1	1	1	1	1	1	1	1	1	1	1	1
rsmA_1	0	Ribosomal RNA small subunit methyltransferase A	110	110	1	1	58800	170	2	0	878	878	878	1	1	1	1	1	1	1	1	1	0	1	1	1	1	1	1	1	1	1	1	1	1	1	1	1	1	1	1	1	1	1	1	1	1	1	1
yugI_1	0	General stress protein 13	110	110	1	1	58845	15	12	0	482	485	483	1	1	1	1	1	1	1	1	1	0	1	1	1	1	1	1	1	1	1	1	1	1	1	1	1	1	1	1	1	1	1	1	1	1	1	1
metP_2	0	Methionine import system permease protein MetP	110	110	1	1	55519	1	36689	0	665	665	665	1	1	1	1	1	1	1	1	1	0	1	1	1	1	1	1	1	1	1	1	1	1	1	1	1	1	1	1	1	1	1	1	1	1	1	1
ahpC	0	Alkyl hydroperoxide reductase subunit C	110	110	1	1	55317	1	14090	0	563	563	563	1	1	1	1	1	1	1	1	1	0	1	1	1	1	1	1	1	1	1	1	1	1	1	1	1	1	1	1	1	1	1	1	1	1	1	1
zupT	0	Zinc transporter ZupT	110	110	1	1	31712	1	31713	0	737	737	737	1	1	1	1	1	1	1	1	1	0	1	1	1	1	1	1	1	1	1	1	1	1	1	1	1	1	1	1	1	1	1	1	1	1	1	1
group_21549	0	hypothetical protein	110	110	1	1	42454	1	35770	0	140	140	140	1	1	1	1	1	1	1	1	1	0	1	1	1	1	1	1	1	1	1	1	1	1	1	1	1	1	1	1	1	1	1	1	1	1	1	1
yjbM	0	GTP pyrophosphokinase YjbM	110	110	1	1	42528	1	6756	0	638	638	638	1	1	1	1	1	1	1	1	1	0	1	1	1	1	1	1	1	1	1	1	1	1	1	1	1	1	1	1	1	1	1	1	1	1	1	1
fabI	0	Enoyl-[acyl-carrier-protein] reductase [NADH] FabI	110	110	1	1	42563	2	110	0	770	770	770	1	1	1	1	1	1	1	1	1	0	1	1	1	1	1	1	1	1	1	1	1	1	1	1	1	1	1	1	1	1	1	1	1	1	1	1
phaJ_1	0	(R)-specific enoyl-CoA hydratase	110	110	1	1	42925	138	2	0	443	443	443	1	1	1	1	1	1	1	1	1	0	1	1	1	1	1	1	1	1	1	1	1	1	1	1	1	1	1	1	1	1	1	1	1	1	1	1
group_21574	0	hypothetical protein	110	110	1	1	43770	1	8287	0	260	260	260	1	1	1	1	1	1	1	1	1	0	1	1	1	1	1	1	1	1	1	1	1	1	1	1	1	1	1	1	1	1	1	1	1	1	1	1
group_21582	0	hypothetical protein	110	110	1	1	44032	1	15482	0	320	320	320	1	1	1	1	1	1	1	1	1	0	1	1	1	1	1	1	1	1	1	1	1	1	1	1	1	1	1	1	1	1	1	1	1	1	1	1
corA_1	0	Cobalt/magnesium transport protein CorA	110	110	1	1	38188	1	12901	0	941	941	941	1	1	1	1	1	1	1	1	1	0	1	1	1	1	1	1	1	1	1	1	1	1	1	1	1	1	1	1	1	1	1	1	1	1	1	1
group_21640	0	hypothetical protein	110	110	1	1	30587	1	39897	0	434	434	434	1	1	1	1	1	1	1	1	1	0	1	1	1	1	1	1	1	1	1	1	1	1	1	1	1	1	1	1	1	1	1	1	1	1	1	1
thyA	0	Thymidylate synthase	110	110	1	1	31170	1	40252	0	956	956	956	1	1	1	1	1	1	1	1	1	0	1	1	1	1	1	1	1	1	1	1	1	1	1	1	1	1	1	1	1	1	1	1	1	1	1	1
prpB	0	2-methylisocitrate lyase	110	110	1	1	31499	93	5	0	908	908	908	1	1	1	1	1	1	1	1	1	0	1	1	1	1	1	1	1	1	1	1	1	1	1	1	1	1	1	1	1	1	1	1	1	1	1	1
lsrF	0	3-hydroxy-5-phosphonooxypentane-2,4-dione thiolase	110	110	1	1	10893	1	18722	0	782	782	782	1	1	1	1	1	1	1	1	1	0	1	1	1	1	1	1	1	1	1	1	1	1	1	1	1	1	1	1	1	1	1	1	1	1	1	1
group_21793	0	hypothetical protein	110	110	1	1	52071	20	23	0	569	569	569	1	1	1	1	1	1	1	1	1	0	1	1	1	1	1	1	1	1	1	1	1	1	1	1	1	1	1	1	1	1	1	1	1	1	1	1
tcyP	0	L-cystine uptake protein TcyP	110	110	1	1	52620	1	6869	0	1394	1394	1394	1	1	1	1	1	1	1	1	1	0	1	1	1	1	1	1	1	1	1	1	1	1	1	1	1	1	1	1	1	1	1	1	1	1	1	1
group_21805	0	hypothetical protein	110	110	1	1	53018	102	15	0	176	176	176	1	1	1	1	1	1	1	1	1	0	1	1	1	1	1	1	1	1	1	1	1	1	1	1	1	1	1	1	1	1	1	1	1	1	1	1
sdhC	0	Succinate dehydrogenase cytochrome b558 subunit	110	110	1	1	53390	98	3	0	626	626	626	1	1	1	1	1	1	1	1	1	0	1	1	1	1	1	1	1	1	1	1	1	1	1	1	1	1	1	1	1	1	1	1	1	1	1	1
ytfJ_3	0	putative spore protein YtfJ	110	110	1	1	53780	129	4	0	395	395	395	1	1	1	1	1	1	1	1	1	0	1	1	1	1	1	1	1	1	1	1	1	1	1	1	1	1	1	1	1	1	1	1	1	1	1	1
group_21827	0	Sporulation protein cse60	110	110	1	1	54085	1	48317	0	182	182	182	1	1	1	1	1	1	1	1	1	0	1	1	1	1	1	1	1	1	1	1	1	1	1	1	1	1	1	1	1	1	1	1	1	1	1	1
glgC	0	Glucose-1-phosphate adenylyltransferase	110	110	1	1	33779	1	31607	0	1130	1130	1130	1	1	1	1	1	1	1	1	1	0	1	1	1	1	1	1	1	1	1	1	1	1	1	1	1	1	1	1	1	1	1	1	1	1	1	1
regX3_3	0	Sensory transduction protein regX3	110	110	1	1	34315	1	11785	0	665	665	665	1	1	1	1	1	1	1	1	1	0	1	1	1	1	1	1	1	1	1	1	1	1	1	1	1	1	1	1	1	1	1	1	1	1	1	1
group_21842	0	hypothetical protein	110	110	1	1	34428	1	1258	0	440	440	440	1	1	1	1	1	1	1	1	1	0	1	1	1	1	1	1	1	1	1	1	1	1	1	1	1	1	1	1	1	1	1	1	1	1	1	1
group_2187	0	hypothetical protein	110	110	1	1	10119	1	42720	0	317	317	317	1	1	1	1	1	1	1	1	1	0	1	1	1	1	1	1	1	1	1	1	1	1	1	1	1	1	1	1	1	1	1	1	1	1	1	1
group_21904	0	Putative heme-dependent peroxidase	110	110	1	1	58307	136	3	0	743	743	743	1	1	1	1	1	1	1	1	1	0	1	1	1	1	1	1	1	1	1	1	1	1	1	1	1	1	1	1	1	1	1	1	1	1	1	1
albA	0	Antilisterial bacteriocin subtilosin biosynthesis protein AlbA	110	110	1	1	58618	1	12298	0	878	878	878	1	1	1	1	1	1	1	1	1	0	1	1	1	1	1	1	1	1	1	1	1	1	1	1	1	1	1	1	1	1	1	1	1	1	1	1
bioY_1	0	Biotin transporter BioY	110	110	1	1	12583	1	16800	0	428	575	573	1	1	1	1	1	1	1	1	1	0	1	1	1	1	1	1	1	1	1	1	1	1	1	1	1	1	1	1	1	1	1	1	1	1	1	1
hutG	0	Formimidoylglutamase	110	110	1	1	12679	1	16291	0	806	971	969	1	1	1	1	1	1	1	1	1	0	1	1	1	1	1	1	1	1	1	1	1	1	1	1	1	1	1	1	1	1	1	1	1	1	1	1
fhaB	0	hypothetical protein	110	110	1	1	52455	87	16	0	821	854	844	1	1	1	1	1	1	1	1	1	0	1	1	1	1	1	1	1	1	1	1	1	1	1	1	1	1	1	1	1	1	1	1	1	1	1	1
group_2224	0	hypothetical protein	110	110	1	1	33832	1	13954	0	713	713	713	1	1	1	1	1	1	1	1	1	0	1	1	1	1	1	1	1	1	1	1	1	1	1	1	1	1	1	1	1	1	1	1	1	1	1	1
metQ_4	0	Methionine-binding lipoprotein MetQ	110	110	1	1	34147	54	5	0	638	812	808	1	1	1	1	1	1	1	1	1	0	1	1	1	1	1	1	1	1	1	1	1	1	1	1	1	1	1	1	1	1	1	1	1	1	1	1
group_2229	0	hypothetical protein	110	110	1	1	3963	22	15	0	884	1160	1152	1	1	1	1	1	1	1	1	1	0	1	1	1	1	1	1	1	1	1	1	1	1	1	1	1	1	1	1	1	1	1	1	1	1	1	1
group_2383	0	N-succinyl-L-Arg/Lys racemase	110	110	1	1	55333	1	14078	0	1109	1109	1109	1	1	1	1	1	1	1	1	1	0	1	1	1	1	1	1	1	1	1	1	1	1	1	1	1	1	1	1	1	1	1	1	1	1	1	1
glnP_2	0	putative glutamine ABC transporter permease protein GlnP	110	110	1	1	54485	1	14659	0	644	665	644	1	1	1	1	1	1	1	1	1	0	1	1	1	1	1	1	1	1	1	1	1	1	1	1	1	1	1	1	1	1	1	1	1	1	1	1
kdpD	0	Sensor protein KdpD	110	110	1	1	48383	1	33071	0	1010	1148	1144	1	1	1	1	1	1	1	1	1	0	1	1	1	1	1	1	1	1	1	1	1	1	1	1	1	1	1	1	1	1	1	1	1	1	1	1
group_2402	0	S-adenosylmethionine/S-adenosylhomocysteine transporter	110	110	1	1	48098	1	13123	0	911	983	942	1	1	1	1	1	1	1	1	1	0	1	1	1	1	1	1	1	1	1	1	1	1	1	1	1	1	1	1	1	1	1	1	1	1	1	1
trpD2	0	Anthranilate phosphoribosyltransferase 2	110	110	1	1	42596	2	64	0	194	1025	1017	1	1	1	1	1	1	1	1	1	0	1	1	1	1	1	1	1	1	1	1	1	1	1	1	1	1	1	1	1	1	1	1	1	1	1	1
argO_1	0	Arginine exporter protein ArgO	110	110	1	1	43786	1	15820	0	632	755	669	1	1	1	1	1	1	1	1	1	0	1	1	1	1	1	1	1	1	1	1	1	1	1	1	1	1	1	1	1	1	1	1	1	1	1	1
yciC_2	0	Putative metal chaperone YciC	110	110	1	1	45145	1	11816	0	917	1037	927	1	1	1	1	1	1	1	1	1	0	1	1	1	1	1	1	1	1	1	1	1	1	1	1	1	1	1	1	1	1	1	1	1	1	1	1
tyrA	0	Prephenate dehydrogenase	110	110	1	1	10774	1	18439	0	179	1100	1086	1	1	1	1	1	1	1	1	1	0	0	1	1	1	1	1	1	1	1	1	1	1	1	1	1	1	1	1	1	1	1	1	1	1	1	1
ravA	0	ATPase RavA	110	110	1	1	10115	1	42728	0	929	929	929	1	1	1	1	1	1	1	1	1	0	1	1	1	1	1	1	1	1	1	1	1	1	1	1	1	1	1	1	1	1	1	1	1	1	1	1
group_2514	0	hypothetical protein	110	110	1	1	52126	5	25	0	128	134	130	1	1	1	1	1	1	1	1	1	0	1	1	1	1	1	1	1	1	1	1	1	1	1	1	1	1	1	1	1	1	1	1	1	1	1	1
cysL_2	0	HTH-type transcriptional regulator CysL	110	110	1	1	3782	10	105	0	497	905	889	0	1	1	1	1	1	1	1	1	0	1	1	1	1	1	1	1	1	1	1	1	1	1	1	1	1	1	1	1	1	1	1	1	1	1	1
entS_1	0	Enterobactin exporter EntS	110	110	1	1	55178	18	20	0	1079	1238	1230	1	1	1	1	1	1	1	1	1	0	1	1	1	1	1	1	1	1	1	1	1	1	1	1	1	1	1	1	1	1	1	1	1	1	1	1
ydfK	0	putative membrane protein YdfK	110	110	1	1	44772	1	32533	0	716	719	716	1	1	1	1	1	1	1	1	1	0	1	1	1	1	1	1	1	1	1	1	1	1	1	1	1	1	1	1	1	1	1	1	1	1	1	1
alsT_3	0	Amino-acid carrier protein AlsT	110	110	1	1	34975	1	21090	0	758	1514	1480	1	1	1	1	1	1	1	1	1	0	1	1	1	1	1	1	1	1	1	1	1	1	1	1	1	1	1	1	1	1	1	1	1	1	1	1
group_2705	0	hypothetical protein	110	110	1	1	55297	1	14121	0	668	668	668	1	1	1	1	1	1	1	1	1	0	1	1	1	1	1	1	1	1	1	1	1	1	1	1	1	1	1	1	1	1	1	1	1	1	1	1
alsD	0	Alpha-acetolactate decarboxylase	110	110	1	1	47962	1	8912	0	683	758	756	1	1	1	1	1	1	1	1	1	0	1	1	1	1	1	1	1	1	1	1	1	1	1	1	1	1	1	1	1	1	1	1	1	1	1	1
rbn	0	Ribonuclease BN	110	110	1	1	42062	1	35908	0	734	734	734	1	1	1	1	1	1	1	1	1	0	1	1	1	1	1	1	1	1	1	1	1	1	1	1	1	1	1	1	1	1	1	1	1	1	1	1
cysC	0	putative adenylyl-sulfate kinase	110	110	1	1	43270	1	51704	0	593	611	596	1	1	1	1	1	1	1	1	1	0	1	1	1	1	1	1	1	1	1	1	1	1	1	1	1	1	1	1	1	1	1	1	1	1	1	1
phnV	0	Putative 2-aminoethylphosphonate transport system permease protein PhnV	110	110	1	1	44094	1	15441	0	1634	2930	1659	1	1	1	1	1	1	1	1	1	0	1	1	1	1	1	1	1	1	1	1	1	1	1	1	1	1	1	1	1	1	1	1	1	1	1	1
group_2768	0	hypothetical protein	110	110	1	1	44599	1	1303	0	263	263	263	1	1	1	1	1	1	1	1	1	0	1	1	1	1	1	1	1	1	1	1	1	1	1	1	1	1	1	1	1	1	1	1	1	1	1	1
pdaC_1	0	Peptidoglycan-N-acetylmuramic acid deacetylase PdaC	110	110	1	1	12554	1	16753	0	641	761	694	1	1	1	1	1	1	1	1	1	0	1	1	1	1	1	1	1	1	1	1	1	1	1	1	1	1	1	1	1	1	1	1	1	1	1	1
mhqO	0	Putative ring-cleaving dioxygenase MhqO	110	110	1	1	12665	1	16881	0	938	1061	943	1	1	1	1	1	1	1	1	1	0	1	1	1	1	1	1	1	1	1	1	1	1	1	1	1	1	1	1	1	1	1	1	1	1	1	1
group_2902	0	2-oxoglutaramate amidase	110	110	1	1	51974	1	12441	0	779	887	827	1	1	1	1	1	1	1	1	1	0	1	1	1	1	1	1	1	1	1	1	1	1	1	1	1	1	1	1	1	1	1	1	1	1	1	1
group_2906	0	hypothetical protein	110	110	1	1	53039	30	7	0	494	656	646	1	1	1	1	1	1	1	1	1	0	1	1	1	1	1	1	1	1	1	1	1	1	1	1	1	1	1	1	1	1	1	1	1	1	1	1
group_2908	0	hypothetical protein	110	110	1	1	53370	75	3	0	443	464	446	1	1	1	1	1	1	1	1	1	0	1	1	1	1	1	1	1	1	1	1	1	1	1	1	1	1	1	1	1	1	1	1	1	1	1	1
group_2911	0	hypothetical protein	110	110	1	1	54080	1	48315	0	428	455	431	1	1	1	1	1	1	1	1	1	0	1	1	1	1	1	1	1	1	1	1	1	1	1	1	1	1	1	1	1	1	1	1	1	1	1	1
group_2921	0	hypothetical protein	110	110	1	1	3772	10	94	0	197	254	197	1	1	1	1	1	1	1	1	1	0	1	1	1	1	1	1	1	1	1	1	1	1	1	1	1	1	1	1	1	1	1	1	1	1	1	1
yhaU_2	0	K( )/H( ) antiporter YhaU	110	110	1	1	34356	1	6711	0	1199	1205	1199	1	1	1	1	1	1	1	1	1	0	1	1	1	1	1	1	1	1	1	1	1	1	1	1	1	1	1	1	1	1	1	1	1	1	1	1
rfbB	0	dTDP-glucose 4,6-dehydratase	110	110	1	1	55002	28	35	0	965	965	965	1	1	1	1	1	1	1	1	1	0	1	1	1	1	1	1	1	1	1	1	1	1	1	1	1	1	1	1	1	1	1	1	1	1	1	1
rbsK	0	Ribokinase	110	110	1	1	54381	1	38502	0	728	896	894	1	1	1	1	1	1	1	1	1	0	1	1	1	1	1	1	1	1	1	1	1	1	1	1	1	1	1	1	1	1	1	1	1	1	1	1
yndE_1	0	Spore germination protein YndE	110	110	1	1	48565	1	16285	0	1124	1124	1124	1	1	1	1	1	1	1	1	1	0	1	1	1	1	1	1	1	1	1	1	1	1	1	1	1	1	1	1	1	1	1	1	1	1	1	1
thiO	0	Glycine oxidase	110	110	1	1	48395	1	33047	0	1067	1109	1108	1	1	1	1	1	1	1	1	1	0	1	1	1	1	1	1	1	1	1	1	1	1	1	1	1	1	1	1	1	1	1	1	1	1	1	1
lctP	0	L-lactate permease	110	110	1	1	42614	1	49158	0	1499	1499	1499	1	1	1	1	1	1	1	1	1	0	1	1	1	1	1	1	1	1	1	1	1	1	1	1	1	1	1	1	1	1	1	1	1	1	1	1
group_3259	0	hypothetical protein	110	110	1	1	43548	59	26	0	494	683	678	1	1	1	1	1	1	1	1	1	0	1	1	0	1	1	1	1	1	1	1	1	1	1	1	1	1	1	1	1	1	1	1	1	1	1	1
sigW_2	0	ECF RNA polymerase sigma factor SigW	110	110	1	1	44244	1	15261	0	338	482	442	1	1	1	1	1	1	1	1	1	0	1	1	1	1	1	1	1	1	1	1	1	1	1	1	1	1	1	1	1	1	1	1	1	1	1	1
gltC_1	0	HTH-type transcriptional activator CmpR	110	110	1	1	45043	1	41114	0	869	869	869	1	1	1	1	1	1	1	1	1	0	1	1	1	1	1	1	1	1	1	1	1	1	1	1	1	1	1	1	1	1	1	1	1	1	1	1
ileS_1	0	Isoleucine--tRNA ligase	110	110	1	1	30607	1	39920	0	3101	3101	3101	1	1	1	1	1	1	1	1	1	0	1	1	1	1	1	1	1	1	1	1	1	1	1	1	1	1	1	1	1	1	1	1	1	1	1	1
wecD_2	0	dTDP-fucosamine acetyltransferase	110	110	1	1	31137	1	40313	Hypothetical protein with no hits to refseq/uniprot/clusters/cdd/tigrfams/pfam overlapping another protein with hits	341	488	483	1	1	1	1	1	1	1	1	1	0	1	1	1	1	1	1	1	1	1	1	1	1	1	1	1	1	1	1	1	1	1	1	1	1	1	1
opuCB	0	Glycine betaine/carnitine/choline transport system permease protein OpuCB	110	110	1	1	31271	1	14214	0	1430	1511	1510	1	1	1	1	1	1	1	1	1	0	1	1	1	1	1	1	1	1	1	1	1	1	1	1	1	1	1	1	1	1	1	1	1	1	1	1
opuAC	0	Glycine betaine-binding protein OpuAC	110	110	1	1	35666	1	2975	0	494	857	851	1	1	1	1	1	1	1	1	1	0	1	1	1	1	1	1	1	1	1	1	1	1	1	1	1	1	1	1	1	1	1	1	1	1	1	1
proB	0	Glutamate 5-kinase 1	110	110	1	1	10924	1	18744	0	941	1244	1172	1	1	1	1	1	1	1	1	1	0	1	1	1	1	1	1	1	1	1	1	1	1	1	1	1	1	1	1	1	1	1	1	1	1	1	1
rsmH_2	0	Ribosomal RNA small subunit methyltransferase H	110	110	1	1	48905	1	25027	0	572	572	572	1	1	1	1	1	1	1	1	1	0	1	1	1	1	1	1	1	1	1	1	1	1	1	1	1	1	1	1	1	1	1	1	1	1	1	1
ghrB	0	Glyoxylate/hydroxypyruvate reductase B	110	110	1	1	33815	17	18	0	554	992	986	1	1	1	1	1	1	1	1	1	0	1	1	1	1	1	1	1	1	1	1	1	1	1	1	1	1	1	1	1	1	1	1	1	1	1	1
kapB	0	Kinase-associated lipoprotein B	110	110	1	1	33826	17	10	0	383	443	386	1	1	1	1	1	1	1	1	1	0	1	1	1	1	1	1	1	1	1	1	1	1	1	1	1	1	1	1	1	1	1	1	1	1	1	1
bioY_2	0	Biotin transporter BioY	110	110	1	1	33840	1	13966	0	473	593	591	1	1	1	1	1	1	1	1	1	0	1	1	1	1	1	1	1	1	1	1	1	1	1	1	1	1	1	1	1	1	1	1	1	1	1	1
group_3471	0	hypothetical protein	110	110	1	1	34529	1	43954	0	1058	1058	1058	1	1	1	1	1	1	1	1	1	0	1	1	1	1	1	1	1	1	1	1	1	1	1	1	1	1	1	1	1	1	1	1	1	1	1	1
secA_2	0	Protein translocase subunit SecA	110	110	1	1	3803	1	5602	0	464	2507	2466	1	1	1	1	1	1	1	1	1	0	1	1	1	1	1	1	1	1	1	1	1	1	1	1	1	1	1	1	1	1	1	1	1	1	1	1
group_3477	0	Fluoroquinolones export ATP-binding protein	110	110	1	1	58083	56	29	0	842	929	844	1	1	1	1	1	1	1	1	1	0	1	1	1	1	1	1	1	1	1	1	1	1	1	1	1	1	1	1	1	1	1	1	1	1	1	1
puuR	0	HTH-type transcriptional regulator PuuR	110	110	1	1	44235	1	15303	0	545	578	545	1	1	1	1	1	1	1	1	1	0	1	1	1	1	1	1	1	1	1	1	1	1	1	1	1	1	1	1	1	1	1	1	1	1	1	1
nrdD	0	Anaerobic ribonucleoside-triphosphate reductase	110	110	1	1	12501	39	12	0	1010	1859	1847	1	1	1	1	1	1	1	1	1	0	1	1	1	1	1	1	1	1	1	1	1	1	1	1	1	1	1	1	1	1	1	1	1	1	1	1
pabA_1	0	Aminodeoxychorismate/anthranilate synthase component 2	110	110	1	1	58856	53	12	0	587	587	587	1	1	1	1	1	1	1	1	1	0	1	1	1	1	1	1	1	1	1	1	1	1	1	1	1	1	1	1	1	1	1	1	1	1	1	1
group_3757	0	hypothetical protein	110	110	1	1	54214	1	16021	0	218	227	218	1	1	1	1	1	1	1	1	1	0	1	1	1	1	1	1	1	1	1	1	1	1	1	1	1	1	1	1	1	1	1	1	1	1	1	1
tauB	0	Taurine import ATP-binding protein TauB	110	110	1	1	48400	1	33041	0	749	767	749	1	1	1	1	1	1	1	1	1	0	1	1	1	1	1	1	1	1	1	1	1	1	1	1	1	1	1	1	1	1	1	1	1	1	1	1
yknX_1	0	Putative efflux system component YknX	110	110	1	1	48185	1	32806	0	1103	1106	1104	1	1	1	1	1	1	1	1	1	0	1	1	1	1	1	1	1	1	1	1	1	1	1	1	1	1	1	1	1	1	1	1	1	1	1	1
rsbP	0	Phosphoserine phosphatase RsbP	110	110	1	1	2426	1	7504	0	1076	1142	1141	1	1	1	1	1	1	1	1	1	0	1	1	1	1	1	1	1	1	1	1	1	1	1	1	1	1	1	1	1	1	1	1	1	1	1	1
group_3797	0	hypothetical protein	110	110	1	1	43175	1	42024	0	773	773	773	1	1	1	1	1	1	1	1	1	0	1	1	1	1	1	1	1	1	1	1	1	1	1	1	1	1	1	1	1	1	1	1	1	1	1	1
group_3798	0	hypothetical protein	110	110	1	1	43267	1	51708	0	143	170	143	1	1	1	1	1	1	1	1	1	0	1	1	1	1	1	1	1	1	1	1	1	1	1	1	1	1	1	1	1	1	1	1	1	1	1	1
pbpF_2	0	Penicillin-binding protein 1F	110	110	1	1	43341	50	22	0	1196	2063	2024	1	1	1	1	1	1	1	1	1	0	1	1	1	1	1	1	1	1	1	1	1	1	1	1	1	1	1	1	1	1	1	1	1	1	1	1
ccsB	0	Cytochrome c biogenesis protein CcsB	110	110	1	1	43395	7	15	0	974	1625	1618	1	1	1	1	1	1	1	1	1	0	1	1	1	1	1	1	1	1	1	1	1	1	1	1	1	1	1	1	1	1	1	1	1	1	1	1
group_3811	0	hypothetical protein	110	110	1	1	44044	1	15472	0	836	854	836	1	1	1	1	1	1	1	1	1	0	1	1	1	1	1	1	1	1	1	1	1	1	1	1	1	1	1	1	1	1	1	1	1	1	1	1
hisS_1	0	Histidine--tRNA ligase	110	110	1	1	27819	1	47574	0	1277	1313	1281	1	1	1	1	1	1	1	1	1	0	1	1	1	1	1	1	1	1	1	1	1	1	1	1	1	1	1	1	1	1	1	1	1	1	1	1
group_3824	0	hypothetical protein	110	110	1	1	38404	1	5125	0	965	965	965	1	1	1	1	1	1	1	1	1	0	1	1	1	1	1	1	1	1	1	1	1	1	1	1	1	1	1	1	1	1	1	1	1	1	1	1
tatC1	0	Sec-independent protein translocase protein TatCd	110	110	1	1	31200	1	51797	0	725	755	741	1	1	1	1	1	1	1	1	1	0	1	1	1	1	1	1	1	1	1	1	1	1	1	1	1	1	1	1	1	1	1	1	1	1	1	1
group_3903	0	Fatty acid-binding protein	110	110	1	1	10461	1	8012	0	860	860	860	1	1	1	1	1	1	1	1	1	0	1	1	1	1	1	1	1	1	1	1	1	1	1	1	1	1	1	1	1	1	1	1	1	1	1	1
group_3916	0	hypothetical protein	110	110	1	1	5118	1	43083	0	1328	1406	1329	1	1	1	1	1	1	1	1	1	0	1	1	1	1	1	1	1	1	1	1	1	1	1	1	1	1	1	1	1	1	1	1	1	1	1	1
ybhF_2	0	putative ABC transporter ATP-binding protein YbhF	110	110	1	1	12480	1	34915	0	893	893	893	1	1	1	1	1	1	1	1	1	0	1	1	1	1	1	1	1	1	1	1	1	1	1	1	1	1	1	1	1	1	1	1	1	1	1	1
phnE_1	0	Phosphate-import permease protein PhnE	110	110	1	1	12810	1	16495	0	782	803	802	1	1	1	1	1	1	1	1	1	0	1	1	1	1	1	1	1	1	1	1	1	1	1	1	1	1	1	1	1	1	1	1	1	1	1	1
mtnK_2	0	Methylthioribose kinase	110	110	1	1	51973	1	12573	0	1178	1181	1180	1	1	1	1	1	1	1	1	1	0	1	1	1	1	1	1	1	1	1	1	1	1	1	1	1	1	1	1	1	1	1	1	1	1	1	1
group_3976	0	hypothetical protein	110	110	1	1	51996	1	12420	0	218	218	218	1	1	1	1	1	1	1	1	1	0	1	1	1	1	1	1	1	1	1	1	1	1	1	1	1	1	1	1	1	1	1	1	1	1	1	1
ytrA_4	0	HTH-type transcriptional repressor YtrA	110	110	1	1	52097	26	45	0	263	419	417	1	1	1	1	1	1	1	1	1	0	1	1	1	1	1	1	1	1	1	1	1	1	1	1	1	1	1	1	1	1	1	1	1	1	1	1
group_3979	0	hypothetical protein	110	110	1	1	52184	1	4761	0	449	614	525	1	1	1	1	1	1	1	1	1	0	1	1	1	1	1	1	1	1	1	1	1	1	1	1	1	1	1	1	1	1	1	1	1	1	1	1
argH_2	0	Argininosuccinate lyase	110	110	1	1	53746	1	11997	0	1388	1391	1388	1	1	1	1	1	1	1	1	1	0	1	1	1	1	1	1	1	1	1	1	1	1	1	1	1	1	1	1	1	1	1	1	1	1	1	1
ldh1_3	0	L-lactate dehydrogenase 1	110	110	1	1	34189	1	6921	0	743	1196	965	1	1	1	1	1	1	1	1	1	0	1	1	1	1	1	1	1	1	1	1	1	1	1	1	1	1	1	1	1	1	1	1	1	1	1	1
yvdD	0	LOG family protein YvdD	110	110	1	1	34373	1	6697	0	563	578	563	1	1	1	1	1	1	1	1	1	0	1	1	1	1	1	1	1	1	1	1	1	1	1	1	1	1	1	1	1	1	1	1	1	1	1	1
group_4010	0	hypothetical protein	110	110	1	1	3684	84	5	0	737	869	867	1	1	1	1	1	1	1	1	1	0	1	1	1	1	1	1	1	1	1	1	1	1	1	1	1	1	1	1	1	1	1	1	1	1	1	1
rpoE	0	DNA-directed RNA polymerase subunit delta	110	110	1	1	58198	223	1	0	527	539	529	1	1	1	1	1	1	1	1	1	0	1	1	1	1	1	1	1	1	1	1	1	1	1	1	1	1	1	1	1	1	1	1	1	1	1	1
group_4091	0	hypothetical protein	110	110	1	1	5421	1	42960	0	902	1019	939	1	1	1	1	1	1	1	1	1	0	1	1	1	1	1	1	1	1	1	1	1	1	1	1	1	1	1	1	1	1	1	1	1	1	1	1
divIB	0	Cell division protein DivIB	110	110	1	1	14547	97	6	0	575	797	773	1	1	1	1	1	1	1	1	1	0	1	1	1	1	1	1	1	1	1	1	1	1	1	1	1	1	1	1	1	1	1	1	1	1	1	1
group_4142	0	hypothetical protein	110	110	1	1	3607	1	36173	0	245	248	245	1	1	1	1	1	1	1	1	1	0	1	1	1	1	1	1	1	1	1	1	1	1	1	1	1	1	1	1	1	1	1	1	1	1	1	1
ybiT_1	0	putative ABC transporter ATP-binding protein YbiT	110	110	1	1	55731	226	1	0	1922	1988	1974	1	1	1	1	1	1	1	1	1	0	1	1	1	1	1	1	1	1	1	1	1	1	1	1	1	1	1	1	1	1	1	1	1	1	1	1
yfhA_1	0	putative siderophore transport system permease protein YfhA	110	110	1	1	55309	1	14100	0	1004	1007	1006	1	1	1	1	1	1	1	1	1	0	1	1	1	1	1	1	1	1	1	1	1	1	1	1	1	1	1	1	1	1	1	1	1	1	1	1
topB_1	0	DNA topoisomerase 3	110	110	1	1	55257	1	22863	0	2177	2189	2188	1	1	1	1	1	1	1	1	1	0	1	1	1	1	1	1	1	1	1	1	1	1	1	1	1	1	1	1	1	1	1	1	1	1	1	1
alx	0	Inner membrane protein alx	110	110	1	1	55107	121	3	0	785	791	790	1	1	1	1	1	1	1	1	1	0	1	1	1	1	1	1	1	1	1	1	1	1	1	1	1	1	1	1	1	1	1	1	1	1	1	1
treR	0	Trehalose operon transcriptional repressor	110	110	1	1	54501	1	14727	0	569	710	708	1	1	1	1	1	1	1	1	1	0	1	1	1	1	1	1	1	1	1	1	1	1	1	1	1	1	1	1	1	1	1	1	1	1	1	1
kdpA	0	Potassium-transporting ATPase potassium-binding subunit	110	110	1	1	48387	1	33065	0	854	1667	1659	1	1	1	1	1	1	1	1	1	0	1	1	1	1	1	1	1	1	1	1	1	1	1	1	1	1	1	1	1	1	1	1	1	1	1	1
group_4364	0	hypothetical protein	110	110	1	1	42460	1	35763	0	461	734	730	1	1	1	1	1	1	1	1	1	0	1	1	1	1	1	1	1	1	1	1	1	1	1	1	1	1	1	1	1	1	1	1	1	1	1	1
group_4371	0	hypothetical protein	110	110	1	1	42659	1	49096	0	194	242	204	1	1	1	1	1	1	1	1	1	0	1	1	1	1	1	1	1	1	1	1	1	1	1	1	1	1	1	1	1	1	1	1	1	1	1	1
lutA_1	0	Lactate utilization protein A	110	110	1	1	42870	9	29	0	1328	1328	1328	1	1	1	1	1	1	1	1	1	0	1	1	1	1	1	1	1	1	1	1	1	1	1	1	1	1	1	1	1	1	1	1	1	1	1	1
nirC	0	Nitrite transporter NirC	110	110	1	1	42921	47	23	0	851	851	851	1	1	1	1	1	1	1	1	1	0	1	1	1	1	1	1	1	1	1	1	1	1	1	1	1	1	1	1	1	1	1	1	1	1	1	1
fni	0	Isopentenyl-diphosphate delta-isomerase	110	110	1	1	43446	14	34	0	1049	1049	1049	1	1	1	1	1	1	1	1	1	0	1	1	1	1	1	1	1	1	1	1	1	1	1	1	1	1	1	1	1	1	1	1	1	1	1	1
group_4395	0	hypothetical protein	110	110	1	1	43772	1	8284	0	905	920	905	1	1	1	1	1	1	1	1	1	0	1	1	1	1	1	1	1	1	1	1	1	1	1	1	1	1	1	1	1	1	1	1	1	1	1	1
group_4396	0	hypothetical protein	110	110	1	1	43789	1	15826	0	161	341	339	1	1	1	1	1	1	1	1	1	0	1	1	1	1	1	1	1	1	1	1	1	1	1	1	1	1	1	1	1	1	1	1	1	1	1	1
group_4410	0	hypothetical protein	110	110	1	1	44889	1	32650	0	305	1166	1150	1	1	1	1	1	1	1	1	1	0	1	1	1	1	1	1	1	1	1	1	1	1	1	1	1	1	1	1	1	1	1	1	1	1	1	1
eamA_1	0	putative amino-acid metabolite efflux pump	110	110	1	1	45042	1	41120	0	905	905	905	1	1	1	1	1	1	1	1	1	0	1	1	1	1	1	1	1	1	1	1	1	1	1	1	1	1	1	1	1	1	1	1	1	1	1	1
mcpA_3	0	Methyl-accepting chemotaxis protein McpA	110	110	1	1	38311	1	5203	0	1232	1982	1971	1	1	1	1	1	1	1	1	1	0	1	1	1	1	1	1	1	1	1	1	1	1	1	1	1	1	1	1	1	1	1	1	1	1	1	1
ydhF	0	Oxidoreductase YdhF	110	110	1	1	38245	1	12860	0	902	902	902	1	1	1	1	1	1	1	1	1	0	1	1	1	1	1	1	1	1	1	1	1	1	1	1	1	1	1	1	1	1	1	1	1	1	1	1
eamA_2	0	putative amino-acid metabolite efflux pump	110	110	1	1	5370	1	42932	0	911	911	911	1	1	1	1	1	1	1	1	1	0	1	1	1	1	1	1	1	1	1	1	1	1	1	1	1	1	1	1	1	1	1	1	1	1	1	1
group_4536	0	putative transporter	110	110	1	1	12015	1	19467	0	1220	1325	1324	1	1	1	1	1	1	1	1	1	0	1	1	1	1	1	1	1	1	1	1	1	1	1	1	1	1	1	1	1	1	1	1	1	1	1	1
mutS2_1	0	Endonuclease MutS2	110	110	1	1	12071	1	19526	0	1718	1901	1899	1	1	1	1	1	1	1	1	1	0	1	1	1	1	1	1	1	1	1	1	1	1	1	1	1	1	1	1	1	1	1	1	1	1	1	1
bdhA	0	D-beta-hydroxybutyrate dehydrogenase	110	110	1	1	51968	1	12676	0	719	779	775	1	1	1	1	1	1	1	1	1	0	1	1	1	1	1	1	1	1	1	1	1	1	1	1	1	1	1	1	1	1	1	1	1	1	1	1
lip3	0	Lipase 3	110	110	1	1	52859	1	23452	0	863	884	883	1	1	1	1	1	1	1	1	1	0	1	1	1	1	1	1	1	1	1	1	1	1	1	1	1	1	1	1	1	1	1	1	1	1	1	1
group_4586	0	hypothetical protein	110	110	1	1	52976	111	4	0	779	1121	1064	1	1	1	1	1	1	1	1	1	0	1	1	1	1	1	1	1	1	1	1	1	1	1	1	1	1	1	1	1	1	1	1	1	1	1	1
fabG_11	0	3-oxoacyl-[acyl-carrier-protein] reductase FabG	110	110	1	1	53692	4	47	0	758	800	788	1	1	1	1	1	1	1	1	1	0	1	1	1	1	1	1	1	1	1	1	1	1	1	1	1	1	1	1	1	1	1	1	1	1	1	1
xerD_3	0	Tyrosine recombinase XerD	110	110	1	1	54161	1	16106	0	566	566	566	1	1	1	1	1	1	1	1	1	0	1	1	1	1	1	1	1	1	1	1	1	1	1	1	1	1	1	1	1	1	1	1	1	1	1	1
ytpA	0	Phospholipase YtpA	110	110	1	1	48880	1	24983	0	164	803	797	1	1	1	1	1	1	1	1	1	0	1	1	1	1	1	1	1	1	1	1	1	1	1	1	1	1	1	1	1	1	1	1	1	1	1	1
group_4613	0	hypothetical protein	110	110	1	1	48833	1	24881	0	977	1007	996	1	1	1	1	1	1	1	1	1	0	1	1	1	1	1	1	1	1	1	1	1	1	1	1	1	1	1	1	1	1	1	1	1	1	1	1
group_4619	0	hypothetical protein	110	110	1	1	33772	1	31599	0	512	722	719	1	1	1	1	1	1	1	1	1	0	1	1	1	1	1	1	1	1	1	1	1	1	1	1	1	1	1	1	1	1	1	1	1	1	1	1
group_4623	0	hypothetical protein	110	110	1	1	34088	1	21437	0	575	665	577	1	1	1	1	1	1	1	1	1	0	1	1	1	1	1	1	1	1	1	1	1	1	1	1	1	1	1	1	1	1	1	1	1	1	1	1
group_4624	0	hypothetical protein	110	110	1	1	34184	1	6909	0	647	647	647	1	1	1	1	1	1	1	1	1	0	1	1	1	1	1	1	1	1	1	1	1	1	1	1	1	1	1	1	1	1	1	1	1	1	1	1
pbuE	0	Purine efflux pump PbuE	110	110	1	1	34270	1	48653	0	1160	1295	1181	1	1	1	1	1	1	1	1	1	0	1	1	1	1	1	1	1	1	1	1	1	1	1	1	1	1	1	1	1	1	1	1	1	1	1	1
group_4626	0	hypothetical protein	110	110	1	1	34309	1	11773	0	209	227	220	1	1	1	1	1	1	1	1	1	0	1	1	1	1	1	1	1	1	1	1	1	1	1	1	1	1	1	1	1	1	1	1	1	1	1	1
dapH_2	0	2,3,4,5-tetrahydropyridine-2,6-dicarboxylate N-acetyltransferase	110	110	1	1	3715	1	2213	0	503	512	511	1	1	1	1	1	1	1	1	1	0	1	1	1	1	1	1	1	1	1	1	1	1	1	1	1	1	1	1	1	1	1	1	1	1	1	1
yxlF_7	0	putative ABC transporter ATP-binding protein YxlF	110	110	1	1	58331	31	12	0	917	917	917	1	1	1	1	1	1	1	1	1	0	1	1	1	1	1	1	1	1	1	1	1	1	1	1	1	1	1	1	1	1	1	1	1	1	1	1
group_4647	0	hypothetical protein	110	110	1	1	58335	31	17	0	458	626	624	1	1	1	1	1	1	1	1	1	0	1	1	1	1	1	1	1	1	1	1	1	1	1	1	1	1	1	1	1	1	1	1	1	1	1	1
group_4740	0	hypothetical protein	110	110	1	1	12652	1	16868	0	248	251	250	1	1	1	1	1	1	1	1	1	0	1	1	1	1	1	1	1	1	1	1	1	1	1	1	1	1	1	1	1	1	1	1	1	1	1	1
folP	0	Dihydropteroate synthase	110	110	1	1	58861	53	10	0	833	860	859	1	1	1	1	1	1	1	1	1	0	1	1	1	1	1	1	1	1	1	1	1	1	1	1	1	1	1	1	1	1	1	1	1	1	1	1
truA_1	0	tRNA pseudouridine synthase A	110	110	1	1	56788	76	2	0	743	773	743	1	1	1	1	1	1	1	1	1	0	1	1	1	1	1	1	1	1	1	1	1	1	1	1	1	1	1	1	1	1	1	1	1	1	1	1
modB	0	Molybdenum transport system permease protein ModB	110	110	1	1	56330	1	13741	0	671	689	678	1	1	1	1	1	1	1	1	1	0	1	1	1	1	1	1	1	1	1	1	1	1	1	1	1	1	1	1	1	1	1	1	1	1	1	1
ddl_2	0	D-alanine--D-alanine ligase	110	110	1	1	56243	85	7	0	275	1133	791	1	1	1	1	1	1	1	1	1	0	1	1	1	1	1	1	1	1	1	1	1	1	1	1	1	1	1	1	1	1	1	1	1	1	1	1
group_5014	0	Ferredoxin--NADP reductase	110	110	1	1	55306	1	14104	0	1049	1049	1049	1	1	1	1	1	1	1	1	1	0	1	1	1	1	1	1	1	1	1	1	1	1	1	1	1	1	1	1	1	1	1	1	1	1	1	1
fliY	0	L-cystine-binding protein FliY	110	110	1	1	55285	1	22832	0	794	794	794	1	1	1	1	1	1	1	1	1	0	1	1	1	1	1	1	1	1	1	1	1	1	1	1	1	1	1	1	1	1	1	1	1	1	1	1
ydjA	0	Putative NAD(P)H nitroreductase YdjA	110	110	1	1	48318	1	33144	0	455	560	559	1	1	1	1	1	1	1	1	1	0	1	1	1	1	1	1	1	1	1	1	1	1	1	1	1	1	1	1	1	1	1	1	1	1	1	1
murQ	0	N-acetylmuramic acid 6-phosphate etherase	110	110	1	1	48114	1	32738	0	884	884	884	1	1	1	1	1	1	1	1	1	0	1	1	1	1	1	1	1	1	1	1	1	1	1	1	1	1	1	1	1	1	1	1	1	1	1	1
cheR_1	0	Chemotaxis protein methyltransferase	110	110	1	1	2425	1	7503	0	857	857	857	1	1	1	1	1	1	1	1	1	0	1	1	1	1	1	1	1	1	1	1	1	1	1	1	1	1	1	1	1	1	1	1	1	1	1	1
group_5077	0	hypothetical protein	110	110	1	1	2369	1	7450	0	362	497	419	1	1	1	1	1	1	1	1	1	0	1	1	1	1	1	1	1	1	1	1	1	1	1	1	1	1	1	1	1	1	1	1	1	1	1	1
spsB_1	0	Signal peptidase IB	110	110	1	1	42292	1	36324	0	563	563	563	1	1	1	1	1	1	1	1	1	0	1	1	1	1	1	1	1	1	1	1	1	1	1	1	1	1	1	1	1	1	1	1	1	1	1	1
rmlA	0	Glucose-1-phosphate thymidylyltransferase	110	110	1	1	42554	2	133	0	737	737	737	1	1	1	1	1	1	1	1	1	0	1	1	1	1	1	1	1	1	1	1	1	1	1	1	1	1	1	1	1	1	1	1	1	1	1	1
group_5098	0	hypothetical protein	110	110	1	1	42586	2	90	0	851	911	910	1	1	1	1	1	1	1	1	1	0	1	1	1	1	1	1	1	1	1	1	1	1	1	1	1	1	1	1	1	1	1	1	1	1	1	1
ytfJ_1	0	putative spore protein YtfJ	110	110	1	1	43215	1	41973	0	359	467	464	1	1	1	1	1	1	1	1	1	0	1	1	1	1	1	1	1	1	1	1	1	1	1	1	1	1	1	1	1	1	1	1	1	1	1	1
group_5124	0	hypothetical protein	110	110	1	1	43619	16	17	0	554	554	554	1	1	1	1	1	1	1	1	1	0	1	1	1	1	1	1	1	1	1	1	1	1	1	1	1	1	1	1	1	1	1	1	1	1	1	1
group_5126	0	hypothetical protein	110	110	1	1	43704	1	8237	0	272	272	272	1	1	1	1	1	1	1	1	1	0	1	1	1	1	1	1	1	1	1	1	1	1	1	1	1	1	1	1	1	1	1	1	1	1	1	1
group_5127	0	hypothetical protein	110	110	1	1	43781	1	15805	0	248	248	248	1	1	1	1	1	1	1	1	1	0	1	1	1	1	1	1	1	1	1	1	1	1	1	1	1	1	1	1	1	1	1	1	1	1	1	1
group_5146	0	hypothetical protein	110	110	1	1	44238	1	15267	0	1247	1247	1247	1	1	1	1	1	1	1	1	1	0	1	1	1	1	1	1	1	1	1	1	1	1	1	1	1	1	1	1	1	1	1	1	1	1	1	1
ilvA	0	L-threonine dehydratase biosynthetic IlvA	110	110	1	1	44769	1	32519	0	1262	1262	1262	1	1	1	1	1	1	1	1	1	0	1	1	1	1	1	1	1	1	1	1	1	1	1	1	1	1	1	1	1	1	1	1	1	1	1	1
fosB_2	0	Metallothiol transferase FosB	110	110	1	1	45032	1	41135	0	419	419	419	1	1	1	1	1	1	1	1	1	0	1	1	1	1	1	1	1	1	1	1	1	1	1	1	1	1	1	1	1	1	1	1	1	1	1	1
ywnA_1	0	Putative HTH-type transcriptional regulator YwnA	110	110	1	1	45044	1	41113	0	431	494	432	1	1	1	1	1	1	1	1	1	0	1	1	1	1	1	1	1	1	1	1	1	1	1	1	1	1	1	1	1	1	1	1	1	1	1	1
livH	0	High-affinity branched-chain amino acid transport system permease protein LivH	110	110	1	1	45155	1	11941	0	533	860	855	1	1	1	1	1	1	1	1	1	0	1	1	1	1	1	1	1	1	1	1	1	1	1	1	1	1	1	1	1	1	1	1	1	1	1	1
group_5165	0	hypothetical protein	110	110	1	1	45160	1	11940	0	953	953	953	1	1	1	1	1	1	1	1	1	0	1	1	1	1	1	1	1	1	1	1	1	1	1	1	1	1	1	1	1	1	1	1	1	1	1	1
group_5175	0	hypothetical protein	110	110	1	1	38148	1	10129	0	482	482	482	1	1	1	1	1	1	1	1	1	0	1	1	1	1	1	1	1	1	1	1	1	1	1	1	1	1	1	1	1	1	1	1	1	1	1	1
fadE_1	0	putative acyl-CoA dehydrogenase	110	110	1	1	31500	93	4	0	1709	1847	1711	1	1	1	1	1	1	1	1	1	0	1	1	1	1	1	1	1	1	1	1	1	1	1	1	1	1	1	1	1	1	1	1	1	1	1	1
menA_1	0	1,4-dihydroxy-2-naphthoate octaprenyltransferase	110	110	1	1	8752	1	48341	0	911	911	911	1	1	1	1	1	1	1	1	1	0	1	1	1	1	1	1	1	1	1	1	1	1	1	1	1	1	1	1	1	1	1	1	1	1	1	1
hrtA	0	Putative hemin import ATP-binding protein HrtA	110	110	1	1	9501	1	49349	0	434	671	668	1	1	1	1	1	1	1	1	1	0	1	1	1	1	1	1	1	1	1	1	1	1	1	1	1	1	1	1	1	1	1	1	1	1	1	1
group_5380	0	hypothetical protein	110	110	1	1	14433	82	6	0	200	200	200	1	1	1	1	1	1	1	1	1	0	1	1	1	1	1	1	1	1	1	1	1	1	1	1	1	1	1	1	1	1	1	1	1	1	1	1
ykuL	0	CBS domain-containing protein YkuL	110	110	1	1	14361	64	7	0	323	443	441	1	1	1	1	1	1	1	1	1	0	1	1	1	1	1	1	1	1	1	1	1	1	1	1	1	1	1	1	1	1	1	1	1	1	1	1
group_5394	0	hypothetical protein	110	110	1	1	52113	188	1	0	725	866	743	1	1	1	1	1	1	1	1	1	0	1	1	1	1	1	1	1	1	1	1	1	1	1	1	1	1	1	1	1	1	1	1	1	1	1	1
ydaF_8	0	Putative ribosomal N-acetyltransferase YdaF	110	110	1	1	52270	11	5	0	542	545	542	1	1	1	1	1	1	1	1	1	0	1	1	1	1	1	1	1	1	1	1	1	1	1	1	1	1	1	1	1	1	1	1	1	1	1	1
group_5398	0	hypothetical protein	110	110	1	1	52395	225	1	0	926	950	926	1	1	1	1	1	1	1	1	1	0	1	1	1	1	1	1	1	1	1	1	1	1	1	1	1	1	1	1	1	1	1	1	1	1	1	1
metC	0	Cystathionine beta-lyase MetC	110	110	1	1	52640	1	6834	0	1163	1163	1163	1	1	1	1	1	1	1	1	1	0	1	1	1	1	1	1	1	1	1	1	1	1	1	1	1	1	1	1	1	1	1	1	1	1	1	1
cshB	0	DEAD-box ATP-dependent RNA helicase CshB	110	110	1	1	52707	43	10	0	1199	1391	1310	1	1	1	1	1	1	1	1	1	0	1	1	1	1	1	1	1	1	1	1	1	1	1	1	1	1	1	1	1	1	1	1	1	1	1	1
hmuU	0	Hemin transport system permease protein HmuU	110	110	1	1	52938	1	3457	0	989	1028	1026	1	1	1	1	1	1	1	1	1	0	1	1	1	1	1	1	1	1	1	1	1	1	1	1	1	1	1	1	1	1	1	1	1	1	1	1
drrA_3	0	Daunorubicin/doxorubicin resistance ATP-binding protein DrrA	110	110	1	1	53419	3	137	0	923	923	923	1	1	1	1	1	1	1	1	1	0	1	1	1	1	1	1	1	1	1	1	1	1	1	1	1	1	1	1	1	1	1	1	1	1	1	1
moaE_3	0	Molybdopterin synthase catalytic subunit	110	110	1	1	54095	1	48292	0	419	464	463	1	1	1	1	1	1	1	1	1	0	1	1	1	1	1	1	1	1	1	1	1	1	1	1	1	1	1	1	1	1	1	1	1	1	1	1
group_5445	0	hypothetical protein	110	110	1	1	54136	46	23	0	185	254	186	1	1	1	1	1	1	1	1	1	0	1	1	1	1	1	1	1	1	1	1	1	1	1	1	1	1	1	1	1	1	1	1	1	1	1	1
glgA	0	Glycogen synthase	110	110	1	1	33777	1	31605	0	1430	1496	1481	1	1	1	1	1	1	1	1	1	0	1	1	1	1	1	1	1	1	1	1	1	1	1	1	1	1	1	1	1	1	1	1	1	1	1	1
speG_3	0	Spermidine N(1)-acetyltransferase	110	110	1	1	34505	1	43965	0	515	521	515	1	1	1	1	1	1	1	1	1	0	1	1	1	1	1	1	1	1	1	1	1	1	1	1	1	1	1	1	1	1	1	1	1	1	1	1
yocH_6	0	Cell wall-binding protein YocH	110	110	1	1	4252	1	13437	0	863	884	874	1	1	1	1	1	1	1	1	1	0	1	1	1	1	1	1	1	1	1	1	1	1	1	1	1	1	1	1	1	1	1	1	1	1	1	1
group_5472	0	hypothetical protein	110	110	1	1	4238	1	13378	0	485	485	485	1	1	1	1	1	1	1	1	1	0	1	1	1	1	1	1	1	1	1	1	1	1	1	1	1	1	1	1	1	1	1	1	1	1	1	1
futA1_2	0	Iron uptake protein A1	110	110	1	1	57695	1	4428	0	413	1034	1028	1	1	1	1	1	1	1	1	1	0	1	1	1	1	1	1	1	1	1	1	1	1	1	1	1	1	1	1	1	1	1	1	1	1	1	1
lytB_2	0	Amidase enhancer	110	110	1	1	58088	56	26	0	1019	1019	1019	1	1	1	1	1	1	1	1	1	0	1	1	1	1	1	1	1	1	1	1	1	1	1	1	1	1	1	1	1	1	1	1	1	1	1	1
ywlC	0	Threonylcarbamoyl-AMP synthase	110	110	1	1	58174	1	1390	0	1040	1043	1040	1	1	1	1	1	1	1	1	1	0	1	1	1	1	1	1	1	1	1	1	1	1	1	1	1	1	1	1	1	1	1	1	1	1	1	1
tdk	0	Thymidine kinase	110	110	1	1	58183	167	1	0	344	587	583	1	1	1	1	1	1	1	1	1	0	1	1	1	1	1	1	1	1	1	1	1	1	1	1	1	1	1	1	1	1	1	1	1	1	1	1
desR	0	Transcriptional regulatory protein DesR	110	110	1	1	58229	13	55	0	185	602	589	1	1	1	1	1	1	1	1	1	0	1	1	1	1	1	1	1	1	1	1	1	1	1	1	1	1	1	1	1	1	1	1	1	1	1	1
pbpG	0	Penicillin-binding protein 2D	110	110	1	1	58281	79	1	0	1931	2120	2050	1	1	1	1	1	1	1	1	1	0	1	1	1	1	1	1	1	1	1	1	1	1	1	1	1	1	1	1	1	1	1	1	1	1	1	1
ywdJ_2	0	Putative purine permease YwdJ	110	110	1	1	58323	49	11	0	1091	1283	1281	1	1	1	1	1	1	1	1	1	0	1	1	1	1	1	1	1	1	1	1	1	1	1	1	1	1	1	1	1	1	1	1	1	1	1	1
hmoB	0	Heme-degrading monooxygenase HmoB	110	110	1	1	41969	1	1640	0	485	509	500	1	1	1	1	1	1	1	1	1	0	1	1	1	1	1	1	1	1	1	1	1	1	1	1	1	1	1	1	1	1	1	1	1	1	1	1
ykfC	0	Gamma-D-glutamyl-L-lysine endopeptidase	110	110	1	1	34914	1	8100	0	416	1007	995	1	1	1	1	1	1	1	1	1	0	1	1	1	1	1	1	1	1	1	1	1	1	1	1	1	1	1	1	1	1	1	1	1	1	1	1
ycaD	0	putative MFS-type transporter YcaD	110	110	1	1	9676	1	50001	0	785	1196	1191	1	1	1	1	1	1	1	1	1	0	1	1	1	1	1	1	1	1	1	1	1	1	1	1	1	1	1	1	1	1	1	1	1	1	1	1
folB	0	Dihydroneopterin aldolase	110	110	1	1	58862	53	8	0	362	362	362	1	1	1	1	1	1	1	1	1	0	1	1	1	1	1	1	1	1	1	1	1	1	1	1	1	1	1	1	1	1	1	1	1	1	1	1
yacL	0	putative PIN and TRAM-domain containing protein YacL	110	110	1	1	56880	113	6	0	506	1112	1098	1	1	1	1	1	1	1	1	1	1	1	1	1	1	1	1	1	1	1	1	1	1	1	1	1	1	1	1	1	1	1	1	1	1	1	1
pgdA_1	0	Peptidoglycan-N-acetylglucosamine deacetylase	110	110	1	1	56775	1	2371	Hypothetical protein with no hits to refseq/uniprot/clusters/cdd/tigrfams/pfam overlapping another protein with hits	302	764	759	1	1	1	1	1	1	1	1	1	0	1	1	1	1	1	1	1	1	1	1	1	1	1	1	1	1	1	1	1	1	1	1	1	1	1	1
yvgN	0	Glyoxal reductase	110	110	1	1	56341	1	7267	0	833	848	833	1	1	1	1	1	1	1	1	1	0	1	1	1	1	1	1	1	1	1	1	1	1	1	1	1	1	1	1	1	1	1	1	1	1	1	1
group_5935	0	hypothetical protein	110	110	1	1	56282	1	13908	0	197	197	197	1	1	1	1	1	1	1	1	1	0	1	1	1	1	1	1	1	1	1	1	1	1	1	1	1	1	1	1	1	1	1	1	1	1	1	1
davT	0	5-aminovalerate aminotransferase DavT	110	110	1	1	55423	1	48603	0	1364	1466	1371	1	1	1	1	1	1	1	1	1	0	1	1	1	1	1	1	1	1	1	1	1	1	1	1	1	1	1	1	1	1	1	1	1	1	1	1
proS_1	0	Proline--tRNA ligase	110	110	1	1	55157	1	2752	0	1376	1532	1466	1	1	1	1	1	1	1	1	1	0	1	1	1	1	1	1	1	1	1	1	1	1	1	1	1	1	1	1	1	1	1	1	1	1	1	1
truA_2	0	tRNA pseudouridine synthase A	110	110	1	1	55047	1	1465	0	737	737	737	1	1	1	1	1	1	1	1	1	0	1	1	1	1	1	1	1	1	1	1	1	1	1	1	1	1	1	1	1	1	1	1	1	1	1	1
group_5957	0	hypothetical protein	110	110	1	1	54722	1	49287	0	869	872	869	1	1	1	1	1	1	1	1	1	0	1	1	1	1	1	1	1	1	1	1	1	1	1	1	1	1	1	1	1	1	1	1	1	1	1	1
thiS	0	Sulfur carrier protein ThiS	110	110	1	1	48393	1	33048	0	197	203	199	1	1	1	1	1	1	1	1	1	0	1	1	1	1	1	1	1	1	1	1	1	1	1	1	1	1	1	1	1	1	1	1	1	1	1	1
lrp	0	Leucine-responsive regulatory protein	110	110	1	1	48090	1	13129	0	473	494	493	1	1	1	1	1	1	1	1	1	0	1	1	1	1	1	1	1	1	1	1	1	1	1	1	1	1	1	1	1	1	1	1	1	1	1	1
yheH_1	0	putative multidrug resistance ABC transporter ATP-binding/permease protein YheH	110	110	1	1	48050	1	13164	0	1250	2000	1712	1	1	1	1	1	1	1	1	1	0	1	1	1	1	1	1	1	1	1	1	1	1	1	1	1	1	1	1	1	1	1	1	1	1	1	1
group_59921	0	hypothetical protein	110	110	1	1	3682	84	3	0	350	350	350	1	1	1	1	1	1	1	1	1	0	1	1	1	1	1	1	1	1	1	1	1	1	1	1	1	1	1	1	1	1	1	1	1	1	1	1
crt_1	0	Short-chain-enoyl-CoA hydratase	110	110	1	1	47892	1	6036	0	788	917	807	1	1	1	1	1	1	1	1	1	0	1	1	1	1	1	1	1	1	1	1	1	1	1	1	1	1	1	1	1	1	1	1	1	1	1	1
group_59975	0	hypothetical protein	110	110	1	1	3660	1	36230	0	206	206	206	1	1	1	1	1	1	1	1	1	0	1	1	1	1	1	1	1	1	1	1	1	1	1	1	1	1	1	1	1	1	1	1	1	1	1	1
rsbW	0	Serine-protein kinase RsbW	110	110	1	1	2430	1	7508	0	482	482	482	1	1	1	1	1	1	1	1	1	0	1	1	1	1	1	1	1	1	1	1	1	1	1	1	1	1	1	1	1	1	1	1	1	1	1	1
sigB	0	RNA polymerase sigma-B factor	110	110	1	1	2428	1	7506	0	773	776	775	1	1	1	1	1	1	1	1	1	0	1	1	1	1	1	1	1	1	1	1	1	1	1	1	1	1	1	1	1	1	1	1	1	1	1	1
group_6012	0	hypothetical protein	110	110	1	1	2370	1	7449	0	185	185	185	1	1	1	1	1	1	1	1	1	0	1	1	1	1	1	1	1	1	1	1	1	1	1	1	1	1	1	1	1	1	1	1	1	1	1	1
group_6043	0	Putative 2-hydroxyacid dehydrogenase	110	110	1	1	43261	1	52189	0	971	971	971	1	1	1	1	1	1	1	1	1	0	1	1	1	1	1	1	1	1	1	1	1	1	1	1	1	1	1	1	1	1	1	1	1	1	1	1
group_6057	0	hypothetical protein	110	110	1	1	43403	7	24	0	425	686	683	1	1	1	1	1	1	1	1	1	0	1	1	1	1	1	1	1	1	1	1	1	1	1	1	1	1	1	1	1	1	1	1	1	1	1	1
ypcP	0	5'-3' exonuclease	110	110	1	1	43716	1	8251	0	398	866	861	1	1	1	1	1	1	1	1	1	0	1	1	1	1	1	1	1	1	1	1	1	1	1	1	1	1	1	1	1	1	1	1	1	1	1	1
actP	0	Cation/acetate symporter ActP	110	110	1	1	43790	1	15827	0	1067	1550	1542	1	1	1	1	1	1	1	1	1	0	1	1	1	1	0	1	1	1	1	1	1	1	1	1	1	1	1	1	0	1	1	1	1	1	1	1
group_6094	0	hypothetical protein	110	110	1	1	44617	1	1322	0	641	641	641	1	1	1	1	1	1	1	1	1	0	1	1	1	1	1	1	1	1	1	1	1	1	1	1	1	1	1	1	1	1	1	1	1	1	1	1
hom_1	0	Homoserine dehydrogenase	110	110	1	1	45364	1	14572	0	1295	1295	1295	1	1	1	1	1	1	1	1	1	0	1	1	1	1	1	1	1	1	1	1	1	1	1	1	1	1	1	1	1	1	1	1	1	1	1	1
group_6128	0	hypothetical protein	110	110	1	1	30556	1	39872	0	542	647	646	1	1	1	1	1	1	1	1	1	0	1	1	1	1	1	1	1	1	1	1	1	1	1	1	1	1	1	1	1	1	1	1	1	1	1	1
group_6139	0	hypothetical protein	110	110	1	1	31336	60	6	0	182	296	243	1	1	1	1	1	1	1	1	1	0	1	1	1	1	1	1	1	1	1	1	1	1	1	1	1	1	1	1	1	1	1	1	1	1	1	1
Hgd	0	2-(hydroxymethyl)glutarate dehydrogenase	110	110	1	1	31501	93	2	0	461	890	886	1	1	1	1	1	1	1	1	1	0	1	1	1	1	1	1	1	1	1	1	1	1	1	1	1	1	1	1	1	1	1	1	1	1	1	1
sigI	0	RNA polymerase sigma factor SigI	110	110	1	1	11848	1	10663	0	707	2606	748	1	1	1	1	1	1	1	1	1	0	1	1	1	1	1	1	1	1	1	1	1	1	1	1	1	1	1	1	1	1	1	1	1	1	1	1
group_6276	0	Flavodoxin	110	110	1	1	12285	105	6	0	443	443	443	1	1	1	1	1	1	1	1	1	0	1	1	1	1	1	1	1	1	1	1	1	1	1	1	1	1	1	1	1	1	1	1	1	1	1	1
yhdT	0	putative membrane protein YhdT	110	110	1	1	12337	1	35278	0	278	284	278	1	1	1	1	1	1	1	1	1	0	1	1	1	1	1	1	1	1	1	1	1	1	1	1	1	1	1	1	1	1	1	1	1	1	1	1
fabG_8	0	3-oxoacyl-[acyl-carrier-protein] reductase FabG	110	110	1	1	12346	1	35303	0	740	740	740	1	1	1	1	1	1	1	1	1	0	1	1	1	1	1	1	1	1	1	1	1	1	1	1	1	1	1	1	1	1	1	1	1	1	1	1
htrB_1	0	Serine protease Do-like HtrB	110	110	1	1	12496	131	2	0	1100	1367	1248	1	1	1	1	1	1	1	1	1	0	1	1	1	1	1	1	1	1	1	1	1	1	1	1	1	1	1	1	1	1	1	1	1	1	1	1
group_6285	0	hypothetical protein	110	110	1	1	12555	1	16754	0	263	266	263	1	1	1	1	1	1	1	1	1	0	1	1	1	1	1	1	1	1	1	1	1	1	1	1	1	1	1	1	1	1	1	1	1	1	1	1
glnQ_3	0	Glutamine transport ATP-binding protein GlnQ	110	110	1	1	12814	1	16491	0	773	773	773	1	1	1	1	1	1	1	1	1	0	1	1	1	1	1	1	1	1	1	1	1	1	1	1	1	1	1	1	1	1	1	1	1	1	1	1
fabD	0	Malonyl CoA-acyl carrier protein transacylase	110	110	1	1	14740	89	10	0	944	944	944	1	1	1	1	1	1	1	1	1	0	1	1	1	1	1	1	1	1	1	1	1	1	1	1	1	1	1	1	1	1	1	1	1	1	1	1
patA_2	0	Putative N-acetyl-LL-diaminopimelate aminotransferase	110	110	1	1	14279	1	12760	0	1157	1163	1162	1	1	1	1	1	1	1	1	1	0	1	1	1	1	1	1	1	1	1	1	1	1	1	1	1	1	1	1	1	1	1	1	1	1	1	1
ytbE_2	0	putative oxidoreductase YtbE	110	110	1	1	52129	5	33	0	827	827	827	1	1	1	1	1	1	1	1	1	0	1	1	1	1	1	1	1	1	1	1	1	1	1	1	1	1	1	1	1	1	1	1	1	1	1	1
ugpQ_1	0	Glycerophosphoryl diester phosphodiesterase	110	110	1	1	52308	1	16446	0	728	734	728	1	1	1	1	1	1	1	1	1	0	1	1	1	1	1	1	1	1	1	1	1	1	1	1	1	1	1	1	1	1	1	1	1	1	1	1
group_6336	0	putative metallo-hydrolase	110	110	1	1	52649	45	26	0	626	629	627	1	1	1	1	1	1	1	1	1	0	1	1	1	1	1	1	1	1	1	1	1	1	1	1	1	1	1	1	1	1	1	1	1	1	1	1
group_6345	0	hypothetical protein	110	110	1	1	52787	137	3	0	485	569	568	1	1	1	1	1	1	1	1	1	0	1	1	1	1	1	1	1	1	1	1	1	1	1	1	1	1	1	1	1	1	1	1	1	1	1	1
cobB	0	NAD-dependent protein deacetylase	110	110	1	1	5515	1	43018	0	725	728	727	1	1	1	1	1	1	1	1	1	0	1	1	1	1	1	1	1	1	1	1	1	1	1	1	1	1	1	1	1	1	1	1	1	1	1	1
iscS_1	0	Cysteine desulfurase IscS	110	110	1	1	52993	228	1	0	1061	1145	1144	1	1	1	1	1	1	1	1	1	0	1	1	1	1	1	1	1	1	1	1	1	1	1	1	1	1	1	1	1	1	1	1	1	1	1	1
hemC	0	Porphobilinogen deaminase	110	110	1	1	53196	36	10	0	929	929	929	1	1	1	1	1	1	1	1	1	0	1	1	1	1	1	1	1	1	1	1	1	1	1	1	1	1	1	1	1	1	1	1	1	1	1	1
rlmI	0	Ribosomal RNA large subunit methyltransferase I	110	110	1	1	53425	3	129	0	1199	1244	1199	1	1	1	1	1	1	1	1	1	0	1	1	1	1	1	1	1	1	1	1	1	1	1	1	1	1	1	1	1	1	1	1	1	1	1	1
gloB_4	0	Hydroxyacylglutathione hydrolase	110	110	1	1	53648	4	155	0	683	683	683	1	1	1	1	1	1	1	1	1	0	1	1	1	1	1	1	1	1	1	1	1	1	1	1	1	1	1	1	1	1	1	1	1	1	1	1
acsA_2	0	Acetyl-coenzyme A synthetase	110	110	1	1	53791	94	6	0	1103	1586	1577	1	1	1	1	1	1	1	1	1	0	1	1	1	1	1	1	1	1	1	1	1	1	1	1	1	1	1	1	1	1	1	1	1	1	1	1
yhaU_1	0	K( )/H( ) antiporter YhaU	110	110	1	1	54158	1	16104	0	842	1223	1203	1	1	1	1	1	1	1	1	1	0	1	1	1	1	1	1	1	1	1	1	1	1	1	1	1	1	1	1	1	1	1	1	1	1	1	1
lacA	0	Galactoside O-acetyltransferase	110	110	1	1	48879	1	24981	0	512	512	512	1	1	1	1	1	1	1	1	1	0	1	1	1	1	1	1	1	1	1	1	1	1	1	1	1	1	1	1	1	1	1	1	1	1	1	1
group_6404	0	hypothetical protein	110	110	1	1	33764	1	31596	0	407	782	778	1	1	1	1	1	1	1	1	1	0	0	1	1	1	1	1	1	1	1	1	1	1	1	1	1	1	1	1	1	1	1	1	1	1	1	1
yojM	0	Superoxide dismutase-like protein YojM	110	110	1	1	33824	17	13	0	539	539	539	1	1	1	1	1	1	1	1	1	0	1	1	1	1	1	1	1	1	1	1	1	1	1	1	1	1	1	1	1	1	1	1	1	1	1	1
group_6410	0	hypothetical protein	110	110	1	1	33825	17	11	0	176	176	176	1	1	1	1	1	1	1	1	1	0	1	1	1	1	1	1	1	1	1	1	1	1	1	1	1	1	1	1	1	1	1	1	1	1	1	1
trxA_3	0	Thioredoxin	110	110	1	1	34152	54	2	0	299	299	299	1	1	1	1	1	1	1	1	1	0	1	1	1	1	1	1	1	1	1	1	1	1	1	1	1	1	1	1	1	1	1	1	1	1	1	1
feuB_4	0	Iron-uptake system permease protein FeuB	110	110	1	1	3420	1	43988	0	1016	1016	1016	1	1	1	1	1	1	1	1	1	0	1	1	1	1	1	1	1	1	1	1	1	1	1	1	1	1	1	1	1	1	1	1	1	1	1	1
licA_3	0	Lichenan-specific phosphotransferase enzyme IIA component	110	110	1	1	3949	48	35	0	317	317	317	1	1	1	1	1	1	1	1	1	0	1	1	1	1	1	1	1	1	1	1	1	1	1	1	1	1	1	1	1	1	1	1	1	1	1	1
ygaZ	0	Inner membrane protein YgaZ	110	110	1	1	44045	1	15470	0	698	734	725	1	1	1	1	1	1	1	1	1	0	1	1	1	1	1	1	1	1	1	1	1	1	1	1	1	1	1	1	1	1	1	1	1	1	1	1
group_6798	0	hypothetical protein	110	110	1	1	53064	1	12642	0	641	647	643	1	1	1	1	1	1	1	1	1	0	1	1	1	1	1	1	1	1	1	1	1	1	1	1	1	1	1	1	1	1	1	1	1	1	1	1
dacF_2	0	D-alanyl-D-alanine carboxypeptidase DacF	110	110	1	1	34228	123	3	0	839	905	840	1	1	1	1	1	1	1	1	1	0	1	1	1	1	1	1	1	1	1	1	1	1	1	1	1	1	1	1	1	1	1	1	1	1	1	1
rsmI	0	Ribosomal RNA small subunit methyltransferase I	110	110	1	1	58793	101	4	0	875	875	875	1	1	1	1	1	1	1	1	1	0	1	1	1	1	1	1	1	1	1	1	1	1	1	1	1	1	1	1	1	1	1	1	1	1	1	1
ecfA2	0	Energy-coupling factor transporter ATP-binding protein EcfA2	110	110	1	1	56791	76	7	0	575	881	878	1	1	1	1	1	1	1	1	1	0	1	1	1	1	1	1	1	1	1	1	1	1	1	1	1	1	1	1	1	1	1	1	1	1	1	1
group_7012	0	hypothetical protein	110	110	1	1	56385	1	7219	0	1412	1721	1717	1	1	1	1	1	1	1	1	1	0	1	1	1	1	1	1	1	1	1	1	1	1	1	1	1	1	1	1	1	1	1	1	1	1	1	1
murF_1	0	UDP-N-acetylmuramoyl-tripeptide--D-alanyl-D-alanine ligase	110	110	1	1	56240	85	3	0	1376	1376	1376	1	1	1	1	1	1	1	1	1	0	1	1	1	1	1	1	1	1	1	1	1	1	1	1	1	1	1	1	1	1	1	1	1	1	1	1
purK	0	N5-carboxyaminoimidazole ribonucleotide synthase	110	110	1	1	55604	103	1	0	1151	1151	1151	1	1	1	1	1	1	1	1	1	0	1	1	1	1	1	1	1	1	1	1	1	1	1	1	1	1	1	1	1	1	1	1	1	1	1	1
metQ_2	0	D-methionine-binding lipoprotein MetQ	110	110	1	1	55518	1	36694	0	842	854	852	1	1	1	1	1	1	1	1	1	0	1	1	1	1	1	1	1	1	1	1	1	1	1	1	1	1	1	1	1	1	1	1	1	1	1	1
yfkJ	0	Low molecular weight protein-tyrosine-phosphatase YfkJ	110	110	1	1	55095	23	3	0	203	575	462	1	1	1	1	1	1	1	1	1	0	1	1	1	1	1	1	1	1	1	1	1	1	1	1	1	1	1	1	1	1	1	1	1	1	1	1
group_7058	0	hypothetical protein	110	110	1	1	54973	1	7006	0	317	317	317	1	1	1	1	1	1	1	1	1	0	1	1	1	1	1	1	1	1	1	1	1	1	1	1	1	1	1	1	1	1	1	1	1	1	1	1
group_7059	0	Putative multidrug export ATP-binding/permease protein	110	110	1	1	54959	1	6992	0	1736	1760	1759	1	1	1	1	1	1	1	1	1	0	1	1	1	1	1	1	1	1	1	1	1	1	1	1	1	1	1	1	1	1	1	1	1	1	1	1
arlR_1	0	Response regulator ArlR	110	110	1	1	54677	1	49271	0	671	671	671	1	1	1	1	1	1	1	1	1	0	1	1	1	1	1	1	1	1	1	1	1	1	1	1	1	1	1	1	1	1	1	1	1	1	1	1
glpQ1_1	0	putative glycerophosphoryl diester phosphodiesterase 1	110	110	1	1	54623	1	17159	0	1871	1871	1871	1	1	1	1	1	1	1	1	1	0	1	1	1	1	1	1	1	1	1	1	1	1	1	1	1	1	1	1	1	1	1	1	1	1	1	1
corC_1	0	Magnesium and cobalt efflux protein CorC	110	110	1	1	54529	1	17257	0	1085	1298	1220	1	1	1	1	1	1	1	1	1	0	1	1	1	1	1	1	1	1	1	1	1	1	1	1	1	1	1	1	1	1	1	1	1	1	1	1
yfiZ	0	putative siderophore transport system permease protein YfiZ	110	110	1	1	54521	1	7304	0	830	1004	1002	1	1	1	1	1	1	1	1	1	0	1	1	1	1	1	1	1	1	1	1	1	1	1	1	1	1	1	1	1	1	1	1	1	1	1	1
clsA	0	Major cardiolipin synthase ClsA	110	110	1	1	54508	1	14738	0	1529	1529	1529	1	1	1	1	1	1	1	1	1	0	1	1	1	1	1	1	1	1	1	1	1	1	1	1	1	1	1	1	1	1	1	1	1	1	1	1
glnH	0	ABC transporter glutamine-binding protein GlnH	110	110	1	1	54487	1	14661	0	827	830	829	1	1	1	1	1	1	1	1	1	0	1	1	1	1	1	1	1	1	1	1	1	1	1	1	1	1	1	1	1	1	1	1	1	1	1	1
qoxD	0	Quinol oxidase subunit 4	110	110	1	1	48583	1	17081	0	311	311	311	1	1	1	1	1	1	1	1	1	0	1	1	1	1	1	1	1	1	1	1	1	1	1	1	1	1	1	1	1	1	1	1	1	1	1	1
yodF	0	putative symporter YodF	110	110	1	1	48573	1	17069	0	1472	1472	1472	1	1	1	1	1	1	1	1	1	0	1	1	1	1	1	1	1	1	1	1	1	1	1	1	1	1	1	1	1	1	1	1	1	1	1	1
feoB_2	0	Ferrous iron transport protein B	110	110	1	1	48561	1	16275	0	722	722	722	1	1	1	1	1	1	1	1	1	0	1	1	1	1	1	1	1	1	1	1	1	1	1	1	1	1	1	1	1	1	1	1	1	1	1	1
kdpB	0	Potassium-transporting ATPase ATP-binding subunit	110	110	1	1	48386	1	33068	0	1919	2090	2087	1	1	1	1	1	1	1	1	1	0	1	1	1	1	1	1	1	1	1	1	1	1	1	1	1	1	1	1	1	1	1	1	1	1	1	1
yknY_1	0	putative ABC transporter ATP-binding protein YknY	110	110	1	1	48187	1	32808	0	674	674	674	1	1	1	1	1	1	1	1	1	0	1	1	1	1	1	1	1	1	1	1	1	1	1	1	1	1	1	1	1	1	1	1	1	1	1	1
brnQ_2	0	Branched-chain amino acid transport system 2 carrier protein	110	110	1	1	48176	1	32793	0	1316	1316	1316	1	1	1	1	1	1	1	1	1	0	1	1	1	1	1	1	1	1	1	1	1	1	1	1	1	1	1	1	1	1	1	1	1	1	1	1
yvdT	0	putative HTH-type transcriptional regulator YvdT	110	110	1	1	48084	1	13136	0	575	578	577	1	1	1	1	1	1	1	1	1	0	1	1	1	1	1	1	1	1	1	1	1	1	1	1	1	1	1	1	1	1	1	1	1	1	1	1
group_7136	0	hypothetical protein	110	110	1	1	2427	1	7505	0	440	440	440	1	1	1	1	1	1	1	1	1	0	1	1	1	1	1	1	1	1	1	1	1	1	1	1	1	1	1	1	1	1	1	1	1	1	1	1
group_7144	0	hypothetical protein	110	110	1	1	41967	1	2271	0	476	476	476	1	1	1	1	1	1	1	1	1	0	1	1	1	1	1	1	1	1	1	1	1	1	1	1	1	1	1	1	1	1	1	1	1	1	1	1
tetD_2	0	Transposon Tn10 TetD protein	110	110	1	1	42194	1	36047	0	890	902	901	1	1	1	1	1	1	1	1	1	0	1	1	1	1	1	1	1	1	1	1	1	1	1	1	1	1	1	1	1	1	1	1	1	1	1	1
addB	0	ATP-dependent helicase/deoxyribonuclease subunit B	110	110	1	1	42300	1	36323	0	3074	3515	3510	1	1	1	1	1	1	1	1	1	0	1	1	1	1	1	1	1	1	1	1	1	1	1	1	1	1	1	1	1	1	1	1	1	1	1	1
group_7158	0	hypothetical protein	110	110	1	1	42506	1	3244	0	203	203	203	1	1	1	1	1	1	1	1	1	0	1	1	1	1	1	1	1	1	1	1	1	1	1	1	1	1	1	1	1	1	1	1	1	1	1	1
group_7160	0	hypothetical protein	110	110	1	1	42522	1	6767	0	893	893	893	1	1	1	1	1	1	1	1	1	0	1	1	1	1	1	1	1	1	1	1	1	1	1	1	1	1	1	1	1	1	1	1	1	1	1	1
yjcD	0	Putative ATP-dependent DNA helicase YjcD	110	110	1	1	42581	2	97	0	1229	2066	2054	1	1	1	1	1	1	1	1	1	0	1	1	1	1	1	1	1	1	1	1	1	1	1	1	1	1	1	1	1	1	1	1	1	1	1	1
yusO_2	0	putative HTH-type transcriptional regulator YusO	110	110	1	1	43207	1	41987	0	395	422	410	1	1	1	1	1	1	1	1	1	0	1	1	1	1	1	1	1	1	1	1	1	1	1	1	1	1	1	1	1	1	1	1	1	1	1	1
ilvC_1	0	Ketol-acid reductoisomerase	110	110	1	1	43224	1	52146	0	782	1010	1005	1	1	1	1	1	1	1	1	1	0	1	1	1	1	1	1	1	1	1	1	1	1	1	1	1	1	1	1	1	1	1	1	1	1	1	1
leuB	0	3-isopropylmalate dehydrogenase	110	110	1	1	43236	1	52148	0	1064	1130	1064	1	1	1	1	1	1	1	1	1	0	1	1	1	1	1	1	1	1	1	1	1	1	1	1	1	1	1	1	1	1	1	1	1	1	1	1
resE_5	0	Sensor histidine kinase ResE	110	110	1	1	43399	7	20	0	1742	1745	1742	1	1	1	1	1	1	1	1	1	0	1	1	1	1	1	1	1	1	1	1	1	1	1	1	1	1	1	1	1	1	1	1	1	1	1	1
group_7204	0	hypothetical protein	110	110	1	1	43434	14	13	0	236	236	236	1	1	1	1	1	1	1	1	1	0	1	1	1	1	1	1	1	1	1	1	1	1	1	1	1	1	1	1	1	1	1	1	1	1	1	1
cwlH_2	0	N-acetylmuramoyl-L-alanine amidase CwlH	110	110	1	1	43435	14	14	0	458	530	506	1	1	1	1	1	1	1	1	1	0	1	1	1	1	1	1	1	1	1	1	1	1	1	1	1	1	1	1	1	1	1	1	1	1	1	1
group_7213	0	hypothetical protein	110	110	1	1	43644	1	16625	0	182	182	182	1	1	1	1	1	1	1	1	1	0	1	1	1	1	1	1	1	1	1	1	1	1	1	1	1	1	1	1	1	1	1	1	1	1	1	1
group_7219	0	hypothetical protein	110	110	1	1	43800	1	15758	0	665	665	665	1	1	1	1	1	1	1	1	1	0	1	1	1	1	1	1	1	1	1	1	1	1	1	1	1	1	1	1	1	1	1	1	1	1	1	1
fliR	0	Flagellar biosynthetic protein FliR	110	110	1	1	44035	1	15479	0	488	761	758	1	1	1	1	1	1	1	1	1	1	1	1	1	1	1	1	1	1	1	1	1	1	1	1	1	1	1	1	1	1	1	1	1	1	1	1
group_7225	0	hypothetical protein	110	110	1	1	44116	1	15413	0	371	371	371	1	1	1	1	1	1	1	1	1	0	1	1	1	1	1	1	1	1	1	1	1	1	1	1	1	1	1	1	1	1	1	1	1	1	1	1
lytR_2	0	Transcriptional regulator LytR	110	110	1	1	45381	1	14602	0	1001	1004	1001	1	1	1	1	1	1	1	1	1	0	1	1	1	1	1	1	1	1	1	1	1	1	1	1	1	1	1	1	1	1	1	1	1	1	1	1
group_7280	0	hypothetical protein	110	110	1	1	30585	1	39894	0	1127	1127	1127	1	1	1	1	1	1	1	1	1	0	1	1	1	1	1	1	1	1	1	1	1	1	1	1	1	1	1	1	1	1	1	1	1	1	1	1
adh	0	Alcohol dehydrogenase	110	110	1	1	31244	1	14276	0	1037	1046	1037	1	1	1	1	1	1	1	1	1	0	1	1	1	1	1	1	1	1	1	1	1	1	1	1	1	1	1	1	1	1	1	1	1	1	1	1
scoB	0	putative succinyl-CoA:3-ketoacid coenzyme A transferase subunit B	110	110	1	1	31297	78	4	0	662	662	662	1	1	1	1	1	1	1	1	1	0	1	1	1	1	1	1	1	1	1	1	1	1	1	1	1	1	1	1	1	1	1	1	1	1	1	1
sbcD	0	Nuclease SbcCD subunit D	110	110	1	1	31511	1	31451	0	962	1157	1155	1	1	1	1	1	1	1	1	1	0	1	1	1	1	1	1	1	1	1	1	1	1	1	1	1	1	1	1	1	1	1	1	1	1	1	1
yhjX_1	0	putative MFS-type transporter YhjX	110	110	1	1	31548	1	31465	0	1076	1202	1200	1	1	1	1	1	1	1	1	1	0	1	1	1	1	1	1	1	1	1	1	1	1	1	1	1	1	1	1	1	1	1	1	1	1	1	1
dppE_9	0	Dipeptide-binding protein DppE	110	110	1	1	34923	1	8099	0	1622	1622	1622	1	1	1	1	1	1	1	1	1	0	1	1	1	1	1	1	1	1	1	1	1	1	1	1	1	1	1	1	1	1	1	1	1	1	1	1
group_7382	0	hypothetical protein	110	110	1	1	10469	1	8003	0	185	320	318	1	1	1	1	1	1	1	1	1	0	1	1	1	1	1	1	1	1	1	1	1	1	1	1	1	1	1	1	1	1	1	1	1	1	1	1
entS_2	0	Enterobactin exporter EntS	110	110	1	1	10525	1	18019	0	596	1202	1196	1	1	1	1	1	1	1	1	1	0	1	1	1	1	1	1	1	1	1	1	1	1	1	1	1	1	1	1	1	1	1	1	1	1	1	1
pgdA_4	0	Peptidoglycan-N-acetylglucosamine deacetylase	110	110	1	1	10726	1	18153	0	827	827	827	1	1	1	1	1	1	1	1	1	0	1	1	1	1	1	1	1	1	1	1	1	1	1	1	1	1	1	1	1	1	1	1	1	1	1	1
group_7418	0	6-phosphogluconate dehydrogenase, NAD( )-dependent, decarboxylating	110	110	1	1	28246	1	10389	0	788	893	891	1	1	1	1	1	1	1	1	1	0	1	1	1	1	1	1	1	1	1	1	1	1	1	1	1	1	1	1	1	1	1	1	1	1	1	1
citB	0	Aconitate hydratase A	110	110	1	1	12551	1	16750	0	2642	2723	2722	1	1	1	1	1	1	1	1	1	0	1	1	1	1	1	1	1	1	1	1	1	1	1	1	1	1	1	1	1	1	1	1	1	1	1	1
pgsA	0	CDP-diacylglycerol--glycerol-3-phosphate 3-phosphatidyltransferase	110	110	1	1	14899	68	18	0	578	578	578	1	1	1	1	1	1	1	1	1	0	1	1	1	1	1	1	1	1	1	1	1	1	1	1	1	1	1	1	1	1	1	1	1	1	1	1
tepA	0	Translocation-enhancing protein TepA	110	110	1	1	14872	1	33492	0	734	749	748	1	1	1	1	1	1	1	1	1	0	1	1	1	1	1	1	1	1	1	1	1	1	1	1	1	1	1	1	1	1	1	1	1	1	1	1
coaBC	0	Coenzyme A biosynthesis bifunctional protein CoaBC	110	110	1	1	14714	81	7	0	1205	1205	1205	1	1	1	1	1	1	1	1	1	0	1	1	1	1	1	1	1	1	1	1	1	1	1	1	1	1	1	1	1	1	1	1	1	1	1	1
yloB	0	Calcium-transporting ATPase	110	110	1	1	14698	1	51923	0	1970	2723	2714	1	1	1	1	1	1	1	1	1	0	1	1	1	1	1	1	1	1	1	1	1	1	1	1	1	1	1	1	1	1	1	1	1	1	1	1
group_7493	0	putative NTE family protein	110	110	1	1	14506	122	5	0	668	791	789	1	1	1	1	1	1	1	1	1	0	1	1	1	1	1	1	1	1	1	1	1	1	1	1	1	1	1	1	1	1	1	1	1	1	1	1
group_7496	0	hypothetical protein	110	110	1	1	14404	19	34	0	128	128	128	1	1	1	1	1	1	1	1	1	0	1	1	1	1	1	1	1	1	1	1	1	1	1	1	1	1	1	1	1	1	1	1	1	1	1	1
group_7499	0	Putative bifunctional phosphatase/peptidyl-prolyl cis-trans isomerase	110	110	1	1	14383	77	6	0	629	773	767	1	1	1	1	1	1	1	1	1	0	1	1	1	1	1	1	1	1	1	1	1	1	1	1	1	1	1	1	1	1	1	1	1	1	1	1
glcT	0	PtsGHI operon antiterminator	110	110	1	1	52028	92	4	0	848	848	848	1	1	1	1	1	1	1	1	1	0	1	1	1	1	1	1	1	1	1	1	1	1	1	1	1	1	1	1	1	1	1	1	1	1	1	1
group_7512	0	hypothetical protein	110	110	1	1	52081	20	19	0	416	422	417	1	1	1	1	1	1	1	1	1	0	1	1	1	1	1	1	1	1	1	1	1	1	1	1	1	1	1	1	1	1	1	1	1	1	1	1
ribBA	0	Riboflavin biosynthesis protein RibBA	110	110	1	1	52152	5	58	0	1193	1193	1193	1	1	1	1	1	1	1	1	1	0	1	1	1	1	1	1	1	1	1	1	1	1	1	1	1	1	1	1	1	1	1	1	1	1	1	1
group_7529	0	Farnesyl diphosphate synthase	110	110	1	1	52361	233	1	0	890	893	890	1	1	1	1	1	1	1	1	1	0	1	1	1	1	1	1	1	1	1	1	1	1	1	1	1	1	1	1	1	1	1	1	1	1	1	1
pgpH	0	Cyclic-di-AMP phosphodiesterase PgpH	110	110	1	1	52743	29	26	0	1853	2144	2140	1	1	1	1	1	1	1	1	1	0	1	1	1	1	1	1	1	1	1	1	1	1	1	1	1	1	1	1	1	1	1	1	1	1	1	1
rsmE	0	Ribosomal RNA small subunit methyltransferase E	110	110	1	1	52754	115	4	0	737	749	748	1	1	1	1	1	1	1	1	1	0	1	1	1	1	1	1	1	1	1	1	1	1	1	1	1	1	1	1	1	1	1	1	1	1	1	1
group_7552	0	Glycine/sarcosine N-methyltransferase	110	110	1	1	52783	1	23327	0	476	749	746	1	1	1	1	1	1	1	1	1	0	1	1	1	1	1	1	1	1	1	1	1	1	1	1	1	1	1	1	1	1	1	1	1	1	1	1
gph_2	0	Phosphoglycolate phosphatase	110	110	1	1	52797	96	6	0	512	512	512	1	1	1	1	1	1	1	1	1	0	1	1	1	1	1	1	1	1	1	1	1	1	1	1	1	1	1	1	1	1	1	1	1	1	1	1
sutR_4	0	HTH-type transcriptional regulator SutR	110	110	1	1	53341	1	7315	0	572	572	572	1	1	1	1	1	1	1	1	1	0	1	1	1	1	1	1	1	1	1	1	1	1	1	1	1	1	1	1	1	1	1	1	1	1	1	1
aqpZ	0	Aquaporin Z	110	110	1	1	53344	1	7312	0	551	665	662	1	1	1	1	1	1	1	1	1	0	1	1	1	1	1	1	1	1	1	1	1	1	1	1	1	1	1	1	1	1	1	1	1	1	1	1
isdG	0	Heme-degrading monooxygenase	110	110	1	1	53428	3	127	0	323	323	323	1	1	1	1	1	1	1	1	1	0	1	1	1	1	1	1	1	1	1	1	1	1	1	1	1	1	1	1	1	1	1	1	1	1	1	1
group_7584	0	hypothetical protein	110	110	1	1	53752	1	12044	0	833	833	833	1	1	1	1	1	1	1	1	1	0	1	1	1	1	1	1	1	1	1	1	1	1	1	1	1	1	1	1	1	1	1	1	1	1	1	1
acuC	0	Acetoin utilization protein AcuC	110	110	1	1	53912	1	4837	0	1136	1193	1192	1	1	1	1	1	1	1	1	1	0	1	1	1	1	1	1	1	1	1	1	1	1	1	1	1	1	1	1	1	1	1	1	1	1	1	1
group_7589	0	hypothetical protein	110	110	1	1	53973	1	4885	0	512	557	530	1	1	1	1	1	1	1	1	1	0	1	1	1	1	1	1	1	1	1	1	1	1	1	1	1	1	1	1	1	1	1	1	1	1	1	1
group_7590	0	hypothetical protein	110	110	1	1	54042	35	17	0	278	278	278	1	1	1	1	1	1	1	1	1	0	1	1	1	1	1	1	1	1	1	1	1	1	1	1	1	1	1	1	1	1	1	1	1	1	1	1
gdhI_1	0	Glucose 1-dehydrogenase	110	110	1	1	54090	1	48301	0	785	785	785	1	1	1	1	1	1	1	1	1	0	1	1	1	1	1	1	1	1	1	1	1	1	1	1	1	1	1	1	1	1	1	1	1	1	1	1
group_7595	0	hypothetical protein	110	110	1	1	48907	163	2	0	263	263	263	1	1	1	1	1	1	1	1	1	0	1	1	1	1	1	1	1	1	1	1	1	1	1	1	1	1	1	1	1	1	1	1	1	1	1	1
group_7597	0	hypothetical protein	110	110	1	1	48854	1	24908	0	323	323	323	1	1	1	1	1	1	1	1	1	0	1	1	1	1	1	1	1	1	1	1	1	1	1	1	1	1	1	1	1	1	1	1	1	1	1	1
graS_3	0	Sensor histidine kinase GraS	110	110	1	1	33678	90	13	0	809	1022	1020	1	1	1	1	1	1	1	1	1	0	1	1	1	1	1	1	1	1	1	1	1	1	1	1	1	1	1	1	1	1	1	1	1	1	1	1
group_7610	0	Putative esterase	110	110	1	1	33836	1	13960	0	383	383	383	1	1	1	1	1	1	1	1	1	0	1	1	1	1	1	1	1	1	1	1	1	1	1	1	1	1	1	1	1	1	1	1	1	1	1	1
group_7612	0	hypothetical protein	110	110	1	1	33864	40	26	0	242	317	316	1	1	1	1	1	1	1	1	1	0	1	1	1	1	1	1	1	1	1	1	1	1	1	1	1	1	1	1	1	1	1	1	1	1	1	1
group_7615	0	hypothetical protein	110	110	1	1	34081	1	21438	0	302	452	304	1	1	1	1	1	1	1	1	1	0	1	1	1	1	1	1	1	1	1	1	1	1	1	1	1	1	1	1	1	1	1	1	1	1	1	1
group_7620	0	hypothetical protein	110	110	1	1	34299	1	11766	0	386	386	386	1	1	1	1	1	1	1	1	1	0	1	1	1	1	1	1	1	1	1	1	1	1	1	1	1	1	1	1	1	1	1	1	1	1	1	1
group_7621	0	putative membrane protein	110	110	1	1	34312	1	11781	0	614	614	614	1	1	1	1	1	1	1	1	1	0	1	1	1	1	1	1	1	1	1	1	1	1	1	1	1	1	1	1	1	1	1	1	1	1	1	1
yknY_4	0	putative ABC transporter ATP-binding protein YknY	110	110	1	1	57685	1	4433	0	680	680	680	1	1	1	1	1	1	1	1	1	0	1	1	1	1	1	1	1	1	1	1	1	1	1	1	1	1	1	1	1	1	1	1	1	1	1	1
yfmP	0	HTH-type transcriptional regulator YfmP	110	110	1	1	58279	79	4	0	407	407	407	1	1	1	1	1	1	1	1	1	0	1	1	1	1	1	1	1	1	1	1	1	1	1	1	1	1	1	1	1	1	1	1	1	1	1	1
tagA_2	0	Putative N-acetylmannosaminyltransferase	110	110	1	1	58437	1	12216	0	740	740	740	1	1	1	1	1	1	1	1	1	0	1	1	1	1	1	1	1	1	1	1	1	1	1	1	1	1	1	1	1	1	1	1	1	1	1	1
arlR_3	0	Response regulator ArlR	110	110	1	1	3491	1	44225	0	662	680	674	1	1	1	1	1	1	1	1	1	0	1	1	1	1	1	1	1	1	1	1	1	1	1	1	1	1	1	1	1	1	1	1	1	1	1	1
tqsA_2	0	AI-2 transport protein TqsA	110	110	1	1	52983	1	45179	0	1067	1070	1067	1	1	1	1	1	1	1	1	1	0	1	1	1	1	1	1	1	1	1	1	1	1	1	1	1	1	1	1	1	1	1	1	1	1	1	1
pyrC_1	0	Dihydroorotase	110	110	1	1	54983	1	7018	0	1121	1145	1131	1	1	1	1	1	1	1	1	1	0	1	1	1	1	1	1	1	1	1	1	1	1	1	1	1	1	1	1	1	1	1	1	1	1	1	1
group_8113	0	hypothetical protein	110	110	1	1	14474	1	10280	0	905	983	908	1	1	1	1	1	1	1	1	1	0	1	1	1	1	1	1	1	1	1	1	1	1	1	1	1	1	1	1	1	1	1	1	1	1	1	1
group_8116	0	hypothetical protein	110	110	1	1	34190	1	6922	0	233	251	247	1	1	1	1	1	1	1	1	1	0	1	1	1	1	1	1	1	1	1	1	1	1	1	1	1	1	1	1	1	1	1	1	1	1	1	1
mutL	0	DNA mismatch repair protein MutL	110	110	1	1	14941	1	46629	0	1880	1964	1919	1	1	1	1	1	1	1	1	1	0	1	1	1	1	1	1	1	1	1	1	1	1	1	1	1	1	1	1	1	1	1	1	1	1	1	1
tmk	0	Thymidylate kinase	110	110	1	1	58781	1	23061	0	626	626	626	1	1	1	1	1	1	1	1	1	0	1	1	1	1	1	1	1	1	1	1	1	1	1	1	1	1	1	1	1	1	1	1	1	1	1	1
dnaX_2	0	DNA polymerase III subunit tau	110	110	1	1	58782	1	23055	0	983	983	983	1	1	1	1	1	1	1	1	1	0	1	1	1	1	1	1	1	1	1	1	1	1	1	1	1	1	1	1	1	1	1	1	1	1	1	1
mcsB	0	Protein-arginine kinase	110	110	1	1	56888	1	2388	0	1064	1121	1073	1	1	1	1	1	1	1	1	1	0	1	1	1	1	1	1	1	1	1	1	1	1	1	1	1	1	1	1	1	1	1	1	1	1	1	1
ecfA1	0	Energy-coupling factor transporter ATP-binding protein EcfA1	110	110	1	1	56792	76	6	0	842	842	842	1	1	1	1	1	1	1	1	1	0	1	1	1	1	1	1	1	1	1	1	1	1	1	1	1	1	1	1	1	1	1	1	1	1	1	1
rocF	0	Arginase	110	110	1	1	56768	1	2383	0	893	893	893	1	1	1	1	1	1	1	1	1	0	1	1	1	1	1	1	1	1	1	1	1	1	1	1	1	1	1	1	1	1	1	1	1	1	1	1
gltR_1	0	HTH-type transcriptional regulator GltR	110	110	1	1	56325	1	13746	0	866	866	866	1	1	1	1	1	1	1	1	1	0	1	1	1	1	1	1	1	1	1	1	1	1	1	1	1	1	1	1	1	1	1	1	1	1	1	1
alr_1	0	Alanine racemase	110	110	1	1	56212	1	2760	0	1169	1169	1169	1	1	1	1	1	1	1	1	1	0	1	1	1	1	1	1	1	1	1	1	1	1	1	1	1	1	1	1	1	1	1	1	1	1	1	1
tsaE	0	tRNA threonylcarbamoyladenosine biosynthesis protein TsaE	110	110	1	1	55746	1	1545	0	473	473	473	1	1	1	1	1	1	1	1	1	0	1	1	1	1	1	1	1	1	1	1	1	1	1	1	1	1	1	1	1	1	1	1	1	1	1	1
tsaB	0	tRNA threonylcarbamoyladenosine biosynthesis protein TsaB	110	110	1	1	55736	1	1537	0	692	692	692	1	1	1	1	1	1	1	1	1	0	1	1	1	1	1	1	1	1	1	1	1	1	1	1	1	1	1	1	1	1	1	1	1	1	1	1
pcrB	0	Heptaprenylglyceryl phosphate synthase	110	110	1	1	55534	37	5	0	689	689	689	1	1	1	1	1	1	1	1	1	0	1	1	1	1	1	1	1	1	1	1	1	1	1	1	1	1	1	1	1	1	1	1	1	1	1	1
group_8477	0	hypothetical protein	110	110	1	1	55530	37	14	0	524	770	767	1	1	1	1	1	1	1	1	1	0	1	1	1	1	1	1	1	1	1	1	1	1	1	1	1	1	1	1	1	1	1	1	1	1	1	1
gabD_1	0	Succinate-semialdehyde dehydrogenase [NADP( )] GabD	110	110	1	1	55415	1	48601	0	1451	1451	1451	1	1	1	1	1	1	1	1	1	0	1	1	1	1	1	1	1	1	1	1	1	1	1	1	1	1	1	1	1	1	1	1	1	1	1	1
glnQ_1	0	Glutamine transport ATP-binding protein GlnQ	110	110	1	1	55284	1	22833	0	722	722	722	1	1	1	1	1	1	1	1	1	0	1	1	1	1	1	1	1	1	1	1	1	1	1	1	1	1	1	1	1	1	1	1	1	1	1	1
mutY	0	Adenine DNA glycosylase	110	110	1	1	54968	1	6998	0	1097	1097	1097	1	1	1	1	1	1	1	1	1	0	1	1	1	1	1	1	1	1	1	1	1	1	1	1	1	1	1	1	1	1	1	1	1	1	1	1
citN	0	Citrate transporter	110	110	1	1	54729	1	49290	0	1304	1304	1304	1	1	1	1	1	1	1	1	1	0	1	1	1	1	1	1	1	1	1	1	1	1	1	1	1	1	1	1	1	1	1	1	1	1	1	1
nupC_2	0	Nucleoside permease NupC	110	110	1	1	54531	1	17254	0	1178	1178	1178	1	1	1	1	1	1	1	1	1	0	1	1	1	1	1	1	1	1	1	1	1	1	1	1	1	1	1	1	1	1	1	1	1	1	1	1
rbsA	0	Ribose import ATP-binding protein RbsA	110	110	1	1	54370	1	38501	0	1136	1484	1474	1	1	1	1	1	1	1	1	1	0	1	1	1	1	1	1	1	1	1	1	1	1	1	1	1	1	1	1	1	1	1	1	1	1	1	1
feoA	0	Ferrous iron transport protein A	110	110	1	1	48560	1	16223	0	257	257	257	1	1	1	1	1	1	1	1	1	0	1	1	1	1	1	1	1	1	1	1	1	1	1	1	1	1	1	1	1	1	1	1	1	1	1	1
group_8551	0	hypothetical protein	110	110	1	1	48338	1	33127	0	509	512	510	1	1	1	1	1	1	1	1	1	0	1	1	1	1	1	1	1	1	1	1	1	1	1	1	1	1	1	1	1	1	1	1	1	1	1	1
group_8556	0	hypothetical protein	110	110	1	1	48150	1	32768	0	281	281	281	1	1	1	1	1	1	1	1	1	0	1	1	1	1	1	1	1	1	1	1	1	1	1	1	1	1	1	1	1	1	1	1	1	1	1	1
gerN_1	0	Na( )/H( )-K( ) antiporter GerN	110	110	1	1	48119	1	32745	0	965	1301	1131	1	1	1	1	1	1	1	1	1	0	1	1	1	1	1	1	1	1	1	1	1	1	1	1	1	1	1	1	1	1	1	1	1	1	1	1
ysdC_1	0	Putative aminopeptidase YsdC	110	110	1	1	47872	1	5987	0	1049	1049	1049	1	1	1	1	1	1	1	1	1	0	1	1	1	1	1	1	1	1	1	1	1	1	1	1	1	1	1	1	1	1	1	1	1	1	1	1
lcfB	0	Long-chain-fatty-acid--CoA ligase	110	110	1	1	42081	1	35973	0	1532	1532	1532	1	1	1	1	1	1	1	1	1	0	1	1	1	1	1	1	1	1	1	1	1	1	1	1	1	1	1	1	1	1	1	1	1	1	1	1
group_8590	0	hypothetical protein	110	110	1	1	42452	1	35773	0	458	857	853	1	1	1	1	1	1	1	1	1	0	1	1	1	1	1	1	1	1	1	1	1	1	1	1	1	1	1	1	1	1	1	1	1	1	1	1
group_8599	0	hypothetical protein	110	110	1	1	42576	2	100	0	503	503	503	1	1	1	1	1	1	1	1	1	0	1	1	1	1	1	1	1	1	1	1	1	1	1	1	1	1	1	1	1	1	1	1	1	1	1	1
yjcG	0	Putative phosphoesterase YjcG	110	110	1	1	42584	2	92	0	410	518	517	1	1	1	1	1	1	1	1	1	0	1	1	1	1	1	1	1	1	1	1	1	1	1	1	1	1	1	1	1	1	1	1	1	1	1	1
srrA_2	0	Transcriptional regulatory protein SrrA	110	110	1	1	42880	9	25	0	671	671	671	1	1	1	1	1	1	1	1	1	0	1	1	1	1	1	1	1	1	1	1	1	1	1	1	1	1	1	1	1	1	1	1	1	1	1	1
group_8610	0	hypothetical protein	110	110	1	1	42929	193	1	0	482	482	482	1	1	1	1	1	1	1	1	1	0	1	1	1	1	1	1	1	1	1	1	1	1	1	1	1	1	1	1	1	1	1	1	1	1	1	1
yxlF_3	0	putative ABC transporter ATP-binding protein YxlF	110	110	1	1	43101	6	41	0	902	902	902	1	1	1	1	1	1	1	1	1	0	1	1	1	1	1	1	1	1	1	1	1	1	1	1	1	1	1	1	1	1	1	1	1	1	1	1
group_8620	0	hypothetical protein	110	110	1	1	43196	1	41997	0	554	554	554	1	1	1	1	1	1	1	1	1	0	1	1	1	1	1	1	1	1	1	1	1	1	1	1	1	1	1	1	1	1	1	1	1	1	1	1
lysA	0	Diaminopimelate decarboxylase	110	110	1	1	43266	1	51710	0	1316	1349	1334	1	1	1	1	1	1	1	1	1	0	1	1	1	1	1	1	1	1	1	1	1	1	1	1	1	1	1	1	1	1	1	1	1	1	1	1
group_8629	0	hypothetical protein	110	110	1	1	43284	1	51696	0	1355	1358	1355	1	1	1	1	1	1	1	1	1	0	1	1	1	1	1	1	1	1	1	1	1	1	1	1	1	1	1	1	1	1	1	1	1	1	1	1
group_8634	0	hypothetical protein	110	110	1	1	43305	74	4	0	641	740	739	1	1	1	1	1	1	1	1	1	0	1	1	1	1	1	1	1	1	1	1	1	1	1	1	1	1	1	1	1	1	1	1	1	1	1	1
glxR	0	CRP-like cAMP-activated global transcriptional regulator	110	110	1	1	43326	1	41781	0	512	512	512	1	1	1	1	1	1	1	1	1	0	1	1	1	1	1	1	1	1	1	1	1	1	1	1	1	1	1	1	1	1	1	1	1	1	1	1
group_8643	0	hypothetical protein	110	110	1	1	43328	1	41782	0	188	260	226	1	1	1	1	1	1	1	1	1	0	1	1	1	1	1	1	1	1	1	1	1	1	1	1	1	1	1	1	1	1	1	1	1	1	1	1
bepA_1	0	Beta-barrel assembly-enhancing protease	110	110	1	1	43518	1	18452	0	1262	1262	1262	1	1	1	1	1	1	1	1	1	0	1	1	1	1	1	1	1	1	1	1	1	1	1	1	1	1	1	1	1	1	1	1	1	1	1	1
group_8654	0	hypothetical protein	110	110	1	1	43556	134	2	0	344	398	396	1	1	1	1	1	1	1	1	1	0	1	1	1	1	1	1	1	1	1	1	1	1	1	1	1	1	1	1	1	1	1	1	1	1	1	1
birA	0	Bifunctional ligase/repressor BirA	110	110	1	1	43564	1	19444	0	980	980	980	1	1	1	1	1	1	1	1	1	0	1	1	1	1	1	1	1	1	1	1	1	1	1	1	1	1	1	1	1	1	1	1	1	1	1	1
panD	0	Aspartate 1-decarboxylase	110	110	1	1	43576	1	19428	0	383	383	383	1	1	1	1	1	1	1	1	1	0	1	1	1	1	1	1	1	1	1	1	1	1	1	1	1	1	1	1	1	1	1	1	1	1	1	1
pyrH_1	0	Uridylate kinase	110	110	1	1	44282	1	30478	0	740	743	742	1	1	1	1	1	1	1	1	1	0	1	1	1	1	1	1	1	1	1	1	1	1	1	1	1	1	1	1	1	1	1	1	1	1	1	1
mntH	0	Divalent metal cation transporter MntH	110	110	1	1	44873	1	32628	0	1259	1295	1294	1	1	1	1	1	1	1	1	1	0	1	1	1	1	1	1	1	1	1	1	1	1	1	1	1	1	1	1	1	1	1	1	1	1	1	1
hblA_1	0	Hemolysin BL-binding component	110	110	1	1	44890	1	32651	0	881	1208	1205	1	1	1	1	1	1	1	1	1	0	1	1	1	1	1	1	1	1	1	1	1	1	1	1	1	1	1	1	1	1	1	1	1	1	1	1
group_8700	0	putative HTH-type transcriptional regulator/GBAA_1941/BAS1801	110	110	1	1	45203	1	11931	0	440	464	443	1	1	1	1	1	1	1	1	1	0	1	1	1	1	1	1	1	1	1	1	1	1	1	1	1	1	1	1	1	1	1	1	1	1	1	1
yjiA	0	putative GTP-binding protein YjiA	110	110	1	1	38242	1	12870	0	950	950	950	1	1	1	1	1	1	1	1	1	0	1	1	1	1	1	1	1	1	1	1	1	1	1	1	1	1	1	1	1	1	1	1	1	1	1	1
gpx1	0	Hydroperoxy fatty acid reductase gpx1	110	110	1	1	37813	1	39618	0	482	485	482	1	1	1	1	1	1	1	1	1	0	1	1	1	1	1	1	1	1	1	1	1	1	1	1	1	1	1	1	1	1	1	1	1	1	1	1
azr	0	NADPH azoreductase	110	110	1	1	31263	1	14229	0	536	536	536	1	1	1	1	1	1	1	1	1	0	1	1	1	1	1	1	1	1	1	1	1	1	1	1	1	1	1	1	1	1	1	1	1	1	1	1
arcD_3	0	Arginine/ornithine antiporter	110	110	1	1	31280	1	14213	0	1427	1427	1427	1	1	1	1	1	1	1	1	1	0	1	1	1	1	1	1	1	1	1	1	1	1	1	1	1	1	1	1	1	1	1	1	1	1	1	1
group_8737	0	hypothetical protein	110	110	1	1	31284	1	14204	0	596	596	596	1	1	1	1	1	1	1	1	1	0	1	1	1	1	1	1	1	1	1	1	1	1	1	1	1	1	1	1	1	1	1	1	1	1	1	1
rocR_2	0	Arginine utilization regulatory protein RocR	110	110	1	1	31303	78	7	0	1379	1433	1380	1	1	1	1	1	1	1	1	1	0	1	1	1	1	1	1	1	1	1	1	1	1	1	1	1	1	1	1	1	1	1	1	1	1	1	1
group_8739	0	hypothetical protein	110	110	1	1	31312	1	2664	0	215	215	215	1	1	1	1	1	1	1	1	1	0	1	1	1	1	1	1	1	1	1	1	1	1	1	1	1	1	1	1	1	1	1	1	1	1	1	1
group_8740	0	hypothetical protein	110	110	1	1	31339	60	16	0	392	707	638	1	1	1	1	1	1	1	1	1	0	1	1	1	1	1	1	1	1	1	1	1	1	1	1	1	1	1	1	1	1	1	1	1	1	1	1
aroC_2	0	Chorismate synthase	110	110	1	1	10784	1	18297	0	1172	1172	1172	1	1	1	1	1	1	1	1	1	0	1	1	1	1	1	1	1	1	1	1	1	1	1	1	1	1	1	1	1	1	1	1	1	1	1	1
lsrB	0	Autoinducer 2-binding protein LsrB	110	110	1	1	10869	1	18686	0	617	1043	1039	1	1	1	1	1	1	1	1	1	0	1	1	1	1	1	1	1	1	1	1	1	1	1	1	1	1	1	1	1	1	1	1	1	1	1	1
spsB_2	0	Signal peptidase IB	110	110	1	1	5548	1	43034	0	551	551	551	1	1	1	1	1	1	1	1	1	0	1	1	1	1	1	1	1	1	1	1	1	1	1	1	1	1	1	1	1	1	1	1	1	1	1	1
group_8832	0	hypothetical protein	110	110	1	1	9578	1	50215	0	191	374	192	1	1	1	1	1	1	1	1	1	0	1	1	1	1	1	1	1	1	1	1	1	1	1	1	1	1	1	1	1	1	1	1	1	1	1	1
group_8838	0	hypothetical protein	110	110	1	1	28313	1	10370	0	353	389	379	1	1	1	1	1	1	1	1	1	0	1	1	1	1	1	1	1	1	1	1	1	1	1	1	1	1	1	1	1	1	1	1	1	1	1	1
bshB2	0	putative N-acetyl-alpha-D-glucosaminyl L-malate deacetylase 2	110	110	1	1	12013	1	3525	0	617	662	661	1	1	1	1	1	1	1	1	1	0	1	1	1	1	1	1	1	1	1	1	1	1	1	1	1	1	1	1	1	1	1	1	1	1	1	1
rasP	0	Regulator of sigma-W protease RasP	110	110	1	1	14805	80	3	0	1160	1256	1255	1	1	1	1	1	1	1	1	1	0	1	1	1	1	1	1	1	1	1	1	1	1	1	1	1	1	1	1	1	1	1	1	1	1	1	1
fabG_10	0	3-oxoacyl-[acyl-carrier-protein] reductase FabG	110	110	1	1	14741	89	11	0	383	740	736	1	1	1	1	1	1	1	1	1	0	1	1	1	1	1	1	1	1	1	1	1	1	1	1	1	1	1	1	1	1	1	1	1	1	1	1
murD	0	UDP-N-acetylmuramoylalanine--D-glutamate ligase	110	110	1	1	14540	239	1	0	1352	1352	1352	1	1	1	1	1	1	1	1	1	0	1	1	1	1	1	1	1	1	1	1	1	1	1	1	1	1	1	1	1	1	1	1	1	1	1	1
speA_2	0	Arginine decarboxylase	110	110	1	1	14409	19	11	0	1382	1607	1472	1	1	1	1	1	1	1	1	1	0	1	1	1	1	1	1	1	1	1	1	1	1	1	1	1	1	1	1	1	1	1	1	1	1	1	1
ythB_1	0	Putative cytochrome bd menaquinol oxidase subunit II	110	110	1	1	14372	127	4	0	866	866	866	1	1	1	1	1	1	1	1	1	0	1	1	1	1	1	1	1	1	1	1	1	1	1	1	1	1	1	1	1	1	1	1	1	1	1	1
group_8913	0	hypothetical protein	110	110	1	1	14340	1	16164	0	236	236	236	1	1	1	1	1	1	1	1	1	0	1	1	1	1	1	1	1	1	1	1	1	1	1	1	1	1	1	1	1	1	1	1	1	1	1	1
yodC_2	0	Putative NAD(P)H nitroreductase YodC	110	110	1	1	51994	1	12421	0	617	617	617	1	1	1	1	1	1	1	1	1	0	1	1	1	1	1	1	1	1	1	1	1	1	1	1	1	1	1	1	1	1	1	1	1	1	1	1
gerAA_3	0	Spore germination protein A1	110	110	1	1	52070	20	11	0	1472	1505	1472	1	1	1	1	1	1	1	1	1	0	1	1	1	1	1	1	1	1	1	1	1	1	1	1	1	1	1	1	1	1	1	1	1	1	1	1
dacF_1	0	D-alanyl-D-alanine carboxypeptidase DacF	110	110	1	1	52096	26	48	0	935	1193	1185	1	1	1	1	1	1	1	1	1	0	1	1	1	1	1	1	1	1	1	1	1	1	1	0	1	1	1	1	1	1	1	1	1	1	1	1
corA_3	0	Cobalt/magnesium transport protein CorA	110	110	1	1	52107	1	1396	0	950	1010	961	1	1	1	1	1	1	1	1	1	0	1	1	1	1	1	1	1	1	1	1	1	1	1	1	1	1	1	1	1	1	1	1	1	1	1	1
group_8930	0	hypothetical protein	110	110	1	1	52137	5	44	0	1319	1373	1319	1	1	1	1	1	1	1	1	1	0	1	1	1	1	1	1	1	1	1	1	1	1	1	1	1	1	1	1	1	1	1	1	1	1	1	1
nhaC_2	0	Na( )/H( ) antiporter NhaC	110	110	1	1	52170	1	4699	0	1373	1373	1373	1	1	1	1	1	1	1	1	1	0	1	1	1	1	1	1	1	1	1	1	1	1	1	1	1	1	1	1	1	1	1	1	1	1	1	1
rnz	0	Ribonuclease Z	110	110	1	1	52248	41	34	0	923	923	923	1	1	1	1	1	1	1	1	1	0	1	1	1	1	1	1	1	1	1	1	1	1	1	1	1	1	1	1	1	1	1	1	1	1	1	1
artM	0	Arginine transport ATP-binding protein ArtM	110	110	1	1	52279	11	11	0	722	722	722	1	1	1	1	1	1	1	1	1	0	1	1	1	1	1	1	1	1	1	1	1	1	1	1	1	1	1	1	1	1	1	1	1	1	1	1
pta_1	0	Phosphate acetyltransferase	110	110	1	1	52303	1	16443	0	896	899	898	1	1	1	1	1	1	1	1	1	0	1	1	1	1	1	1	1	1	1	1	1	1	1	1	1	1	1	1	1	1	1	1	1	1	1	1
tlyA	0	Hemolysin A	110	110	1	1	52359	211	1	0	722	842	837	1	1	1	1	1	1	1	1	1	0	1	1	1	1	1	1	1	1	1	1	1	1	1	1	1	1	1	1	1	1	1	1	1	1	1	1
group_8946	0	hypothetical protein	110	110	1	1	52410	55	14	0	608	920	917	1	1	1	1	1	1	1	1	1	0	1	1	1	1	1	1	1	1	1	1	1	1	1	1	1	1	1	1	1	1	1	1	1	1	1	1
group_8953	0	hypothetical protein	110	110	1	1	52573	1	51827	0	200	200	200	1	1	1	1	1	1	1	1	1	0	1	1	1	1	1	1	1	1	1	1	1	1	1	1	1	1	1	1	1	1	1	1	1	1	1	1
group_8956	0	hypothetical protein	110	110	1	1	52634	1	6862	0	215	263	258	1	1	1	1	1	1	1	1	1	0	1	1	1	1	1	1	1	1	1	1	1	1	1	1	1	1	1	1	1	1	1	1	1	1	1	1
cccA_2	0	Cytochrome c-550	110	110	1	1	52726	43	33	0	356	356	356	1	1	1	1	1	1	1	1	1	0	1	1	1	1	1	1	1	1	1	1	1	1	1	1	1	1	1	1	1	1	1	1	1	1	1	1
recO	0	DNA repair protein RecO	110	110	1	1	52731	196	1	0	746	746	746	1	1	1	1	1	1	1	1	1	0	1	1	1	1	1	1	1	1	1	1	1	1	1	1	1	1	1	1	1	1	1	1	1	1	1	1
psd	0	Phosphatidylserine decarboxylase proenzyme	110	110	1	1	52800	96	3	0	758	788	787	1	1	1	1	1	1	1	1	1	0	1	1	1	1	1	1	1	1	1	1	1	1	1	1	1	1	1	1	1	1	1	1	1	1	1	1
ydcP_2	0	putative protease YdcP	110	110	1	1	52974	197	1	0	929	929	929	1	1	1	1	1	1	1	1	1	0	1	1	1	1	1	1	1	1	1	1	1	1	1	1	1	1	1	1	1	1	1	1	1	1	1	1
group_8979	0	hypothetical protein	110	110	1	1	52986	1	45181	0	128	131	128	1	1	1	1	1	1	1	1	1	0	1	1	1	1	1	1	1	1	1	1	1	1	1	1	1	1	1	1	1	1	1	1	1	1	1	1
recD2_2	0	ATP-dependent RecD-like DNA helicase	110	110	1	1	52990	116	2	0	1868	2336	2331	1	1	1	1	1	1	1	1	1	0	1	1	1	1	1	1	1	1	1	1	1	1	1	1	1	1	1	1	1	1	1	1	1	1	1	1
yrrB	0	TPR repeat-containing protein YrrB	110	110	1	1	52991	116	3	0	659	659	659	1	1	1	1	1	1	1	1	1	0	1	1	1	1	1	1	1	1	1	1	1	1	1	1	1	1	1	1	1	1	1	1	1	1	1	1
fieF_2	0	Ferrous-iron efflux pump FieF	110	110	1	1	53031	30	26	0	776	896	893	1	1	1	1	1	1	1	1	1	0	1	1	1	1	1	1	1	1	1	1	1	1	1	1	1	1	1	1	1	1	1	1	1	1	1	1
pheA	0	Prephenate dehydratase	110	110	1	1	53089	1	12595	0	851	851	851	1	1	1	1	1	1	1	1	1	0	1	1	1	1	1	1	1	1	1	1	1	1	1	1	1	1	1	1	1	1	1	1	1	1	1	1
pomA_2	0	Chemotaxis protein PomA	110	110	1	1	53365	75	9	0	794	794	794	1	1	1	1	1	1	1	1	1	0	1	1	1	1	1	1	1	1	1	1	1	1	1	1	1	1	1	1	1	1	1	1	1	1	1	1
isdF	0	putative heme-iron transport system permease protein IsdF	110	110	1	1	53431	3	122	0	983	983	983	1	1	1	1	1	1	1	1	1	0	1	1	1	1	1	1	1	1	1	1	1	1	1	1	1	1	1	1	1	1	1	1	1	1	1	1
brnQ_6	0	Branched-chain amino acid transport system 2 carrier protein	110	110	1	1	53452	3	108	0	1325	1325	1325	1	1	1	1	1	1	1	1	1	0	1	1	1	1	1	1	1	1	1	1	1	1	1	1	1	1	1	1	1	1	1	1	1	1	1	1
emrK	0	putative multidrug resistance protein EmrK	110	110	1	1	53519	25	12	0	653	653	653	1	1	1	1	1	1	1	1	1	0	1	1	1	1	1	1	1	1	1	1	1	1	1	1	1	1	1	1	1	1	1	1	1	1	1	1
dnaI	0	Primosomal protein DnaI	110	110	1	1	53543	1	14641	0	938	938	938	1	1	1	1	1	1	1	1	1	0	1	1	1	1	1	1	1	1	1	1	1	1	1	1	1	1	1	1	1	1	1	1	1	1	1	1
polA	0	DNA polymerase I	110	110	1	1	53556	21	30	0	2633	2819	2634	1	1	1	1	1	1	1	1	1	0	1	1	1	1	1	1	1	1	1	1	1	1	1	1	1	1	1	1	1	1	1	1	1	1	1	1
phoR_7	0	Alkaline phosphatase synthesis sensor protein PhoR	110	110	1	1	53557	21	29	0	1763	1763	1763	1	1	1	1	1	1	1	1	1	0	1	1	1	1	1	1	1	1	1	1	1	1	1	1	1	1	1	1	1	1	1	1	1	1	1	1
group_9023	0	hypothetical protein	110	110	1	1	53771	1	11973	0	986	986	986	1	1	1	1	1	1	1	1	1	0	1	1	1	1	1	1	1	1	1	1	1	1	1	1	1	1	1	1	1	1	1	1	1	1	1	1
iscS_2	0	Cysteine desulfurase IscS	110	110	1	1	53809	32	36	0	1142	1274	1146	1	1	1	1	1	1	1	1	1	0	1	1	1	1	1	1	1	1	1	1	1	1	1	1	1	1	1	1	1	1	1	1	1	1	1	1
group_9028	0	hypothetical protein	110	110	1	1	53881	1	37936	0	128	128	128	1	1	1	1	1	1	1	1	1	0	1	1	1	1	1	1	1	1	1	1	1	1	1	1	1	1	1	1	1	1	1	1	1	1	1	1
glcU_2	0	putative glucose uptake protein GlcU	110	110	1	1	54092	1	48299	0	857	857	857	1	1	1	1	1	1	1	1	1	0	1	1	1	1	1	1	1	1	1	1	1	1	1	1	1	1	1	1	1	1	1	1	1	1	1	1
moaC	0	Cyclic pyranopterin monophosphate synthase accessory protein	110	110	1	1	54098	1	48283	0	485	485	485	1	1	1	1	1	1	1	1	1	0	1	1	1	1	1	1	1	1	1	1	1	1	1	1	1	1	1	1	1	1	1	1	1	1	1	1
group_9044	0	hypothetical protein	110	110	1	1	48858	1	24913	0	383	383	383	1	1	1	1	1	1	1	1	1	0	1	1	1	1	1	1	1	1	1	1	1	1	1	1	1	1	1	1	1	1	1	1	1	1	1	1
group_9051	0	hypothetical protein	110	110	1	1	33460	1	40425	0	506	506	506	1	1	1	1	1	1	1	1	1	0	1	1	1	1	1	1	1	1	1	1	1	1	1	1	1	1	1	1	1	1	1	1	1	1	1	1
bmrU	0	Putative lipid kinase BmrU	110	110	1	1	33528	1	3812	0	902	902	902	1	1	1	1	1	1	1	1	1	0	1	1	1	1	1	1	1	1	1	1	1	1	1	1	1	1	1	1	1	1	1	1	1	1	1	1
yurK	0	putative HTH-type transcriptional regulator YurK	110	110	1	1	33720	1	16066	0	725	725	725	1	1	1	1	1	1	1	1	1	0	1	1	1	1	1	1	1	1	1	1	1	1	1	1	1	1	1	1	1	1	1	1	1	1	1	1
glgP	0	Glycogen phosphorylase	110	110	1	1	33776	1	31604	0	2408	2408	2408	1	1	1	1	1	1	1	1	1	0	1	1	1	1	1	1	1	1	1	1	1	1	1	1	1	1	1	1	1	1	1	1	1	1	1	1
group_9059	0	hypothetical protein	110	110	1	1	33827	17	9	0	311	623	620	1	1	1	1	1	1	1	1	1	0	1	1	1	1	1	1	1	1	1	1	1	1	1	1	1	1	1	1	1	1	1	1	1	1	1	1
glyQS	0	Glycine--tRNA ligase	110	110	1	1	33835	1	13957	0	1127	1376	1373	1	1	1	1	1	1	1	1	1	1	1	1	1	1	1	1	1	1	1	1	1	1	1	1	1	1	1	1	1	1	1	1	1	1	1	1
pgcA	0	Phosphoglucomutase	110	110	1	1	33846	40	8	0	1580	1724	1722	1	1	1	1	1	1	1	1	1	0	1	1	1	1	1	1	1	1	1	1	1	1	1	1	1	1	1	1	1	1	1	1	1	1	1	1
dapF	0	Diaminopimelate epimerase	110	110	1	1	33995	180	1	0	866	866	866	1	1	1	1	1	1	1	1	1	0	1	1	1	1	1	1	1	1	1	1	1	1	1	1	1	1	1	1	1	1	1	1	1	1	1	1
alsT_5	0	Amino-acid carrier protein AlsT	110	110	1	1	34359	1	6703	0	1433	1433	1433	1	1	1	1	1	1	1	1	1	0	1	1	1	1	1	1	1	1	1	1	1	1	1	1	1	1	1	1	1	1	1	1	1	1	1	1
alsT_6	0	Amino-acid carrier protein AlsT	110	110	1	1	34394	1	2810	0	1439	1445	1440	1	1	1	1	1	1	1	1	1	0	1	1	1	1	1	1	1	1	1	1	1	1	1	1	1	1	1	1	1	1	1	1	1	1	1	1
ytcD_5	0	putative HTH-type transcriptional regulator YtcD	110	110	1	1	34427	1	1266	0	344	347	344	1	1	1	1	1	1	1	1	1	0	1	1	1	1	1	1	1	1	1	1	1	1	1	1	1	1	1	1	1	1	1	1	1	1	1	1
ltaS1_4	0	Lipoteichoic acid synthase 1	110	110	1	1	4267	1	13423	0	1928	1928	1928	1	1	1	1	1	1	1	1	1	0	1	1	1	1	1	1	1	1	1	1	1	1	1	1	1	1	1	1	1	1	1	1	1	1	1	1
yfmO	0	Multidrug efflux protein YfmO	110	110	1	1	58277	79	5	0	1163	1163	1163	1	1	1	1	1	1	1	1	1	0	1	1	1	1	1	1	1	1	1	1	1	1	1	1	1	1	1	1	1	1	1	1	1	1	1	1
group_9118	0	hypothetical protein	110	110	1	1	58299	58	15	0	224	227	225	1	1	1	1	1	1	1	1	1	0	1	1	1	1	1	1	1	1	1	1	1	1	1	1	1	1	1	1	1	1	1	1	1	1	1	1
lipL	0	Octanoyl-[GcvH]:protein N-octanoyltransferase	110	110	1	1	58304	58	18	0	845	845	845	1	1	1	1	1	1	1	1	1	0	1	1	1	1	1	1	1	1	1	1	1	1	1	1	1	1	1	1	1	1	1	1	1	1	1	1
lrgA	0	Antiholin-like protein LrgA	110	110	1	1	58530	8	9	0	374	437	430	1	1	1	1	1	1	1	1	1	0	1	1	1	1	1	1	1	1	1	1	1	1	1	1	1	1	1	1	1	1	1	1	1	1	1	1
leuA	0	2-isopropylmalate synthase	110	110	1	1	43225	1	52147	0	1502	1520	1517	1	1	1	1	1	1	1	1	1	0	1	1	1	1	1	1	1	1	1	1	1	1	1	1	1	1	1	1	1	1	1	1	1	1	1	1
mprF	0	Phosphatidylglycerol lysyltransferase	110	110	1	1	43357	44	17	0	2579	2705	2584	1	1	1	1	1	1	1	1	1	0	1	1	1	1	1	1	1	1	1	1	1	1	1	1	1	1	1	1	1	1	1	1	1	1	1	1
yfnB_1	0	Putative HAD-hydrolase YfnB	110	110	1	1	27872	1	47535	0	701	710	709	1	1	1	1	1	1	1	1	1	0	1	1	1	1	1	1	1	1	1	1	1	1	1	1	1	1	1	1	1	1	1	1	1	1	1	1
malR	0	HTH-type transcriptional regulator MalR	110	110	1	1	14278	1	12761	0	839	1031	1024	1	1	1	1	1	1	1	1	1	0	1	1	1	1	1	1	1	1	1	1	1	1	1	1	1	1	1	1	1	1	1	1	1	1	1	1
group_9410	0	hypothetical protein	110	110	1	1	33806	1	31635	0	494	683	678	1	1	1	1	1	1	1	1	1	0	1	1	1	1	1	1	1	1	1	1	1	1	1	1	1	1	1	1	1	1	1	1	1	1	1	1
group_943	0	hypothetical protein	110	110	1	1	5375	1	42935	0	440	446	440	1	1	1	1	1	1	1	1	1	0	1	1	1	1	1	1	1	1	1	1	1	1	1	1	1	1	1	1	1	1	1	1	1	1	1	1
group_9514	0	hypothetical protein	110	110	1	1	52556	1	51813	0	794	803	794	1	1	1	1	1	1	1	1	1	0	1	1	1	1	1	1	1	1	1	1	1	1	1	1	1	1	1	1	1	1	1	1	1	1	1	1
ctpB	0	Carboxy-terminal processing protease CtpB	110	110	1	1	3797	1	5609	0	1448	1487	1484	1	1	1	1	1	1	1	1	1	0	1	1	1	1	1	1	1	1	1	1	1	1	1	1	1	1	1	1	1	1	1	1	1	1	1	1
swrC_2	0	Swarming motility protein SwrC	110	110	1	1	58522	73	19	0	3116	3119	3116	1	1	1	1	1	1	1	1	1	0	1	1	1	1	1	1	1	1	1	1	1	1	1	1	1	1	1	1	1	1	1	1	1	1	1	1
group_9611	0	hypothetical protein	110	110	1	1	12017	1	19470	0	224	230	227	1	1	1	1	1	1	1	1	1	0	1	1	1	1	1	1	1	1	1	1	1	1	1	1	1	1	1	1	1	1	1	1	1	1	1	1
group_9741	0	hypothetical protein	110	110	1	1	52381	66	4	0	632	644	632	1	1	1	1	1	1	1	1	1	0	1	1	1	1	1	1	1	1	1	1	1	1	1	1	1	1	1	1	1	1	1	1	1	1	1	1
dgaE	0	D-glucosaminate-6-phosphate ammonia lyase	110	110	1	1	33723	1	16069	0	1103	1109	1103	1	1	1	1	1	1	1	1	1	0	1	1	1	1	1	1	1	1	1	1	1	1	1	1	1	1	1	1	1	1	1	1	1	1	1	1
group_10162	0	Nucleoid-associated protein	109	109	1	1	58763	27	17	0	329	329	329	1	1	1	1	1	1	1	1	1	0	1	1	1	1	1	1	1	1	1	1	1	1	1	1	1	1	1	1	1	1	1	1	1	1	1	1
group_10390	0	hypothetical protein	109	109	1	1	43610	16	27	0	191	191	191	1	1	1	1	1	1	1	1	1	0	1	1	1	1	1	1	1	1	1	1	1	1	1	1	1	1	1	1	1	1	1	1	1	1	1	1
group_10407	0	hypothetical protein	109	109	1	1	44151	1	15359	0	170	170	170	1	1	1	1	1	1	1	1	1	0	1	1	1	1	1	1	1	1	1	1	1	1	1	1	1	1	1	1	1	1	1	1	1	1	1	1
licC_2	0	Lichenan permease IIC component	109	109	1	1	31969	1	31954	0	1220	1289	1282	1	1	1	1	1	1	1	1	1	0	1	1	1	1	1	1	1	1	1	1	1	1	1	1	1	1	0	1	1	1	1	1	1	1	1	1
yngG	0	Hydroxymethylglutaryl-CoA lyase YngG	109	109	1	1	32559	1	9231	0	911	911	911	1	1	1	1	1	1	1	1	1	0	1	1	1	1	1	1	1	1	1	1	1	1	1	1	1	1	0	1	1	1	1	1	1	1	1	1
uvrC_1	0	UvrABC system protein C	109	109	1	1	24851	1	11635	0	335	380	379	1	1	1	1	1	1	1	1	1	0	1	1	1	1	1	1	1	1	1	1	1	1	1	1	1	1	0	1	1	1	1	1	1	1	1	1
phnD	0	Phosphate-import protein PhnD	109	109	1	1	12815	1	16490	0	935	938	937	1	1	1	1	1	1	1	1	1	0	1	1	1	1	1	1	1	1	1	0	1	1	1	1	1	1	1	1	1	1	1	1	1	1	1	1
group_10673	0	hypothetical protein	109	109	1	1	12943	1	16481	0	458	656	654	1	1	1	1	1	1	1	1	1	0	1	1	1	1	1	1	1	1	1	1	1	1	1	1	1	1	1	1	1	1	1	1	1	1	1	1
feuB_3	0	Iron-uptake system permease protein FeuB	109	109	1	1	15050	1	46871	0	1007	1007	1007	1	1	1	1	1	1	1	1	1	0	1	1	1	1	1	1	1	1	1	1	1	1	1	1	1	1	1	1	1	1	1	1	1	1	1	1
group_10795	0	hypothetical protein	109	109	1	1	53213	1	18261	0	182	614	606	1	1	1	1	1	1	1	1	1	0	1	1	1	1	1	1	1	1	1	1	1	1	1	1	1	1	1	1	1	1	1	1	1	1	1	1
asnS	0	Asparagine--tRNA ligase	109	109	1	1	53499	1	14982	0	875	1391	1386	1	1	1	1	1	1	1	1	1	0	0	0	1	1	1	0	1	1	1	1	1	1	1	1	1	1	1	1	1	1	1	1	1	1	1	1
yifK_2	0	putative transport protein YifK	109	109	1	1	11972	1	3557	0	1055	1394	1387	1	1	1	1	1	1	1	1	1	0	1	1	1	1	1	1	1	1	1	1	1	1	1	1	1	1	1	1	1	1	1	1	1	1	1	1
group_12500	0	hypothetical protein	109	109	1	1	48228	1	32848	0	1085	1088	1087	1	1	1	1	1	1	1	1	1	0	1	1	1	1	1	1	1	1	1	1	1	1	1	1	1	1	1	1	1	1	1	1	1	1	1	1
glpK	0	Glycerol kinase	109	109	1	1	2294	1	33344	0	1490	1490	1490	1	1	0	1	1	1	1	1	1	0	1	1	1	1	1	1	1	1	1	1	1	1	1	1	1	1	1	1	1	1	1	1	1	1	1	1
accA1	0	Acetyl-/propionyl-coenzyme A carboxylase alpha chain	109	109	1	1	32561	1	50434	0	1337	1337	1337	1	1	1	1	1	1	1	1	1	0	1	1	1	1	1	1	1	1	1	1	1	1	1	1	1	1	0	1	1	1	1	1	1	1	1	1
yaaH	0	Spore germination protein YaaH	109	109	1	1	12507	39	5	0	1292	1337	1292	1	1	1	1	1	1	1	1	1	0	1	1	0	1	1	1	1	1	1	1	1	1	1	1	1	1	1	1	1	1	1	1	1	1	1	1
group_12822	0	hypothetical protein	109	109	1	1	15060	1	46857	0	227	227	227	1	1	1	1	1	1	1	1	1	0	1	1	1	1	1	1	1	1	1	1	1	1	1	1	1	1	1	1	1	1	1	1	1	1	1	1
feuC_2	0	Iron-uptake system permease protein FeuC	109	109	1	1	15051	1	46870	0	1022	1022	1022	1	1	1	1	1	1	1	1	1	0	1	1	1	1	1	1	1	1	1	1	1	1	1	1	1	1	1	1	1	1	1	1	1	1	1	1
ptsG_2	0	PTS system glucose-specific EIICBA component	109	109	1	1	52026	92	5	0	989	2063	2053	1	1	1	1	1	1	1	1	1	0	1	1	1	1	1	1	1	1	1	1	1	1	1	1	1	1	1	1	1	1	1	1	1	1	1	1
group_12894	0	hypothetical protein	109	109	1	1	52660	45	15	0	200	200	200	1	1	1	1	1	1	1	1	1	0	1	1	1	1	1	1	1	1	1	1	1	1	1	1	1	1	1	1	1	1	1	1	1	1	1	1
group_12946	0	hypothetical protein	109	109	1	1	53658	4	82	0	206	206	206	1	1	1	1	1	1	1	1	1	0	1	1	1	1	1	1	1	1	1	1	1	1	1	1	1	1	1	1	1	1	1	1	1	1	1	1
carQ	0	RNA polymerase sigma factor CarQ	109	109	1	1	44147	1	15370	0	548	566	565	1	1	1	1	1	1	1	1	1	0	1	1	1	1	1	1	1	1	1	1	1	1	1	1	1	1	1	1	1	1	1	1	1	1	1	1
group_1351	0	hypothetical protein	109	109	1	1	53668	4	63	0	161	332	327	1	1	1	1	1	1	1	1	1	0	1	1	1	1	1	1	1	1	1	1	1	1	1	1	1	1	1	1	1	1	1	1	1	1	1	1
mhqA_1	0	Putative ring-cleaving dioxygenase MhqA	109	109	1	1	2316	1	39416	0	944	947	944	1	1	1	1	1	1	1	1	1	0	1	1	1	1	1	1	1	1	1	1	1	1	1	1	1	1	1	1	1	1	1	1	1	1	1	1
yknX_2	0	Putative efflux system component YknX	109	109	1	1	57690	1	4430	0	626	1193	1187	1	1	1	1	1	1	1	1	1	0	1	1	1	1	1	1	1	1	1	1	1	1	1	1	1	1	1	1	1	1	1	1	1	1	1	1
dgk	0	Deoxyguanosine kinase	109	109	1	1	58756	27	12	0	635	635	635	1	1	1	1	1	1	1	1	1	0	1	1	1	1	1	1	1	1	1	1	1	1	1	1	1	1	1	1	1	1	1	1	1	1	1	1
licC_1	0	Lichenan permease IIC component	109	109	1	1	48220	1	32838	0	1061	1310	1307	1	1	1	1	1	1	1	1	1	0	1	1	1	1	1	1	1	1	1	1	1	1	1	1	1	1	1	1	1	1	1	1	1	1	1	1
group_15714	0	hypothetical protein	109	109	1	1	43873	1	15676	0	464	464	464	1	1	1	1	1	1	1	1	1	0	1	1	1	1	1	1	1	1	1	1	1	1	1	1	1	1	1	1	1	1	1	1	1	1	1	1
mleN_2	0	Malate-2H( )/Na( )-lactate antiporter	109	109	1	1	44182	1	15331	0	1403	1406	1403	1	1	1	1	1	1	1	1	1	0	1	1	1	1	1	1	1	1	1	1	1	1	1	1	1	1	1	1	1	1	1	1	1	1	1	1
acoB	0	Acetoin:2,6-dichlorophenolindophenol oxidoreductase subunit beta	109	109	1	1	25196	1	11391	0	1034	1034	1034	1	1	1	1	1	1	1	1	1	0	1	1	1	1	1	1	1	1	1	1	1	1	1	1	1	1	1	1	1	1	1	1	1	1	1	1
mdeA	0	L-methionine gamma-lyase	109	109	1	1	13483	173	5	0	1271	1271	1271	1	1	1	1	1	1	1	1	1	0	1	1	1	1	1	1	1	1	1	1	1	1	1	1	1	1	1	1	1	1	1	1	1	1	1	1
group_15882	0	hypothetical protein	109	109	1	1	13488	1	3836	0	623	623	623	1	1	1	1	1	1	1	1	1	0	1	1	1	1	1	1	1	1	1	1	1	1	1	1	1	1	1	1	1	1	1	1	1	1	1	1
csoR	0	Copper-sensing transcriptional repressor CsoR	109	109	1	1	15063	1	46843	0	296	302	301	1	1	1	1	1	1	1	1	1	0	1	1	1	1	1	1	1	1	1	1	1	1	1	1	1	1	1	1	1	1	1	1	1	1	1	1
group_15974	0	hypothetical protein	109	109	1	1	53211	1	18256	0	248	260	248	1	1	1	1	1	1	1	1	1	0	1	1	1	1	1	1	1	1	1	1	1	1	1	1	1	1	1	1	1	1	1	1	1	1	1	1
fliE	0	Flagellar hook-basal body complex protein FliE	109	109	1	1	43902	1	15634	0	284	299	298	1	1	1	1	1	1	1	1	1	0	1	1	1	1	1	1	1	1	1	1	1	1	1	1	1	1	1	1	1	1	1	1	1	1	1	1
group_1705	0	hypothetical protein	109	109	1	1	5402	1	42944	0	824	860	824	1	1	1	1	1	1	1	1	1	0	1	1	1	1	1	1	1	1	1	1	1	1	1	1	1	1	0	1	1	1	1	1	1	1	1	1
group_1867	0	hypothetical protein	109	109	1	1	44242	1	15264	0	266	1070	1062	1	1	1	1	1	1	1	1	1	0	1	1	1	1	1	1	1	1	1	1	1	1	1	1	1	1	1	1	1	1	1	1	1	1	1	1
adh2	0	Long-chain-alcohol dehydrogenase 2	109	109	1	1	15089	1	46801	0	437	1163	990	1	1	1	1	1	1	1	1	1	0	1	1	1	1	1	1	1	1	1	1	1	1	1	1	1	1	1	1	1	1	1	1	1	1	1	1
group_2179	0	hypothetical protein	109	109	1	1	15986	1	11697	0	143	143	143	1	1	1	1	1	1	1	1	1	0	1	1	1	1	1	1	1	1	1	1	1	1	1	1	1	1	0	1	1	1	1	1	1	1	1	1
salA_2	0	Iron-sulfur cluster carrier protein	109	109	1	1	12370	1	35333	0	518	1052	1044	1	1	1	1	1	1	1	1	1	0	1	1	1	1	1	1	1	1	1	1	1	1	1	1	1	1	1	1	1	1	1	1	1	1	1	1
norM_2	0	Multidrug resistance protein NorM	109	109	1	1	43189	1	42041	0	569	1364	1349	1	1	1	1	1	1	1	1	1	0	1	1	1	1	1	1	1	1	1	1	1	1	1	1	1	1	1	1	1	1	1	1	1	1	1	1
group_2822	0	hypothetical protein	109	109	1	1	35775	1	3084	0	344	353	345	1	1	0	1	1	1	1	1	1	0	1	1	1	1	1	1	1	1	1	1	1	1	1	1	1	1	1	1	1	1	1	1	1	1	1	1
mfd	0	Transcription-repair-coupling factor	109	109	1	1	58820	15	26	0	2201	3530	3513	1	1	1	1	1	1	1	1	1	0	1	1	1	1	1	1	1	1	1	0	1	1	1	1	1	1	1	1	1	1	1	1	1	1	1	1
group_3385	0	Bifunctional cytochrome P450/NADPH--P450 reductase	109	109	1	1	9378	1	48411	0	3020	3197	3195	1	1	1	1	1	1	1	1	1	0	1	1	1	1	1	1	1	1	1	1	1	1	1	1	1	1	1	1	1	1	1	1	1	1	1	1
lytE_1	0	putative peptidoglycan endopeptidase LytE	109	109	1	1	45255	1	11897	0	668	1310	1265	1	1	1	1	1	1	1	1	1	0	1	1	1	1	1	1	1	1	1	1	1	1	1	1	1	1	1	1	1	1	1	1	1	1	1	1
purN	0	Phosphoribosylglycinamide formyltransferase	109	109	1	1	55583	171	2	0	416	587	584	1	1	1	1	1	1	1	1	1	0	1	1	1	1	1	1	1	1	1	1	1	1	1	1	1	1	1	1	0	1	1	1	1	1	1	1
cwlJ_1	0	Cell wall hydrolase CwlJ	109	109	1	1	18156	1	9695	0	197	452	423	1	1	1	1	1	1	1	1	1	0	1	1	1	1	1	1	1	1	1	1	1	1	1	1	1	1	0	1	1	1	1	1	1	1	1	1
group_3906	0	hypothetical protein	109	109	1	1	10509	1	18009	0	188	188	188	1	1	1	1	1	1	1	1	1	0	1	1	1	1	1	1	1	1	1	1	1	1	1	1	1	1	1	1	1	1	1	1	1	1	1	1
cuyA	0	L-cysteate sulfo-lyase	109	109	1	1	9468	1	49297	0	995	995	995	1	1	1	1	1	1	1	1	1	0	1	1	1	1	1	1	1	1	1	0	1	1	1	1	1	1	1	1	1	1	1	1	1	1	1	1
nrdG	0	Anaerobic ribonucleoside-triphosphate reductase-activating protein	109	109	1	1	12500	39	13	0	299	452	414	1	1	1	1	1	1	1	1	1	0	1	1	1	1	1	1	1	1	1	1	1	1	1	1	1	1	1	1	1	1	1	1	1	1	1	1
topA	0	DNA topoisomerase 1	109	109	1	1	14781	108	7	0	1256	2084	2066	1	1	0	1	1	1	1	1	1	1	1	1	1	1	1	1	1	1	1	1	0	1	1	1	1	1	0	1	1	1	1	1	1	1	1	1
rluD_3	0	Ribosomal large subunit pseudouridine synthase D	109	109	1	1	14595	174	1	0	506	908	902	1	1	1	1	1	1	1	1	1	0	1	1	1	1	1	1	1	1	1	1	1	1	1	1	1	1	1	1	0	1	1	1	1	1	1	1
pomA_1	0	Chemotaxis protein PomA	109	109	1	1	43841	1	15725	0	470	842	794	1	1	1	1	1	1	1	1	1	0	1	1	1	1	1	1	1	1	1	1	0	1	1	1	1	1	1	1	1	1	1	1	1	1	1	1
sasP-B	0	Small, acid-soluble spore protein gamma-type	109	109	1	1	54966	1	6996	0	281	503	285	1	1	1	1	1	1	1	1	1	0	1	1	1	1	1	1	1	1	1	1	1	1	1	1	1	1	1	1	1	1	1	1	1	1	1	1
glpT	0	Glycerol-3-phosphate transporter	109	109	1	1	54439	1	6618	0	1091	1349	1346	1	1	1	1	1	1	1	1	1	1	1	1	1	1	1	1	1	1	1	1	1	1	1	1	1	1	0	1	1	1	1	1	1	1	1	1
group_4382	0	hypothetical protein	109	109	1	1	43183	1	42029	0	161	161	161	1	1	1	1	1	1	1	1	1	0	1	1	1	1	1	1	1	1	1	1	1	1	1	1	1	1	1	1	1	1	1	1	1	1	1	1
group_4398	0	hypothetical protein	109	109	1	1	43920	1	15629	0	236	410	347	1	1	1	1	1	1	1	1	1	0	1	1	1	1	1	1	1	1	1	1	1	1	1	1	1	1	1	1	1	1	1	1	1	1	1	1
nprE	0	Bacillolysin	109	109	1	1	30796	1	40409	0	716	1511	1503	1	1	1	1	1	1	1	1	1	0	1	1	1	1	1	1	1	1	1	1	1	1	1	1	1	1	1	1	1	1	1	1	1	1	1	1
group_4453	0	hypothetical protein	109	109	1	1	31961	1	31942	0	833	833	833	1	1	1	1	1	1	1	1	1	0	1	1	1	1	1	1	1	1	1	1	1	1	1	1	1	1	0	1	1	1	1	1	1	1	1	1
yxdL_1	0	ABC transporter ATP-binding protein YxdL	109	109	1	1	18103	1	9626	0	731	770	769	1	1	1	1	1	1	1	1	1	0	1	1	1	1	1	1	1	1	1	1	1	1	1	1	1	1	0	1	1	1	1	1	1	1	1	1
arsR	0	Arsenical resistance operon repressor	109	109	1	1	39126	1	48385	0	305	305	305	1	1	1	1	1	1	1	1	1	0	1	1	1	1	1	1	1	1	1	1	1	1	1	0	1	1	1	1	1	1	1	1	1	1	1	1
group_4569	0	hypothetical protein	109	109	1	1	52076	20	20	0	242	458	456	1	1	1	1	1	1	1	1	1	0	1	1	1	1	1	1	1	1	1	1	1	1	1	1	1	1	1	1	1	1	1	1	1	1	1	1
dgaR	0	Transcriptional regulatory protein DagR	109	109	1	1	3906	1	24457	0	1379	2678	2653	1	1	1	1	1	1	1	1	1	0	1	1	1	1	1	1	1	1	1	1	1	1	1	1	1	1	1	1	1	1	1	1	1	1	1	1
rpsA	0	30S ribosomal protein S1	109	109	1	1	55751	1	1543	0	218	2168	2150	1	1	1	1	1	1	1	1	1	0	1	1	1	1	1	1	1	1	1	1	1	1	1	1	1	1	1	1	1	1	1	1	1	1	1	1
yuaF	0	putative membrane protein YuaF	109	109	1	1	54738	1	34504	0	548	548	548	1	1	1	1	1	1	1	1	1	0	1	1	1	1	1	1	1	1	1	1	1	1	1	1	1	1	1	1	1	1	1	1	1	1	1	1
yfiY_1	0	putative siderophore-binding lipoprotein YfiY	109	109	1	1	54522	1	7305	0	953	968	964	1	1	1	1	1	1	1	1	1	0	1	1	1	1	1	1	1	1	1	1	1	1	1	1	1	1	1	1	1	0	1	1	1	1	1	1
ssuC_2	0	Putative aliphatic sulfonates transport permease protein SsuC	109	109	1	1	48398	1	33042	0	752	755	752	1	1	1	1	1	1	1	1	1	0	1	1	1	1	1	1	1	1	1	1	1	1	1	1	1	1	1	1	1	1	1	1	1	1	1	1
group_5133	0	hypothetical protein	109	109	1	1	43872	1	15682	0	302	497	493	1	1	1	1	1	1	1	1	1	0	1	1	1	1	1	1	1	1	1	1	1	1	1	1	1	1	1	1	1	1	1	1	1	1	1	1
helD_1	0	Helicase IV	109	109	1	1	2249	1	5679	0	824	2336	2304	1	1	0	1	1	1	1	1	1	0	1	1	1	1	1	1	1	1	1	1	1	1	1	1	1	1	1	1	1	1	1	1	1	1	1	1
group_5337	0	Putative esterase	109	109	1	1	12506	39	7	0	242	440	419	1	1	1	1	1	1	1	1	1	0	1	1	1	1	1	1	1	1	1	1	1	0	1	1	1	1	1	1	1	1	1	1	1	1	1	1
hflX_2	0	GTPase HflX	109	140	1.29	1	13486	0	0	0	212	1274	984	1	1	1	1	1	1	1	1	1	0	1	1	1	1	1	1	1	1	1	1	1	1	1	1	1	1	1	1	1	1	1	1	1	1	1	1
rsgA_2	0	Putative ribosome biogenesis GTPase RsgA	109	109	1	1	14723	91	7	0	542	968	878	1	1	1	1	1	1	1	1	1	0	1	1	1	1	1	1	1	1	1	1	1	1	1	1	1	1	1	1	1	1	1	1	1	1	1	1
group_5408	0	hypothetical protein	109	109	1	1	52627	1	6865	0	311	311	311	1	1	1	1	1	1	1	1	1	0	1	1	1	1	1	1	1	1	1	1	1	1	1	1	1	1	1	1	1	1	1	1	1	1	1	1
tadA_2	0	tRNA-specific adenosine deaminase	109	109	1	1	52780	1	23346	0	221	557	553	1	1	1	1	1	1	1	1	1	0	1	1	1	1	1	1	1	1	1	1	1	1	1	1	1	1	1	1	0	1	1	1	1	1	1	1
recJ	0	Single-stranded-DNA-specific exonuclease RecJ	109	109	1	1	53026	30	20	0	1769	2339	2333	1	1	1	1	1	1	1	1	1	0	1	1	1	1	1	1	1	1	1	1	1	1	1	1	1	1	1	1	1	1	1	1	1	1	1	1
feoB_3	0	Ferrous iron transport protein B	109	109	1	1	33478	1	32132	0	380	1997	1973	1	1	1	1	1	1	1	1	1	0	1	1	1	1	1	1	1	1	1	1	1	1	1	1	1	1	1	1	1	1	1	1	1	1	1	1
yidC2	0	Membrane protein insertase YidC 2	109	109	1	1	34281	1	48634	0	170	794	776	1	1	1	1	1	1	1	1	1	0	1	1	1	1	1	1	1	1	1	1	1	1	1	1	1	1	1	1	1	1	1	1	1	1	1	1
panB	0	3-methyl-2-oxobutanoate hydroxymethyltransferase	109	109	1	1	43572	1	19451	0	488	839	834	1	1	1	1	1	1	1	1	1	0	1	1	1	1	1	1	1	1	1	1	1	1	1	1	1	1	1	0	1	1	1	1	1	1	1	1
bmrA	0	Multidrug resistance ABC transporter ATP-binding/permease protein BmrA	109	124	1.14	1	45329	0	0	Hypothetical protein with no hits to refseq/uniprot/clusters/cdd/tigrfams/pfam overlapping another protein with hits	170	2525	1270	1	1	1	1	1	1	1	1	1	0	1	1	1	1	1	1	1	1	1	1	1	1	1	1	1	1	1	1	1	1	1	1	1	1	1	1
kynA	0	Tryptophan 2,3-dioxygenase	109	109	1	1	25034	1	11460	0	290	848	833	1	1	1	1	1	1	1	1	1	0	1	1	1	1	1	1	1	1	1	1	0	1	1	1	1	1	1	1	1	1	1	1	1	1	1	1
licA_1	0	Lichenan-specific phosphotransferase enzyme IIA component	109	109	1	1	48222	1	32842	0	320	326	320	1	1	1	1	1	1	1	1	1	0	1	1	1	1	1	1	1	1	1	1	1	1	1	1	1	1	1	1	1	1	1	1	1	1	1	1
licB_1	0	Lichenan-specific phosphotransferase enzyme IIB component	109	109	1	1	48221	1	32839	0	263	305	303	1	1	1	1	1	1	1	1	1	0	1	1	1	1	1	1	1	1	1	1	1	1	1	1	1	1	1	1	1	1	1	1	1	1	1	1
group_5985	0	hypothetical protein	109	109	1	1	48217	1	32836	0	1085	1085	1085	1	1	1	1	1	1	1	1	1	0	1	1	1	1	1	1	1	1	1	1	1	1	1	1	1	1	1	1	1	1	1	1	1	1	1	1
yflT_1	0	General stress protein 17M	109	109	1	1	2436	1	7527	0	389	389	389	1	1	1	1	1	1	1	1	1	0	1	1	1	1	1	1	1	1	1	1	0	1	1	1	1	1	1	1	1	1	1	1	1	1	1	1
group_6028	0	hypothetical protein	109	109	1	1	42450	1	35775	0	131	131	131	1	1	1	1	1	1	1	1	1	1	1	1	1	1	1	1	1	1	1	1	1	1	1	1	1	1	1	1	1	1	1	1	0	1	1	1
oppF_5	0	Oligopeptide transport ATP-binding protein OppF	109	109	1	1	42503	1	3262	0	548	935	931	1	1	1	1	1	1	1	1	1	1	1	1	1	1	1	1	1	1	1	0	1	1	1	1	1	1	0	1	0	1	1	1	1	1	1	1
ltaS1_1	0	Lipoteichoic acid synthase 1	109	109	1	1	43263	1	52191	0	1547	1886	1882	1	1	1	1	1	1	1	1	1	0	1	1	1	1	1	1	1	1	1	1	1	1	1	1	1	1	1	1	1	1	1	1	1	1	1	1
yscN	0	putative ATP synthase YscN	109	109	1	1	43909	1	15630	0	1304	1304	1304	1	1	1	1	1	1	1	1	1	0	1	1	1	1	1	1	1	1	1	1	1	1	1	1	1	1	1	1	1	1	1	1	1	1	1	1
ilvC_2	0	Ketol-acid reductoisomerase	109	109	1	1	44650	1	1338	0	1007	1013	1007	1	1	1	1	1	1	1	1	1	0	1	1	1	1	1	1	1	1	1	1	1	1	1	1	1	1	1	1	1	1	1	1	1	1	1	1
group_6132	0	hypothetical protein	109	109	1	1	31207	1	51804	0	365	587	584	1	1	1	1	1	1	1	1	1	0	1	1	1	1	1	1	1	1	1	1	1	1	1	1	0	1	1	1	1	1	1	1	1	1	1	1
cshE	0	DEAD-box ATP-dependent RNA helicase CshE	109	109	1	1	32043	1	32009	0	1319	1376	1357	1	1	1	1	1	1	1	1	1	0	1	1	1	1	1	1	1	1	1	1	1	1	1	1	1	1	0	1	1	1	1	1	1	1	1	1
resE_7	0	Sensor histidine kinase ResE	109	109	1	1	32486	1	9288	0	1157	1202	1157	1	1	1	1	1	1	1	1	1	0	1	1	1	1	1	1	1	1	1	1	1	1	1	1	1	1	0	1	1	1	1	1	1	1	1	1
group_6337	0	hypothetical protein	109	109	1	1	52651	45	20	0	170	272	265	1	1	1	1	1	1	1	1	1	0	1	1	1	1	1	1	1	1	1	1	1	1	1	1	1	1	1	1	0	1	1	1	1	1	1	1
proC_5	0	Pyrroline-5-carboxylate reductase	109	109	1	1	52782	1	23329	0	215	827	821	1	1	1	1	1	1	1	1	1	0	1	1	1	1	1	1	1	1	1	1	1	1	1	1	1	1	1	1	0	1	1	1	1	1	1	1
group_6399	0	hypothetical protein	109	109	1	1	48872	1	24974	0	179	179	179	1	1	1	1	1	1	1	1	1	0	1	1	1	1	1	1	1	1	1	1	1	1	1	0	1	1	1	1	1	1	1	1	1	1	1	1
glgB	0	1,4-alpha-glucan branching enzyme GlgB	109	109	1	1	33780	1	31608	0	1496	1937	1932	1	1	1	1	1	1	1	1	1	0	1	1	1	1	1	1	1	1	1	1	1	1	1	1	1	1	1	1	1	1	1	1	1	1	1	1
spoIIQ	0	Stage II sporulation protein Q	109	109	1	1	58079	56	31	0	905	995	907	1	1	1	1	1	1	1	1	1	0	1	1	1	1	1	1	1	1	1	1	1	1	1	1	1	1	1	1	1	1	1	1	1	1	1	1
group_6452	0	hypothetical protein	109	109	1	1	58684	51	1	0	185	185	185	1	1	1	1	1	1	1	1	1	0	1	1	1	1	1	1	1	1	1	1	1	1	1	1	1	1	1	1	1	1	1	1	1	1	1	1
group_6486	0	hypothetical protein	109	109	1	1	42487	1	47007	0	746	941	747	0	1	1	1	1	1	1	1	1	0	1	1	1	1	1	1	1	1	1	1	1	1	1	1	1	1	1	1	1	1	1	1	1	1	1	1
arsC	0	Glutaredoxin arsenate reductase	109	109	1	1	39121	1	48375	0	404	404	404	1	1	1	1	1	1	1	1	1	0	1	1	1	1	1	1	1	1	1	1	1	1	1	0	1	1	1	1	1	1	1	1	1	1	1	1
pdxT	0	Pyridoxal 5'-phosphate synthase subunit PdxT	109	109	1	1	58750	27	7	0	590	590	590	1	1	1	1	1	1	1	1	1	0	1	1	1	1	1	1	1	1	1	1	1	1	1	1	1	1	1	1	1	1	1	1	1	1	1	1
dnaX_1	0	DNA polymerase III subunit tau	109	109	1	1	58762	27	18	0	1514	1688	1686	1	1	1	1	1	1	1	1	1	0	1	1	1	1	1	1	1	1	1	1	1	1	1	1	1	1	1	1	1	1	1	1	1	1	1	1
cdaA	0	Cyclic di-AMP synthase CdaA	109	109	1	1	56767	1	2382	0	521	821	818	1	1	1	1	1	1	1	1	1	0	1	1	1	1	1	1	1	1	1	1	1	1	1	1	1	1	1	0	1	1	1	1	1	1	1	1
purS	0	Phosphoribosylformylglycinamidine synthase subunit PurS	109	109	1	1	55594	103	8	0	254	254	254	1	1	1	1	1	1	1	1	1	0	1	1	1	1	1	1	1	1	1	1	1	1	1	1	1	1	1	1	0	1	1	1	1	1	1	1
bcp	0	Putative peroxiredoxin bcp	109	109	1	1	54926	1	1514	0	455	455	455	1	1	1	1	1	1	1	1	1	0	1	1	1	1	1	1	1	1	1	1	1	1	1	1	1	1	1	1	1	1	1	1	1	1	1	1
group_7121	0	hypothetical protein	109	109	1	1	48242	1	33245	0	374	440	439	1	1	1	1	1	1	1	1	1	0	1	1	1	1	1	1	1	1	1	1	1	1	1	0	1	1	1	1	1	1	1	1	1	1	1	1
group_7235	ilvE_2	Branched-chain-amino-acid aminotransferase	109	109	1	1	44643	1	1343	0	899	902	899	1	1	1	1	1	1	1	1	1	0	1	1	1	1	1	1	1	1	1	1	1	1	1	1	1	1	1	1	1	1	1	1	1	1	1	1
dppE_8	0	Dipeptide-binding protein DppE	109	109	1	1	38201	1	12922	0	1247	1661	1656	1	1	1	1	1	1	1	1	1	0	1	1	1	1	1	1	1	1	1	1	1	1	1	1	1	1	1	1	1	1	1	1	1	1	1	1
azoR2_1	0	FMN-dependent NADH-azoreductase 2	109	109	1	1	31174	1	40241	0	389	635	632	1	1	1	1	1	1	1	1	1	0	1	1	1	1	1	1	1	1	1	1	1	1	1	1	1	1	1	1	1	1	1	1	1	1	1	1
lacR	0	Lactose phosphotransferase system repressor	109	109	1	1	15095	1	46799	0	746	752	751	1	1	1	1	1	1	1	1	1	0	1	1	1	1	1	1	1	1	1	1	1	1	1	1	1	1	1	1	1	1	1	1	1	1	1	1
yusV_2	0	putative siderophore transport system ATP-binding protein YusV	109	109	1	1	15052	1	46869	0	821	821	821	1	1	1	1	1	1	1	1	1	0	1	1	1	1	1	1	1	1	1	1	1	1	1	1	1	1	1	1	1	1	1	1	1	1	1	1
group_7546	0	PhoH-like protein	109	109	1	1	52744	29	25	0	608	959	955	1	1	1	1	1	1	1	1	1	0	1	1	1	1	1	1	1	1	1	1	1	1	1	1	1	1	1	1	1	1	1	1	1	1	1	1
group_7560	0	hypothetical protein	109	109	1	1	52928	1	3450	0	458	458	458	1	1	1	1	1	1	1	1	1	0	1	1	1	1	1	1	1	1	1	1	1	1	1	1	1	1	1	1	1	1	1	1	1	1	1	1
group_7575	0	hypothetical protein	109	109	1	1	53340	1	7338	0	185	185	185	1	1	1	1	1	1	1	1	1	0	1	1	1	1	1	1	1	1	1	1	1	1	1	1	1	1	1	1	1	1	1	1	1	1	1	1
group_7583	0	hypothetical protein	109	109	1	1	53750	1	12048	0	650	662	661	1	1	1	1	1	1	1	1	1	0	1	1	1	1	1	1	1	1	1	1	1	1	1	1	1	1	1	1	1	1	1	1	1	1	1	1
ybjG	0	Putative undecaprenyl-diphosphatase YbjG	109	109	1	1	48878	1	24980	0	530	533	532	1	1	1	1	1	1	1	1	1	0	1	1	1	1	1	1	1	1	1	1	1	1	1	1	1	1	1	1	1	1	1	1	1	1	1	1
dps2	0	DNA protection during starvation protein 2	109	109	1	1	34366	1	6701	0	440	440	440	1	1	1	1	1	1	1	1	1	0	1	1	1	1	1	1	1	1	1	1	1	1	1	1	1	1	1	1	1	1	1	1	1	1	1	1
hom_3	0	Homoserine dehydrogenase	109	109	1	1	58336	31	19	0	995	1295	1277	1	1	1	1	1	1	1	1	1	0	1	1	1	1	1	1	1	1	1	1	1	1	1	1	1	1	1	1	1	1	1	1	1	1	1	1
fbpA	0	Fe(3 )-binding periplasmic protein	109	109	1	1	42963	1	4997	0	845	1124	1075	1	1	1	1	1	1	1	1	1	0	1	1	1	1	1	1	1	1	1	1	1	1	1	1	1	1	1	1	1	1	1	1	1	1	1	1
group_8114	0	hypothetical protein	109	109	1	1	52772	161	1	0	584	1013	1006	1	1	1	1	1	1	1	1	1	0	1	1	1	1	1	1	1	1	1	1	1	0	1	1	1	1	1	1	1	1	1	1	1	1	1	1
group_8521	0	Putative pyridoxal phosphate-dependent acyltransferase	109	109	1	1	54517	1	7298	0	845	1190	1183	1	1	1	1	1	1	1	1	1	0	1	1	1	1	1	1	1	1	1	1	1	1	1	1	0	1	1	1	1	1	1	1	1	1	1	1
hemZ	0	Oxygen-independent coproporphyrinogen-III oxidase-like protein HemZ	109	109	1	1	47946	1	8906	0	1022	1490	1485	1	1	1	1	1	1	1	1	1	0	1	1	1	1	1	1	1	1	1	1	1	1	1	1	1	1	1	1	1	1	1	1	1	1	1	0
trpS_1	0	Tryptophan--tRNA ligase	109	109	1	1	42488	1	47002	0	605	989	985	1	1	0	1	1	1	1	1	1	1	1	1	1	1	1	1	1	1	0	1	1	1	1	1	1	1	1	1	1	1	1	1	1	1	1	0
oppD_6	0	Oligopeptide transport ATP-binding protein OppD	109	109	1	1	42495	1	3257	0	881	1043	1041	1	1	1	1	1	1	1	1	1	1	1	1	1	1	1	1	1	1	1	0	1	1	1	1	1	1	1	1	0	0	1	1	1	1	1	1
cotH	0	Inner spore coat protein H	109	109	1	1	38194	1	12909	0	1076	1076	1076	1	1	1	1	1	1	1	1	1	0	1	1	1	1	1	1	1	1	1	1	1	1	1	1	1	1	1	1	1	1	1	1	1	1	1	1
acsA_1	0	Acetyl-coenzyme A synthetase	109	109	1	1	32549	1	9239	0	1268	1940	1933	1	1	1	1	1	1	1	1	1	0	1	1	1	1	1	1	1	1	1	1	1	1	1	1	1	1	0	1	1	1	1	1	1	1	1	1
feuA	0	Iron-uptake system-binding protein	109	109	1	1	15049	1	46877	0	767	965	901	1	1	1	1	1	1	1	1	1	0	1	1	1	1	1	1	1	1	1	1	1	1	1	1	1	1	1	1	1	1	1	1	1	1	1	1
pepT_1	0	Peptidase T	109	109	1	1	15039	1	46722	0	1232	1232	1232	1	1	1	1	1	1	1	1	1	0	1	1	1	1	1	1	1	1	1	1	1	1	1	1	1	1	1	1	1	1	1	1	1	1	1	1
group_8883	0	hypothetical protein	109	109	1	1	14758	117	5	0	227	227	227	1	1	1	1	1	1	1	1	1	0	0	1	1	1	1	1	1	1	1	1	1	0	1	1	1	1	1	1	1	1	1	1	1	1	1	1
murG_2	0	UDP-N-acetylglucosamine--N-acetylmuramyl-(pentapeptide) pyrophosphoryl-undecaprenol N-acetylglucosamine transferase	109	109	1	1	14544	97	5	0	914	1169	1114	1	1	1	1	1	1	1	1	1	0	1	1	1	1	1	1	1	1	1	1	1	1	1	1	1	1	1	1	1	1	1	1	0	1	1	1
yidD	0	Putative membrane protein insertion efficiency factor	109	109	1	1	33440	1	48433	0	227	236	235	1	1	1	1	1	1	1	1	1	1	1	1	1	1	1	1	1	1	1	1	1	1	1	1	1	1	1	1	0	1	1	1	1	1	1	1
group_914	0	hypothetical protein	109	109	1	1	48184	1	32805	0	734	749	734	1	1	1	1	1	1	1	1	1	0	1	1	1	1	1	1	1	1	1	1	1	1	1	1	1	1	1	1	1	1	1	1	1	1	1	1
psiE	0	Protein PsiE	109	109	1	1	34501	1	43971	0	401	404	403	0	1	1	1	1	1	1	1	1	0	1	1	1	1	1	1	1	1	1	1	1	1	1	1	1	1	1	1	1	1	1	1	1	1	1	1
pabA_2	0	Aminodeoxychorismate/anthranilate synthase component 2	108	108	1	1	42594	2	67	0	269	587	581	1	1	1	1	1	1	1	1	1	0	1	1	1	1	1	1	1	1	1	1	1	1	1	1	1	1	1	1	0	1	1	1	1	1	1	1
cnrH	0	ECF RNA polymerase sigma factor SigW	108	108	1	1	37819	1	39597	0	155	578	572	1	1	1	1	1	1	1	1	1	0	1	1	1	1	1	1	1	1	1	1	1	1	1	1	1	1	1	1	1	1	1	1	1	1	1	1
group_10881	0	Gluconeogenesis factor	108	108	1	1	3689	215	1	0	953	953	953	1	1	1	1	1	1	1	1	1	1	0	1	1	1	1	1	1	1	1	1	1	1	1	1	1	1	1	1	1	1	1	1	1	1	1	1
cimH	0	Citrate/malate transporter	108	108	1	1	54655	1	49249	0	929	1346	1342	1	1	1	1	1	1	1	1	1	0	1	1	0	1	1	1	1	1	1	1	1	1	1	1	1	1	1	1	1	1	1	1	1	1	1	1
gerPA	0	putative spore germination protein GerPA	108	108	1	1	42322	1	36310	0	221	221	221	1	1	1	1	1	1	1	1	1	0	1	1	1	1	1	1	1	1	1	1	1	1	1	1	1	1	1	0	1	0	1	1	1	1	1	1
group_12568	0	hypothetical protein	108	108	1	1	43188	1	42036	0	173	173	173	1	1	1	1	1	1	1	1	1	0	1	1	1	1	1	1	1	1	1	1	1	1	1	1	1	1	0	1	1	1	1	1	1	1	1	1
ureI	0	Acid-activated urea channel	108	108	1	1	58553	8	78	0	590	590	590	1	1	1	1	1	1	1	1	1	0	1	1	1	1	1	1	1	1	1	1	1	1	1	1	1	1	1	1	1	1	1	1	1	1	1	1
ywdJ_1	0	Putative purine permease YwdJ	108	108	1	1	53330	1	7320	0	890	1379	1293	1	1	1	1	1	1	0	1	1	0	1	1	1	1	1	1	1	1	1	1	1	1	1	1	1	1	1	1	1	1	1	1	1	1	1	1
group_1431	0	hypothetical protein	108	108	1	1	2996	1	6316	0	440	785	778	1	1	1	1	1	1	1	1	1	0	1	1	1	1	1	1	1	1	1	1	1	1	1	1	1	1	0	1	1	1	1	1	1	1	1	1
nemA	0	N-ethylmaleimide reductase	108	108	1	1	12673	1	16886	0	959	1193	1116	1	1	1	1	1	1	1	1	1	0	1	1	1	1	1	1	1	1	1	1	1	1	1	1	1	1	0	1	1	1	1	1	1	1	1	1
nepA	0	Nicotine metabolites export pump subunit NepA	108	108	1	1	55414	1	48597	0	323	323	323	1	1	1	1	1	1	1	1	1	0	1	1	1	1	1	1	1	1	1	1	1	1	1	1	1	1	0	1	1	1	1	1	1	1	1	1
scdA	0	Iron-sulfur cluster repair protein ScdA	108	108	1	1	30503	1	39759	0	707	707	707	1	1	0	1	1	1	1	1	1	0	1	1	1	1	1	1	1	1	1	1	1	1	1	1	1	1	1	1	1	1	1	1	1	1	1	1
group_1750	0	Non-canonical purine NTP phosphatase	108	108	1	1	54034	1	24384	0	272	530	506	1	1	1	1	1	1	1	1	1	0	1	1	1	1	1	1	1	1	1	1	1	1	1	1	1	1	0	1	1	1	1	1	1	1	1	1
flhF	0	Flagellar biosynthesis protein FlhF	108	108	1	1	44039	1	15476	0	167	1337	1098	1	1	0	1	1	1	1	1	1	0	1	1	1	1	1	1	1	1	1	1	1	1	1	1	1	1	1	1	1	1	1	1	1	1	1	1
group_1858	0	hypothetical protein	108	108	1	1	44098	1	15424	0	413	446	420	1	1	1	1	1	1	1	1	1	0	1	1	1	1	1	1	1	1	1	1	1	1	1	1	1	1	0	1	1	1	1	1	1	1	1	1
group_2110	0	hypothetical protein	108	108	1	1	2998	1	6339	0	767	767	767	1	1	1	1	1	1	1	1	1	0	1	1	1	1	1	1	1	1	1	1	1	1	1	1	1	1	0	1	1	1	1	1	1	1	1	1
cheY	0	Chemotaxis protein CheY	108	108	1	1	43846	1	15722	0	368	368	368	1	1	1	1	1	1	1	1	1	0	1	1	1	1	1	1	1	1	1	1	0	1	1	1	1	1	1	1	1	1	1	1	1	1	1	1
smc_4	0	Chromosome partition protein Smc	108	108	1	1	14752	147	1	0	800	3569	3490	1	1	1	1	1	1	1	1	1	1	0	1	1	1	1	1	1	1	1	1	1	1	1	1	1	1	1	1	1	1	1	1	1	1	1	1
trpC	0	Indole-3-glycerol phosphate synthase	108	108	1	1	42599	2	60	0	332	761	757	1	1	1	1	1	1	1	1	1	0	1	1	1	1	1	1	1	1	1	1	1	1	1	1	1	1	1	1	1	1	1	1	1	1	1	1
group_2421	0	hypothetical protein	108	108	1	1	43577	1	19426	0	1250	2804	2739	1	1	1	1	1	1	1	1	1	0	1	1	1	1	1	1	1	1	1	1	1	1	1	1	1	1	1	0	1	1	1	1	1	1	1	1
cueR	0	HTH-type transcriptional regulator CueR	108	108	1	1	3785	10	115	0	365	368	366	1	1	1	1	1	1	1	1	1	0	1	1	1	1	1	1	1	1	1	1	1	1	1	1	1	1	0	1	1	1	1	1	1	1	1	1
tenA_2	0	Aminopyrimidine aminohydrolase	108	108	1	1	18058	1	9599	0	512	689	686	1	1	1	1	1	1	1	1	1	0	1	1	1	1	1	1	1	1	1	1	1	0	1	1	1	1	0	1	1	1	1	1	1	1	1	1
group_2844	0	hypothetical protein	108	108	1	1	10474	1	7981	0	131	710	704	1	1	1	1	1	1	1	1	1	0	1	1	1	1	1	1	1	1	1	1	1	1	1	1	1	1	0	1	1	1	1	1	1	1	1	1
nudC_6	0	hypothetical protein	108	108	1	1	52283	11	36	0	311	992	467	1	1	1	1	1	1	1	1	1	0	1	1	1	1	1	1	1	1	1	1	1	1	1	1	1	1	1	1	1	1	1	1	1	1	1	1
mtnA_1	0	Methylthioribose-1-phosphate isomerase	108	108	1	1	55312	1	14092	0	158	1046	1026	1	1	1	1	1	1	1	1	1	0	1	1	1	1	1	1	1	1	1	1	1	1	1	1	1	1	0	1	1	1	1	1	1	1	1	1
group_3261	0	hypothetical protein	108	108	1	1	43787	1	15821	0	293	293	293	1	1	1	1	1	1	1	1	1	0	1	1	1	1	1	1	1	1	1	1	1	1	1	1	1	1	0	1	1	1	1	1	1	1	1	1
nreC	0	Oxygen regulatory protein NreC	108	108	1	1	44245	1	15260	0	638	701	687	1	1	1	1	1	1	1	1	1	0	1	1	1	1	1	1	1	1	1	1	1	1	1	1	1	1	1	1	1	1	1	1	1	1	1	0
racX_1	0	Aspartate racemase	108	108	1	1	18443	1	34261	0	584	683	679	1	1	1	1	1	1	1	1	1	0	1	1	1	1	1	1	1	1	1	1	1	0	1	1	1	1	0	1	1	1	1	1	1	1	1	1
kipR_1	0	HTH-type transcriptional regulator KipR	108	108	1	1	10928	1	18751	0	695	749	748	1	1	1	1	1	1	1	1	1	0	0	1	1	1	1	1	1	1	1	1	1	1	1	1	1	1	1	1	1	1	1	1	1	1	1	1
group_3394	0	hypothetical protein	108	108	1	1	12040	1	19486	0	455	455	455	1	1	1	1	1	1	1	1	1	0	1	1	1	1	1	1	1	1	1	1	1	1	1	1	1	1	0	1	1	1	1	1	1	1	1	1
group_3808	0	hypothetical protein	108	108	1	1	43802	1	15755	0	317	320	317	1	1	1	1	1	1	1	1	1	0	0	1	1	1	1	1	1	1	1	1	1	1	1	1	1	1	1	1	1	1	1	1	1	1	1	1
group_3825	0	hypothetical protein	108	108	1	1	38191	1	12905	0	584	617	616	1	1	1	1	1	1	1	1	1	0	1	1	1	1	1	1	1	1	1	1	1	1	1	1	1	1	0	1	1	1	1	1	1	1	1	1
group_3828	0	hypothetical protein	108	108	1	1	37844	1	39555	0	185	383	379	1	1	1	1	1	1	1	1	1	0	0	1	1	1	1	1	1	1	1	1	1	1	1	1	1	1	1	1	1	1	1	1	1	1	1	1
bmr3_3	0	Multidrug resistance protein 3	108	108	1	1	10471	1	7993	0	1196	1592	1531	1	1	0	1	1	1	1	1	1	0	1	1	1	1	1	1	1	1	1	1	1	1	1	1	1	1	1	1	1	1	1	1	1	1	1	1
sspO	0	Small, acid-soluble spore protein O	108	108	1	1	12553	1	16752	0	149	149	149	1	1	1	1	1	1	1	1	1	0	1	1	1	1	1	1	1	1	1	1	1	1	1	1	1	1	0	1	1	1	1	1	1	1	1	1
group_4004	0	hypothetical protein	108	108	1	1	34300	1	11767	0	140	140	140	1	1	1	1	1	1	1	1	1	0	0	1	1	1	1	1	1	1	1	1	1	1	1	1	1	1	1	1	1	1	1	1	1	1	1	1
group_4381	0	hypothetical protein	108	108	1	1	43037	6	136	0	317	317	317	1	1	1	1	1	1	1	1	1	0	1	1	1	1	1	1	1	1	1	1	1	1	1	1	1	1	0	1	1	1	1	1	1	1	1	1
group_440	0	hypothetical protein	108	108	1	1	54173	1	16118	0	605	1022	1015	1	1	1	1	1	1	1	1	1	0	0	1	1	1	1	1	1	1	1	1	1	1	1	1	1	1	1	1	1	1	1	1	1	1	1	1
yhcR_2	0	Endonuclease YhcR	108	108	1	1	8312	1	45978	0	1256	1589	1582	1	1	1	1	1	1	1	1	1	0	1	1	1	1	1	1	1	1	1	1	1	1	1	1	1	1	1	1	1	1	1	1	1	1	1	1
abgB	0	p-aminobenzoyl-glutamate hydrolase subunit B	108	108	1	1	39166	1	41565	0	824	1205	1197	1	1	1	1	1	1	1	1	1	0	1	1	1	1	1	1	1	1	1	1	1	1	1	1	1	1	0	1	1	1	1	1	1	1	1	1
group_4596	0	hypothetical protein	108	108	1	1	53489	1	14985	0	134	134	134	1	1	1	1	1	1	1	1	1	0	0	1	1	1	1	1	1	1	1	1	1	1	1	1	1	1	1	1	1	1	1	1	1	1	1	1
fabHA	0	3-oxoacyl-[acyl-carrier-protein] synthase 3 protein 1	108	108	1	1	42479	1	35734	0	515	932	925	1	1	1	1	1	1	1	1	1	1	1	1	1	1	1	1	1	1	1	1	1	1	1	0	1	1	1	1	1	1	1	1	1	1	1	1
fliM	0	Flagellar motor switch protein FliM	108	108	1	1	44028	1	15486	0	362	986	758	1	1	1	1	1	1	1	1	1	0	1	1	1	1	1	1	1	1	1	1	1	1	1	1	1	1	1	0	1	1	1	1	1	1	1	1
group_5182	0	hypothetical protein	108	108	1	1	37814	1	39616	0	209	221	209	1	1	1	1	1	1	1	1	1	0	1	1	1	1	1	1	1	1	1	1	1	1	1	1	1	1	0	1	1	1	1	1	1	1	1	1
spoIISA	0	Stage II sporulation protein SA	108	108	1	1	32144	1	32077	0	737	740	739	1	1	1	1	1	1	1	1	1	0	1	1	1	1	1	1	1	1	1	1	1	1	1	1	1	1	0	1	1	1	1	1	1	1	1	1
lip1_2	0	Lipase 1	108	108	1	1	9678	1	49997	0	896	902	901	1	1	1	1	1	1	1	1	1	0	1	1	1	1	1	1	1	1	1	1	1	1	1	1	1	1	0	1	1	1	1	1	1	1	1	1
group_5392	0	26 kDa periplasmic immunogenic protein	108	108	1	1	52105	26	31	0	473	671	669	1	1	1	1	1	1	1	1	1	0	1	1	1	1	1	1	1	1	1	0	1	1	1	1	1	1	1	1	1	1	1	1	1	1	1	1
gerAA_1	0	Spore germination protein A1	108	108	1	1	54495	1	14720	0	620	1502	1481	1	1	1	1	1	1	1	1	1	0	1	1	1	1	1	1	1	1	1	1	1	1	1	1	1	1	1	1	1	1	1	1	1	1	1	1
group_5440	0	hypothetical protein	108	108	1	1	53944	1	4911	0	272	272	272	1	1	1	1	1	1	1	1	1	0	1	1	1	1	1	1	1	1	1	1	1	1	1	1	1	1	0	1	1	1	1	1	1	1	1	1
spo0C	0	Chromosome-partitioning protein Spo0J	108	108	1	1	58714	95	4	0	578	857	854	1	1	1	1	1	1	1	1	1	0	1	1	1	1	1	1	1	1	1	1	1	1	1	1	1	1	1	1	1	1	1	1	1	0	1	1
marR	0	Multiple antibiotic resistance protein MarR	108	108	1	1	55503	1	36806	0	329	482	480	0	1	1	1	1	1	1	1	1	0	1	1	1	1	1	1	1	1	1	1	1	1	1	1	1	1	1	1	1	1	1	1	1	1	1	1
group_59	0	hypothetical protein	108	108	1	1	53411	3	11	0	293	2171	1042	1	1	1	1	1	1	1	1	1	0	1	1	1	1	1	1	1	1	1	1	1	1	1	1	1	1	1	1	1	1	1	1	1	1	1	1
kynB_1	0	Kynurenine formamidase	108	108	1	1	55294	1	14133	0	632	632	632	1	1	1	1	1	1	1	1	1	0	1	1	1	1	1	1	1	1	1	1	1	1	1	1	1	1	0	1	1	1	1	1	1	1	1	1
qacR	0	HTH-type transcriptional regulator QacR	108	108	1	1	55179	18	21	0	581	581	581	1	1	1	1	1	1	1	1	1	0	1	1	1	1	1	1	1	1	1	1	1	1	1	1	1	1	0	1	1	1	1	1	1	1	1	1
hlyU	0	Transcriptional activator HlyU	108	108	1	1	38365	1	5214	0	308	308	308	1	1	1	1	1	1	1	1	1	0	1	1	1	1	1	1	1	1	1	1	1	1	1	1	1	1	1	1	1	1	1	1	1	1	1	1
rocC	0	Amino-acid permease RocC	108	108	1	1	10930	1	18752	0	1424	1424	1424	1	1	1	1	1	1	1	1	1	0	0	1	1	1	1	1	1	1	1	1	1	1	1	1	1	1	1	1	1	1	1	1	1	1	1	1
lysP	0	Lysine-specific permease	108	108	1	1	5434	1	42962	0	1178	1466	1462	0	1	1	1	1	1	1	1	1	0	1	1	1	1	1	1	1	1	1	1	1	1	1	1	1	1	1	1	1	1	1	1	1	1	1	1
group_6254	0	hypothetical protein	108	108	1	1	28392	1	47503	0	839	839	839	1	1	1	1	1	1	1	1	1	0	1	1	1	1	1	1	1	1	1	1	1	1	1	1	1	1	0	1	1	1	1	1	1	1	1	1
group_6286	0	hypothetical protein	108	108	1	1	12577	1	16793	0	392	407	406	1	1	1	1	1	1	1	1	1	0	1	1	1	1	1	1	1	1	1	1	1	1	1	1	1	1	0	1	1	1	1	1	1	1	1	1
group_6408	0	hypothetical protein	108	108	1	1	33818	17	15	0	251	251	251	1	1	1	1	1	1	1	1	1	0	1	1	1	1	1	1	1	1	1	1	1	1	1	1	1	1	0	1	1	1	1	1	1	1	1	1
group_6419	0	hypothetical protein	108	108	1	1	34236	151	1	0	245	257	245	1	1	1	1	1	1	1	1	1	0	1	1	1	1	1	1	1	1	1	1	1	1	1	1	1	1	0	1	1	1	1	1	1	1	1	1
algB	0	Alginate biosynthesis transcriptional regulatory protein AlgB	108	108	1	1	55416	1	48602	0	857	1367	1362	1	1	1	1	1	1	0	1	1	0	1	1	1	1	1	1	1	1	1	1	1	1	1	1	1	1	1	1	1	1	1	1	1	1	1	1
group_7060	0	hypothetical protein	108	108	1	1	54940	1	6991	0	761	1088	1084	1	1	1	1	1	1	1	1	1	0	1	1	1	1	1	0	1	1	1	1	1	1	1	1	1	1	1	1	1	1	1	1	1	1	1	1
group_7074	0	NAD-dependent malic enzyme	108	108	1	1	54652	1	49247	0	1196	1202	1199	1	1	1	1	1	1	1	1	1	0	1	1	0	1	1	1	1	1	1	1	1	1	1	1	1	1	1	1	1	1	1	1	1	1	1	1
nhaX	0	Stress response protein NhaX	108	108	1	1	54442	1	6619	0	422	422	422	1	1	1	1	1	1	1	1	1	0	1	1	1	1	1	1	1	1	1	1	1	1	1	1	1	1	0	1	1	1	1	1	1	1	1	1
sdaC_2	0	Serine transporter	108	108	1	1	11774	1	10555	0	1319	1412	1319	1	1	1	1	1	1	1	1	1	0	0	1	1	1	1	1	1	1	1	1	1	1	1	1	1	1	1	1	1	1	1	1	1	1	1	1
group_7438	0	hypothetical protein	108	108	1	1	12495	131	3	0	413	413	413	1	1	1	1	1	1	1	1	1	0	0	1	1	1	1	1	1	1	1	1	1	1	1	1	1	1	1	1	1	1	1	1	1	1	1	1
mglA	0	Galactose/methyl galactoside import ATP-binding protein MglA	108	108	1	1	14879	33	20	0	692	1532	1523	1	1	1	1	1	1	1	1	1	0	0	1	1	1	1	1	1	1	1	1	1	1	1	1	1	1	1	1	1	1	1	1	1	1	1	1
plsX	0	Phosphate acyltransferase	108	108	1	1	14739	89	6	0	587	992	988	1	1	1	1	1	1	1	1	1	1	1	1	1	1	1	1	1	1	1	1	1	0	1	1	0	1	1	1	1	1	1	1	1	1	1	1
group_8021	0	hypothetical protein	108	108	1	1	9829	1	47259	0	257	320	288	0	1	1	1	1	1	1	1	1	0	1	1	1	1	1	1	1	1	1	1	1	1	1	1	1	1	0	1	1	1	1	1	1	1	1	1
group_8460	0	hypothetical protein	108	108	1	1	56298	1	13927	0	530	599	540	1	1	1	1	1	1	1	1	1	0	1	1	1	1	1	1	1	1	1	1	1	1	1	1	1	1	0	1	1	1	1	1	1	1	1	1
phoP_2	0	Alkaline phosphatase synthesis transcriptional regulatory protein PhoP	108	108	1	1	32472	1	9291	0	695	695	695	1	1	1	1	1	1	1	1	1	0	1	1	1	1	1	1	1	1	1	1	1	1	1	1	1	1	0	1	1	1	1	1	1	1	1	1
thlA	0	Acetyl-CoA acetyltransferase	108	108	1	1	14215	1	12693	0	749	1175	1171	1	1	1	1	1	1	1	1	1	0	1	1	1	1	1	1	1	1	1	0	1	1	1	1	1	1	1	1	1	1	1	1	1	1	1	1
group_9024	0	hypothetical protein	108	108	1	1	53788	94	9	0	431	431	431	1	1	1	1	1	1	1	1	1	0	0	1	1	1	1	1	1	1	1	1	1	1	1	1	1	1	1	1	1	1	1	1	1	1	1	1
metQ_3	0	Methionine-binding lipoprotein MetQ	108	108	1	1	34146	54	4	0	725	806	805	1	1	1	1	1	1	1	1	1	0	1	1	1	1	1	1	1	1	1	1	1	1	1	1	1	1	1	1	1	1	1	0	1	1	1	1
vraR_2	0	Response regulator protein VraR	108	108	1	1	58396	57	12	0	647	647	647	1	1	1	1	1	1	1	1	1	0	1	1	1	1	1	1	1	1	1	1	1	1	1	1	1	1	0	1	1	1	1	1	1	1	1	1
ykoD_2	0	Putative HMP/thiamine import ATP-binding protein YkoD	108	108	1	1	9834	1	47264	0	245	1661	1639	0	1	1	1	1	1	1	1	1	0	1	1	1	1	1	1	1	1	1	1	1	1	1	1	1	1	1	1	0	1	1	1	1	1	1	1
group_10185	0	hypothetical protein	107	107	1	1	56777	1	2368	0	611	614	611	1	1	1	1	1	1	1	1	1	0	0	1	1	1	1	1	1	1	1	1	1	1	1	1	1	1	1	1	1	1	1	1	1	1	1	1
ydcC	0	Sporulation protein YdcC	107	107	1	1	56213	1	2771	0	950	1013	991	1	1	1	1	1	1	1	1	1	0	0	1	1	1	1	1	1	1	1	1	1	1	1	1	1	1	1	1	1	1	1	1	1	1	1	1
group_10214	0	hypothetical protein	107	107	1	1	55014	1	1488	0	278	341	340	1	1	1	1	1	1	1	1	1	0	0	1	1	1	1	1	1	1	1	1	1	1	1	1	1	1	1	1	1	1	1	1	1	1	1	1
group_10250	0	hypothetical protein	107	107	1	1	48345	1	33110	0	251	251	251	1	1	1	1	1	1	1	1	1	0	0	1	1	1	1	1	1	1	1	1	1	1	1	1	1	1	1	1	1	1	1	1	1	1	1	1
ytrA_1	0	HTH-type transcriptional repressor YtrA	107	107	1	1	43089	6	48	0	380	380	380	1	1	1	1	1	1	1	1	1	0	0	1	1	1	1	1	1	1	1	1	1	1	1	1	1	1	0	1	1	1	1	1	1	1	1	1
sir	0	Sulfite reductase [ferredoxin]	107	107	1	1	43271	1	51702	0	1622	1622	1622	1	1	1	1	1	1	1	1	1	0	0	1	1	1	1	1	1	1	1	1	1	1	1	1	1	1	1	1	1	1	1	1	1	1	1	1
group_10346	0	hypothetical protein	107	107	1	1	43348	50	4	0	194	194	194	1	1	1	1	1	1	1	1	1	0	0	1	1	1	1	1	1	1	1	1	1	1	1	1	1	1	1	1	1	1	1	1	1	1	1	1
ansA_1	0	L-asparaginase	107	107	1	1	43441	14	39	0	932	932	932	1	1	1	1	1	1	1	1	1	0	0	1	1	1	1	1	1	1	1	1	1	1	1	1	1	1	1	1	1	1	1	1	1	1	1	1
aroC_1	0	Chorismate synthase	107	107	1	1	43512	1	18445	0	1172	1172	1172	1	1	1	1	1	1	1	1	1	0	0	1	1	1	1	1	1	1	1	1	1	1	1	1	1	1	1	1	1	1	1	1	1	1	1	1
dapB	0	4-hydroxy-tetrahydrodipicolinate reductase	107	107	1	1	43557	134	3	0	746	806	799	1	1	1	1	1	1	1	1	1	0	0	1	1	1	1	1	1	1	1	1	1	1	1	1	1	1	1	1	1	1	1	1	1	1	1	1
bshA_1	0	N-acetyl-alpha-D-glucosaminyl L-malate synthase	107	107	1	1	43560	1	19434	0	1145	1145	1145	1	1	1	1	1	1	1	1	1	0	0	1	1	1	1	1	1	1	1	1	1	1	1	1	1	1	1	1	1	1	1	1	1	1	1	1
group_10396	0	hypothetical protein	107	107	1	1	43840	1	15727	0	602	602	602	1	1	1	1	1	1	1	1	1	0	0	1	1	1	1	1	1	1	1	1	1	1	1	1	1	1	1	1	1	1	1	1	1	1	1	1
group_10452	0	hypothetical protein	107	107	1	1	38329	1	5210	0	224	233	226	1	1	1	1	1	1	1	1	1	0	0	1	1	1	1	1	1	1	1	1	1	1	1	1	1	1	1	1	1	1	1	1	1	1	1	1
group_10483	0	hypothetical protein	107	107	1	1	31133	1	40324	0	1400	1439	1436	1	1	1	1	1	1	1	1	1	0	0	1	1	1	1	1	1	1	1	1	1	1	1	1	1	1	1	1	1	1	1	1	1	1	1	1
group_10487	0	DegV domain-containing protein	107	107	1	1	31203	1	51807	0	842	869	861	1	1	1	1	1	1	1	1	1	0	0	1	1	1	1	1	1	1	1	1	1	1	1	1	1	1	1	1	1	1	1	1	1	1	1	1
group_10584	0	hypothetical protein	107	107	1	1	5121	1	43043	0	443	632	630	1	1	1	1	1	1	1	1	1	0	0	1	1	1	1	1	1	1	1	1	1	1	1	1	1	1	1	1	1	1	1	1	1	1	1	1
group_10606	0	Hydroxypyruvate reductase	107	107	1	1	9576	1	50223	0	1172	1172	1172	1	1	1	1	1	1	1	1	1	0	0	1	1	1	1	1	1	1	1	1	1	1	1	1	1	1	1	1	1	1	1	1	1	1	1	1
group_10648	0	hypothetical protein	107	107	1	1	12354	1	35308	0	776	941	939	1	1	1	1	1	1	1	1	1	0	0	1	1	1	1	1	1	1	1	1	1	1	1	1	1	1	1	1	1	1	1	1	1	1	1	1
group_10662	0	hypothetical protein	107	107	1	1	12732	1	51028	0	188	299	295	1	1	1	1	1	1	1	1	1	0	0	1	1	1	1	1	1	1	1	1	1	1	1	1	1	1	1	1	1	1	1	1	1	1	1	1
yohK_1	0	Inner membrane protein YohK	107	107	1	1	12790	1	16537	0	539	677	675	1	1	1	1	1	1	1	1	1	0	0	1	1	1	1	1	1	1	1	1	1	1	1	1	1	1	1	1	1	1	1	1	1	1	1	1
group_10670	0	hypothetical protein	107	107	1	1	12795	1	16544	0	146	164	146	1	1	1	1	1	1	1	1	1	0	0	1	1	1	1	1	1	1	1	1	1	1	1	1	1	1	1	1	1	1	1	1	1	1	1	1
albF	0	Putative zinc protease AlbF	107	107	1	1	14888	33	25	0	1286	1286	1286	1	1	1	1	1	1	1	1	1	0	0	1	1	1	1	1	1	1	1	1	1	1	1	1	1	1	1	1	1	1	1	1	1	1	1	1
ribF	0	Riboflavin biosynthesis protein RibF	107	107	1	1	14826	203	1	0	884	971	970	1	1	1	1	1	1	1	1	1	0	0	1	1	1	1	1	1	1	1	1	1	1	1	1	1	1	1	1	1	1	1	1	1	1	1	1
spoIIGA	0	Sporulation sigma-E factor-processing peptidase	107	107	1	1	14557	135	1	0	371	917	911	1	1	1	1	1	1	1	1	1	0	0	1	1	1	1	1	1	1	1	1	1	1	1	1	1	1	1	1	1	1	1	1	1	1	1	1
group_10716	0	hypothetical protein	107	107	1	1	14357	64	10	0	518	518	518	1	1	1	1	1	1	1	1	1	0	0	1	1	1	1	1	1	1	1	1	1	1	1	1	1	1	1	1	1	1	1	1	1	1	1	1
group_10722	0	hypothetical protein	107	107	1	1	14212	1	12690	0	293	293	293	1	1	1	1	1	1	1	1	1	0	0	1	1	1	1	1	1	1	1	1	1	1	1	1	1	1	1	1	1	1	1	1	1	1	1	1
scpB	0	Segregation and condensation protein B	107	107	1	1	52042	61	13	0	572	572	572	1	1	1	1	1	1	1	1	1	0	0	1	1	1	1	1	1	1	1	1	1	1	1	1	1	1	1	1	1	1	1	1	1	1	1	1
scpA	0	Segregation and condensation protein A	107	107	1	1	52043	61	14	0	743	752	743	1	1	1	1	1	1	1	1	1	0	0	1	1	1	1	1	1	1	1	1	1	1	1	1	1	1	1	1	1	1	1	1	1	1	1	1
group_10741	0	hypothetical protein	107	107	1	1	52145	5	53	0	245	245	245	1	1	1	1	1	1	1	1	1	0	0	1	1	1	1	1	1	1	1	1	1	1	1	1	1	1	1	1	1	1	1	1	1	1	1	1
group_10750	0	hypothetical protein	107	107	1	1	52380	66	13	0	662	683	662	1	1	1	1	1	1	1	1	1	0	0	1	1	1	1	1	1	1	1	1	1	1	1	1	1	1	1	1	1	1	1	1	1	1	1	1
group_10759	0	hypothetical protein	107	107	1	1	52598	1	52011	0	695	695	695	1	1	1	1	1	1	1	1	1	0	0	1	1	1	1	1	1	1	1	1	1	1	1	1	1	1	1	1	1	1	1	1	1	1	1	1
spo0B	0	Sporulation initiation phosphotransferase B	107	107	1	1	53113	72	9	0	542	548	547	1	1	1	1	1	1	1	1	1	0	0	1	1	1	1	1	1	1	1	1	1	1	1	1	1	1	1	1	1	1	1	1	1	1	1	1
menE_2	0	2-succinylbenzoate--CoA ligase	107	107	1	1	33747	1	16087	0	1445	1484	1448	1	1	1	1	1	1	1	1	1	0	0	1	1	1	1	1	1	1	1	1	1	1	1	1	1	1	1	1	1	1	1	1	1	1	1	1
yocH_5	0	Cell wall-binding protein YocH	107	107	1	1	33861	40	27	0	620	626	625	1	1	1	1	1	1	1	1	1	0	0	1	1	1	1	1	1	1	1	1	1	1	1	1	1	1	1	1	1	1	1	1	1	1	1	1
group_10883	0	hypothetical protein	107	107	1	1	3720	10	75	0	380	410	380	1	1	1	1	1	1	1	1	1	0	0	1	1	1	1	1	1	1	1	1	1	1	1	1	1	1	1	1	1	1	1	1	1	1	1	1
glpC	0	Anaerobic glycerol-3-phosphate dehydrogenase subunit C	107	107	1	1	58209	13	98	0	2111	2111	2111	1	1	1	1	1	1	1	1	1	0	1	1	1	1	1	1	1	1	1	1	1	1	1	1	1	1	1	1	1	1	1	1	0	1	1	1
accB	0	Biotin carboxyl carrier protein of acetyl-CoA carboxylase	107	107	1	1	52375	66	9	0	488	494	489	1	1	1	1	1	1	1	1	1	0	0	1	1	1	1	1	1	1	1	1	1	1	1	1	1	1	1	1	1	1	1	1	1	1	1	1
xseA	0	Exodeoxyribonuclease 7 large subunit	107	107	1	1	52364	172	1	0	950	1361	1354	1	1	1	1	1	1	1	1	1	0	0	1	1	1	1	1	1	1	1	1	1	1	1	1	1	1	1	1	1	1	1	1	1	1	1	1
group_12487	0	hypothetical protein	107	107	1	1	54205	1	16030	0	632	632	632	1	1	1	1	1	1	1	1	1	0	0	1	1	1	1	1	1	1	1	1	1	1	1	1	1	1	1	1	1	1	1	1	1	1	1	1
group_12489	0	hypothetical protein	107	107	1	1	54184	1	17131	0	1547	1547	1547	1	1	1	1	1	1	1	1	1	0	0	1	1	1	1	1	1	1	1	1	1	1	1	1	1	1	1	1	1	1	1	1	1	1	1	1
tenA_1	0	Aminopyrimidine aminohydrolase	107	107	1	1	48401	1	33039	0	620	695	694	1	1	1	1	1	1	1	1	1	0	0	1	1	1	1	1	1	1	1	1	1	1	1	1	1	1	1	1	1	1	1	1	1	1	1	1
yhaX	0	Stress response protein YhaX	107	107	1	1	47959	1	8910	0	869	872	871	1	1	1	1	1	1	1	1	1	0	0	1	1	1	1	1	1	1	1	1	1	1	1	1	1	1	1	1	1	1	1	1	1	1	1	1
sinR_2	0	HTH-type transcriptional regulator SinR	107	107	1	1	42831	1	48879	0	323	323	323	1	1	1	1	1	1	1	1	1	0	0	1	1	1	1	1	1	1	1	1	1	1	1	1	1	1	1	1	1	1	1	1	1	1	1	1
fmnP	0	Riboflavin transporter FmnP	107	107	1	1	43404	7	25	0	218	578	574	1	1	1	1	1	1	1	1	1	0	0	1	1	1	1	1	1	1	1	1	1	1	1	1	1	1	1	1	1	1	1	1	1	1	1	1
menG_1	0	Demethylmenaquinone methyltransferase	107	107	1	1	43500	100	6	0	713	713	713	1	1	1	1	1	1	1	1	1	0	0	1	1	1	1	1	1	1	1	1	1	1	1	1	1	1	1	1	1	1	1	1	1	1	1	1
cshC	0	DEAD-box ATP-dependent RNA helicase CshC	107	107	1	1	37849	1	39549	0	1169	1169	1169	1	1	1	1	1	1	1	1	1	0	0	1	1	1	1	1	1	1	1	1	1	1	1	1	1	1	1	1	1	1	1	1	1	1	1	1
fieF_1	0	Ferrous-iron efflux pump FieF	107	107	1	1	31341	60	12	0	881	890	884	1	1	1	1	1	1	1	1	1	0	0	1	1	1	1	1	1	1	1	1	1	1	1	1	1	1	1	1	1	1	1	1	1	1	1	1
ypeB	0	Sporulation protein YpeB	107	107	1	1	25025	1	11468	0	647	1340	1333	1	1	1	1	1	1	1	1	1	0	0	1	1	1	1	1	1	1	1	1	1	1	1	1	1	1	1	1	1	1	1	1	1	1	1	1
sirA	0	Sporulation inhibitor of replication protein SirA	107	107	1	1	12808	1	16695	0	440	440	440	1	1	1	1	1	1	1	1	1	0	0	1	1	1	1	1	1	1	1	1	1	1	1	1	1	1	1	1	1	1	1	1	1	1	1	1
group_12839	0	hypothetical protein	107	107	1	1	14699	1	51921	0	875	875	875	1	1	1	1	1	1	1	1	1	0	0	1	1	1	1	1	1	1	1	1	1	1	1	1	1	1	1	1	1	1	1	1	1	1	1	1
ftsL	0	Cell division protein FtsL	107	107	1	1	14533	34	12	0	362	362	362	1	1	1	1	1	1	1	1	1	0	0	1	1	1	1	1	1	1	1	1	1	1	1	1	1	1	1	1	1	1	1	1	1	1	1	1
cpnA	0	Cyclopentanol dehydrogenase	107	107	1	1	14228	1	12797	0	509	509	509	1	1	1	1	1	1	1	1	1	0	0	1	1	1	1	1	1	1	1	1	1	1	1	1	1	1	1	1	1	1	1	1	1	1	1	1
moeZ_2	0	putative adenylyltransferase/sulfurtransferase MoeZ	107	107	1	1	52466	12	93	0	371	383	382	1	1	1	1	1	1	1	1	1	0	0	1	1	1	1	1	1	1	1	1	1	1	1	1	1	1	1	1	1	1	1	1	1	1	1	1
group_12898	0	hypothetical protein	107	107	1	1	52683	1	33678	0	1277	1277	1277	1	1	1	1	1	1	1	1	1	0	0	1	1	1	1	1	1	1	1	1	1	1	1	1	1	1	1	1	1	1	1	1	1	1	1	1
rodA_1	0	Rod shape-determining protein RodA	107	107	1	1	42541	2	154	0	239	1160	799	1	1	1	1	1	1	1	1	1	0	1	1	1	1	1	1	1	1	1	1	0	1	1	1	1	1	1	0	1	1	1	1	1	1	1	1
phhB	0	Putative pterin-4-alpha-carbinolamine dehydratase	107	107	1	1	52918	1	3443	0	311	314	313	1	1	1	1	1	1	1	1	1	0	0	1	1	1	1	1	1	1	1	1	1	1	1	1	1	1	1	1	1	1	1	1	1	1	1	1
lutR_2	0	HTH-type transcriptional regulator LutR	107	107	1	1	53596	178	1	0	644	644	644	1	1	1	1	1	1	1	1	1	0	0	1	1	1	1	1	1	1	1	1	1	1	1	1	1	1	1	1	1	1	1	1	1	1	1	1
dnaE	0	DNA polymerase III subunit alpha	107	107	1	1	53603	4	136	0	3323	3326	3325	1	1	1	1	1	1	1	1	1	0	0	1	1	1	1	1	1	1	1	1	1	1	1	1	1	1	1	1	1	1	1	1	1	1	1	1
group_1295	0	hypothetical protein	107	107	1	1	42619	1	49137	0	698	977	831	1	1	1	1	1	1	1	1	1	0	0	1	1	1	1	1	1	1	1	1	1	1	1	1	1	1	1	1	1	1	1	1	1	1	1	1
ycf3	0	Photosystem I assembly protein Ycf3	107	107	1	1	3713	1	2214	0	1511	1511	1511	1	1	1	1	1	1	1	1	1	0	0	1	1	1	1	1	1	1	1	1	1	1	1	1	1	1	1	1	1	1	1	1	1	1	1	1
group_13015	0	hypothetical protein	107	107	1	1	4271	1	13421	0	491	491	491	1	1	1	1	1	1	1	1	1	0	0	1	1	1	1	1	1	1	1	1	1	1	1	1	1	1	1	1	1	1	1	1	1	1	1	1
rapA_3	0	RNA polymerase-associated protein RapA	107	107	1	1	4239	1	13446	0	2756	2756	2756	1	1	1	1	1	1	1	1	1	0	0	1	1	1	1	1	1	1	1	1	1	1	1	1	1	1	1	1	1	1	1	1	1	1	1	1
group_13047	0	hypothetical protein	107	107	1	1	58525	146	3	0	1034	1043	1035	1	1	1	1	1	1	1	1	1	0	0	1	1	1	1	1	1	1	1	1	1	1	1	1	1	1	1	1	1	1	1	1	1	1	1	1
albE	0	Antilisterial bacteriocin subtilosin biosynthesis protein AlbE	107	107	1	1	14886	33	26	0	1265	1295	1274	1	1	1	1	1	1	1	1	1	0	0	1	1	1	1	1	1	1	1	1	1	1	1	1	1	1	1	1	1	1	1	1	1	1	1	1
opuD_2	0	Glycine betaine transporter OpuD	107	107	1	1	4253	1	13431	0	1514	1517	1515	1	1	1	1	1	1	1	1	1	0	0	1	1	1	1	1	1	1	1	1	1	1	1	1	1	1	1	1	1	1	1	1	1	1	1	1
group_1339	0	hypothetical protein	107	107	1	1	11940	1	3569	0	422	446	445	1	1	1	1	1	1	1	1	1	0	0	1	1	1	1	1	1	1	1	1	1	1	1	1	1	1	1	1	1	1	1	1	1	1	1	1
group_1340	0	hypothetical protein	107	107	1	1	11948	1	3567	0	245	494	466	1	1	1	1	1	1	1	1	1	0	0	1	1	1	1	1	1	1	1	1	1	1	1	1	1	1	1	1	1	1	1	1	1	1	1	1
group_1411	0	hypothetical protein	107	107	1	1	58742	1	1575	0	329	1001	963	1	1	1	1	1	1	1	1	1	0	1	1	1	1	1	1	1	1	1	1	1	0	1	1	1	1	1	1	1	1	1	1	1	1	1	1
group_1433	0	hypothetical protein	107	107	1	1	2220	1	1783	0	1001	1211	1209	1	1	1	1	1	1	1	1	1	0	0	1	1	1	1	1	1	1	1	1	1	1	1	1	1	1	1	1	1	1	1	1	1	1	1	1
kinD_2	0	Sporulation kinase A	107	107	1	1	31291	1	14190	0	281	1163	1075	1	1	1	1	1	1	1	1	1	0	0	1	1	1	1	1	1	1	1	1	1	1	1	1	1	1	1	1	1	1	1	1	1	1	1	1
dhbE	0	2,3-dihydroxybenzoate-AMP ligase	107	107	1	1	31551	1	31471	0	548	1616	1605	1	1	1	1	1	1	1	1	1	0	0	1	1	1	1	1	1	1	1	1	1	1	1	1	1	1	1	1	1	1	1	1	1	1	1	1
thrZ	0	Threonine--tRNA ligase 2	107	107	1	1	31617	1	31672	0	1919	1922	1920	1	1	1	1	1	1	1	1	1	0	0	1	1	1	1	1	1	1	1	1	1	1	1	1	1	1	1	1	1	1	1	1	1	1	1	1
ytbE_3	0	putative oxidoreductase YtbE	107	107	1	1	34423	1	1269	0	839	839	839	1	1	1	1	1	1	1	1	1	0	0	1	1	1	1	1	1	1	1	1	1	1	1	1	1	1	1	1	1	1	1	1	1	1	1	1
colA_2	0	Microbial collagenase	107	107	1	1	12192	1	19232	0	2045	3014	2907	1	1	1	1	1	1	1	1	1	0	0	1	1	1	1	1	1	1	1	1	1	1	1	1	1	1	1	1	1	1	1	1	1	1	1	1
ydjZ_2	0	TVP38/TMEM64 family inner membrane protein YdjZ	107	107	1	1	42291	1	36325	0	593	593	593	1	1	1	1	1	1	1	1	1	0	0	1	1	1	1	1	1	1	1	1	1	1	1	1	1	1	1	1	1	1	1	1	1	1	1	1
glpE_2	0	Thiosulfate sulfurtransferase GlpE	107	107	1	1	44874	1	32632	0	959	959	959	1	1	1	1	1	1	1	1	1	0	0	1	1	1	1	1	1	1	1	1	1	1	1	1	1	1	1	1	1	1	1	1	1	1	1	1
narT	0	putative nitrate transporter NarT	107	107	1	1	30474	1	39730	0	1169	1253	1169	1	1	0	1	1	1	1	1	1	0	1	1	1	1	1	1	1	1	1	1	1	1	1	1	1	1	1	1	1	1	1	1	1	1	1	1
group_15803	0	hypothetical protein	107	107	1	1	18473	1	34274	0	155	155	155	1	1	1	1	1	1	1	1	1	0	1	1	1	1	1	1	1	1	1	1	1	0	1	1	1	1	0	1	1	1	1	1	1	1	1	1
sleB_1	0	Spore cortex-lytic enzyme	107	107	1	1	25028	1	11467	0	761	779	767	1	1	1	1	1	1	1	1	1	0	0	1	1	1	1	1	1	1	1	1	1	1	1	1	1	1	1	1	1	1	1	1	1	1	1	1
spoIIIE	0	DNA translocase SpoIIIE	107	107	1	1	14876	1	33486	0	2381	2384	2381	1	1	1	1	1	1	1	1	1	0	0	1	1	1	1	1	1	1	1	1	1	1	1	1	1	1	1	1	1	1	1	1	1	1	1	1
def1	0	Peptide deformylase 1	107	107	1	1	14716	81	3	0	470	470	470	1	1	1	1	1	1	1	1	1	0	0	1	1	1	1	1	1	1	1	1	1	1	1	1	1	1	1	1	1	1	1	1	1	1	1	1
caaD	0	Cytochrome c oxidase subunit 4B	107	107	1	1	14473	1	10278	0	332	332	332	1	1	1	1	1	1	1	1	1	0	0	1	1	1	1	1	1	1	1	1	1	1	1	1	1	1	1	1	1	1	1	1	1	1	1	1
mhqR_3	0	HTH-type transcriptional regulator MhqR	107	107	1	1	52104	26	33	0	419	419	419	1	1	1	1	1	1	1	1	1	0	0	1	1	1	1	1	1	1	1	1	1	1	1	1	1	1	1	1	1	1	1	1	1	1	1	1
group_15936	0	hypothetical protein	107	107	1	1	52273	11	8	0	968	968	968	1	1	1	1	1	1	1	1	1	0	0	1	1	1	1	1	1	1	1	1	1	1	1	1	1	1	1	1	1	1	1	1	1	1	1	1
group_15955	0	hypothetical protein	107	107	1	1	52960	70	20	0	215	215	215	1	1	1	1	1	1	1	1	1	0	0	1	1	1	1	1	1	1	1	1	1	1	1	1	1	1	1	1	1	1	1	1	1	1	1	1
group_16015	0	hypothetical protein	107	107	1	1	34252	1	48656	0	758	758	758	1	1	1	1	1	1	1	1	1	0	0	1	1	1	1	1	1	1	1	1	1	1	1	1	1	1	1	1	1	1	1	1	1	1	1	1
modA	0	Molybdate-binding periplasmic protein	107	107	1	1	56327	1	13742	0	245	806	615	1	1	1	1	1	1	1	1	1	0	0	1	1	1	1	1	1	1	1	1	1	1	1	1	1	1	1	1	1	1	1	1	1	1	1	1
qorA_2	0	Zinc-type alcohol dehydrogenase-like protein	107	107	1	1	12121	1	19602	0	164	998	990	1	1	1	1	1	1	1	1	1	0	0	1	1	1	1	1	1	1	1	1	1	1	1	1	1	1	1	1	1	1	1	1	1	1	1	1
ylmB_1	0	N-formyl-4-amino-5-aminomethyl-2-methylpyrimidine deformylase	107	107	1	1	55019	1	1472	0	1274	1280	1276	1	1	1	1	1	1	1	1	1	0	0	1	1	1	1	1	1	1	1	1	1	1	1	1	1	1	1	1	1	1	1	1	1	1	1	1
hcf136	0	Ycf48-like protein	107	107	1	1	44149	1	15366	0	953	1076	1071	1	1	1	1	1	0	1	1	1	0	1	1	1	1	1	1	1	1	1	1	1	1	1	1	1	1	1	1	1	1	1	1	1	1	1	1
group_1913	0	hypothetical protein	107	107	1	1	5379	1	42938	0	134	314	310	1	1	1	1	1	1	1	1	1	0	0	1	1	1	1	1	1	1	1	1	1	1	1	1	1	1	1	1	1	1	1	1	1	1	1	1
aroK_2	0	Shikimate kinase	107	107	1	1	52574	1	52045	0	497	497	497	1	1	1	1	1	1	1	1	1	0	0	1	1	1	1	1	1	1	1	1	1	1	1	1	1	1	1	1	1	1	1	1	1	1	1	1
graS_2	0	Sensor histidine kinase GraS	107	107	1	1	53109	72	2	0	212	1112	750	1	1	1	1	1	1	1	1	1	1	0	1	1	1	1	1	1	1	1	1	1	1	1	1	1	1	1	1	1	1	1	1	1	1	1	1
isdE_2	0	High-affinity heme uptake system protein IsdE	107	107	1	1	53436	3	121	0	179	881	871	1	1	0	1	1	1	1	1	1	0	1	1	1	1	1	1	1	1	1	1	1	1	1	0	1	1	1	1	1	1	1	1	1	1	1	1
menD	0	2-succinyl-5-enolpyruvyl-6-hydroxy-3-cyclohexene-1-carboxylate synthase	107	107	1	1	33757	63	13	0	1541	1754	1752	1	1	1	1	1	1	1	1	1	0	0	1	1	1	1	1	1	1	1	1	1	1	1	1	1	1	1	1	1	1	1	1	1	1	1	1
yoaH	0	Putative methyl-accepting chemotaxis protein YoaH	107	107	1	1	34341	1	11798	0	320	1694	1661	1	1	1	1	1	1	1	1	1	0	1	1	1	1	1	1	1	1	1	1	0	1	1	1	1	1	1	1	1	1	1	1	1	1	1	1
csbD_1	0	Stress response protein CsbD	107	107	1	1	2435	1	7513	0	197	200	199	1	1	1	1	1	1	1	1	1	0	1	1	1	1	1	1	1	1	1	1	1	1	1	1	1	1	1	1	1	1	1	1	1	1	1	1
rsbV	0	Anti-sigma-B factor antagonist	107	107	1	1	2431	1	7509	0	335	338	337	1	1	1	1	1	1	1	1	1	0	0	1	1	1	1	1	1	1	1	1	1	1	1	1	1	1	1	1	1	1	1	1	1	1	1	1
trpA	0	Tryptophan synthase alpha chain	107	107	1	1	42607	1	49154	0	653	776	771	1	1	1	1	1	1	1	1	1	0	0	1	1	1	1	1	1	1	1	1	1	1	1	1	1	1	1	1	1	1	1	1	1	1	1	1
cysH	0	Phosphoadenosine phosphosulfate reductase	107	107	1	1	43268	1	51706	0	278	704	690	1	1	1	1	1	1	1	1	1	0	0	1	1	1	1	1	1	1	1	1	1	1	1	1	1	1	1	1	1	1	1	1	1	1	1	1
group_21576	0	hypothetical protein	107	107	1	1	43778	1	15802	0	176	176	176	1	1	1	1	1	1	1	1	1	0	0	1	1	1	1	1	1	1	1	1	1	1	1	1	1	1	1	1	1	1	1	1	1	1	1	1
group_21642	0	hypothetical protein	107	107	1	1	31201	1	51798	0	251	251	251	1	1	1	1	1	1	1	1	1	0	0	1	1	1	1	1	1	1	1	1	1	1	1	1	1	1	1	1	1	1	1	1	1	1	1	1
ctaB2	0	Protoheme IX farnesyltransferase 2	107	107	1	1	14456	1	3154	0	923	923	923	1	1	1	1	1	1	1	1	1	0	0	1	1	1	1	1	1	1	1	1	1	1	1	1	1	1	1	1	1	1	1	1	1	1	1	1
artQ	0	Arginine transport system permease protein ArtQ	107	107	1	1	52280	11	12	0	659	659	659	1	1	1	1	1	1	1	1	1	0	0	1	1	1	1	1	1	1	1	1	1	1	1	1	1	1	1	1	1	1	1	1	1	1	1	1
hcnC_2	0	Hydrogen cyanide synthase subunit HcnC	107	107	1	1	34966	1	21081	0	830	1175	1171	1	1	0	1	1	1	1	1	1	0	1	1	1	1	1	1	1	1	1	1	1	1	1	1	1	0	1	1	1	1	1	1	1	1	1	1
est	0	Carboxylesterase	107	107	1	1	3535	1	44093	0	743	743	743	1	1	1	1	1	1	1	1	1	0	0	1	1	1	1	1	1	1	1	1	1	1	1	1	1	1	1	1	1	1	1	1	1	1	1	1
ytnP	0	putative quorum-quenching lactonase YtnP	107	107	1	1	54040	35	3	0	854	857	854	1	1	1	1	1	1	1	1	1	0	0	1	1	1	1	1	1	1	1	1	1	1	1	1	1	1	1	1	1	1	1	1	1	1	1	1
yclQ	0	putative ABC transporter solute-binding protein YclQ	107	107	1	1	3421	1	43989	0	1013	1019	1014	1	1	1	1	1	1	1	1	1	0	0	1	1	1	1	1	1	1	1	1	1	1	1	1	1	1	1	1	1	1	1	1	1	1	1	1
ccpB_1	0	Catabolite control protein B	107	107	1	1	56318	1	13756	0	650	980	973	1	1	1	1	1	1	1	1	1	0	0	1	1	1	1	1	1	1	1	1	1	1	1	1	1	1	1	1	1	1	1	1	1	1	1	1
group_2438	0	hypothetical protein	107	107	1	1	45363	1	14571	0	623	638	634	1	1	1	1	1	1	1	1	1	0	0	1	1	1	1	1	1	1	1	1	1	1	1	1	1	1	1	1	1	1	1	1	1	1	1	1
group_2465	0	hypothetical protein	107	107	1	1	18431	1	34257	0	263	548	537	1	1	1	1	1	1	1	1	1	0	1	1	1	1	1	1	1	1	1	1	1	0	1	1	1	1	0	1	1	1	1	1	1	1	1	1
group_2468	0	hypothetical protein	107	107	1	1	35819	1	3109	0	623	623	623	1	1	1	1	1	1	1	1	1	0	0	1	1	1	1	1	1	1	1	1	1	1	1	1	1	1	1	1	1	1	1	1	1	1	1	1
group_2482	0	hypothetical protein	107	107	1	1	5467	1	42963	0	305	305	305	1	1	1	1	1	1	1	1	1	0	0	1	1	1	1	1	1	1	1	1	1	1	1	1	1	1	0	1	1	1	1	1	1	1	1	1
resA_3	0	Thiol-disulfide oxidoreductase ResA	107	107	1	1	12545	1	16742	0	383	575	573	1	1	1	1	1	1	1	1	1	0	0	1	1	1	1	1	1	1	1	1	1	1	1	1	1	1	1	1	1	1	1	1	1	1	1	1
garR	0	2-hydroxy-3-oxopropionate reductase	107	107	1	1	51991	1	12424	0	464	881	716	1	1	1	1	1	1	1	1	1	0	0	1	1	1	1	1	1	1	1	1	1	1	1	1	1	1	1	1	1	1	1	1	1	1	1	1
group_2700	0	hypothetical protein	107	107	1	1	56322	1	13747	0	395	968	962	1	1	1	1	1	1	1	1	1	0	0	1	1	1	1	1	1	1	1	1	1	1	1	1	1	1	1	1	1	1	1	1	1	1	1	1
group_2706	0	hypothetical protein	107	107	1	1	55292	1	14138	0	692	782	779	1	1	1	1	1	1	1	1	1	0	0	1	1	1	1	1	1	1	1	1	1	1	1	1	1	1	1	1	1	1	1	1	1	1	1	1
thiM	0	Hydroxyethylthiazole kinase	107	107	1	1	55233	1	22721	0	800	827	807	1	1	1	1	1	1	1	1	1	0	0	1	1	1	1	1	1	1	1	1	1	1	1	1	1	1	1	1	1	1	1	1	1	1	1	1
ydaF_1	0	Putative ribosomal N-acetyltransferase YdaF	107	107	1	1	44857	1	32624	0	524	530	529	1	1	1	1	1	1	1	1	1	0	0	1	1	1	1	1	1	1	1	1	1	1	1	1	1	1	1	1	1	1	1	1	1	1	1	1
yecD	0	Isochorismatase family protein YecD	107	107	1	1	31222	1	14331	0	308	548	447	1	1	1	1	1	1	1	1	1	0	0	1	1	1	1	1	1	1	1	1	1	1	1	1	1	1	1	1	1	1	1	1	1	1	1	1
group_2813	0	hypothetical protein	107	107	1	1	24879	1	11593	0	416	662	650	1	1	1	1	1	1	1	1	1	0	0	1	1	1	1	1	1	1	1	1	1	1	1	1	1	1	1	1	1	1	1	1	1	1	1	1
group_2883	0	HTH-type transcriptional regulator	107	107	1	1	12120	1	19601	0	308	404	354	1	1	1	1	1	1	1	1	1	0	0	1	1	1	1	1	1	1	1	1	1	1	1	1	1	1	1	1	1	1	1	1	1	1	1	1
group_2900	0	hypothetical protein	107	107	1	1	14410	19	9	0	269	269	269	1	1	1	1	1	1	1	1	1	0	0	1	1	1	1	1	1	1	1	1	1	1	1	1	1	1	1	1	1	1	1	1	1	1	1	1
yocK	0	General stress protein 16O	107	107	1	1	33761	63	16	0	731	731	731	1	1	1	1	1	1	1	1	1	0	0	1	1	1	1	1	1	1	1	1	1	1	1	1	1	1	1	1	1	1	1	1	1	1	1	1
yhhW	0	Quercetin 2,3-dioxygenase	107	107	1	1	34351	1	6718	0	536	698	696	1	1	1	1	1	1	1	1	1	0	0	1	1	1	1	1	1	1	1	1	1	1	1	1	1	1	1	1	1	1	1	1	1	1	1	1
group_3237	0	hypothetical protein	107	107	1	1	42631	1	49118	0	410	410	410	1	1	1	1	1	1	1	1	1	0	0	1	1	1	1	1	1	1	1	1	1	1	1	1	1	1	1	1	1	1	1	1	1	1	1	1
dacB_2	0	D-alanyl-D-alanine carboxypeptidase DacB	107	107	1	1	43363	44	10	0	1124	1289	1128	1	1	1	1	1	1	1	1	1	0	0	1	1	1	1	1	1	1	1	1	1	1	1	1	1	1	1	1	1	1	1	1	1	1	1	1
group_3262	0	hypothetical protein	107	107	1	1	43898	1	15637	0	272	272	272	1	1	1	1	1	1	1	1	1	0	0	1	1	1	1	1	1	1	1	1	1	1	1	1	1	1	1	1	1	1	1	1	1	1	1	1
acrR	0	HTH-type transcriptional regulator AcrR	107	107	1	1	31725	1	31729	0	617	623	622	1	1	1	1	1	1	1	1	1	0	0	1	1	1	1	1	1	1	1	1	1	1	1	1	1	1	1	1	1	1	1	1	1	1	1	1
ssuD	0	Alkanesulfonate monooxygenase	107	107	1	1	10644	1	18109	0	509	1112	1103	1	1	1	1	1	1	1	1	1	0	0	1	1	1	1	1	1	1	1	1	1	1	1	1	1	1	1	1	1	1	1	1	1	1	1	1
group_3412	0	hypothetical protein	107	107	1	1	51969	1	12675	0	137	161	158	1	1	1	1	1	1	1	1	1	0	1	1	1	1	1	1	1	1	1	1	1	1	1	0	1	1	0	1	1	1	1	1	1	1	1	1
ydaF_9	0	Putative ribosomal N-acetyltransferase YdaF	107	107	1	1	53994	42	57	0	548	554	550	1	1	1	1	1	1	1	1	1	0	0	1	1	1	1	1	1	1	1	1	1	1	1	1	1	1	1	1	1	1	1	1	1	1	1	1
nprB	0	Neutral protease B	107	107	1	1	34350	1	6719	0	1643	1775	1683	1	1	1	1	1	1	1	1	1	0	0	1	1	1	1	1	1	1	1	1	1	1	1	1	1	1	1	1	1	1	1	1	1	1	1	1
group_3736	0	hypothetical protein	107	107	1	1	54967	1	6997	0	224	224	224	1	1	1	1	1	1	1	1	1	0	0	1	1	1	1	1	1	1	1	1	1	1	1	1	1	1	1	1	1	1	1	1	1	1	1	1
glnM	0	putative glutamine ABC transporter permease protein GlnM	107	107	1	1	54486	1	14660	0	656	656	656	1	1	1	1	1	1	1	1	1	0	0	1	1	1	1	1	1	1	1	1	1	1	1	1	1	1	1	1	1	1	1	1	1	1	1	1
thiF	0	Sulfur carrier protein ThiS adenylyltransferase	107	107	1	1	48391	1	33050	0	1019	1019	1019	1	1	1	1	1	1	1	1	1	0	0	1	1	1	1	1	1	1	1	1	1	1	1	1	1	1	1	1	1	1	1	1	1	1	1	1
ywtF_1	0	Putative transcriptional regulator YwtF	107	107	1	1	48235	1	33248	0	953	1343	1198	1	1	1	1	1	1	1	1	1	0	0	1	1	1	1	1	1	1	1	1	1	1	1	1	1	1	1	1	1	1	1	1	1	1	1	1
ynzD	0	Aspartyl-phosphate phosphatase YnzD	107	107	1	1	42980	1	4970	0	194	281	277	1	1	1	1	1	1	1	1	1	0	0	1	1	1	1	1	1	1	1	1	1	1	1	1	1	1	1	1	1	1	1	1	1	1	1	1
narX_2	0	Nitrate reductase-like protein NarX	107	107	1	1	37795	1	39707	0	689	689	689	1	1	0	1	1	1	1	1	1	0	1	1	1	1	1	1	1	1	1	1	1	1	1	1	1	1	1	1	1	1	1	1	1	1	1	1
group_3844	0	hypothetical protein	107	107	1	1	31470	1	49639	0	212	212	212	1	1	1	1	1	1	1	1	1	0	0	1	1	1	1	1	1	1	1	1	1	1	1	1	1	1	1	1	1	1	1	1	1	1	1	1
group_3907	0	hypothetical protein	107	107	1	1	10743	1	18171	0	395	674	666	1	1	1	1	1	1	1	1	1	0	0	1	1	1	1	1	1	1	1	1	1	1	1	1	1	1	1	1	1	1	1	1	1	1	1	1
group_3949	0	hypothetical protein	107	107	1	1	12353	1	35307	0	278	425	423	1	1	1	1	1	1	1	1	1	0	0	1	1	1	1	1	1	1	1	1	1	1	1	1	1	1	1	1	1	1	1	1	1	1	1	1
bioK	0	L-Lysine--8-amino-7-oxononanoate transaminase	107	107	1	1	52163	1	4690	0	1388	1436	1399	1	1	1	1	1	1	1	1	1	0	0	1	1	1	1	1	1	1	1	1	1	1	1	1	1	1	1	1	1	1	1	1	1	1	1	1
group_4008	0	hypothetical protein	107	107	1	1	34422	1	1289	0	734	929	882	1	1	1	1	1	1	1	1	1	0	0	1	1	1	1	1	1	1	1	1	1	1	1	1	1	1	1	1	1	1	1	1	1	1	1	1
gerQ	0	Spore coat protein GerQ	107	107	1	1	58314	49	3	0	416	437	432	1	1	1	1	1	1	1	1	1	0	0	1	1	1	1	1	1	1	1	1	1	1	1	1	1	1	1	1	1	1	1	1	1	1	1	1
luxA	0	Alkanal monooxygenase alpha chain	107	107	1	1	45204	1	11917	0	725	1076	1052	1	1	1	1	1	1	1	1	1	0	0	1	1	1	1	1	1	1	1	1	1	1	1	1	1	1	1	1	1	1	1	1	1	1	1	1
group_4262	0	hypothetical protein	107	107	1	1	56321	1	13748	0	140	158	140	1	1	1	1	1	1	1	1	1	0	0	1	1	1	1	1	1	1	1	1	1	1	1	1	1	1	1	1	1	1	1	1	1	1	1	1
queG	0	Epoxyqueuosine reductase	107	107	1	1	54830	1	2593	0	278	1142	1127	1	1	1	1	1	1	1	1	1	1	1	1	1	1	1	1	1	1	1	1	1	1	1	1	1	1	1	1	1	1	1	1	0	0	1	1
gapN	0	NADP-dependent glyceraldehyde-3-phosphate dehydrogenase	107	107	1	1	48056	1	13162	0	1439	1439	1439	1	1	1	1	1	1	1	1	1	0	0	1	1	1	1	1	1	1	1	1	1	1	1	1	1	1	1	1	1	1	1	1	1	1	1	1
yjcF_1	0	putative N-acetyltransferase YjcF	107	107	1	1	42582	2	93	0	422	422	422	1	1	1	1	1	1	1	1	1	0	0	1	1	1	1	1	1	1	1	1	1	1	1	1	1	1	1	1	1	1	1	1	1	1	1	1
trxB_1	0	Thioredoxin reductase	107	107	1	1	43436	14	15	0	980	980	980	1	1	1	1	1	1	1	1	1	0	0	1	1	1	1	1	1	1	1	1	1	1	1	1	1	1	1	1	1	1	1	1	1	1	1	1
cca	0	CCA-adding enzyme	107	107	1	1	43561	1	19435	0	830	1193	1189	1	1	1	1	1	1	1	1	1	0	0	1	1	1	1	1	1	1	1	1	1	1	1	1	1	1	1	1	1	1	1	1	1	1	1	1
group_4404	0	hypothetical protein	107	107	1	1	44048	1	15467	0	170	176	170	1	1	1	1	1	1	1	1	1	0	0	1	1	1	1	1	1	1	1	1	1	1	1	1	1	1	1	1	1	1	1	1	1	1	1	1
xerC_2	0	Tyrosine recombinase XerC	107	107	1	1	14785	150	2	0	566	905	892	1	1	1	1	1	1	1	0	1	0	1	1	1	1	1	0	1	1	1	1	1	1	1	1	1	1	1	1	0	1	0	1	0	1	1	1
suhB	0	Fructose-1,6-bisphosphatase/inositol-1-monophosphatase	107	107	1	1	14422	156	1	0	266	803	786	1	1	1	1	1	1	1	1	1	0	0	1	1	1	1	1	1	1	1	1	1	1	1	1	1	1	1	1	1	1	1	1	1	1	1	1
pip_3	0	Proline iminopeptidase	107	107	1	1	52136	5	39	0	827	998	996	1	1	1	1	1	1	1	1	1	0	0	1	1	1	1	1	1	1	1	1	1	1	1	1	1	1	1	1	1	1	1	1	1	1	1	1
rng	0	Ribonuclease G	107	107	1	1	53125	241	1	0	1301	1391	1388	1	1	1	1	1	1	1	1	1	0	0	1	1	1	1	1	1	1	1	1	1	1	1	1	1	1	1	1	1	1	1	1	1	1	1	1
maf	0	Septum formation protein Maf	107	107	1	1	53184	1	38329	0	575	575	575	1	1	1	1	1	1	1	1	1	0	0	1	1	1	1	1	1	1	1	1	1	1	1	1	1	1	1	1	1	1	1	1	1	1	1	1
minJ	0	Cell division topological determinant MinJ	107	107	1	1	3796	1	5610	0	1184	1202	1185	1	1	1	1	1	1	1	1	1	0	0	1	1	1	1	1	1	1	1	1	1	1	1	1	1	1	1	1	1	1	1	1	1	1	1	1
licB_4	0	Lichenan-specific phosphotransferase enzyme IIB component	107	107	1	1	3953	48	30	0	260	302	300	1	1	1	1	1	1	1	1	1	0	0	1	1	1	1	1	1	1	1	1	1	1	1	1	1	1	1	1	1	1	1	1	1	1	1	1
glcB	0	PTS system glucoside-specific EIICBA component	107	107	1	1	55262	1	22859	0	1637	1670	1637	1	1	1	1	1	1	1	1	1	0	0	1	1	1	1	1	1	1	1	1	1	1	1	1	1	1	1	1	1	1	1	1	1	1	1	1
group_4734	0	hypothetical protein	107	107	1	1	28315	1	10320	0	386	419	412	1	1	1	1	1	1	1	1	1	0	0	1	1	1	1	1	1	1	1	1	1	1	1	1	1	1	1	1	1	1	1	1	1	1	1	1
group_4996	0	hypothetical protein	107	107	1	1	56415	1	7182	0	506	506	506	1	1	0	1	1	1	1	1	1	0	1	1	1	1	1	1	1	1	1	1	1	1	1	1	1	1	0	1	1	1	1	1	1	1	1	1
recX	0	Regulatory protein RecX	107	107	1	1	54979	1	7014	0	551	812	807	1	1	1	1	1	1	1	1	1	0	1	1	1	1	1	1	1	1	1	1	1	1	1	1	1	1	1	1	1	1	1	1	1	1	1	1
group_5023	0	hypothetical protein	107	107	1	1	54970	1	7000	0	266	266	266	1	1	1	1	1	1	1	1	1	0	0	1	1	1	1	1	1	1	1	1	1	1	1	1	1	1	1	1	1	1	1	1	1	1	1	1
lytR_1	0	Transcriptional regulator LytR	107	107	1	1	54532	1	17253	0	1016	1016	1016	1	1	1	1	1	1	1	1	1	0	0	1	1	1	1	1	1	1	1	1	1	1	1	1	1	1	1	1	1	1	1	1	1	1	1	1
ydaD	0	General stress protein 39	107	107	1	1	48347	1	33108	0	866	866	866	1	1	1	1	1	1	1	1	1	0	0	1	1	1	1	1	1	1	1	1	1	1	1	1	1	1	1	1	1	1	1	1	1	1	1	1
group_5066	0	Putative 3-methyladenine DNA glycosylase	107	107	1	1	47960	1	8911	0	617	620	617	1	1	1	1	1	1	1	1	1	0	0	1	1	1	1	1	1	1	1	1	1	1	1	1	1	1	1	1	1	1	1	1	1	1	1	1
dhaK_2	0	PTS-dependent dihydroxyacetone kinase, dihydroxyacetone-binding subunit DhaK	107	107	1	1	3080	1	7615	0	1751	1751	1751	1	1	1	1	1	1	1	1	1	0	1	1	0	1	1	1	1	1	1	0	1	1	1	1	1	1	1	1	1	1	1	1	1	1	1	1
group_5090	0	hypothetical protein	107	107	1	1	42453	1	35771	0	197	197	197	1	1	1	1	1	1	1	1	1	0	0	1	1	1	1	1	1	1	1	1	1	1	1	1	1	1	1	1	1	1	1	1	1	1	1	1
group_5112	0	hypothetical protein	107	107	1	1	43218	1	41967	0	239	242	239	1	1	1	1	1	1	1	1	1	0	0	1	1	1	1	1	1	1	1	1	1	1	1	1	1	1	1	1	1	1	1	1	1	1	1	1
group_5119	0	hypothetical protein	107	107	1	1	43359	44	14	0	281	491	489	1	1	1	1	1	1	1	1	1	0	0	1	1	1	1	1	1	1	1	1	1	1	1	1	1	1	1	1	1	1	1	1	1	1	1	1
group_5132	0	hypothetical protein	107	107	1	1	43830	1	15734	0	218	218	218	1	1	1	1	1	1	1	1	1	0	0	1	1	1	1	1	1	1	1	1	1	1	1	1	1	1	1	1	1	1	1	1	1	1	1	1
flgB	0	Flagellar basal body rod protein FlgB	107	107	1	1	43899	1	15636	0	407	518	408	1	1	1	1	1	1	1	1	1	0	0	1	1	1	1	1	1	1	1	1	1	1	1	1	1	1	1	1	1	1	1	1	1	1	1	1
rebO_2	0	Flavin-dependent L-tryptophan oxidase RebO	107	107	1	1	38247	1	12858	0	1463	1580	1464	1	1	1	1	1	1	1	1	1	0	0	1	1	1	1	1	1	1	1	1	1	1	1	1	1	1	1	1	1	1	1	1	1	1	1	1
ogt	0	Methylated-DNA--protein-cysteine methyltransferase, constitutive	107	107	1	1	38204	1	12926	0	257	452	445	1	1	1	1	1	1	1	1	1	0	0	1	1	1	1	1	1	1	1	1	1	1	1	1	1	1	1	1	1	1	1	1	1	1	1	1
fosB_4	0	Metallothiol transferase FosB	107	107	1	1	10132	1	18475	0	383	383	383	1	1	1	1	1	1	1	1	1	0	0	1	1	1	1	1	1	1	1	1	1	1	1	1	1	1	1	1	1	1	1	1	1	1	1	1
group_5291	0	hypothetical protein	107	107	1	1	8668	1	46325	0	155	365	360	1	1	1	1	1	1	1	1	1	1	0	1	1	1	1	1	1	1	1	1	1	1	1	1	1	1	1	1	1	1	1	1	1	1	1	1
group_5299	0	hypothetical protein	107	107	1	1	9581	1	50214	0	1067	1172	1122	1	1	1	1	1	1	1	1	1	0	0	1	1	1	1	1	1	1	1	1	1	1	1	1	1	1	1	1	1	1	1	1	1	1	1	1
ypdB_2	0	ABC transporter ATP-binding protein NatA	107	107	1	1	58084	56	27	0	413	1007	784	1	1	1	1	1	1	0	1	1	0	1	1	1	1	1	1	1	1	1	1	1	1	1	1	1	1	1	1	1	1	1	1	1	1	1	1
group_5342	0	hypothetical protein	107	107	1	1	12742	1	51034	0	431	440	436	1	1	1	1	1	1	1	1	1	0	0	1	1	1	1	1	1	1	1	1	1	1	1	1	1	1	1	1	1	1	1	1	1	1	1	1
nadA	0	Quinolinate synthase A	107	107	1	1	53069	1	12645	0	1106	1106	1106	1	1	1	1	1	1	1	1	1	0	0	1	1	1	1	1	1	1	1	1	1	1	1	1	1	1	1	1	1	1	1	1	1	1	1	1
mreD	0	Rod shape-determining protein MreD	107	107	1	1	53137	139	2	0	545	560	545	1	1	1	1	1	1	1	1	1	0	0	1	1	1	1	1	1	1	1	1	1	1	1	1	1	1	1	1	1	1	1	1	1	1	1	1
group_5462	0	hypothetical protein	107	107	1	1	34374	1	6693	0	323	323	323	1	1	1	1	1	1	1	1	1	0	0	1	1	1	1	1	1	1	1	1	1	1	1	1	1	1	1	1	1	1	1	1	1	1	1	1
gltC_3	0	HTH-type transcriptional regulator GltC	107	107	1	1	3977	22	21	0	884	902	885	1	1	1	1	1	1	1	1	1	0	0	1	1	1	1	1	1	1	1	1	1	1	1	1	1	1	1	1	1	1	1	1	1	1	1	1
group_5478	0	hypothetical protein	107	107	1	1	58157	104	9	0	572	605	592	1	1	1	1	1	1	1	1	1	0	0	1	1	1	1	1	1	1	1	1	1	1	1	1	1	1	1	1	1	1	1	1	1	1	1	1
group_5549	0	hypothetical protein	107	107	1	1	31155	1	40295	0	431	434	431	1	1	1	1	1	1	1	1	1	0	0	1	1	1	1	1	1	1	1	1	1	1	1	1	1	1	1	1	1	1	1	1	1	1	1	1
liaS_2	0	Sensor histidine kinase LiaS	107	107	1	1	31229	1	14280	0	1118	1130	1125	1	1	1	1	1	1	1	1	1	0	0	1	1	1	1	1	1	1	1	1	1	1	1	1	1	1	1	1	1	1	1	1	1	1	1	1
group_5753	0	hypothetical protein	107	107	1	1	42866	9	40	0	791	842	824	1	1	1	1	1	1	1	1	1	0	0	1	1	1	1	1	1	1	1	1	1	1	1	1	1	1	1	1	1	1	1	1	1	1	1	1
group_5945	0	hypothetical protein	107	107	1	1	55303	1	14105	0	368	368	368	1	1	1	1	1	1	1	1	1	0	0	1	1	1	1	1	1	1	1	1	1	1	1	1	1	1	1	1	1	1	1	1	1	1	1	1
yqjA	0	Inner membrane protein YqjA	107	107	1	1	55085	23	23	0	590	596	592	1	1	1	1	1	1	1	1	1	0	0	1	1	1	1	1	1	1	1	1	1	1	1	1	1	1	1	1	1	1	1	1	1	1	1	1
group_5959	0	hypothetical protein	107	107	1	1	54636	1	49221	0	122	122	122	1	1	1	1	1	1	1	1	1	0	0	1	1	1	1	1	1	1	1	1	1	1	1	1	1	1	1	1	1	1	1	1	1	1	1	1
group_6032	0	hypothetical protein	107	107	1	1	42669	1	49090	0	182	182	182	1	1	1	1	1	1	1	1	1	0	0	1	1	1	1	1	1	1	1	1	1	1	1	1	1	1	1	1	1	1	1	1	1	1	1	1
sumT	0	Uroporphyrinogen-III C-methyltransferase	107	107	1	1	43275	1	51699	0	776	776	776	1	1	1	1	1	1	1	1	1	0	0	1	1	1	1	1	1	1	1	1	1	1	1	1	1	1	1	1	1	1	1	1	1	1	1	1
hmp	0	Flavohemoprotein	107	107	1	1	43325	1	41780	0	1208	1208	1208	1	1	1	1	1	1	1	1	1	0	0	1	1	1	1	1	1	1	1	1	1	1	1	1	1	1	1	1	1	1	1	1	1	1	1	1
group_6063	0	hypothetical protein	107	107	1	1	43713	1	8249	0	386	386	386	1	1	0	1	1	1	1	1	1	0	1	1	1	1	1	1	1	1	1	1	1	1	1	0	1	1	1	1	1	1	1	1	1	1	1	1
flgC	0	Flagellar basal-body rod protein FlgC	107	107	1	1	43900	1	15635	0	413	416	413	1	1	1	1	1	1	1	1	1	0	0	1	1	1	1	1	1	1	1	1	1	1	1	1	1	1	1	1	1	1	1	1	1	1	1	1
group_6079	0	hypothetical protein	107	107	1	1	44080	1	15453	0	524	527	525	1	1	1	1	1	1	1	1	1	0	0	1	1	1	1	1	1	1	1	1	1	1	1	1	1	1	1	1	1	1	1	1	1	1	1	1
group_6086	0	hypothetical protein	107	107	1	1	44211	1	15323	0	764	764	764	1	1	1	1	1	1	1	1	1	0	1	1	1	1	1	1	1	1	1	1	1	1	1	1	1	1	0	1	1	1	1	1	1	1	1	1
lptB	0	Lipopolysaccharide export system ATP-binding protein LptB	107	107	1	1	45153	1	11943	0	752	815	773	1	1	1	1	1	1	1	1	1	0	1	1	1	1	1	1	1	1	1	1	1	1	1	1	1	1	0	1	1	1	1	1	1	1	1	1
group_6146	0	hypothetical protein	107	107	1	1	31546	1	31457	0	185	185	185	1	1	1	1	1	1	1	1	1	0	0	1	1	1	1	1	1	1	1	1	1	1	1	1	1	1	1	1	1	1	1	1	1	1	1	1
des	0	Fatty acid desaturase	107	107	1	1	10934	1	18754	0	755	1031	932	1	1	1	1	1	1	1	1	1	0	0	1	1	1	1	1	1	1	1	1	1	1	1	1	1	1	1	1	1	1	1	1	1	1	1	1
group_6253	0	hypothetical protein	107	107	1	1	27833	1	47555	0	269	278	275	1	1	1	1	1	1	1	1	1	0	0	1	1	1	1	1	1	1	1	1	1	1	1	1	1	1	1	1	1	1	1	1	1	1	1	1
ywnA_2	0	Putative HTH-type transcriptional regulator YwnA	107	107	1	1	11783	1	10559	0	413	413	413	1	1	1	1	1	1	1	1	1	0	0	1	1	1	1	1	1	1	1	1	1	1	1	1	1	1	1	1	1	1	1	1	1	1	1	1
pdaA_2	0	Peptidoglycan-N-acetylmuramic acid deacetylase PdaA	107	107	1	1	14849	1	33504	0	899	899	899	1	1	1	1	1	1	1	1	1	0	0	1	1	1	1	1	1	1	1	1	1	1	1	1	1	1	1	1	1	1	1	1	1	1	1	1
rsmD	0	Ribosomal RNA small subunit methyltransferase D	107	107	1	1	14502	1	39285	0	566	566	566	1	1	1	1	1	1	1	1	1	0	0	1	1	1	1	1	1	1	1	1	1	1	1	1	1	1	1	1	1	1	1	1	1	1	1	1
group_6323	0	hypothetical protein	107	107	1	1	52144	5	52	0	923	956	923	1	1	1	1	1	1	1	1	1	0	0	1	1	1	1	1	1	1	1	1	1	1	1	1	1	1	1	1	1	1	1	1	1	1	1	1
trmK	0	tRNA (adenine(22)-N(1))-methyltransferase	107	107	1	1	52721	43	34	0	707	707	707	1	1	1	1	1	1	1	1	1	0	0	1	1	1	1	1	1	1	1	1	1	1	1	1	1	1	1	1	1	1	1	1	1	1	1	1
group_6349	0	hypothetical protein	107	107	1	1	52925	1	3449	0	266	377	375	1	1	1	1	1	1	1	1	1	0	0	1	1	1	1	1	1	1	1	1	1	1	1	1	1	1	1	1	1	1	1	1	1	1	1	1
spoIVFA	0	Stage IV sporulation protein FA	107	107	1	1	53130	168	1	0	746	746	746	1	1	1	1	1	1	1	1	1	0	0	1	1	1	1	1	1	1	1	1	1	1	1	1	1	1	1	1	1	1	1	1	1	1	1	1
yttP_1	0	putative HTH-type transcriptional regulator YttP	107	107	1	1	53830	32	31	0	227	638	480	1	1	1	1	1	1	1	1	1	0	0	1	1	1	1	1	1	1	1	1	1	1	1	1	1	1	1	1	1	1	1	1	1	1	1	1
group_6402	0	hypothetical protein	107	107	1	1	33459	1	40426	0	812	818	815	1	1	1	1	1	1	1	1	1	0	0	1	1	1	1	1	1	1	1	1	1	1	1	1	1	1	1	1	1	1	1	1	1	1	1	1
group_6414	0	hypothetical protein	107	107	1	1	34072	140	1	0	632	659	632	1	1	1	1	1	1	1	1	1	0	0	1	1	1	1	1	1	1	1	1	1	1	1	1	1	1	1	1	1	1	1	1	1	1	1	1
group_6428	0	hypothetical protein	107	107	1	1	4244	1	13445	0	1619	1619	1619	1	1	1	1	1	1	1	1	1	0	0	1	1	1	1	1	1	1	1	1	1	1	1	1	1	1	1	1	1	1	1	1	1	1	1	1
group_6432	0	hypothetical protein	107	107	1	1	58099	199	1	0	704	704	704	1	1	1	1	1	1	1	1	1	0	0	1	1	1	1	1	1	1	1	1	1	1	1	1	1	1	1	1	1	1	1	1	1	1	1	1
metA	0	Homoserine O-succinyltransferase	107	107	1	1	58337	31	1	0	905	905	905	1	1	1	1	1	1	1	1	1	0	0	1	1	1	1	1	1	1	1	1	1	1	1	1	1	1	1	1	1	1	1	1	1	1	1	1
ykuT	0	putative MscS family protein YkuT	107	107	1	1	58712	95	5	0	881	881	881	1	1	1	1	1	1	1	1	1	0	0	1	1	1	1	1	1	1	1	1	1	1	1	1	1	1	1	1	1	1	1	1	1	1	1	1
group_6522	0	hypothetical protein	107	107	1	1	38276	1	12854	0	275	461	453	1	1	1	1	1	1	1	1	1	0	0	1	1	1	1	1	1	1	1	1	1	1	1	1	1	1	1	1	1	1	1	1	1	1	1	1
group_6685	0	hypothetical protein	107	107	1	1	53628	4	142	0	305	308	305	1	1	1	1	1	1	1	1	1	0	0	1	1	1	1	1	1	1	1	1	1	1	1	1	1	1	1	1	1	1	1	1	1	1	1	1
hisC_1	0	Histidinol-phosphate aminotransferase	107	107	1	1	43517	1	18453	0	1112	1112	1112	1	1	1	1	1	1	1	1	1	0	0	1	1	1	1	1	1	1	1	1	1	1	1	1	1	1	1	1	1	1	1	1	1	1	1	1
group_7210	0	hypothetical protein	107	107	1	1	43545	59	24	0	788	956	789	1	1	1	1	1	1	1	1	1	0	0	1	1	1	1	1	1	1	1	1	1	1	1	1	1	1	1	1	1	1	1	1	1	1	1	1
group_7214	0	Bacterial dynamin-like protein	107	107	1	1	43688	1	8220	0	3656	3713	3659	1	1	1	1	1	1	1	1	1	0	0	1	1	1	1	1	1	1	1	1	1	1	1	1	1	1	1	1	1	1	1	1	1	1	1	1
group_7226	0	hypothetical protein	107	107	1	1	44121	1	15373	Hypothetical protein with no hits to refseq/uniprot/clusters/cdd/tigrfams/pfam overlapping another protein with hits	503	830	823	1	1	1	1	1	1	1	1	1	0	0	1	1	1	1	1	1	1	1	1	1	1	1	1	1	1	1	1	1	1	1	1	1	1	1	1
group_7275	0	hypothetical protein	107	107	1	1	30547	1	39799	0	209	209	209	1	1	1	1	1	1	1	1	1	0	0	1	1	1	1	1	1	1	1	1	1	1	1	1	1	1	1	1	1	1	1	1	1	1	1	1
plsC_2	0	1-acyl-sn-glycerol-3-phosphate acyltransferase	107	107	1	1	31175	1	40240	0	719	719	719	1	1	1	1	1	1	1	1	1	0	0	1	1	1	1	1	1	1	1	1	1	1	1	1	1	1	1	1	1	1	1	1	1	1	1	1
ylmB_2	0	N-formyl-4-amino-5-aminomethyl-2-methylpyrimidine deformylase	107	107	1	1	31298	78	5	0	1268	1268	1268	1	1	1	1	1	1	1	1	1	0	0	1	1	1	1	1	1	1	1	1	1	1	1	1	1	1	1	1	1	1	1	1	1	1	1	1
pagR_2	0	Transcriptional repressor PagR	107	107	1	1	31544	1	31456	0	299	380	327	1	1	1	1	1	1	1	1	1	0	0	1	1	1	1	1	1	1	1	1	1	1	1	1	1	1	1	1	1	1	1	1	1	1	1	1
licB_2	0	Lichenan-specific phosphotransferase enzyme IIB component	107	107	1	1	31968	1	31945	0	215	305	304	1	1	1	1	1	1	1	1	1	0	0	1	1	1	1	1	1	1	1	1	1	1	1	1	1	1	0	1	1	1	1	1	1	1	1	1
lytF	0	putative peptidoglycan endopeptidase LytE	107	107	1	1	3864	1	38104	0	1295	1559	1367	1	1	1	1	1	1	1	1	1	0	1	1	1	1	1	1	1	1	1	1	1	1	1	1	1	1	0	1	1	1	1	1	1	1	1	1
group_7352	0	hypothetical protein	107	107	1	1	16058	1	9911	0	698	704	699	1	1	1	1	1	1	1	1	1	0	1	1	1	1	1	1	1	1	1	1	1	0	1	1	1	1	0	1	1	1	1	1	1	1	1	1
zwf_1	0	Glucose-6-phosphate 1-dehydrogenase	107	107	1	1	28219	1	10394	0	1469	1484	1483	1	1	1	1	1	1	1	1	1	0	0	1	1	1	1	1	1	1	1	1	1	1	1	1	1	1	1	1	1	1	1	1	1	1	1	1
group_7424	0	hypothetical protein	107	107	1	1	11808	1	10598	0	209	209	209	1	1	1	1	1	1	1	1	1	0	0	1	1	1	1	1	1	1	1	1	1	1	1	1	1	1	1	1	1	1	1	1	1	1	1	1
group_7436	0	hypothetical protein	107	107	1	1	12386	1	35348	0	278	482	480	1	1	1	1	1	1	1	1	1	0	0	1	1	1	1	1	1	1	1	1	1	1	1	1	1	1	1	1	1	1	1	1	1	1	1	1
cinA	0	Putative competence-damage inducible protein	107	107	1	1	14900	68	12	0	1238	1238	1238	1	1	1	1	1	1	1	1	1	0	0	1	1	1	1	1	1	1	1	1	1	1	1	1	1	1	1	1	1	1	1	1	1	1	1	1
rsmB	0	Ribosomal RNA small subunit methyltransferase B	107	107	1	1	14719	213	1	0	1334	1334	1334	1	1	1	1	1	1	1	1	1	0	0	1	1	1	1	1	1	1	1	1	1	1	1	1	1	1	1	1	1	1	1	1	1	1	1	1
group_7490	0	hypothetical protein	107	107	1	1	14565	52	13	0	674	674	674	1	1	1	1	1	1	1	1	1	0	0	1	1	1	1	1	1	1	1	1	1	1	1	1	1	1	1	1	1	1	1	1	1	1	1	1
group_7500	0	hypothetical protein	107	107	1	1	14328	1	16170	0	506	662	660	1	1	1	1	1	1	1	1	1	0	0	1	1	1	1	1	1	1	1	1	1	1	1	1	1	1	1	1	1	1	1	1	1	1	1	1
group_7506	0	hypothetical protein	107	107	1	1	14211	1	12689	0	617	617	617	1	1	1	1	1	1	1	1	1	0	0	1	1	1	1	1	1	1	1	1	1	1	1	1	1	1	1	1	1	1	1	1	1	1	1	1
mtnW	0	2,3-diketo-5-methylthiopentyl-1-phosphate enolase	107	107	1	1	51979	1	12439	0	1244	1244	1244	1	1	1	1	1	1	1	1	1	0	0	1	1	1	1	1	1	1	1	1	1	1	1	1	1	1	1	1	1	1	1	1	1	1	1	1
group_7519	0	hypothetical protein	107	107	1	1	52154	1	4667	0	320	470	341	1	1	1	1	1	1	1	1	1	0	0	1	1	1	1	1	1	1	1	1	1	1	1	1	1	1	1	1	1	1	1	1	1	1	1	1
ykuD_2	0	Putative L,D-transpeptidase YkuD	107	107	1	1	52272	11	7	0	560	560	560	1	1	1	1	1	1	1	1	1	0	0	1	1	1	1	1	1	1	1	1	1	1	1	1	1	1	1	1	1	1	1	1	1	1	1	1
rocR_3	0	Arginine utilization regulatory protein RocR	107	107	1	1	52304	1	16444	0	2072	2270	2077	1	1	1	1	1	1	1	1	1	0	0	1	1	1	1	1	1	1	1	1	1	1	1	1	1	1	1	1	1	1	1	1	1	1	1	1
pstA_2	0	Phosphate transport system permease protein PstA	107	107	1	1	52668	1	33666	0	866	866	866	1	1	1	1	1	1	1	1	1	0	0	1	1	1	1	1	1	1	1	1	1	1	1	1	1	1	1	1	1	1	1	1	1	1	1	1
group_7543	0	hypothetical protein	107	107	1	1	52720	43	13	0	1121	1121	1121	1	1	1	1	1	1	1	1	1	0	0	1	1	1	1	1	1	1	1	1	1	1	1	1	1	1	1	1	1	1	1	1	1	1	1	1
hemN	0	Oxygen-independent coproporphyrinogen-III oxidase-like protein YqeR	107	107	1	1	52761	132	2	0	1136	1139	1137	1	1	1	1	1	1	1	1	1	0	0	1	1	1	1	1	1	1	1	1	1	1	1	1	1	1	1	1	1	1	1	1	1	1	1	1
ohrR_3	0	Organic hydroperoxide resistance transcriptional regulator	107	107	1	1	53199	36	7	0	452	455	452	1	1	1	1	1	1	1	1	1	0	0	1	1	1	1	1	1	1	1	1	1	1	1	1	1	1	1	1	1	1	1	1	1	1	1	1
group_7580	regX3_3	Transcriptional regulatory protein WalR	107	107	1	1	53421	3	135	0	692	692	692	1	1	1	1	1	1	1	1	1	0	0	1	1	1	1	1	1	1	1	1	1	1	1	1	1	1	1	1	1	1	1	1	1	1	1	1
moeB_3	0	Molybdopterin-synthase adenylyltransferase	107	107	1	1	54099	1	48274	0	1013	1013	1013	1	1	1	1	1	1	1	1	1	0	0	1	1	1	1	1	1	1	1	1	1	1	1	1	1	1	1	1	1	1	1	1	1	1	1	1
group_7598	0	Arylesterase	107	107	1	1	48838	1	24892	0	410	809	805	1	1	1	1	1	1	1	1	1	0	0	1	1	1	1	1	1	1	1	1	1	1	1	1	1	1	1	1	1	1	1	1	1	1	1	1
carC	0	2-hydroxy-6-oxo-6-(2'-aminophenyl)hexa-2,4-dienoic acid hydrolase	107	107	1	1	33816	17	17	0	839	839	839	1	1	1	1	1	1	1	1	1	0	0	1	1	1	1	1	1	1	1	1	1	1	1	1	1	1	1	1	1	1	1	1	1	1	1	1
cdaS	0	Diadenylate cyclase CdaS	107	107	1	1	33858	40	11	0	605	650	610	1	1	1	1	1	1	1	1	1	0	0	1	1	1	1	1	1	1	1	1	1	1	1	1	1	1	1	1	1	1	1	1	1	1	1	1
group_7613	0	hypothetical protein	107	107	1	1	34073	140	2	0	440	440	440	1	1	1	1	1	1	1	1	1	0	0	1	1	1	1	1	1	1	1	1	1	1	1	1	1	1	1	1	1	1	1	1	1	1	1	1
group_7619	0	hypothetical protein	107	107	1	1	34282	1	48627	0	284	284	284	1	1	1	1	1	1	1	1	1	0	0	1	1	1	1	1	1	1	1	1	1	1	1	1	1	1	1	1	1	1	1	1	1	1	1	1
ndhD1	0	NAD(P)H-quinone oxidoreductase chain 4 1	107	107	1	1	58102	62	10	0	1493	1502	1498	1	1	1	1	1	1	1	1	1	0	0	1	1	1	1	1	1	1	1	1	1	1	1	1	1	1	1	1	1	1	1	1	1	1	1	1
lytR_4	0	Sensory transduction protein LytR	107	107	1	1	58531	8	11	0	728	740	739	1	1	1	1	1	1	1	1	1	0	0	1	1	1	1	1	1	1	1	1	1	1	1	1	1	1	1	1	1	1	1	1	1	1	1	1
ypdA	0	Sensor histidine kinase YpdA	107	107	1	1	58539	8	13	0	1517	1769	1766	1	1	1	1	1	1	1	1	1	0	0	1	1	1	1	1	1	1	1	1	1	1	1	1	1	1	1	1	1	1	1	1	1	1	1	1
group_780	0	hypothetical protein	107	107	1	1	27862	1	47539	0	275	359	356	1	1	1	1	1	1	1	1	1	0	1	1	1	1	1	1	1	1	1	1	0	1	1	1	1	1	1	1	1	1	1	1	1	1	1	1
iphP	0	Tyrosine-protein phosphatase	107	107	1	1	27890	1	47532	0	929	1052	1024	1	1	1	1	1	1	1	1	1	0	0	1	1	1	1	1	1	1	1	1	1	1	1	1	1	1	1	1	1	1	1	1	1	1	1	1
htrB_2	0	Serine protease Do-like HtrB	107	107	1	1	58685	51	4	0	1145	1178	1174	1	1	1	1	1	1	1	1	1	0	0	1	1	1	1	1	1	1	1	1	1	1	1	1	1	1	1	1	1	1	1	1	1	1	1	1
yheI_1	0	putative multidrug resistance ABC transporter ATP-binding/permease protein YheI	107	107	1	1	48051	1	13163	0	1754	1766	1760	1	1	1	1	1	1	1	1	1	0	0	1	1	1	1	1	1	1	1	1	1	1	1	1	1	1	1	1	1	1	1	1	1	1	1	1
cheC	0	CheY-P phosphatase CheC	107	107	1	1	43857	1	15720	0	956	1655	1633	1	1	1	1	1	1	1	1	1	0	0	1	1	1	1	1	1	1	1	1	1	1	1	1	1	1	1	1	1	1	1	1	1	1	1	1
guaB_1	0	Inosine-5'-monophosphate dehydrogenase	107	107	1	1	58745	1	1574	0	1061	1463	1459	1	1	1	1	1	1	1	1	1	1	1	1	1	1	1	1	1	1	1	1	1	1	1	1	1	1	1	1	1	1	1	1	1	1	1	1
argA_1	0	putative N-acetyltransferase	107	107	1	1	55734	1	1536	0	443	443	443	1	1	1	1	1	1	1	1	1	0	0	1	1	1	1	1	1	1	1	1	1	1	1	1	1	1	1	1	1	1	1	1	1	1	1	1
yxeP_1	0	putative hydrolase YxeP	107	107	1	1	55326	1	14082	0	1115	1115	1115	1	1	1	1	1	1	1	1	1	0	0	1	1	1	1	1	1	1	1	1	1	1	1	1	1	1	1	1	1	1	1	1	1	1	1	1
group_8483	0	hypothetical protein	107	107	1	1	55302	1	14106	0	230	239	233	1	1	1	1	1	1	1	1	1	0	0	1	1	1	1	1	1	1	1	1	1	1	1	1	1	1	1	1	1	1	1	1	1	1	1	1
ydaG	0	General stress protein 26	107	107	1	1	55074	99	1	0	416	416	416	1	1	1	1	1	1	1	1	1	0	0	1	1	1	1	1	1	1	1	1	1	1	1	1	1	1	1	1	1	1	1	1	1	1	1	1
pflA	0	Pyruvate formate-lyase-activating enzyme	107	107	1	1	54986	1	6959	0	731	731	731	1	1	1	1	1	1	1	1	1	0	0	1	1	1	1	1	1	1	1	1	1	1	1	1	1	1	1	1	1	1	1	1	1	1	1	1
group_8494	0	hypothetical protein	107	107	1	1	54969	1	6999	0	980	980	980	1	1	1	1	1	1	1	1	1	0	0	1	1	1	1	1	1	1	1	1	1	1	1	1	1	1	1	1	1	1	1	1	1	1	1	1
group_8561	0	hypothetical protein	107	107	1	1	48030	1	8983	0	353	356	355	1	1	1	1	1	1	1	1	1	0	0	1	1	1	1	1	1	1	1	1	1	1	1	1	1	1	1	1	1	1	1	1	1	1	1	1
aceB	0	Malate synthase A	107	107	1	1	42230	1	36072	0	1589	1589	1589	1	1	1	1	1	1	1	1	1	0	0	1	1	1	1	1	1	1	1	1	1	1	1	1	1	1	1	1	1	1	1	1	1	1	1	1
xynZ	0	hypothetical protein	107	107	1	1	42585	2	91	0	731	731	731	1	1	1	1	1	1	1	1	1	0	0	1	1	1	1	1	1	1	1	1	1	1	1	1	1	1	1	1	1	1	1	1	1	1	1	1
cdr_2	0	Coenzyme A disulfide reductase	107	107	1	1	42625	1	49131	0	1334	1334	1334	1	1	1	1	1	1	1	1	1	0	0	1	1	1	1	1	1	1	1	1	1	1	1	1	1	1	1	1	1	1	1	1	1	1	1	1
group_8616	0	hypothetical protein	107	107	1	1	42984	1	4961	0	533	533	533	1	1	1	1	1	1	1	1	1	0	0	1	1	1	1	1	1	1	1	1	1	1	1	1	1	1	1	1	1	1	1	1	1	1	1	1
hisG	0	ATP phosphoribosyltransferase	107	107	1	1	43242	1	52172	0	635	635	635	1	1	1	1	1	1	1	1	1	0	0	1	1	1	1	1	1	1	1	1	1	1	1	1	1	1	1	1	1	1	1	1	1	1	1	1
flhA	0	Flagellar biosynthesis protein FlhA	107	107	1	1	44037	1	15477	0	1379	2066	2059	1	1	0	1	1	1	1	1	1	0	1	1	1	1	1	1	1	1	1	1	1	1	1	1	1	1	1	1	1	1	1	1	1	1	1	1
acoC	0	Dihydrolipoyllysine-residue acetyltransferase component of acetoin cleaving system	107	107	1	1	45258	1	11883	0	482	764	756	1	1	1	1	1	1	1	1	1	0	0	1	1	1	1	1	1	1	1	1	1	1	1	1	1	1	1	1	1	1	1	1	1	1	1	1
pgdA_3	0	Peptidoglycan-N-acetylglucosamine deacetylase	107	107	1	1	45385	1	14608	0	746	821	820	1	1	1	1	1	1	1	1	1	0	0	1	1	1	1	1	1	1	1	1	1	1	1	1	1	1	1	1	1	1	1	1	1	1	1	1
group_8711	0	hypothetical protein	107	107	1	1	38216	1	12928	0	659	659	659	1	1	1	1	1	1	1	1	1	0	0	1	1	1	1	1	1	1	1	1	1	1	1	1	1	1	1	1	1	1	1	1	1	1	1	1
group_8720	0	hypothetical protein	107	107	1	1	37850	1	39547	0	527	527	527	1	1	1	1	1	1	1	1	1	0	0	1	1	1	1	1	1	1	1	1	1	1	1	1	1	1	1	1	1	1	1	1	1	1	1	1
group_8746	0	Thermitase	107	107	1	1	31576	1	31568	0	194	1193	1183	1	1	1	1	1	1	1	1	1	0	0	1	1	1	1	1	1	1	1	1	1	1	1	1	1	1	1	1	1	1	1	1	1	1	1	1
fdx5	0	2Fe-2S ferredoxin-5	107	107	1	1	35696	1	3002	0	266	320	301	1	1	1	1	1	1	1	1	1	0	0	1	1	1	1	1	1	1	1	1	1	1	1	1	1	1	1	1	1	1	1	1	1	1	1	1
group_8799	0	hypothetical protein	107	107	1	1	10642	1	18105	0	800	821	820	1	1	1	1	1	1	1	1	1	0	0	1	1	1	1	1	1	1	1	1	1	1	1	1	1	1	1	1	1	1	1	1	1	1	1	1
aroA1	0	3-phosphoshikimate 1-carboxyvinyltransferase 1	107	107	1	1	10772	1	18441	0	1289	1289	1289	1	1	1	1	1	1	1	1	1	0	0	1	1	1	1	1	1	1	1	1	1	1	1	1	1	1	1	1	1	1	1	1	1	1	1	1
group_8805	0	hypothetical protein	107	107	1	1	10795	1	18599	0	437	443	437	1	1	1	1	1	1	1	1	1	0	0	1	1	1	1	1	1	1	1	1	1	1	1	1	1	1	1	1	1	1	1	1	1	1	1	1
ohrR_1	0	Organic hydroperoxide resistance transcriptional regulator	107	107	1	1	10003	1	42799	0	428	428	428	1	1	1	1	1	1	1	1	1	0	0	1	1	1	1	1	1	1	1	1	1	1	1	1	1	1	1	1	1	1	1	1	1	1	1	1
group_8844	0	hypothetical protein	107	107	1	1	11933	1	3645	0	248	296	248	1	1	1	1	1	1	1	1	1	0	0	1	1	1	1	1	1	1	1	1	1	1	1	1	1	1	1	1	1	1	1	1	1	1	1	1
rihA_2	0	Pyrimidine-specific ribonucleoside hydrolase RihA	107	107	1	1	12327	1	35254	0	932	932	932	1	1	1	1	1	1	1	1	1	0	0	1	1	1	1	1	1	1	1	1	1	1	1	1	1	1	1	1	1	1	1	1	1	1	1	1
group_8863	0	hypothetical protein	107	107	1	1	12543	1	16740	0	143	143	143	1	1	1	1	1	1	1	1	1	0	0	1	1	1	1	1	1	1	1	1	1	1	1	1	1	1	1	1	1	1	1	1	1	1	1	1
dksA	0	RNA polymerase-binding transcription factor DksA	107	107	1	1	14592	186	1	0	269	329	328	1	1	1	1	1	1	1	1	1	0	0	1	1	1	1	1	1	1	1	1	1	1	1	1	1	1	1	1	1	1	1	1	1	1	1	1
grxC	0	Glutaredoxin-3	107	107	1	1	14346	1	16153	0	236	236	236	1	1	1	1	1	1	1	1	1	0	0	1	1	1	1	1	1	1	1	1	1	1	1	1	1	1	1	1	1	1	1	1	1	1	1	1
mtnD	0	Acireductone dioxygenase	107	107	1	1	51986	1	12431	0	512	512	512	1	1	1	1	1	1	1	1	1	0	0	1	1	1	1	1	1	1	1	1	1	1	1	1	1	1	1	1	1	1	1	1	1	1	1	1
artP	0	Arginine-binding extracellular protein ArtP	107	107	1	1	52281	11	13	0	779	779	779	1	1	1	1	1	1	1	1	1	0	0	1	1	1	1	1	1	1	1	1	1	1	1	1	1	1	1	1	1	1	1	1	1	1	1	1
group_8985	0	hypothetical protein	107	107	1	1	53041	30	3	0	260	260	260	1	1	1	1	1	1	1	1	1	0	0	1	1	1	1	1	1	1	1	1	1	1	1	1	1	1	1	1	1	1	1	1	1	1	1	1
[truncated: 57,990 more rows]
[truncated: 431 more columns]
