# Supplementary material for: Pan-genome and phylogeny of Bacillus cereus sensu lato
Source: BMC Evol Biol. 2017 Aug 2;17:176. doi: 10.1186/s12862-017-1020-1 (PMC5541404; doi:10.1186/s12862-017-1020-1)
Supplement: Supplementary file 4 — Binary matrix of phenotypic traits exhibited by bcsl_498 taxa. Binary phenotypic trait matrix for bcsl_498 taxa, created using the isolate metadata obtained from PATRIC. (XLSX 61 kb) [file 12862_2017_1020_MOESM4_ESM.xlsx]

## Sheet: traits_combined
	isolated_from_cattle	isolated_from_human	isolated_from_invertebrate	isolated_from_non-primate_mammal	isolated_from_soil	motility	O2_requirement_aerobic	O2_requirement_facultative	disease_anthrax	disease_food_poisoning
prokka_GCF_000003645	0	0	0	0	0	1	1	0	0	1
prokka_GCF_000003925	0	0	0	0	1	0
prokka_GCF_000003955	0	1	0	0	0	1	1	0	0	1
prokka_GCF_000007825	1	1	0	0	1
prokka_GCF_000007845	1	0	0	1	0	1	0	1	1	0
prokka_GCF_000008005	1	1	0	0	1
prokka_GCF_000008165	1	0	1	1	0
prokka_GCF_000008445	1	0	1	1	0
prokka_GCF_000008505	0	1	0	0	0	1	0	1	0	0
prokka_GCF_000011625	0	0	0	1	0	1	1	0	0	1
prokka_GCF_000013065	1	1	0
prokka_GCF_000015065	1	0	1	0	0
prokka_GCF_000017425	1	1	0	0	1
prokka_GCF_000018825	1	0	0	1
prokka_GCF_000021205	0	1	0	0	0	1	1	0	0	0
prokka_GCF_000021225	0	1	0	0	0	1	1	0	0	1
prokka_GCF_000021305	0	1	0	0	0	1	1	0	0	1
prokka_GCF_000021445	1	1	0
prokka_GCF_000021785	0	1	0	0	0	1	1	0	0	0
prokka_GCF_000022505	0	1	0	0	0	0	1	0	0	0
prokka_GCF_000022865	0	1	0	0	0	1	0	1	1	0
prokka_GCF_000092165	0
prokka_GCF_000143605	1	0
prokka_GCF_000160895	1	1	0	0	1
prokka_GCF_000160915	1	1	0	0	1
prokka_GCF_000160935	0	1	0	0	0	1	1	0	0	1
prokka_GCF_000160955	0	0	0	0	0	1	1	0	0	1
prokka_GCF_000160975	0	0	0	0	1	1	1	0	0	1
prokka_GCF_000160995	0	1	0	0	0	1	1	0	0	1
prokka_GCF_000161015	1	1	0	0	1
prokka_GCF_000161035	0	0	0	1	0	1	1	0	0	1
prokka_GCF_000161055	1	1	0	0	1
prokka_GCF_000161075	1	1	0	0	1
prokka_GCF_000161095	1	1	0	0	1
prokka_GCF_000161115	1	1	0	0	1
prokka_GCF_000161135	0	1	0	0	0	1	1	0	0	1
prokka_GCF_000161155	0	0	0	0	1	1	1	0	0	1
prokka_GCF_000161175	0	0	0	0	1	1	1	0	0	1
prokka_GCF_000161195	0	0	0	0	1	1	1	0	0	1
prokka_GCF_000161215	0	0	0	0	1	1	1	0	0	1
prokka_GCF_000161235	0	0	0	0	1	1	1	0	0	1
prokka_GCF_000161255	0	0	0	0	1	1	1	0
prokka_GCF_000161275	0	0	0	0	1	1	1	0	0	1
prokka_GCF_000161295	0	0	0	0	1	1	1	0	0	1
prokka_GCF_000161315	0	1	0	0	0	1	1	0	0	1
prokka_GCF_000161335	0	0	0	0	0	1	1	0	0	1
prokka_GCF_000161355	0	0	0	0	1	1	1	0	0	1
prokka_GCF_000161375	0	0	0	0	0	1	1	0	0	1
prokka_GCF_000161395	0	1	0	0	0	1	1	0	0	1
prokka_GCF_000161415	0	0	0	0	1	0	1	0
prokka_GCF_000161435	0	0	0	0	1	0	1	0
prokka_GCF_000161475	0	0	0	0	1	1	1	0	0	0
prokka_GCF_000161495	1	1	0	0	0
prokka_GCF_000161515	0	0	1	0	0	1	1	0	0	0
prokka_GCF_000161555	0	0	1	0	0	1	1	0	0	0
prokka_GCF_000161575	0	0	1	0	0	1	1	0	0	0
prokka_GCF_000161595	1	1	0	0	0
prokka_GCF_000161615	0	0	1	0	0	1	1	0	0	0
prokka_GCF_000161635	1	1	0	0	0
prokka_GCF_000161655	0	0	0	0	1	1	1	0	0	0
prokka_GCF_000161675	1	1	0	0	0
prokka_GCF_000161695	0	0	0	0	0	1	1	0	0	0
prokka_GCF_000161715	0	1	0	0	0	1	1	0	0	0
prokka_GCF_000161735	0	0	0	1	0	1	1	0	0	0
prokka_GCF_000167215	0	1	0	0	0	1	1	0	1	0
prokka_GCF_000167235	1	0	1	1	0
prokka_GCF_000167255	1	0	1	1	0
prokka_GCF_000167275	1	0	1	1	0
prokka_GCF_000167295	1	0	1	1	0
prokka_GCF_000167315	1	0	1	1	0
prokka_GCF_000167335	1	0	1	1	0
prokka_GCF_000171035	1	1	0	0	1
prokka_GCF_000181595	1	1	0	0	1
prokka_GCF_000181615	0	1	0	0	0	1	1	0	0	0
prokka_GCF_000181635	0	0	0	0	0	1	1	0	0	1
prokka_GCF_000181655	0	0	0	0	0	1	1	0
prokka_GCF_000181675	1	0	1
prokka_GCF_000181835	1	0	0	1	0	1	0	1	1	0
prokka_GCF_000181935	0	0	0	1	0	1	0	1	1	0
prokka_GCF_000181995	1	0	1	1	0
prokka_GCF_000193355	0
prokka_GCF_000219895	1	0	1	1	0
prokka_GCF_000239195	1	1	0	0	1
prokka_GCF_000258885	0	1	0	0	0	1	0	1	1	0
prokka_GCF_000278385	0	1	0	0	0	1	0
prokka_GCF_000290655	0	0	0	0	1	1	0
prokka_GCF_000290675	0	0	0	0	1	1	0
prokka_GCF_000290695	0	0	0	0	1	1	0
prokka_GCF_000290715	0	0	0	0	1	1	0
prokka_GCF_000290735	0	0	0	0	1	1	0
prokka_GCF_000290755	0	0	0	0	1	1	0
prokka_GCF_000290775	0	0	0	0	1	1	0
prokka_GCF_000290795	0	0	0	0	1	1	0
prokka_GCF_000290815	0	0	0	0	1	1	0
prokka_GCF_000290835	0	0	0	0	1	1	0
prokka_GCF_000290855	0	0	0	0	1	1	0
prokka_GCF_000290875	0	0	0	0	1	1	0
prokka_GCF_000290895	0	0	0	0	1	1	0
prokka_GCF_000290915	0	0	0	0	1	1	0
prokka_GCF_000290935	0	0	0	1	0	1	0
prokka_GCF_000290955	0	0	0	0	0	1	0
prokka_GCF_000290975	0	0	0	0	1	1	0
prokka_GCF_000290995	0	0	0	0	0	1	0
prokka_GCF_000291015	0	0	0	0	1	1	0
prokka_GCF_000291035	0	0	0	0	1	1	0
prokka_GCF_000291055	0	0	0	0	1	1	0
prokka_GCF_000291075	0	0	0	0	1	1	0
prokka_GCF_000291095	0	0	0	0	1	1	0
prokka_GCF_000291115	0	0	0	0	1	1	0
prokka_GCF_000291135	0	0	0	0	0	1	0
prokka_GCF_000291155	0	0	0	0	1	1	0
prokka_GCF_000291175	0	0	0	0	1	1	0
prokka_GCF_000291195	0	0	0	0	0	1	0
prokka_GCF_000291215	0	0	0	0	1	1	0
prokka_GCF_000291235	0	0	0	0	0	1	0
prokka_GCF_000291255	0	0	0	0	1	1	0
prokka_GCF_000291275	0	0	0	0	0	1	0
prokka_GCF_000291295	0	0	0	0	1	1	0
prokka_GCF_000291315	0	0	0	0	0	1	0
prokka_GCF_000291335	0	0	0	0	0	1	0
prokka_GCF_000291355	0	0	0	0	1	1	0
prokka_GCF_000291375	0	0	0	0	1	1	0
prokka_GCF_000291395	0	0	0	0	1	1	0
prokka_GCF_000291415	0	0	0	0	1	1	0
prokka_GCF_000291435	0	0	0	0	1	1	0
prokka_GCF_000291455	0	0	0	0	1	1	0
prokka_GCF_000291475	0	0	0	0	1	1	0
prokka_GCF_000291495	0	0	0	0	1	1	0
prokka_GCF_000291515	0	0	0	0	1	1	0
prokka_GCF_000291535	0	0	0	0	1	1	0
prokka_GCF_000291665	0	0	0	0	1	1	0
prokka_GCF_000292415	0	1	0
prokka_GCF_000292455	0
prokka_GCF_000292705	0
prokka_GCF_000293505	0	0	0	0	1	1	0
prokka_GCF_000293525	1	0
prokka_GCF_000293545	1	0
prokka_GCF_000293565	0	0	0	0	1	1	0
prokka_GCF_000293605	1	0
prokka_GCF_000293685	0	0	0	0	1	1	0
prokka_GCF_000293705	0	0	0	0	1	1	0
prokka_GCF_000293725	0	0	0	0	1	1	0
prokka_GCF_000293745	0	0	0	0	1	1	0
prokka_GCF_000295695	1	0	0	1	0	0	0	1	1	0
prokka_GCF_000310045	1	0	1	1	0
prokka_GCF_000319695	0	0	0	0	1
prokka_GCF_000319715	0	0	0	0	1
prokka_GCF_000338315	0	0	0	0	0	1	0	1
prokka_GCF_000342025	0	0	1	0	0	1
prokka_GCF_000387405	0	0	0	0	1
prokka_GCF_000398785	0	0	0	0	0
prokka_GCF_000398945	0	0	0	0	0
prokka_GCF_000398965	0	0	0	0	1
prokka_GCF_000398985	0	0	0	0	1
prokka_GCF_000399005	0	0	0	0	1
prokka_GCF_000399025	0	0	0	0	1
prokka_GCF_000399045	0	0	0	0	1
prokka_GCF_000399065	0	0	0	0	1
prokka_GCF_000399085	0	0	0	0	1
prokka_GCF_000399105	0	0	0	0	1
prokka_GCF_000399125	0	0	0	0	1
prokka_GCF_000399145	0	0	0	0	0
prokka_GCF_000399165	0	0	0	0	1
prokka_GCF_000399185	0	0	0	0	0
prokka_GCF_000399205	0	0	0	1	0
prokka_GCF_000399225	0	0	0	0	0
prokka_GCF_000399245	0	0	0	0	1
prokka_GCF_000399265	0	0	0	0	1
prokka_GCF_000399285	0	0	0	0	1
prokka_GCF_000399305	0	0	0	0	1
prokka_GCF_000399325	0	0	0	0	1
prokka_GCF_000399345	0	0	0	0	1
prokka_GCF_000399365	0	0	0	0	1
prokka_GCF_000399385	0	0	0	0	1
prokka_GCF_000399405	0	0	0	0	1
prokka_GCF_000399425	0	0	0	0	1
prokka_GCF_000399445	0	0	0	0	1
prokka_GCF_000399465	0	0	0	0	0
prokka_GCF_000399485	0	0	0	0	1
prokka_GCF_000399505	0	0	0	1	0
prokka_GCF_000399525	0	0	0	0	1
prokka_GCF_000399545	0	0	0	0	1
prokka_GCF_000399565	0	0	0	0	1
prokka_GCF_000399585	0	0	0	0	1
prokka_GCF_000399605	0	0	0	0	1
prokka_GCF_000399625	0	0	0	0	1
prokka_GCF_000399645	0	0	0	0	1
prokka_GCF_000412315	0	0	0	0	1
prokka_GCF_000412975	0	0	0	0	1
prokka_GCF_000440035	0	0	0	0	0
prokka_GCF_000440055	0	0	0	0	0
prokka_GCF_000468975	0	0	1	0	0	0
prokka_GCF_000468995	0	0	0	0	0	0
prokka_GCF_000496285	0	0	0	0	1
prokka_GCF_000497525	0	0	0	0	1
prokka_GCF_000500585	0	0	1	0	0
prokka_GCF_000503755	0	0	0	0	0
prokka_GCF_000512775	1	0	1	1	0
prokka_GCF_000512835	1	0	1	1	0
prokka_GCF_000513155	0	1
prokka_GCF_000517985	0	0	0	0	0
prokka_GCF_000518025	0	0	0	0	0
prokka_GCF_000521345	0
prokka_GCF_000534935	0	0	0	1	0
prokka_GCF_000558965	0	0	0	0	1
prokka_GCF_000558985	0	0	0	0	1
prokka_GCF_000559005	1	0	0	1	0
prokka_GCF_000571955	0	0	0	0	0	0
prokka_GCF_000583105	1	0	0	1	0	1	0
prokka_GCF_000585975	0	0	0	0	1
prokka_GCF_000600315	0	0	0	0	1
prokka_GCF_000688755	0	1	0	0	0
prokka_GCF_000688795	0	0	0	0	1	1
prokka_GCF_000697515	1	0	0	1	0
prokka_GCF_000697535	1	0	0	1	0
prokka_GCF_000697555	1	0	0	1	0
prokka_GCF_000717535	0	0	1	0	0	1
prokka_GCF_000725325	0	0	0	0	1	0
prokka_GCF_000732465	0
prokka_GCF_000732525	0	0	0	0	1
prokka_GCF_000742655	0	0	0	0	1
prokka_GCF_000742875	0	0	0	0	0
prokka_GCF_000743825	0	1	0	0	0	1	0
prokka_GCF_000746925	0	0	0	0	1
prokka_GCF_000747545	1	1	0
prokka_GCF_000773635	0	0	0	0	0
prokka_GCF_000775975	1
prokka_GCF_000782885	1	0	0	1	0
prokka_GCF_000782895	1	0	0	1	0
prokka_GCF_000782955	0	1	0	0	0
prokka_GCF_000782975	1	0	0	1	0
prokka_GCF_000782995	1	0	0	1	0
prokka_GCF_000783015	1	0	0	1	0
prokka_GCF_000783115	0	1	0	0	0
prokka_GCF_000789315	0	1	0	0	0
prokka_GCF_000803665	0	0	1	0	0
prokka_GCF_000808075	0	0	0	1	0
prokka_GCF_000816555	1	1	0
prokka_GCF_000830095	1	0	0	1	0	1	0
prokka_GCF_000831505	1	0	0	1	0	1	0
prokka_GCF_000832405	0	1	0	0	0
prokka_GCF_000832425	0	0	0	1	0
prokka_GCF_000832445	0	1	0	0	0
prokka_GCF_000832465	0	1	0	0	0
prokka_GCF_000832505	0	0	0	1	0
prokka_GCF_000832605	0	0	0	0	1
prokka_GCF_000832665	1	0	0	1	0
prokka_GCF_000832725	0	1	0	0	0
prokka_GCF_000832745	1	0	0	1	0
prokka_GCF_000832785	1	0	0	1	0
prokka_GCF_000832805	0	1	0	0	0
prokka_GCF_000832845	0	0	0	0	0
prokka_GCF_000832865	0	0	0	0	0
prokka_GCF_000832965	0	0	0	0	1
prokka_GCF_000833045	0	0	0	1	0
prokka_GCF_000833085	0	1	0	0	0
prokka_GCF_000833125	1	0	0	1	0
prokka_GCF_000833275	0	1	0	0	0
prokka_GCF_000833655	0	0	1	0	0
prokka_GCF_000835025	0	0	0	0	0
prokka_GCF_000835185	0	0	0	0	1
prokka_GCF_000835235	0	0	1	0	0
prokka_GCF_000875715	1	0	0	1	0
prokka_GCF_000878525	0	0	0	0	1	1
prokka_GCF_000931375	0	0	0	0	0	0	0	1
prokka_GCF_000940785	0	0	0	0	1
prokka_GCF_000948235	0	0	0	0	0
prokka_GCF_000948245	0	0	0	0	0
prokka_GCF_000948325	0	0	0	0	0
prokka_GCF_000948345	0	0	0	0	0
prokka_GCF_000948355	0	0	0	0	0
prokka_GCF_000969665	0	0	1	0	0	1	0	0
prokka_GCF_000978375	0	0	0	0	0
prokka_GCF_000986915	1	0	0	1	0
prokka_GCF_000986935	1	0	0	1	0
prokka_GCF_000987785	0	0	0	0	0
prokka_GCF_001008565	0	0	0	0	0
prokka_GCF_001008585	0	0	0	0	0
prokka_GCF_001008595	0	0	0	0	0
prokka_GCF_001008645	0	0	0	0	0
prokka_GCF_001008655	0	0	0	0	0
prokka_GCF_001008665	0	0	0	0	0
prokka_GCF_001008695	0	0	0	0	0
prokka_GCF_001017635	0	0	0	0	0	0	1	0
prokka_GCF_001029875	0	0	0	0	0
prokka_GCF_001043655	0	0	0	0	0
prokka_GCF_001044475	0	1	0	0	0
prokka_GCF_001044485	0	0	0	1	0
prokka_GCF_001044555	0	1	0	0	0
prokka_GCF_001044565	0	0	0	0	0	0	1
prokka_GCF_001044575	0	0	0	0	0
prokka_GCF_001044585	0	0	0	0	0
prokka_GCF_001044635	0	0	0	0	0
prokka_GCF_001044645	0	1	0	0	0
prokka_GCF_001044655	0	0	0	0	0
prokka_GCF_001044665	0	0	0	0	0
prokka_GCF_001044715	0	0	0	0	0
prokka_GCF_001044735	0	1	0	0	0
prokka_GCF_001044745	0	1	0	0	0
prokka_GCF_001044775	0	0	0	0	0
prokka_GCF_001044795	0	0	0	0	0
prokka_GCF_001044815	0	0	0	0	0
prokka_GCF_001044825	0	0	0	0	0	0	1
prokka_GCF_001044855	0	0	0	0	0
prokka_GCF_001044875	0	0	0	0	0
prokka_GCF_001044895	0	0	0	0	0
prokka_GCF_001044905	0	0	0	0	0
prokka_GCF_001044935	0	0	0	0	0
prokka_GCF_001044955	0	1	0	0	0
prokka_GCF_001050335	0	0	0	0	0	0	1
prokka_GCF_001058585	0	1	0	0	0
prokka_GCF_001059825	0	1	0	0	0
prokka_GCF_001059875	0	1	0	0	0
prokka_GCF_001077095	0	1	0	0	0
prokka_GCF_001182785	0	0	0	0	1
prokka_GCF_001183785	0	0	0	0	1
prokka_GCF_001272985	0	0	0	1	0
prokka_GCF_001273025	0	1	0	0	0
prokka_GCF_001273045	0	0	0	1	0
prokka_GCF_001273065	1	0	0	1	0
prokka_GCF_001273105	0	0	0	1	0
prokka_GCF_001273125	1	0	0	1	0
prokka_GCF_001273145	0	0	0	1	0
prokka_GCF_001275045	0	0	0	0	0
prokka_GCF_001276195	0	0	0	0	1
prokka_GCF_001276995	0	0	0	1	0
prokka_GCF_001277085	0	0	0	1	0
prokka_GCF_001277915	0	0	0	0	1
prokka_GCF_001277955	0	0	0	1	0
prokka_GCF_001296435	0	0	0	0	1
prokka_GCF_001317525	0	0	0	0	0
prokka_GCF_001402735	0	0	0	0	0
prokka_GCF_001420855	0	0	0	0	1
prokka_GCF_001455345	0	0	0	0	1	1	0
prokka_GCF_001518875	0	0	0	0	0
prokka_GCF_001541985	0	0	1	0	0
prokka_GCF_001541995	0	0	1	0	0
prokka_GCF_001543225	1	0	0	1	0
prokka_GCF_001566355	0	1	0	1
prokka_GCF_001566365	0	0	0	0	0	0	1
prokka_GCF_001566375	0	0	0	0	0	0	1
prokka_GCF_001566385	0	0	0	0	0	0	1
prokka_GCF_001566435	0	0	0	0	0	0	1
prokka_GCF_001566445	0	0	0	0	0	0	1
prokka_GCF_001566455	0	0	0	0	0	0	1
prokka_GCF_001566465	0	0	0	0	0	0	1
prokka_GCF_001566515	0	0	0	0	0	0	1
prokka_GCF_001566525	0	0	0	0	0	0	1
prokka_GCF_001566535	0	0	0	0	0	0	1
prokka_GCF_001566705	0	1
prokka_GCF_001573165	0	0	0	0	0
prokka_GCF_001579695	0	0	0	0	0
prokka_GCF_001583685	0	0	0	0	0
prokka_GCF_001583695	0	0	0	0	0
prokka_GCF_001583705	0	0	0	0	0
prokka_GCF_001583745	0	0	0	0	0
prokka_GCF_001583755	0	0	0	0	0
prokka_GCF_001583765	0	0	0	0	0
prokka_GCF_001583805	0	0	0	0	0
prokka_GCF_001583845	0	0	0	0	0
prokka_GCF_001583855	0	0	0	0	0
prokka_GCF_001583865	0	0	0	0	0
prokka_GCF_001583875	0	0	0	0	0
prokka_GCF_001583925	0	0	0	0	0
prokka_GCF_001583935	0	0	0	0	0
prokka_GCF_001583955	0	0	0	0	0
prokka_GCF_001583975	0	0	0	0	0
prokka_GCF_001584005	0	0	0	0	0
prokka_GCF_001584025	0	0	0	0	1
prokka_GCF_001584035	0	0	0	0	0
prokka_GCF_001584065	0	0	0	0	0
prokka_GCF_001584085	0	0	0	0	0
prokka_GCF_001584095	0	0	0	0	0
prokka_GCF_001584105	0	0	0	0	0
prokka_GCF_001595725	0	0	0	0	1
prokka_GCF_001598095	0	0	0	0	1
prokka_GCF_001604665	0	0	0	0	0
prokka_GCF_001619285	0	0	0	0	0
prokka_GCF_001619335	0	0	0	0	0
prokka_GCF_001619355	0	0	0	0	0
prokka_GCF_001619385	0	0	0	0	0
prokka_GCF_001619395	0	0	0	0	0
prokka_GCF_001619405	0	0	0	0	0
prokka_GCF_001619425	0	0	0	0	0
prokka_GCF_001619445	0	0	0	0	0
prokka_GCF_001619465	0	0	0	0	0
prokka_GCF_001619505	0	0	0	0	0
prokka_GCF_001619525	0	0	0	0	0
prokka_GCF_001635915	0	0	0	0	1
prokka_GCF_001635955	0	0	0	0	1
prokka_GCF_001635995	0	1	0	0	0	0	1
prokka_GCF_001640965	0	0	1	0	0
prokka_GCF_001645395	0	0	0	0	0
prokka_GCF_001645405	0	0	0	0	0
prokka_GCF_001645445	0	0	0	0	0
prokka_GCF_001645455	0	0	0	0	0
prokka_GCF_001645465	0	0	0	0	0
prokka_GCF_001645505	0	0	0	0	0
prokka_GCF_001645525	0	0	0	0	0
prokka_GCF_001645535	0	0	0	0	0
prokka_GCF_001645555	0	0	0	0	0
prokka_GCF_001677055	0	0	0	0	1
prokka_GCF_001677295	0	1	1	0
prokka_GCF_001677305	0	1	1	0
prokka_GCF_001677965	0	0	0	1	0
prokka_GCF_001678165	0	0	0	0	0
prokka_GCF_001683695	0	1	0	0	0	0	1
prokka_GCF_001683705	0	1	0	0	0	0	1
prokka_GCF_001685565	0	0	1	0	0
prokka_GCF_001692675	0	0	0	0	0

## Sheet: isolated_from_cattle
	isolated_from_cattle
prokka_GCF_000290995	0
prokka_GCF_000399165	0
prokka_GCF_000291015	0
prokka_GCF_000412975	0
prokka_GCF_000399005	0
prokka_GCF_000291035	0
prokka_GCF_000291055	0
prokka_GCF_000399065	0
prokka_GCF_000399085	0
prokka_GCF_000399105	0
prokka_GCF_000399265	0
prokka_GCF_000412315	0
prokka_GCF_000399285	0
prokka_GCF_000291665	0
prokka_GCF_000291495	0
prokka_GCF_000291515	0
prokka_GCF_000291535	0
prokka_GCF_000291475	0
prokka_GCF_000291455	0
prokka_GCF_000291435	0
prokka_GCF_000291415	0
prokka_GCF_000293505	0
prokka_GCF_000291395	0
prokka_GCF_000291295	0
prokka_GCF_000399325	0
prokka_GCF_000291375	0
prokka_GCF_000293565	0
prokka_GCF_000291355	0
prokka_GCF_000399345	0
prokka_GCF_000291335	0
prokka_GCF_000291315	0
prokka_GCF_000293685	0
prokka_GCF_000293705	0
prokka_GCF_000399405	0
prokka_GCF_000291175	0
prokka_GCF_000398985	0
prokka_GCF_000398965	0
prokka_GCF_000291075	0
prokka_GCF_000293725	0
prokka_GCF_000399365	0
prokka_GCF_000293745	0
prokka_GCF_000291095	0
prokka_GCF_000399305	0
prokka_GCF_000291115	0
prokka_GCF_000399225	0
prokka_GCF_000399205	0
prokka_GCF_000399505	0
prokka_GCF_000291135	0
prokka_GCF_000399185	0
prokka_GCF_000399245	0
prokka_GCF_000291155	0
prokka_GCF_000291195	0
prokka_GCF_000291235	0
prokka_GCF_000291275	0
prokka_GCF_000291255	0
prokka_GCF_000399145	0
prokka_GCF_000291215	0
prokka_GCF_000290915	0
prokka_GCF_000290895	0
prokka_GCF_000290875	0
prokka_GCF_000290855	0
prokka_GCF_000290835	0
prokka_GCF_000399525	0
prokka_GCF_000399385	0
prokka_GCF_000399025	0
prokka_GCF_000399485	0
prokka_GCF_000399545	0
prokka_GCF_000399425	0
prokka_GCF_000290815	0
prokka_GCF_000290795	0
prokka_GCF_000290775	0
prokka_GCF_000290755	0
prokka_GCF_000290735	0
prokka_GCF_000399565	0
prokka_GCF_000399125	0
prokka_GCF_000290715	0
prokka_GCF_000399445	0
prokka_GCF_000399045	0
prokka_GCF_000290695	0
prokka_GCF_000290675	0
prokka_GCF_000399465	0
prokka_GCF_000290655	0
prokka_GCF_000278385	0
prokka_GCF_000399585	0
prokka_GCF_000399605	0
prokka_GCF_000399645	0
prokka_GCF_000399625	0
prokka_GCF_000338315	0
prokka_GCF_000295695	1
prokka_GCF_000517985	0
prokka_GCF_000518025	0
prokka_GCF_000468975	0
prokka_GCF_000878525	0
prokka_GCF_000468995	0
prokka_GCF_000319695	0
prokka_GCF_000319715	0
prokka_GCF_000342025	0
prokka_GCF_000717535	0
prokka_GCF_000571955	0
prokka_GCF_000387405	0
prokka_GCF_000440035	0
prokka_GCF_000440055	0
prokka_GCF_000697515	1
prokka_GCF_000697535	1
prokka_GCF_000697555	1
prokka_GCF_000725325	0
prokka_GCF_000742655	0
prokka_GCF_000742875	0
prokka_GCF_000743825	0
prokka_GCF_000875715	1
prokka_GCF_000986915	1
prokka_GCF_000986935	1
prokka_GCF_001029875	0
prokka_GCF_001272985	0
prokka_GCF_001273025	0
prokka_GCF_001273045	0
prokka_GCF_001273065	1
prokka_GCF_001273105	0
prokka_GCF_001273125	1
prokka_GCF_001273145	0
prokka_GCF_001276995	0
prokka_GCF_001277085	0
prokka_GCF_001277955	0
prokka_GCF_001543225	1
prokka_GCF_000782955	0
prokka_GCF_000782975	1
prokka_GCF_000782995	1
prokka_GCF_000783015	1
prokka_GCF_000783115	0
prokka_GCF_000782885	1
prokka_GCF_000782895	1
prokka_GCF_000808075	0
prokka_GCF_000830095	1
prokka_GCF_000831505	1
prokka_GCF_000832425	0
prokka_GCF_000832445	0
prokka_GCF_000832465	0
prokka_GCF_000832505	0
prokka_GCF_000832665	1
prokka_GCF_000832725	0
prokka_GCF_000832745	1
prokka_GCF_000832965	0
prokka_GCF_000833125	1
prokka_GCF_000583105	1
prokka_GCF_000773635	0
prokka_GCF_000789315	0
prokka_GCF_000835185	0
prokka_GCF_000688755	0
prokka_GCF_000948245	0
prokka_GCF_000948345	0
prokka_GCF_000978375	0
prokka_GCF_000987785	0
prokka_GCF_001008565	0
prokka_GCF_001008585	0
prokka_GCF_001008595	0
prokka_GCF_001008645	0
prokka_GCF_001008655	0
prokka_GCF_001008665	0
prokka_GCF_001008695	0
prokka_GCF_001043655	0
prokka_GCF_001044475	0
prokka_GCF_001044485	0
prokka_GCF_001044555	0
prokka_GCF_001044565	0
prokka_GCF_001044575	0
prokka_GCF_001044585	0
prokka_GCF_001044635	0
prokka_GCF_001044645	0
prokka_GCF_001044655	0
prokka_GCF_001044665	0
prokka_GCF_001044715	0
prokka_GCF_001044735	0
prokka_GCF_001044745	0
prokka_GCF_001044775	0
prokka_GCF_001044815	0
prokka_GCF_001044825	0
prokka_GCF_001044875	0
prokka_GCF_001044895	0
prokka_GCF_001044855	0
prokka_GCF_001044905	0
prokka_GCF_001044955	0
prokka_GCF_001058585	0
prokka_GCF_001059825	0
prokka_GCF_001059875	0
prokka_GCF_001277915	0
prokka_GCF_001317525	0
prokka_GCF_001077095	0
prokka_GCF_001044795	0
prokka_GCF_001518875	0
prokka_GCF_001541995	0
prokka_GCF_001566365	0
prokka_GCF_001566375	0
prokka_GCF_001566385	0
prokka_GCF_001566435	0
prokka_GCF_001566445	0
prokka_GCF_001566455	0
prokka_GCF_001566465	0
prokka_GCF_001566515	0
prokka_GCF_001566525	0
prokka_GCF_001566535	0
prokka_GCF_001579695	0
prokka_GCF_001583685	0
prokka_GCF_001583695	0
prokka_GCF_001583705	0
prokka_GCF_001583745	0
prokka_GCF_001583755	0
prokka_GCF_001583765	0
prokka_GCF_001583805	0
prokka_GCF_001583845	0
prokka_GCF_001583855	0
prokka_GCF_001583865	0
prokka_GCF_001583875	0
prokka_GCF_001583925	0
prokka_GCF_001583935	0
prokka_GCF_001583955	0
prokka_GCF_001583975	0
prokka_GCF_001584005	0
prokka_GCF_001584025	0
prokka_GCF_001584035	0
prokka_GCF_001584065	0
prokka_GCF_001584085	0
prokka_GCF_001584095	0
prokka_GCF_001584105	0
prokka_GCF_001604665	0
prokka_GCF_001619285	0
prokka_GCF_001619335	0
prokka_GCF_001619355	0
prokka_GCF_001619385	0
prokka_GCF_001619395	0
prokka_GCF_001619405	0
prokka_GCF_001619425	0
prokka_GCF_001619445	0
prokka_GCF_001619465	0
prokka_GCF_001619525	0
prokka_GCF_001635915	0
prokka_GCF_001635955	0
prokka_GCF_001635995	0
prokka_GCF_001645395	0
prokka_GCF_001645405	0
prokka_GCF_001645445	0
prokka_GCF_001645455	0
prokka_GCF_001645465	0
prokka_GCF_001645505	0
prokka_GCF_001645525	0
prokka_GCF_001645535	0
prokka_GCF_001645555	0
prokka_GCF_001677965	0
prokka_GCF_001678165	0
prokka_GCF_001683695	0
prokka_GCF_001683705	0
prokka_GCF_000832605	0
prokka_GCF_000931375	0
prokka_GCF_000948355	0
prokka_GCF_001044935	0
prokka_GCF_001541985	0
prokka_GCF_001619505	0
prokka_GCF_000746925	0
prokka_GCF_000558985	0
prokka_GCF_000558965	0
prokka_GCF_000559005	1
prokka_GCF_000496285	0
prokka_GCF_000500585	0
prokka_GCF_000503755	0
prokka_GCF_000833085	0
prokka_GCF_000600315	0
prokka_GCF_000948235	0
prokka_GCF_000948325	0
prokka_GCF_001182785	0
prokka_GCF_001275045	0
prokka_GCF_001276195	0
prokka_GCF_001296435	0
prokka_GCF_001402735	0
prokka_GCF_001420855	0
prokka_GCF_001017635	0
prokka_GCF_001455345	0
prokka_GCF_001573165	0
prokka_GCF_001595725	0
prokka_GCF_001598095	0
prokka_GCF_001677055	0
prokka_GCF_001685565	0
prokka_GCF_001692675	0
prokka_GCF_000585975	0
prokka_GCF_000534935	0
prokka_GCF_001640965	0
prokka_GCF_000833655	0
prokka_GCF_000940785	0
prokka_GCF_000832785	1
prokka_GCF_000833275	0
prokka_GCF_000835025	0
prokka_GCF_001183785	0
prokka_GCF_000969665	0
prokka_GCF_000007845	1
prokka_GCF_000832805	0
prokka_GCF_000167215	0
prokka_GCF_000008505	0
prokka_GCF_000011625	0
prokka_GCF_000833045	0
prokka_GCF_000803665	0
prokka_GCF_000835235	0
prokka_GCF_000021305	0
prokka_GCF_000021205	0
prokka_GCF_000181615	0
prokka_GCF_000021225	0
prokka_GCF_000021785	0
prokka_GCF_000181635	0
prokka_GCF_000181655	0
prokka_GCF_000832865	0
prokka_GCF_000181935	0
prokka_GCF_000181835	1
prokka_GCF_000160935	0
prokka_GCF_000160995	0
prokka_GCF_000161035	0
prokka_GCF_000160955	0
prokka_GCF_000160975	0
prokka_GCF_000003645	0
prokka_GCF_000832845	0
prokka_GCF_000161135	0
prokka_GCF_000161155	0
prokka_GCF_000161175	0
prokka_GCF_000161195	0
prokka_GCF_000161215	0
prokka_GCF_000161235	0
prokka_GCF_000161255	0
prokka_GCF_000161275	0
prokka_GCF_000161295	0
prokka_GCF_000161315	0
prokka_GCF_000161335	0
prokka_GCF_000161355	0
prokka_GCF_000161375	0
prokka_GCF_000161395	0
prokka_GCF_000003955	0
prokka_GCF_000003925	0
prokka_GCF_000161415	0
prokka_GCF_000161435	0
prokka_GCF_000161715	0
prokka_GCF_000161735	0
prokka_GCF_000161575	0
prokka_GCF_000161475	0
prokka_GCF_000161515	0
prokka_GCF_000161555	0
prokka_GCF_000161695	0
prokka_GCF_000161655	0
prokka_GCF_000161615	0
prokka_GCF_000497525	0
prokka_GCF_000688795	0
prokka_GCF_000832405	0
prokka_GCF_000022505	0
prokka_GCF_001050335	0
prokka_GCF_000022865	0
prokka_GCF_000290935	0
prokka_GCF_000398945	0
prokka_GCF_000398785	0
prokka_GCF_000290955	0
prokka_GCF_000290975	0
prokka_GCF_000258885	0
prokka_GCF_000732525	0

## Sheet: isolated_from_human
	isolated_from_human
prokka_GCF_000290995	0
prokka_GCF_000399165	0
prokka_GCF_000291015	0
prokka_GCF_000412975	0
prokka_GCF_000399005	0
prokka_GCF_000291035	0
prokka_GCF_000291055	0
prokka_GCF_000399065	0
prokka_GCF_000399085	0
prokka_GCF_000399105	0
prokka_GCF_000399265	0
prokka_GCF_000412315	0
prokka_GCF_000399285	0
prokka_GCF_000291665	0
prokka_GCF_000291495	0
prokka_GCF_000291515	0
prokka_GCF_000291535	0
prokka_GCF_000291475	0
prokka_GCF_000291455	0
prokka_GCF_000291435	0
prokka_GCF_000291415	0
prokka_GCF_000293505	0
prokka_GCF_000291395	0
prokka_GCF_000291295	0
prokka_GCF_000399325	0
prokka_GCF_000291375	0
prokka_GCF_000293565	0
prokka_GCF_000291355	0
prokka_GCF_000399345	0
prokka_GCF_000291335	0
prokka_GCF_000291315	0
prokka_GCF_000293685	0
prokka_GCF_000293705	0
prokka_GCF_000399405	0
prokka_GCF_000291175	0
prokka_GCF_000398985	0
prokka_GCF_000398965	0
prokka_GCF_000291075	0
prokka_GCF_000293725	0
prokka_GCF_000399365	0
prokka_GCF_000293745	0
prokka_GCF_000291095	0
prokka_GCF_000399305	0
prokka_GCF_000291115	0
prokka_GCF_000399225	0
prokka_GCF_000399205	0
prokka_GCF_000399505	0
prokka_GCF_000291135	0
prokka_GCF_000399185	0
prokka_GCF_000399245	0
prokka_GCF_000291155	0
prokka_GCF_000291195	0
prokka_GCF_000291235	0
prokka_GCF_000291275	0
prokka_GCF_000291255	0
prokka_GCF_000399145	0
prokka_GCF_000291215	0
prokka_GCF_000290915	0
prokka_GCF_000290895	0
prokka_GCF_000290875	0
prokka_GCF_000290855	0
prokka_GCF_000290835	0
prokka_GCF_000399525	0
prokka_GCF_000399385	0
prokka_GCF_000399025	0
prokka_GCF_000399485	0
prokka_GCF_000399545	0
prokka_GCF_000399425	0
prokka_GCF_000290815	0
prokka_GCF_000290795	0
prokka_GCF_000290775	0
prokka_GCF_000290755	0
prokka_GCF_000290735	0
prokka_GCF_000399565	0
prokka_GCF_000399125	0
prokka_GCF_000290715	0
prokka_GCF_000399445	0
prokka_GCF_000399045	0
prokka_GCF_000290695	0
prokka_GCF_000290675	0
prokka_GCF_000399465	0
prokka_GCF_000290655	0
prokka_GCF_000278385	1
prokka_GCF_000399585	0
prokka_GCF_000399605	0
prokka_GCF_000399645	0
prokka_GCF_000399625	0
prokka_GCF_000338315	0
prokka_GCF_000295695	0
prokka_GCF_000517985	0
prokka_GCF_000518025	0
prokka_GCF_000468975	0
prokka_GCF_000878525	0
prokka_GCF_000468995	0
prokka_GCF_000319695	0
prokka_GCF_000319715	0
prokka_GCF_000342025	0
prokka_GCF_000717535	0
prokka_GCF_000571955	0
prokka_GCF_000387405	0
prokka_GCF_000440035	0
prokka_GCF_000440055	0
prokka_GCF_000697515	0
prokka_GCF_000697535	0
prokka_GCF_000697555	0
prokka_GCF_000725325	0
prokka_GCF_000742655	0
prokka_GCF_000742875	0
prokka_GCF_000743825	1
prokka_GCF_000875715	0
prokka_GCF_000986915	0
prokka_GCF_000986935	0
prokka_GCF_001029875	0
prokka_GCF_001272985	0
prokka_GCF_001273025	1
prokka_GCF_001273045	0
prokka_GCF_001273065	0
prokka_GCF_001273105	0
prokka_GCF_001273125	0
prokka_GCF_001273145	0
prokka_GCF_001276995	0
prokka_GCF_001277085	0
prokka_GCF_001277955	0
prokka_GCF_001543225	0
prokka_GCF_000782955	1
prokka_GCF_000782975	0
prokka_GCF_000782995	0
prokka_GCF_000783015	0
prokka_GCF_000783115	1
prokka_GCF_000782885	0
prokka_GCF_000782895	0
prokka_GCF_000808075	0
prokka_GCF_000830095	0
prokka_GCF_000831505	0
prokka_GCF_000832425	0
prokka_GCF_000832445	1
prokka_GCF_000832465	1
prokka_GCF_000832505	0
prokka_GCF_000832665	0
prokka_GCF_000832725	1
prokka_GCF_000832745	0
prokka_GCF_000832965	0
prokka_GCF_000833125	0
prokka_GCF_000583105	0
prokka_GCF_000773635	0
prokka_GCF_000789315	1
prokka_GCF_000835185	0
prokka_GCF_000688755	1
prokka_GCF_000948245	0
prokka_GCF_000948345	0
prokka_GCF_000978375	0
prokka_GCF_000987785	0
prokka_GCF_001008565	0
prokka_GCF_001008585	0
prokka_GCF_001008595	0
prokka_GCF_001008645	0
prokka_GCF_001008655	0
prokka_GCF_001008665	0
prokka_GCF_001008695	0
prokka_GCF_001043655	0
prokka_GCF_001044475	1
prokka_GCF_001044485	0
prokka_GCF_001044555	1
prokka_GCF_001044565	0
prokka_GCF_001044575	0
prokka_GCF_001044585	0
prokka_GCF_001044635	0
prokka_GCF_001044645	1
prokka_GCF_001044655	0
prokka_GCF_001044665	0
prokka_GCF_001044715	0
prokka_GCF_001044735	1
prokka_GCF_001044745	1
prokka_GCF_001044775	0
prokka_GCF_001044815	0
prokka_GCF_001044825	0
prokka_GCF_001044875	0
prokka_GCF_001044895	0
prokka_GCF_001044855	0
prokka_GCF_001044905	0
prokka_GCF_001044955	1
prokka_GCF_001058585	1
prokka_GCF_001059825	1
prokka_GCF_001059875	1
prokka_GCF_001277915	0
prokka_GCF_001317525	0
prokka_GCF_001077095	1
prokka_GCF_001044795	0
prokka_GCF_001518875	0
prokka_GCF_001541995	0
prokka_GCF_001566365	0
prokka_GCF_001566375	0
prokka_GCF_001566385	0
prokka_GCF_001566435	0
prokka_GCF_001566445	0
prokka_GCF_001566455	0
prokka_GCF_001566465	0
prokka_GCF_001566515	0
prokka_GCF_001566525	0
prokka_GCF_001566535	0
prokka_GCF_001579695	0
prokka_GCF_001583685	0
prokka_GCF_001583695	0
prokka_GCF_001583705	0
prokka_GCF_001583745	0
prokka_GCF_001583755	0
prokka_GCF_001583765	0
prokka_GCF_001583805	0
prokka_GCF_001583845	0
prokka_GCF_001583855	0
prokka_GCF_001583865	0
prokka_GCF_001583875	0
prokka_GCF_001583925	0
prokka_GCF_001583935	0
prokka_GCF_001583955	0
prokka_GCF_001583975	0
prokka_GCF_001584005	0
prokka_GCF_001584025	0
prokka_GCF_001584035	0
prokka_GCF_001584065	0
prokka_GCF_001584085	0
prokka_GCF_001584095	0
prokka_GCF_001584105	0
prokka_GCF_001604665	0
prokka_GCF_001619285	0
prokka_GCF_001619335	0
prokka_GCF_001619355	0
prokka_GCF_001619385	0
prokka_GCF_001619395	0
prokka_GCF_001619405	0
prokka_GCF_001619425	0
prokka_GCF_001619445	0
prokka_GCF_001619465	0
prokka_GCF_001619525	0
prokka_GCF_001635915	0
prokka_GCF_001635955	0
prokka_GCF_001635995	1
prokka_GCF_001645395	0
prokka_GCF_001645405	0
prokka_GCF_001645445	0
prokka_GCF_001645455	0
prokka_GCF_001645465	0
prokka_GCF_001645505	0
prokka_GCF_001645525	0
prokka_GCF_001645535	0
prokka_GCF_001645555	0
prokka_GCF_001677965	0
prokka_GCF_001678165	0
prokka_GCF_001683695	1
prokka_GCF_001683705	1
prokka_GCF_000832605	0
prokka_GCF_000931375	0
prokka_GCF_000948355	0
prokka_GCF_001044935	0
prokka_GCF_001541985	0
prokka_GCF_001619505	0
prokka_GCF_000746925	0
prokka_GCF_000558985	0
prokka_GCF_000558965	0
prokka_GCF_000559005	0
prokka_GCF_000496285	0
prokka_GCF_000500585	0
prokka_GCF_000503755	0
prokka_GCF_000833085	1
prokka_GCF_000600315	0
prokka_GCF_000948235	0
prokka_GCF_000948325	0
prokka_GCF_001182785	0
prokka_GCF_001275045	0
prokka_GCF_001276195	0
prokka_GCF_001296435	0
prokka_GCF_001402735	0
prokka_GCF_001420855	0
prokka_GCF_001017635	0
prokka_GCF_001455345	0
prokka_GCF_001573165	0
prokka_GCF_001595725	0
prokka_GCF_001598095	0
prokka_GCF_001677055	0
prokka_GCF_001685565	0
prokka_GCF_001692675	0
prokka_GCF_000585975	0
prokka_GCF_000534935	0
prokka_GCF_001640965	0
prokka_GCF_000833655	0
prokka_GCF_000940785	0
prokka_GCF_000832785	0
prokka_GCF_000833275	1
prokka_GCF_000835025	0
prokka_GCF_001183785	0
prokka_GCF_000969665	0
prokka_GCF_000007845	0
prokka_GCF_000832805	1
prokka_GCF_000167215	1
prokka_GCF_000008505	1
prokka_GCF_000011625	0
prokka_GCF_000833045	0
prokka_GCF_000803665	0
prokka_GCF_000835235	0
prokka_GCF_000021305	1
prokka_GCF_000021205	1
prokka_GCF_000181615	1
prokka_GCF_000021225	1
prokka_GCF_000021785	1
prokka_GCF_000181635	0
prokka_GCF_000181655	0
prokka_GCF_000832865	0
prokka_GCF_000181935	0
prokka_GCF_000181835	0
prokka_GCF_000160935	1
prokka_GCF_000160995	1
prokka_GCF_000161035	0
prokka_GCF_000160955	0
prokka_GCF_000160975	0
prokka_GCF_000003645	0
prokka_GCF_000832845	0
prokka_GCF_000161135	1
prokka_GCF_000161155	0
prokka_GCF_000161175	0
prokka_GCF_000161195	0
prokka_GCF_000161215	0
prokka_GCF_000161235	0
prokka_GCF_000161255	0
prokka_GCF_000161275	0
prokka_GCF_000161295	0
prokka_GCF_000161315	1
prokka_GCF_000161335	0
prokka_GCF_000161355	0
prokka_GCF_000161375	0
prokka_GCF_000161395	1
prokka_GCF_000003955	1
prokka_GCF_000003925	0
prokka_GCF_000161415	0
prokka_GCF_000161435	0
prokka_GCF_000161715	1
prokka_GCF_000161735	0
prokka_GCF_000161575	0
prokka_GCF_000161475	0
prokka_GCF_000161515	0
prokka_GCF_000161555	0
prokka_GCF_000161695	0
prokka_GCF_000161655	0
prokka_GCF_000161615	0
prokka_GCF_000497525	0
prokka_GCF_000688795	0
prokka_GCF_000832405	1
prokka_GCF_000022505	1
prokka_GCF_001050335	0
prokka_GCF_000022865	1
prokka_GCF_000290935	0
prokka_GCF_000398945	0
prokka_GCF_000398785	0
prokka_GCF_000290955	0
prokka_GCF_000290975	0
prokka_GCF_000258885	1
prokka_GCF_000732525	0

## Sheet: isolated_from_invertebrate
	isolated_from_invertebrate
prokka_GCF_000290995	0
prokka_GCF_000399165	0
prokka_GCF_000291015	0
prokka_GCF_000412975	0
prokka_GCF_000399005	0
prokka_GCF_000291035	0
prokka_GCF_000291055	0
prokka_GCF_000399065	0
prokka_GCF_000399085	0
prokka_GCF_000399105	0
prokka_GCF_000399265	0
prokka_GCF_000412315	0
prokka_GCF_000399285	0
prokka_GCF_000291665	0
prokka_GCF_000291495	0
prokka_GCF_000291515	0
prokka_GCF_000291535	0
prokka_GCF_000291475	0
prokka_GCF_000291455	0
prokka_GCF_000291435	0
prokka_GCF_000291415	0
prokka_GCF_000293505	0
prokka_GCF_000291395	0
prokka_GCF_000291295	0
prokka_GCF_000399325	0
prokka_GCF_000291375	0
prokka_GCF_000293565	0
prokka_GCF_000291355	0
prokka_GCF_000399345	0
prokka_GCF_000291335	0
prokka_GCF_000291315	0
prokka_GCF_000293685	0
prokka_GCF_000293705	0
prokka_GCF_000399405	0
prokka_GCF_000291175	0
prokka_GCF_000398985	0
prokka_GCF_000398965	0
prokka_GCF_000291075	0
prokka_GCF_000293725	0
prokka_GCF_000399365	0
prokka_GCF_000293745	0
prokka_GCF_000291095	0
prokka_GCF_000399305	0
prokka_GCF_000291115	0
prokka_GCF_000399225	0
prokka_GCF_000399205	0
prokka_GCF_000399505	0
prokka_GCF_000291135	0
prokka_GCF_000399185	0
prokka_GCF_000399245	0
prokka_GCF_000291155	0
prokka_GCF_000291195	0
prokka_GCF_000291235	0
prokka_GCF_000291275	0
prokka_GCF_000291255	0
prokka_GCF_000399145	0
prokka_GCF_000291215	0
prokka_GCF_000290915	0
prokka_GCF_000290895	0
prokka_GCF_000290875	0
prokka_GCF_000290855	0
prokka_GCF_000290835	0
prokka_GCF_000399525	0
prokka_GCF_000399385	0
prokka_GCF_000399025	0
prokka_GCF_000399485	0
prokka_GCF_000399545	0
prokka_GCF_000399425	0
prokka_GCF_000290815	0
prokka_GCF_000290795	0
prokka_GCF_000290775	0
prokka_GCF_000290755	0
prokka_GCF_000290735	0
prokka_GCF_000399565	0
prokka_GCF_000399125	0
prokka_GCF_000290715	0
prokka_GCF_000399445	0
prokka_GCF_000399045	0
prokka_GCF_000290695	0
prokka_GCF_000290675	0
prokka_GCF_000399465	0
prokka_GCF_000290655	0
prokka_GCF_000278385	0
prokka_GCF_000399585	0
prokka_GCF_000399605	0
prokka_GCF_000399645	0
prokka_GCF_000399625	0
prokka_GCF_000338315	0
prokka_GCF_000295695	0
prokka_GCF_000517985	0
prokka_GCF_000518025	0
prokka_GCF_000468975	1
prokka_GCF_000878525	0
prokka_GCF_000468995	0
prokka_GCF_000319695	0
prokka_GCF_000319715	0
prokka_GCF_000342025	1
prokka_GCF_000717535	1
prokka_GCF_000571955	0
prokka_GCF_000387405	0
prokka_GCF_000440035	0
prokka_GCF_000440055	0
prokka_GCF_000697515	0
prokka_GCF_000697535	0
prokka_GCF_000697555	0
prokka_GCF_000725325	0
prokka_GCF_000742655	0
prokka_GCF_000742875	0
prokka_GCF_000743825	0
prokka_GCF_000875715	0
prokka_GCF_000986915	0
prokka_GCF_000986935	0
prokka_GCF_001029875	0
prokka_GCF_001272985	0
prokka_GCF_001273025	0
prokka_GCF_001273045	0
prokka_GCF_001273065	0
prokka_GCF_001273105	0
prokka_GCF_001273125	0
prokka_GCF_001273145	0
prokka_GCF_001276995	0
prokka_GCF_001277085	0
prokka_GCF_001277955	0
prokka_GCF_001543225	0
prokka_GCF_000782955	0
prokka_GCF_000782975	0
prokka_GCF_000782995	0
prokka_GCF_000783015	0
prokka_GCF_000783115	0
prokka_GCF_000782885	0
prokka_GCF_000782895	0
prokka_GCF_000808075	0
prokka_GCF_000830095	0
prokka_GCF_000831505	0
prokka_GCF_000832425	0
prokka_GCF_000832445	0
prokka_GCF_000832465	0
prokka_GCF_000832505	0
prokka_GCF_000832665	0
prokka_GCF_000832725	0
prokka_GCF_000832745	0
prokka_GCF_000832965	0
prokka_GCF_000833125	0
prokka_GCF_000583105	0
prokka_GCF_000773635	0
prokka_GCF_000789315	0
prokka_GCF_000835185	0
prokka_GCF_000688755	0
prokka_GCF_000948245	0
prokka_GCF_000948345	0
prokka_GCF_000978375	0
prokka_GCF_000987785	0
prokka_GCF_001008565	0
prokka_GCF_001008585	0
prokka_GCF_001008595	0
prokka_GCF_001008645	0
prokka_GCF_001008655	0
prokka_GCF_001008665	0
prokka_GCF_001008695	0
prokka_GCF_001043655	0
prokka_GCF_001044475	0
prokka_GCF_001044485	0
prokka_GCF_001044555	0
prokka_GCF_001044565	0
prokka_GCF_001044575	0
prokka_GCF_001044585	0
prokka_GCF_001044635	0
prokka_GCF_001044645	0
prokka_GCF_001044655	0
prokka_GCF_001044665	0
prokka_GCF_001044715	0
prokka_GCF_001044735	0
prokka_GCF_001044745	0
prokka_GCF_001044775	0
prokka_GCF_001044815	0
prokka_GCF_001044825	0
prokka_GCF_001044875	0
prokka_GCF_001044895	0
prokka_GCF_001044855	0
prokka_GCF_001044905	0
prokka_GCF_001044955	0
prokka_GCF_001058585	0
prokka_GCF_001059825	0
prokka_GCF_001059875	0
prokka_GCF_001277915	0
prokka_GCF_001317525	0
prokka_GCF_001077095	0
prokka_GCF_001044795	0
prokka_GCF_001518875	0
prokka_GCF_001541995	1
prokka_GCF_001566365	0
prokka_GCF_001566375	0
prokka_GCF_001566385	0
prokka_GCF_001566435	0
prokka_GCF_001566445	0
prokka_GCF_001566455	0
prokka_GCF_001566465	0
prokka_GCF_001566515	0
prokka_GCF_001566525	0
prokka_GCF_001566535	0
prokka_GCF_001579695	0
prokka_GCF_001583685	0
prokka_GCF_001583695	0
prokka_GCF_001583705	0
prokka_GCF_001583745	0
prokka_GCF_001583755	0
prokka_GCF_001583765	0
prokka_GCF_001583805	0
prokka_GCF_001583845	0
prokka_GCF_001583855	0
prokka_GCF_001583865	0
prokka_GCF_001583875	0
prokka_GCF_001583925	0
prokka_GCF_001583935	0
prokka_GCF_001583955	0
prokka_GCF_001583975	0
prokka_GCF_001584005	0
prokka_GCF_001584025	0
prokka_GCF_001584035	0
prokka_GCF_001584065	0
prokka_GCF_001584085	0
prokka_GCF_001584095	0
prokka_GCF_001584105	0
prokka_GCF_001604665	0
prokka_GCF_001619285	0
prokka_GCF_001619335	0
prokka_GCF_001619355	0
prokka_GCF_001619385	0
prokka_GCF_001619395	0
prokka_GCF_001619405	0
prokka_GCF_001619425	0
prokka_GCF_001619445	0
prokka_GCF_001619465	0
prokka_GCF_001619525	0
prokka_GCF_001635915	0
prokka_GCF_001635955	0
prokka_GCF_001635995	0
prokka_GCF_001645395	0
prokka_GCF_001645405	0
prokka_GCF_001645445	0
prokka_GCF_001645455	0
prokka_GCF_001645465	0
prokka_GCF_001645505	0
prokka_GCF_001645525	0
prokka_GCF_001645535	0
prokka_GCF_001645555	0
prokka_GCF_001677965	0
prokka_GCF_001678165	0
prokka_GCF_001683695	0
prokka_GCF_001683705	0
prokka_GCF_000832605	0
prokka_GCF_000931375	0
prokka_GCF_000948355	0
prokka_GCF_001044935	0
prokka_GCF_001541985	1
prokka_GCF_001619505	0
prokka_GCF_000746925	0
prokka_GCF_000558985	0
prokka_GCF_000558965	0
prokka_GCF_000559005	0
prokka_GCF_000496285	0
prokka_GCF_000500585	1
prokka_GCF_000503755	0
prokka_GCF_000833085	0
prokka_GCF_000600315	0
prokka_GCF_000948235	0
prokka_GCF_000948325	0
prokka_GCF_001182785	0
prokka_GCF_001275045	0
prokka_GCF_001276195	0
prokka_GCF_001296435	0
prokka_GCF_001402735	0
prokka_GCF_001420855	0
prokka_GCF_001017635	0
prokka_GCF_001455345	0
prokka_GCF_001573165	0
prokka_GCF_001595725	0
prokka_GCF_001598095	0
prokka_GCF_001677055	0
prokka_GCF_001685565	1
prokka_GCF_001692675	0
prokka_GCF_000585975	0
prokka_GCF_000534935	0
prokka_GCF_001640965	1
prokka_GCF_000833655	1
prokka_GCF_000940785	0
prokka_GCF_000832785	0
prokka_GCF_000833275	0
prokka_GCF_000835025	0
prokka_GCF_001183785	0
prokka_GCF_000969665	1
prokka_GCF_000007845	0
prokka_GCF_000832805	0
prokka_GCF_000167215	0
prokka_GCF_000008505	0
prokka_GCF_000011625	0
prokka_GCF_000833045	0
prokka_GCF_000803665	1
prokka_GCF_000835235	1
prokka_GCF_000021305	0
prokka_GCF_000021205	0
prokka_GCF_000181615	0
prokka_GCF_000021225	0
prokka_GCF_000021785	0
prokka_GCF_000181635	0
prokka_GCF_000181655	0
prokka_GCF_000832865	0
prokka_GCF_000181935	0
prokka_GCF_000181835	0
prokka_GCF_000160935	0
prokka_GCF_000160995	0
prokka_GCF_000161035	0
prokka_GCF_000160955	0
prokka_GCF_000160975	0
prokka_GCF_000003645	0
prokka_GCF_000832845	0
prokka_GCF_000161135	0
prokka_GCF_000161155	0
prokka_GCF_000161175	0
prokka_GCF_000161195	0
prokka_GCF_000161215	0
prokka_GCF_000161235	0
prokka_GCF_000161255	0
prokka_GCF_000161275	0
prokka_GCF_000161295	0
prokka_GCF_000161315	0
prokka_GCF_000161335	0
prokka_GCF_000161355	0
prokka_GCF_000161375	0
prokka_GCF_000161395	0
prokka_GCF_000003955	0
prokka_GCF_000003925	0
prokka_GCF_000161415	0
prokka_GCF_000161435	0
prokka_GCF_000161715	0
prokka_GCF_000161735	0
prokka_GCF_000161575	1
prokka_GCF_000161475	0
prokka_GCF_000161515	1
prokka_GCF_000161555	1
prokka_GCF_000161695	0
prokka_GCF_000161655	0
prokka_GCF_000161615	1
prokka_GCF_000497525	0
prokka_GCF_000688795	0
prokka_GCF_000832405	0
prokka_GCF_000022505	0
prokka_GCF_001050335	0
prokka_GCF_000022865	0
prokka_GCF_000290935	0
prokka_GCF_000398945	0
prokka_GCF_000398785	0
prokka_GCF_000290955	0
prokka_GCF_000290975	0
prokka_GCF_000258885	0
prokka_GCF_000732525	0

## Sheet: isolated_from_non-primate_mamma
	isolated_from_non-primate_mammal
prokka_GCF_000290995	0
prokka_GCF_000399165	0
prokka_GCF_000291015	0
prokka_GCF_000412975	0
prokka_GCF_000399005	0
prokka_GCF_000291035	0
prokka_GCF_000291055	0
prokka_GCF_000399065	0
prokka_GCF_000399085	0
prokka_GCF_000399105	0
prokka_GCF_000399265	0
prokka_GCF_000412315	0
prokka_GCF_000399285	0
prokka_GCF_000291665	0
prokka_GCF_000291495	0
prokka_GCF_000291515	0
prokka_GCF_000291535	0
prokka_GCF_000291475	0
prokka_GCF_000291455	0
prokka_GCF_000291435	0
prokka_GCF_000291415	0
prokka_GCF_000293505	0
prokka_GCF_000291395	0
prokka_GCF_000291295	0
prokka_GCF_000399325	0
prokka_GCF_000291375	0
prokka_GCF_000293565	0
prokka_GCF_000291355	0
prokka_GCF_000399345	0
prokka_GCF_000291335	0
prokka_GCF_000291315	0
prokka_GCF_000293685	0
prokka_GCF_000293705	0
prokka_GCF_000399405	0
prokka_GCF_000291175	0
prokka_GCF_000398985	0
prokka_GCF_000398965	0
prokka_GCF_000291075	0
prokka_GCF_000293725	0
prokka_GCF_000399365	0
prokka_GCF_000293745	0
prokka_GCF_000291095	0
prokka_GCF_000399305	0
prokka_GCF_000291115	0
prokka_GCF_000399225	0
prokka_GCF_000399205	1
prokka_GCF_000399505	1
prokka_GCF_000291135	0
prokka_GCF_000399185	0
prokka_GCF_000399245	0
prokka_GCF_000291155	0
prokka_GCF_000291195	0
prokka_GCF_000291235	0
prokka_GCF_000291275	0
prokka_GCF_000291255	0
prokka_GCF_000399145	0
prokka_GCF_000291215	0
prokka_GCF_000290915	0
prokka_GCF_000290895	0
prokka_GCF_000290875	0
prokka_GCF_000290855	0
prokka_GCF_000290835	0
prokka_GCF_000399525	0
prokka_GCF_000399385	0
prokka_GCF_000399025	0
prokka_GCF_000399485	0
prokka_GCF_000399545	0
prokka_GCF_000399425	0
prokka_GCF_000290815	0
prokka_GCF_000290795	0
prokka_GCF_000290775	0
prokka_GCF_000290755	0
prokka_GCF_000290735	0
prokka_GCF_000399565	0
prokka_GCF_000399125	0
prokka_GCF_000290715	0
prokka_GCF_000399445	0
prokka_GCF_000399045	0
prokka_GCF_000290695	0
prokka_GCF_000290675	0
prokka_GCF_000399465	0
prokka_GCF_000290655	0
prokka_GCF_000278385	0
prokka_GCF_000399585	0
prokka_GCF_000399605	0
prokka_GCF_000399645	0
prokka_GCF_000399625	0
prokka_GCF_000338315	0
prokka_GCF_000295695	1
prokka_GCF_000517985	0
prokka_GCF_000518025	0
prokka_GCF_000468975	0
prokka_GCF_000878525	0
prokka_GCF_000468995	0
prokka_GCF_000319695	0
prokka_GCF_000319715	0
prokka_GCF_000342025	0
prokka_GCF_000717535	0
prokka_GCF_000571955	0
prokka_GCF_000387405	0
prokka_GCF_000440035	0
prokka_GCF_000440055	0
prokka_GCF_000697515	1
prokka_GCF_000697535	1
prokka_GCF_000697555	1
prokka_GCF_000725325	0
prokka_GCF_000742655	0
prokka_GCF_000742875	0
prokka_GCF_000743825	0
prokka_GCF_000875715	1
prokka_GCF_000986915	1
prokka_GCF_000986935	1
prokka_GCF_001029875	0
prokka_GCF_001272985	1
prokka_GCF_001273025	0
prokka_GCF_001273045	1
prokka_GCF_001273065	1
prokka_GCF_001273105	1
prokka_GCF_001273125	1
prokka_GCF_001273145	1
prokka_GCF_001276995	1
prokka_GCF_001277085	1
prokka_GCF_001277955	1
prokka_GCF_001543225	1
prokka_GCF_000782955	0
prokka_GCF_000782975	1
prokka_GCF_000782995	1
prokka_GCF_000783015	1
prokka_GCF_000783115	0
prokka_GCF_000782885	1
prokka_GCF_000782895	1
prokka_GCF_000808075	1
prokka_GCF_000830095	1
prokka_GCF_000831505	1
prokka_GCF_000832425	1
prokka_GCF_000832445	0
prokka_GCF_000832465	0
prokka_GCF_000832505	1
prokka_GCF_000832665	1
prokka_GCF_000832725	0
prokka_GCF_000832745	1
prokka_GCF_000832965	0
prokka_GCF_000833125	1
prokka_GCF_000583105	1
prokka_GCF_000773635	0
prokka_GCF_000789315	0
prokka_GCF_000835185	0
prokka_GCF_000688755	0
prokka_GCF_000948245	0
prokka_GCF_000948345	0
prokka_GCF_000978375	0
prokka_GCF_000987785	0
prokka_GCF_001008565	0
prokka_GCF_001008585	0
prokka_GCF_001008595	0
prokka_GCF_001008645	0
prokka_GCF_001008655	0
prokka_GCF_001008665	0
prokka_GCF_001008695	0
prokka_GCF_001043655	0
prokka_GCF_001044475	0
prokka_GCF_001044485	1
prokka_GCF_001044555	0
prokka_GCF_001044565	0
prokka_GCF_001044575	0
prokka_GCF_001044585	0
prokka_GCF_001044635	0
prokka_GCF_001044645	0
prokka_GCF_001044655	0
prokka_GCF_001044665	0
prokka_GCF_001044715	0
prokka_GCF_001044735	0
prokka_GCF_001044745	0
prokka_GCF_001044775	0
prokka_GCF_001044815	0
prokka_GCF_001044825	0
prokka_GCF_001044875	0
prokka_GCF_001044895	0
prokka_GCF_001044855	0
prokka_GCF_001044905	0
prokka_GCF_001044955	0
prokka_GCF_001058585	0
prokka_GCF_001059825	0
prokka_GCF_001059875	0
prokka_GCF_001277915	0
prokka_GCF_001317525	0
prokka_GCF_001077095	0
prokka_GCF_001044795	0
prokka_GCF_001518875	0
prokka_GCF_001541995	0
prokka_GCF_001566365	0
prokka_GCF_001566375	0
prokka_GCF_001566385	0
prokka_GCF_001566435	0
prokka_GCF_001566445	0
prokka_GCF_001566455	0
prokka_GCF_001566465	0
prokka_GCF_001566515	0
prokka_GCF_001566525	0
prokka_GCF_001566535	0
prokka_GCF_001579695	0
prokka_GCF_001583685	0
prokka_GCF_001583695	0
prokka_GCF_001583705	0
prokka_GCF_001583745	0
prokka_GCF_001583755	0
prokka_GCF_001583765	0
prokka_GCF_001583805	0
prokka_GCF_001583845	0
prokka_GCF_001583855	0
prokka_GCF_001583865	0
prokka_GCF_001583875	0
prokka_GCF_001583925	0
prokka_GCF_001583935	0
prokka_GCF_001583955	0
prokka_GCF_001583975	0
prokka_GCF_001584005	0
prokka_GCF_001584025	0
prokka_GCF_001584035	0
prokka_GCF_001584065	0
prokka_GCF_001584085	0
prokka_GCF_001584095	0
prokka_GCF_001584105	0
prokka_GCF_001604665	0
prokka_GCF_001619285	0
prokka_GCF_001619335	0
prokka_GCF_001619355	0
prokka_GCF_001619385	0
prokka_GCF_001619395	0
prokka_GCF_001619405	0
prokka_GCF_001619425	0
prokka_GCF_001619445	0
prokka_GCF_001619465	0
prokka_GCF_001619525	0
prokka_GCF_001635915	0
prokka_GCF_001635955	0
prokka_GCF_001635995	0
prokka_GCF_001645395	0
prokka_GCF_001645405	0
prokka_GCF_001645445	0
prokka_GCF_001645455	0
prokka_GCF_001645465	0
prokka_GCF_001645505	0
prokka_GCF_001645525	0
prokka_GCF_001645535	0
prokka_GCF_001645555	0
prokka_GCF_001677965	1
prokka_GCF_001678165	0
prokka_GCF_001683695	0
prokka_GCF_001683705	0
prokka_GCF_000832605	0
prokka_GCF_000931375	0
prokka_GCF_000948355	0
prokka_GCF_001044935	0
prokka_GCF_001541985	0
prokka_GCF_001619505	0
prokka_GCF_000746925	0
prokka_GCF_000558985	0
prokka_GCF_000558965	0
prokka_GCF_000559005	1
prokka_GCF_000496285	0
prokka_GCF_000500585	0
prokka_GCF_000503755	0
prokka_GCF_000833085	0
prokka_GCF_000600315	0
prokka_GCF_000948235	0
prokka_GCF_000948325	0
prokka_GCF_001182785	0
prokka_GCF_001275045	0
prokka_GCF_001276195	0
prokka_GCF_001296435	0
prokka_GCF_001402735	0
prokka_GCF_001420855	0
prokka_GCF_001017635	0
prokka_GCF_001455345	0
prokka_GCF_001573165	0
prokka_GCF_001595725	0
prokka_GCF_001598095	0
prokka_GCF_001677055	0
prokka_GCF_001685565	0
prokka_GCF_001692675	0
prokka_GCF_000585975	0
prokka_GCF_000534935	1
prokka_GCF_001640965	0
prokka_GCF_000833655	0
prokka_GCF_000940785	0
prokka_GCF_000832785	1
prokka_GCF_000833275	0
prokka_GCF_000835025	0
prokka_GCF_001183785	0
prokka_GCF_000969665	0
prokka_GCF_000007845	1
prokka_GCF_000832805	0
prokka_GCF_000167215	0
prokka_GCF_000008505	0
prokka_GCF_000011625	1
prokka_GCF_000833045	1
prokka_GCF_000803665	0
prokka_GCF_000835235	0
prokka_GCF_000021305	0
prokka_GCF_000021205	0
prokka_GCF_000181615	0
prokka_GCF_000021225	0
prokka_GCF_000021785	0
prokka_GCF_000181635	0
prokka_GCF_000181655	0
prokka_GCF_000832865	0
prokka_GCF_000181935	1
prokka_GCF_000181835	1
prokka_GCF_000160935	0
prokka_GCF_000160995	0
prokka_GCF_000161035	1
prokka_GCF_000160955	0
prokka_GCF_000160975	0
prokka_GCF_000003645	0
prokka_GCF_000832845	0
prokka_GCF_000161135	0
prokka_GCF_000161155	0
prokka_GCF_000161175	0
prokka_GCF_000161195	0
prokka_GCF_000161215	0
prokka_GCF_000161235	0
prokka_GCF_000161255	0
prokka_GCF_000161275	0
prokka_GCF_000161295	0
prokka_GCF_000161315	0
prokka_GCF_000161335	0
prokka_GCF_000161355	0
prokka_GCF_000161375	0
prokka_GCF_000161395	0
prokka_GCF_000003955	0
prokka_GCF_000003925	0
prokka_GCF_000161415	0
prokka_GCF_000161435	0
prokka_GCF_000161715	0
prokka_GCF_000161735	1
prokka_GCF_000161575	0
prokka_GCF_000161475	0
prokka_GCF_000161515	0
prokka_GCF_000161555	0
prokka_GCF_000161695	0
prokka_GCF_000161655	0
prokka_GCF_000161615	0
prokka_GCF_000497525	0
prokka_GCF_000688795	0
prokka_GCF_000832405	0
prokka_GCF_000022505	0
prokka_GCF_001050335	0
prokka_GCF_000022865	0
prokka_GCF_000290935	1
prokka_GCF_000398945	0
prokka_GCF_000398785	0
prokka_GCF_000290955	0
prokka_GCF_000290975	0
prokka_GCF_000258885	0
prokka_GCF_000732525	0

## Sheet: isolated_from_soil
	isolated_from_soil
prokka_GCF_000290995	0
prokka_GCF_000399165	1
prokka_GCF_000291015	1
prokka_GCF_000412975	1
prokka_GCF_000399005	1
prokka_GCF_000291035	1
prokka_GCF_000291055	1
prokka_GCF_000399065	1
prokka_GCF_000399085	1
prokka_GCF_000399105	1
prokka_GCF_000399265	1
prokka_GCF_000412315	1
prokka_GCF_000399285	1
prokka_GCF_000291665	1
prokka_GCF_000291495	1
prokka_GCF_000291515	1
prokka_GCF_000291535	1
prokka_GCF_000291475	1
prokka_GCF_000291455	1
prokka_GCF_000291435	1
prokka_GCF_000291415	1
prokka_GCF_000293505	1
prokka_GCF_000291395	1
prokka_GCF_000291295	1
prokka_GCF_000399325	1
prokka_GCF_000291375	1
prokka_GCF_000293565	1
prokka_GCF_000291355	1
prokka_GCF_000399345	1
prokka_GCF_000291335	0
prokka_GCF_000291315	0
prokka_GCF_000293685	1
prokka_GCF_000293705	1
prokka_GCF_000399405	1
prokka_GCF_000291175	1
prokka_GCF_000398985	1
prokka_GCF_000398965	1
prokka_GCF_000291075	1
prokka_GCF_000293725	1
prokka_GCF_000399365	1
prokka_GCF_000293745	1
prokka_GCF_000291095	1
prokka_GCF_000399305	1
prokka_GCF_000291115	1
prokka_GCF_000399225	0
prokka_GCF_000399205	0
prokka_GCF_000399505	0
prokka_GCF_000291135	0
prokka_GCF_000399185	0
prokka_GCF_000399245	1
prokka_GCF_000291155	1
prokka_GCF_000291195	0
prokka_GCF_000291235	0
prokka_GCF_000291275	0
prokka_GCF_000291255	1
prokka_GCF_000399145	0
prokka_GCF_000291215	1
prokka_GCF_000290915	1
prokka_GCF_000290895	1
prokka_GCF_000290875	1
prokka_GCF_000290855	1
prokka_GCF_000290835	1
prokka_GCF_000399525	1
prokka_GCF_000399385	1
prokka_GCF_000399025	1
prokka_GCF_000399485	1
prokka_GCF_000399545	1
prokka_GCF_000399425	1
prokka_GCF_000290815	1
prokka_GCF_000290795	1
prokka_GCF_000290775	1
prokka_GCF_000290755	1
prokka_GCF_000290735	1
prokka_GCF_000399565	1
prokka_GCF_000399125	1
prokka_GCF_000290715	1
prokka_GCF_000399445	1
prokka_GCF_000399045	1
prokka_GCF_000290695	1
prokka_GCF_000290675	1
prokka_GCF_000399465	0
prokka_GCF_000290655	1
prokka_GCF_000278385	0
prokka_GCF_000399585	1
prokka_GCF_000399605	1
prokka_GCF_000399645	1
prokka_GCF_000399625	1
prokka_GCF_000338315	0
prokka_GCF_000295695	0
prokka_GCF_000517985	0
prokka_GCF_000518025	0
prokka_GCF_000468975	0
prokka_GCF_000878525	1
prokka_GCF_000468995	0
prokka_GCF_000319695	1
prokka_GCF_000319715	1
prokka_GCF_000342025	0
prokka_GCF_000717535	0
prokka_GCF_000571955	0
prokka_GCF_000387405	1
prokka_GCF_000440035	0
prokka_GCF_000440055	0
prokka_GCF_000697515	0
prokka_GCF_000697535	0
prokka_GCF_000697555	0
prokka_GCF_000725325	1
prokka_GCF_000742655	1
prokka_GCF_000742875	0
prokka_GCF_000743825	0
prokka_GCF_000875715	0
prokka_GCF_000986915	0
prokka_GCF_000986935	0
prokka_GCF_001029875	0
prokka_GCF_001272985	0
prokka_GCF_001273025	0
prokka_GCF_001273045	0
prokka_GCF_001273065	0
prokka_GCF_001273105	0
prokka_GCF_001273125	0
prokka_GCF_001273145	0
prokka_GCF_001276995	0
prokka_GCF_001277085	0
prokka_GCF_001277955	0
prokka_GCF_001543225	0
prokka_GCF_000782955	0
prokka_GCF_000782975	0
prokka_GCF_000782995	0
prokka_GCF_000783015	0
prokka_GCF_000783115	0
prokka_GCF_000782885	0
prokka_GCF_000782895	0
prokka_GCF_000808075	0
prokka_GCF_000830095	0
prokka_GCF_000831505	0
prokka_GCF_000832425	0
prokka_GCF_000832445	0
prokka_GCF_000832465	0
prokka_GCF_000832505	0
prokka_GCF_000832665	0
prokka_GCF_000832725	0
prokka_GCF_000832745	0
prokka_GCF_000832965	1
prokka_GCF_000833125	0
prokka_GCF_000583105	0
prokka_GCF_000773635	0
prokka_GCF_000789315	0
prokka_GCF_000835185	1
prokka_GCF_000688755	0
prokka_GCF_000948245	0
prokka_GCF_000948345	0
prokka_GCF_000978375	0
prokka_GCF_000987785	0
prokka_GCF_001008565	0
prokka_GCF_001008585	0
prokka_GCF_001008595	0
prokka_GCF_001008645	0
prokka_GCF_001008655	0
prokka_GCF_001008665	0
prokka_GCF_001008695	0
prokka_GCF_001043655	0
prokka_GCF_001044475	0
prokka_GCF_001044485	0
prokka_GCF_001044555	0
prokka_GCF_001044565	0
prokka_GCF_001044575	0
prokka_GCF_001044585	0
prokka_GCF_001044635	0
prokka_GCF_001044645	0
prokka_GCF_001044655	0
prokka_GCF_001044665	0
prokka_GCF_001044715	0
prokka_GCF_001044735	0
prokka_GCF_001044745	0
prokka_GCF_001044775	0
prokka_GCF_001044815	0
prokka_GCF_001044825	0
prokka_GCF_001044875	0
prokka_GCF_001044895	0
prokka_GCF_001044855	0
prokka_GCF_001044905	0
prokka_GCF_001044955	0
prokka_GCF_001058585	0
prokka_GCF_001059825	0
prokka_GCF_001059875	0
prokka_GCF_001277915	1
prokka_GCF_001317525	0
prokka_GCF_001077095	0
prokka_GCF_001044795	0
prokka_GCF_001518875	0
prokka_GCF_001541995	0
prokka_GCF_001566365	0
prokka_GCF_001566375	0
prokka_GCF_001566385	0
prokka_GCF_001566435	0
prokka_GCF_001566445	0
prokka_GCF_001566455	0
prokka_GCF_001566465	0
prokka_GCF_001566515	0
prokka_GCF_001566525	0
prokka_GCF_001566535	0
prokka_GCF_001579695	0
prokka_GCF_001583685	0
prokka_GCF_001583695	0
prokka_GCF_001583705	0
prokka_GCF_001583745	0
prokka_GCF_001583755	0
prokka_GCF_001583765	0
prokka_GCF_001583805	0
prokka_GCF_001583845	0
prokka_GCF_001583855	0
prokka_GCF_001583865	0
prokka_GCF_001583875	0
prokka_GCF_001583925	0
prokka_GCF_001583935	0
prokka_GCF_001583955	0
prokka_GCF_001583975	0
prokka_GCF_001584005	0
prokka_GCF_001584025	1
prokka_GCF_001584035	0
prokka_GCF_001584065	0
prokka_GCF_001584085	0
prokka_GCF_001584095	0
prokka_GCF_001584105	0
prokka_GCF_001604665	0
prokka_GCF_001619285	0
prokka_GCF_001619335	0
prokka_GCF_001619355	0
prokka_GCF_001619385	0
prokka_GCF_001619395	0
prokka_GCF_001619405	0
prokka_GCF_001619425	0
prokka_GCF_001619445	0
prokka_GCF_001619465	0
prokka_GCF_001619525	0
prokka_GCF_001635915	1
prokka_GCF_001635955	1
prokka_GCF_001635995	0
prokka_GCF_001645395	0
prokka_GCF_001645405	0
prokka_GCF_001645445	0
prokka_GCF_001645455	0
prokka_GCF_001645465	0
prokka_GCF_001645505	0
prokka_GCF_001645525	0
prokka_GCF_001645535	0
prokka_GCF_001645555	0
prokka_GCF_001677965	0
prokka_GCF_001678165	0
prokka_GCF_001683695	0
prokka_GCF_001683705	0
prokka_GCF_000832605	1
prokka_GCF_000931375	0
prokka_GCF_000948355	0
prokka_GCF_001044935	0
prokka_GCF_001541985	0
prokka_GCF_001619505	0
prokka_GCF_000746925	1
prokka_GCF_000558985	1
prokka_GCF_000558965	1
prokka_GCF_000559005	0
prokka_GCF_000496285	1
prokka_GCF_000500585	0
prokka_GCF_000503755	0
prokka_GCF_000833085	0
prokka_GCF_000600315	1
prokka_GCF_000948235	0
prokka_GCF_000948325	0
prokka_GCF_001182785	1
prokka_GCF_001275045	0
prokka_GCF_001276195	1
prokka_GCF_001296435	1
prokka_GCF_001402735	0
prokka_GCF_001420855	1
prokka_GCF_001017635	0
prokka_GCF_001455345	1
prokka_GCF_001573165	0
prokka_GCF_001595725	1
prokka_GCF_001598095	1
prokka_GCF_001677055	1
prokka_GCF_001685565	0
prokka_GCF_001692675	0
prokka_GCF_000585975	1
prokka_GCF_000534935	0
prokka_GCF_001640965	0
prokka_GCF_000833655	0
prokka_GCF_000940785	1
prokka_GCF_000832785	0
prokka_GCF_000833275	0
prokka_GCF_000835025	0
prokka_GCF_001183785	1
prokka_GCF_000969665	0
prokka_GCF_000007845	0
prokka_GCF_000832805	0
prokka_GCF_000167215	0
prokka_GCF_000008505	0
prokka_GCF_000011625	0
prokka_GCF_000833045	0
prokka_GCF_000803665	0
prokka_GCF_000835235	0
prokka_GCF_000021305	0
prokka_GCF_000021205	0
prokka_GCF_000181615	0
prokka_GCF_000021225	0
prokka_GCF_000021785	0
prokka_GCF_000181635	0
prokka_GCF_000181655	0
prokka_GCF_000832865	0
prokka_GCF_000181935	0
prokka_GCF_000181835	0
prokka_GCF_000160935	0
prokka_GCF_000160995	0
prokka_GCF_000161035	0
prokka_GCF_000160955	0
prokka_GCF_000160975	1
prokka_GCF_000003645	0
prokka_GCF_000832845	0
prokka_GCF_000161135	0
prokka_GCF_000161155	1
prokka_GCF_000161175	1
prokka_GCF_000161195	1
prokka_GCF_000161215	1
prokka_GCF_000161235	1
prokka_GCF_000161255	1
prokka_GCF_000161275	1
prokka_GCF_000161295	1
prokka_GCF_000161315	0
prokka_GCF_000161335	0
prokka_GCF_000161355	1
prokka_GCF_000161375	0
prokka_GCF_000161395	0
prokka_GCF_000003955	0
prokka_GCF_000003925	1
prokka_GCF_000161415	1
prokka_GCF_000161435	1
prokka_GCF_000161715	0
prokka_GCF_000161735	0
prokka_GCF_000161575	0
prokka_GCF_000161475	1
prokka_GCF_000161515	0
prokka_GCF_000161555	0
prokka_GCF_000161695	0
prokka_GCF_000161655	1
prokka_GCF_000161615	0
prokka_GCF_000497525	1
prokka_GCF_000688795	1
prokka_GCF_000832405	0
prokka_GCF_000022505	0
prokka_GCF_001050335	0
prokka_GCF_000022865	0
prokka_GCF_000290935	0
prokka_GCF_000398945	0
prokka_GCF_000398785	0
prokka_GCF_000290955	0
prokka_GCF_000290975	1
prokka_GCF_000258885	0
prokka_GCF_000732525	1

## Sheet: motility
	motility
prokka_GCF_000338315	1
prokka_GCF_000295695	0
prokka_GCF_000292705	0
prokka_GCF_000292415	0
prokka_GCF_000292455	0
prokka_GCF_000468975	0
prokka_GCF_000878525	1
prokka_GCF_000468995	0
prokka_GCF_000310045	1
prokka_GCF_000732465	0
prokka_GCF_000342025	1
prokka_GCF_000717535	1
prokka_GCF_000571955	0
prokka_GCF_000725325	0
prokka_GCF_000931375	0
prokka_GCF_000816555	1
prokka_GCF_001017635	0
prokka_GCF_000521345	0
prokka_GCF_000969665	1
prokka_GCF_000007845	1
prokka_GCF_000167295	1
prokka_GCF_000167315	1
prokka_GCF_000008005	1
prokka_GCF_000007825	1
prokka_GCF_000008165	1
prokka_GCF_000167275	1
prokka_GCF_000008445	1
prokka_GCF_000167215	1
prokka_GCF_000167235	1
prokka_GCF_000167255	1
prokka_GCF_000167335	1
prokka_GCF_000008505	1
prokka_GCF_000011625	1
prokka_GCF_000017425	1
prokka_GCF_000239195	1
prokka_GCF_000013065	1
prokka_GCF_000021305	1
prokka_GCF_000021205	1
prokka_GCF_000181615	1
prokka_GCF_000021225	1
prokka_GCF_000021785	1
prokka_GCF_000181675	1
prokka_GCF_000181595	1
prokka_GCF_000015065	1
prokka_GCF_000181635	1
prokka_GCF_000171035	1
prokka_GCF_000181655	1
prokka_GCF_000181995	1
prokka_GCF_000181935	1
prokka_GCF_000219895	1
prokka_GCF_000181835	1
prokka_GCF_000160935	1
prokka_GCF_000160995	1
prokka_GCF_000161035	1
prokka_GCF_000160915	1
prokka_GCF_000160955	1
prokka_GCF_000160975	1
prokka_GCF_000003645	1
prokka_GCF_000161055	1
prokka_GCF_000161075	1
prokka_GCF_000161095	1
prokka_GCF_000161015	1
prokka_GCF_000161115	1
prokka_GCF_000161135	1
prokka_GCF_000160895	1
prokka_GCF_000161155	1
prokka_GCF_000161175	1
prokka_GCF_000161195	1
prokka_GCF_000161215	1
prokka_GCF_000161235	1
prokka_GCF_000161255	1
prokka_GCF_000161275	1
prokka_GCF_000161295	1
prokka_GCF_000161315	1
prokka_GCF_000161335	1
prokka_GCF_000161355	1
prokka_GCF_000161375	1
prokka_GCF_000161395	1
prokka_GCF_000003955	1
prokka_GCF_000003925	0
prokka_GCF_000161415	0
prokka_GCF_000161435	0
prokka_GCF_000161715	1
prokka_GCF_000161735	1
prokka_GCF_000161495	1
prokka_GCF_000161595	1
prokka_GCF_000161575	1
prokka_GCF_000161475	1
prokka_GCF_000161515	1
prokka_GCF_000161555	1
prokka_GCF_000161695	1
prokka_GCF_000161655	1
prokka_GCF_000161675	1
prokka_GCF_000161615	1
prokka_GCF_000161635	1
prokka_GCF_000193355	0
prokka_GCF_000021445	1
prokka_GCF_000688795	1
prokka_GCF_000747545	1
prokka_GCF_000022505	0
prokka_GCF_000022865	1
prokka_GCF_000512775	1
prokka_GCF_000092165	0
prokka_GCF_000512835	1
prokka_GCF_000258885	1
prokka_GCF_000775975	1

## Sheet: O2_requirement_aerobic
	O2_requirement_aerobic
prokka_GCF_000338315	0
prokka_GCF_000295695	0
prokka_GCF_000513155	0
prokka_GCF_000310045	0
prokka_GCF_001677305	0
prokka_GCF_001677295	0
prokka_GCF_001566355	0
prokka_GCF_001566365	0
prokka_GCF_001566375	0
prokka_GCF_001566385	0
prokka_GCF_001566435	0
prokka_GCF_001566445	0
prokka_GCF_001566455	0
prokka_GCF_001566465	0
prokka_GCF_001566515	0
prokka_GCF_001566525	0
prokka_GCF_001566535	0
prokka_GCF_001566705	0
prokka_GCF_001683695	0
prokka_GCF_001683705	0
prokka_GCF_000931375	0
prokka_GCF_000816555	1
prokka_GCF_001017635	1
prokka_GCF_001455345	1
prokka_GCF_000007845	0
prokka_GCF_000167295	0
prokka_GCF_000167315	0
prokka_GCF_000008005	1
prokka_GCF_000007825	1
prokka_GCF_000008165	0
prokka_GCF_000167275	0
prokka_GCF_000008445	0
prokka_GCF_000167215	1
prokka_GCF_000167235	0
prokka_GCF_000167255	0
prokka_GCF_000167335	0
prokka_GCF_000008505	0
prokka_GCF_000011625	1
prokka_GCF_000018825	1
prokka_GCF_000017425	1
prokka_GCF_000239195	1
prokka_GCF_000013065	1
prokka_GCF_000021305	1
prokka_GCF_000021205	1
prokka_GCF_000181615	1
prokka_GCF_000021225	1
prokka_GCF_000021785	1
prokka_GCF_000181675	0
prokka_GCF_000181595	1
prokka_GCF_000015065	0
prokka_GCF_000181635	1
prokka_GCF_000171035	1
prokka_GCF_000181655	1
prokka_GCF_000181995	0
prokka_GCF_000181935	0
prokka_GCF_000219895	0
prokka_GCF_000181835	0
prokka_GCF_000160935	1
prokka_GCF_000160995	1
prokka_GCF_000161035	1
prokka_GCF_000160915	1
prokka_GCF_000160955	1
prokka_GCF_000160975	1
prokka_GCF_000003645	1
prokka_GCF_000161055	1
prokka_GCF_000161075	1
prokka_GCF_000161095	1
prokka_GCF_000161015	1
prokka_GCF_000161115	1
prokka_GCF_000161135	1
prokka_GCF_000160895	1
prokka_GCF_000161155	1
prokka_GCF_000161175	1
prokka_GCF_000161195	1
prokka_GCF_000161215	1
prokka_GCF_000161235	1
prokka_GCF_000161255	1
prokka_GCF_000161275	1
prokka_GCF_000161295	1
prokka_GCF_000161315	1
prokka_GCF_000161335	1
prokka_GCF_000161355	1
prokka_GCF_000161375	1
prokka_GCF_000161395	1
prokka_GCF_000003955	1
prokka_GCF_000161415	1
prokka_GCF_000161435	1
prokka_GCF_000161715	1
prokka_GCF_000161735	1
prokka_GCF_000161495	1
prokka_GCF_000161595	1
prokka_GCF_000161575	1
prokka_GCF_000161475	1
prokka_GCF_000161515	1
prokka_GCF_000161555	1
prokka_GCF_000161695	1
prokka_GCF_000161655	1
prokka_GCF_000161675	1
prokka_GCF_000161615	1
prokka_GCF_000161635	1
prokka_GCF_000747545	1
prokka_GCF_000022505	1
prokka_GCF_000022865	0
prokka_GCF_000512775	0
prokka_GCF_000512835	0
prokka_GCF_000258885	0

## Sheet: O2_requirement_facultative
	O2_requirement_facultative
prokka_GCF_000338315	1
prokka_GCF_000295695	1
prokka_GCF_000513155	1
prokka_GCF_000310045	1
prokka_GCF_001677305	1
prokka_GCF_001677295	1
prokka_GCF_001566355	1
prokka_GCF_001566365	1
prokka_GCF_001566375	1
prokka_GCF_001566385	1
prokka_GCF_001566435	1
prokka_GCF_001566445	1
prokka_GCF_001566455	1
prokka_GCF_001566465	1
prokka_GCF_001566515	1
prokka_GCF_001566525	1
prokka_GCF_001566535	1
prokka_GCF_001566705	1
prokka_GCF_001683695	1
prokka_GCF_001683705	1
prokka_GCF_000931375	1
prokka_GCF_000816555	0
prokka_GCF_001017635	0
prokka_GCF_001455345	0
prokka_GCF_000007845	1
prokka_GCF_000167295	1
prokka_GCF_000167315	1
prokka_GCF_000008005	0
prokka_GCF_000007825	0
prokka_GCF_000008165	1
prokka_GCF_000167275	1
prokka_GCF_000008445	1
prokka_GCF_000167215	0
prokka_GCF_000167235	1
prokka_GCF_000167255	1
prokka_GCF_000167335	1
prokka_GCF_000008505	1
prokka_GCF_000011625	0
prokka_GCF_000018825	0
prokka_GCF_000017425	0
prokka_GCF_000239195	0
prokka_GCF_000013065	0
prokka_GCF_000021305	0
prokka_GCF_000021205	0
prokka_GCF_000181615	0
prokka_GCF_000021225	0
prokka_GCF_000021785	0
prokka_GCF_000181675	1
prokka_GCF_000181595	0
prokka_GCF_000015065	1
prokka_GCF_000181635	0
prokka_GCF_000171035	0
prokka_GCF_000181655	0
prokka_GCF_000181995	1
prokka_GCF_000181935	1
prokka_GCF_000219895	1
prokka_GCF_000181835	1
prokka_GCF_000160935	0
prokka_GCF_000160995	0
prokka_GCF_000161035	0
prokka_GCF_000160915	0
prokka_GCF_000160955	0
prokka_GCF_000160975	0
prokka_GCF_000003645	0
prokka_GCF_000161055	0
prokka_GCF_000161075	0
prokka_GCF_000161095	0
prokka_GCF_000161015	0
prokka_GCF_000161115	0
prokka_GCF_000161135	0
prokka_GCF_000160895	0
prokka_GCF_000161155	0
prokka_GCF_000161175	0
prokka_GCF_000161195	0
prokka_GCF_000161215	0
prokka_GCF_000161235	0
prokka_GCF_000161255	0
prokka_GCF_000161275	0
prokka_GCF_000161295	0
prokka_GCF_000161315	0
prokka_GCF_000161335	0
prokka_GCF_000161355	0
prokka_GCF_000161375	0
prokka_GCF_000161395	0
prokka_GCF_000003955	0
prokka_GCF_000161415	0
prokka_GCF_000161435	0
prokka_GCF_000161715	0
prokka_GCF_000161735	0
prokka_GCF_000161495	0
prokka_GCF_000161595	0
prokka_GCF_000161575	0
prokka_GCF_000161475	0
prokka_GCF_000161515	0
prokka_GCF_000161555	0
prokka_GCF_000161695	0
prokka_GCF_000161655	0
prokka_GCF_000161675	0
prokka_GCF_000161615	0
prokka_GCF_000161635	0
prokka_GCF_000747545	0
prokka_GCF_000022505	0
prokka_GCF_000022865	1
prokka_GCF_000512775	1
prokka_GCF_000512835	1
prokka_GCF_000258885	1

## Sheet: disease_anthrax
	disease_anthrax
prokka_GCF_000290995	1
prokka_GCF_000291015	1
prokka_GCF_000291035	1
prokka_GCF_000291055	1
prokka_GCF_000291665	1
prokka_GCF_000291495	1
prokka_GCF_000291515	1
prokka_GCF_000291535	1
prokka_GCF_000291475	1
prokka_GCF_000291455	1
prokka_GCF_000291435	1
prokka_GCF_000291415	1
prokka_GCF_000293505	1
prokka_GCF_000291395	1
prokka_GCF_000291295	1
prokka_GCF_000291375	1
prokka_GCF_000293525	1
prokka_GCF_000293545	1
prokka_GCF_000293565	1
prokka_GCF_000291355	1
prokka_GCF_000293605	1
prokka_GCF_000291335	1
prokka_GCF_000291315	1
prokka_GCF_000293685	1
prokka_GCF_000293705	1
prokka_GCF_000291175	1
prokka_GCF_000291075	1
prokka_GCF_000293725	1
prokka_GCF_000293745	1
prokka_GCF_000291095	1
prokka_GCF_000291115	1
prokka_GCF_000291135	1
prokka_GCF_000291155	1
prokka_GCF_000291195	1
prokka_GCF_000291235	1
prokka_GCF_000291275	1
prokka_GCF_000291255	1
prokka_GCF_000291215	1
prokka_GCF_000290915	1
prokka_GCF_000290895	1
prokka_GCF_000290875	1
prokka_GCF_000290855	1
prokka_GCF_000290835	1
prokka_GCF_000290815	1
prokka_GCF_000290795	1
prokka_GCF_000290775	1
prokka_GCF_000290755	1
prokka_GCF_000290735	1
prokka_GCF_000290715	1
prokka_GCF_000290695	1
prokka_GCF_000290675	1
prokka_GCF_000290655	1
prokka_GCF_000278385	1
prokka_GCF_000295695	1
prokka_GCF_000292415	1
prokka_GCF_000310045	1
prokka_GCF_000743825	1
prokka_GCF_001677305	1
prokka_GCF_001677295	1
prokka_GCF_000830095	1
prokka_GCF_000831505	1
prokka_GCF_000583105	1
prokka_GCF_001044565	0
prokka_GCF_001044825	0
prokka_GCF_001566355	0
prokka_GCF_001635995	0
prokka_GCF_000969665	0
prokka_GCF_000007845	1
prokka_GCF_000167295	1
prokka_GCF_000167315	1
prokka_GCF_000008005	0
prokka_GCF_000007825	0
prokka_GCF_000008165	1
prokka_GCF_000167275	1
prokka_GCF_000008445	1
prokka_GCF_000167215	1
prokka_GCF_000167235	1
prokka_GCF_000167255	1
prokka_GCF_000167335	1
prokka_GCF_000008505	0
prokka_GCF_000011625	0
prokka_GCF_000018825	0
prokka_GCF_000017425	0
prokka_GCF_000239195	0
prokka_GCF_000021305	0
prokka_GCF_000021205	0
prokka_GCF_000181615	0
prokka_GCF_000021225	0
prokka_GCF_000021785	0
prokka_GCF_000181595	0
prokka_GCF_000015065	0
prokka_GCF_000181635	0
prokka_GCF_000171035	0
prokka_GCF_000181995	1
prokka_GCF_000181935	1
prokka_GCF_000219895	1
prokka_GCF_000181835	1
prokka_GCF_000160935	0
prokka_GCF_000160995	0
prokka_GCF_000161035	0
prokka_GCF_000160915	0
prokka_GCF_000160955	0
prokka_GCF_000160975	0
prokka_GCF_000003645	0
prokka_GCF_000161055	0
prokka_GCF_000161075	0
prokka_GCF_000161095	0
prokka_GCF_000161015	0
prokka_GCF_000161115	0
prokka_GCF_000161135	0
prokka_GCF_000160895	0
prokka_GCF_000161155	0
prokka_GCF_000161175	0
prokka_GCF_000161195	0
prokka_GCF_000161215	0
prokka_GCF_000161235	0
prokka_GCF_000161275	0
prokka_GCF_000161295	0
prokka_GCF_000161315	0
prokka_GCF_000161335	0
prokka_GCF_000161355	0
prokka_GCF_000161375	0
prokka_GCF_000161395	0
prokka_GCF_000003955	0
prokka_GCF_000161715	0
prokka_GCF_000161735	0
prokka_GCF_000161495	0
prokka_GCF_000161595	0
prokka_GCF_000161575	0
prokka_GCF_000161475	0
prokka_GCF_000161515	0
prokka_GCF_000161555	0
prokka_GCF_000161695	0
prokka_GCF_000161655	0
prokka_GCF_000161675	0
prokka_GCF_000161615	0
prokka_GCF_000161635	0
prokka_GCF_000021445	1
prokka_GCF_000022505	0
prokka_GCF_001050335	0
prokka_GCF_000022865	1
prokka_GCF_000143605	1
prokka_GCF_000512775	1
prokka_GCF_000290935	1
prokka_GCF_000290955	1
prokka_GCF_000290975	1
prokka_GCF_000512835	1
prokka_GCF_000258885	1

[truncated: 1 more sheets: disease_food_poisoning]
