# Supplementary material for: Pan-genome and phylogeny of Bacillus cereus sensu lato
Source: BMC Evol Biol. 2017 Aug 2;17:176. doi: 10.1186/s12862-017-1020-1 (PMC5541404; doi:10.1186/s12862-017-1020-1)
Supplement: Supplementary file 8 — Attributes of B. cereus s. l. species, clades, and groups. Tables that provide number of taxa, average number of genes found among Roary clusters, and average number of genes present in mat_6 for B. cereus s. l. species, clades, and groups. (XLSX 44 kb) [file 12862_2017_1020_MOESM8_ESM.xlsx]

## Sheet: Number of taxa
Species	Clade 1			Clade 1 total	Clade 2	Clade 3					Clade 3 total	All clades total
	Group II	Group III	Other		Group IV	Group I	Group V	Group VI	Group VII	Other
B. anthracis	0	128	0	128	0	0	0	0	0	0	0	128
B. bingmayongensis	0	0	0	0	0	1	0	0	0	0	1	1
B. cereus (sensu stricto)	16	89	1	106	89	4	21	35	0	3	63	258
B. cytotoxicus	0	0	0	0	0	0	0	0	2	0	2	2
B. gaemokensis	0	0	0	0	0	2	0	0	0	0	2	2
B. manliponensis	0	0	0	0	0	0	0	0	0	1	1	1
B. mycoides	0	0	0	0	0	4	0	8	0	1	13	13
B. pseudomycoides	0	0	0	0	0	1	0	0	0	0	1	1
B. thuringiensis	0	16	0	16	53	1	3	0	0	0	4	73
B. toyonensis	0	0	0	0	0	0	1	0	0	0	1	1
B. weihenstephanensis	0	0	0	0	1	0	0	5	0	0	5	6
B. wiedmannii	11	0	0	11	0	0	0	0	0	0	0	11
Bacillus sp.	0	0	0	0	0	1	0	0	0	0	1	1
Total	27	233	1	261	143	14	25	48	2	5	94	498

## Sheet: Avg #genes among Roary clusters
Species	Clade 1	Clade 2	Clade 3				Clade 3 average	All clades average
	Group III	Group IV	Group I	Group V	Group VI	Group VII
B. anthracis	5571	NA	NA	NA	NA	NA	NA	5571
B. cereus (sensu stricto)	5558	5563	NA	NA	NA	NA	NA	5560
B. cytotoxicus	NA	NA	NA	NA	NA	4023	4023	4023
B. mycoides	NA	NA	5583	NA	5595	NA	5589	5589
B. pseudomycoides	NA	NA	5635	NA	NA	NA	5635	5635
B. thuringiensis	5428	6374	5573	6543	NA	NA	6058	6139
B. toyonensis	NA	NA	NA	5009	NA	NA	5009	5009
B. weihenstephanensis	NA	NA	NA	NA	5619	NA	5619	5619
Average	5551	6142	5597	5776	5611	4023	5466	5726

## Sheet: Avg #genes in MAT_6
Species	Clade 1			Clade 1 average	Clade 2	Clade 3					Clade 3 average	All clades average
	Group II	Group III	Other		Group IV	Group I	Group V	Group VI	Group VII	Other
B. anthracis	NA	6859	NA	6859	NA	NA	NA	NA	NA	NA	NA	6859
B. bingmayongensis	NA	NA	NA	NA	NA	5809	NA	NA	NA	NA	5809	5809
B. cereus (sensu stricto)	7171	6393	6821	6515	6924	5708	7095	6864	NA	6249	6839	6735
B. cytotoxicus	NA	NA	NA	NA	NA	NA	NA	NA	2677	NA	2677	2677
B. gaemokensis	NA	NA	NA	NA	NA	5922	NA	NA	NA	NA	5922	5922
B. manliponensis	NA	NA	NA	NA	NA	NA	NA	NA	NA	5065	5065	5065
B. mycoides	NA	NA	NA	NA	NA	4664	NA	6113	NA	6446	5693	5693
B. pseudomycoides	NA	NA	NA	NA	NA	939	NA	NA	NA	NA	939	939
B. thuringiensis	NA	5877	NA	5877	5845	929	5851	NA	NA	NA	4621	5785
B. toyonensis	NA	NA	NA	NA	NA	NA	3157	NA	NA	NA	3157	3157
B. weihenstephanensis	NA	NA	NA	NA	7282	NA	NA	5236	NA	NA	5236	5577
B. wiedmannii	7130	NA	NA	7130	NA	NA	NA	NA	NA	NA	NA	7130
Bacillus sp.	NA	NA	NA	NA	NA	5581	NA	NA	NA	NA	5581	5581
Average	7154	6614	6821	6670	6527	4757	6788	6570	2677	6052	6247	6549
