# Supplementary material for: Pan-genome and phylogeny of Bacillus cereus sensu lato
Source: BMC Evol Biol. 2017 Aug 2;17:176. doi: 10.1186/s12862-017-1020-1 (PMC5541404; doi:10.1186/s12862-017-1020-1)
Supplement: Supplementary file 12 — Scoary result summary, including enriched gene ontology biological processes. Positively or negatively trait-associated gene sets produced by Scoary were subsequently tested for possible enrichment of gene ontology biological processes. Complete Scoary results for eight traits, including gene annotations, are also given. (XLSX 423 kb) [file 12862_2017_1020_MOESM12_ESM.xlsx]

## Sheet: summary
trait	number of isolates possessing trait	number of isolates not possessing trait	number of significant positively associated genes	number of significant negatively associated genes
isolation source: cattle	25	331	358	227
isolation source: human	44	312	53	47
isolation source: invertebrate	16	340	0	0
isolation source: non-primate mammal	46	310	162	85
isolation source: soil	121	235	34	34
motility	88	18	0	0
oxygen requirement: aerobic	65	41	15	18
oxygen requirement: facultative	41	65	20	11
disease: anthrax	85	63	44	1
disease: food poisoning	43	105	3	23

## Sheet: cattle GO positive
Gene Ontology Biological Processes positively associated with isolation source: cattle
Analysis Type:	PANTHER Overrepresentation Test (release 20160715)
Annotation Version and Release Date:	GO Ontology database Released 2017-02-28
Analyzed List:	upload_1 (Bacillus subtilis)
Reference List:	Bacillus subtilis (all genes in database)
Bonferroni correction:	TRUE
Bonferroni count:	529
GO biological process complete	Bacillus subtilis - REFLIST (4199)	upload_1 (195)	upload_1 (expected)	upload_1 (over/under)	upload_1 (fold Enrichment)	upload_1 (P-value)
response to external stimulus (GO:0009605)	100	15	4.64	+	3.23	0.0419
cell communication (GO:0007154)	161	23	7.48	+	3.08	0.0011
cellular response to stimulus (GO:0051716)	235	26	10.91	+	2.38	0.0207
regulation of transcription, DNA-templated (GO:0006355)	336	34	15.6	+	2.18	0.00758
regulation of nucleobase-containing compound metabolic process (GO:0019219)	346	35	16.07	+	2.18	0.00558
RNA biosynthetic process (GO:0032774)	328	33	15.23	+	2.17	0.0116
regulation of nucleic acid-templated transcription (GO:1903506)	338	34	15.7	+	2.17	0.00857
regulation of RNA biosynthetic process (GO:2001141)	338	34	15.7	+	2.17	0.00857
regulation of RNA metabolic process (GO:0051252)	339	34	15.74	+	2.16	0.0091
regulation of cellular macromolecule biosynthetic process (GO:2000112)	353	35	16.39	+	2.14	0.00853
regulation of gene expression (GO:0010468)	354	35	16.44	+	2.13	0.00905
response to stimulus (GO:0050896)	385	38	17.88	+	2.13	0.00381
regulation of macromolecule metabolic process (GO:0060255)	365	36	16.95	+	2.12	0.00707
regulation of macromolecule biosynthetic process (GO:0010556)	355	35	16.49	+	2.12	0.0096
regulation of biosynthetic process (GO:0009889)	356	35	16.53	+	2.12	0.0102
regulation of cellular biosynthetic process (GO:0031326)	356	35	16.53	+	2.12	0.0102
regulation of metabolic process (GO:0019222)	367	36	17.04	+	2.11	0.00795
regulation of nitrogen compound metabolic process (GO:0051171)	359	35	16.67	+	2.1	0.0121
nucleic acid-templated transcription (GO:0097659)	320	31	14.86	+	2.09	0.0429
transcription, DNA-templated (GO:0006351)	320	31	14.86	+	2.09	0.0429
regulation of cellular metabolic process (GO:0031323)	362	35	16.81	+	2.08	0.0144
regulation of primary metabolic process (GO:0080090)	364	35	16.9	+	2.07	0.0161
regulation of biological process (GO:0050789)	507	48	23.54	+	2.04	0.000557
biological regulation (GO:0065007)	536	50	24.89	+	2.01	0.000476
regulation of cellular process (GO:0050794)	498	46	23.13	+	1.99	0.00195
cellular macromolecule biosynthetic process (GO:0034645)	545	47	25.31	+	1.86	0.0092
macromolecule biosynthetic process (GO:0009059)	564	48	26.19	+	1.83	0.0103
cellular macromolecule metabolic process (GO:0044260)	835	66	38.78	+	1.7	0.00183
macromolecule metabolic process (GO:0043170)	997	78	46.3	+	1.68	0.000184
cellular process (GO:0009987)	1929	135	89.58	+	1.51	2.27e-08
cellular metabolic process (GO:0044237)	1555	108	72.21	+	1.5	7.77e-05
organic substance metabolic process (GO:0071704)	1634	111	75.88	+	1.46	0.000147
single-organism process (GO:0044699)	1537	103	71.38	+	1.44	0.00152
primary metabolic process (GO:0044238)	1426	94	66.22	+	1.42	0.0148
biological_process (GO:0008150)	2752	180	127.8	+	1.41	6.63e-16
metabolic process (GO:0008152)	1978	127	91.86	+	1.38	0.000161
Unclassified (UNCLASSIFIED)	1447	15	67.2	-	0.22	0

## Sheet: cattle GO negative
Gene Ontology Biological Processes negatively associated with isolation source: cattle
Analysis Type:	PANTHER Overrepresentation Test (release 20160715)
Annotation Version and Release Date:	GO Ontology database Released 2017-02-28
Analyzed List:	upload_1 (Bacillus subtilis)
Reference List:	Bacillus subtilis (all genes in database)
Bonferroni correction:	TRUE
Bonferroni count:	529
GO biological process complete	Bacillus subtilis - REFLIST (4199)	upload_1 (132)	upload_1 (expected)	upload_1 (over/under)	upload_1 (fold Enrichment)	upload_1 (P-value)
cellular protein modification process (GO:0006464)	110	13	3.46	+	3.76	0.0255
protein modification process (GO:0036211)	110	13	3.46	+	3.76	0.0255
regulation of metabolic process (GO:0019222)	367	28	11.54	+	2.43	0.00484
regulation of transcription, DNA-templated (GO:0006355)	336	25	10.56	+	2.37	0.0242
regulation of primary metabolic process (GO:0080090)	364	27	11.44	+	2.36	0.0119
regulation of macromolecule metabolic process (GO:0060255)	365	27	11.47	+	2.35	0.0125
regulation of nucleic acid-templated transcription (GO:1903506)	338	25	10.63	+	2.35	0.0266
regulation of RNA biosynthetic process (GO:2001141)	338	25	10.63	+	2.35	0.0266
regulation of RNA metabolic process (GO:0051252)	339	25	10.66	+	2.35	0.0279
regulation of gene expression (GO:0010468)	354	26	11.13	+	2.34	0.0206
RNA biosynthetic process (GO:0032774)	328	24	10.31	+	2.33	0.0457
regulation of biological process (GO:0050789)	507	37	15.94	+	2.32	0.000329
regulation of nucleobase-containing compound metabolic process (GO:0019219)	346	25	10.88	+	2.3	0.0388
regulation of cellular metabolic process (GO:0031323)	362	26	11.38	+	2.28	0.0299
macromolecule biosynthetic process (GO:0009059)	564	40	17.73	+	2.26	0.000204
regulation of cellular process (GO:0050794)	498	35	15.66	+	2.24	0.00174
cellular macromolecule biosynthetic process (GO:0034645)	545	38	17.13	+	2.22	0.000683
biological regulation (GO:0065007)	536	37	16.85	+	2.2	0.00126
cellular macromolecule metabolic process (GO:0044260)	835	53	26.25	+	2.02	3.95e-05
macromolecule metabolic process (GO:0043170)	997	62	31.34	+	1.98	2.63e-06
organic substance biosynthetic process (GO:1901576)	955	54	30.02	+	1.8	0.0013
biosynthetic process (GO:0009058)	1007	56	31.66	+	1.77	0.00125
cellular biosynthetic process (GO:0044249)	965	52	30.34	+	1.71	0.00959
organic substance metabolic process (GO:0071704)	1634	86	51.37	+	1.67	5.3e-07
primary metabolic process (GO:0044238)	1426	74	44.83	+	1.65	8.65e-05
nitrogen compound metabolic process (GO:0006807)	1140	57	35.84	+	1.59	0.0283
cellular metabolic process (GO:0044237)	1555	77	48.88	+	1.58	0.000292
single-organism process (GO:0044699)	1537	74	48.32	+	1.53	0.00224
cellular process (GO:0009987)	1929	91	60.64	+	1.5	4.22e-05
metabolic process (GO:0008152)	1978	92	62.18	+	1.48	6.75e-05
biological_process (GO:0008150)	2752	121	86.51	+	1.4	1.12e-09
Unclassified (UNCLASSIFIED)	1447	11	45.49	-	0.24	0

## Sheet: human GO positive
Gene Ontology Biological Processes positively associated with isolation source: human
Analysis Type:	PANTHER Overrepresentation Test (release 20160715)
Annotation Version and Release Date:	GO Ontology database Released 2017-02-28
Analyzed List:	upload_1 (Bacillus subtilis)
Reference List:	Bacillus subtilis (all genes in database)
Bonferroni correction:	TRUE
Bonferroni count:	529
GO biological process complete	Bacillus subtilis - REFLIST (4199)	upload_1 (38)	upload_1 (expected)	upload_1 (over/under)	upload_1 (fold Enrichment)	upload_1 (P-value)
nucleic acid phosphodiester bond hydrolysis (GO:0090305)	72	6	0.65	+	9.21	0.0232
biological_process (GO:0008150)	2752	37	24.9	+	1.49	0.00118
Unclassified (UNCLASSIFIED)	1447	1	13.1	-	< 0.2	0

## Sheet: human GO negative
Gene Ontology Biological Processes negatively associated with isolation source: human
Analysis Type:	PANTHER Overrepresentation Test (release 20160715)
Annotation Version and Release Date:	GO Ontology database Released 2017-02-28
Analyzed List:	upload_1 (Bacillus subtilis)
Reference List:	Bacillus subtilis (all genes in database)
Bonferroni correction:	TRUE
Bonferroni count:	529
GO biological process complete	Bacillus subtilis - REFLIST (4199)	upload_1 (33)	upload_1 (expected)	upload_1 (over/under)	upload_1 (fold Enrichment)	upload_1 (P-value)
sulfur amino acid biosynthetic process (GO:0000097)	29	4	0.23	+	17.55	0.042
sulfur amino acid metabolic process (GO:0000096)	30	4	0.24	+	16.97	0.0478
alpha-amino acid metabolic process (GO:1901605)	151	8	1.19	+	6.74	0.00916
Unclassified (UNCLASSIFIED)	1447	2	11.37	-	< 0.2	0

## Sheet: non-primate mammal GO positive
Gene Ontology Biological Processes positively associated with isolation source: non-primate mammal
Analysis Type:	PANTHER Overrepresentation Test (release 20160715)
Annotation Version and Release Date:	GO Ontology database Released 2017-02-28
Analyzed List:	upload_1 (Bacillus subtilis)
Reference List:	Bacillus subtilis (all genes in database)
Bonferroni correction:	TRUE
Bonferroni count:	529
GO biological process complete	Bacillus subtilis - REFLIST (4199)	upload_1 (90)	upload_1 (expected)	upload_1 (over/under)	upload_1 (fold Enrichment)	upload_1 (P-value)
cellular macromolecule biosynthetic process (GO:0034645)	545	26	11.68	+	2.23	0.0282
macromolecule metabolic process (GO:0043170)	997	41	21.37	+	1.92	0.00255
cellular macromolecule metabolic process (GO:0044260)	835	34	17.9	+	1.9	0.035
organic substance biosynthetic process (GO:1901576)	955	37	20.47	+	1.81	0.0409
nitrogen compound metabolic process (GO:0006807)	1140	42	24.43	+	1.72	0.0312
organic substance metabolic process (GO:0071704)	1634	57	35.02	+	1.63	0.00129
metabolic process (GO:0008152)	1978	64	42.4	+	1.51	0.00181
cellular process (GO:0009987)	1929	62	41.35	+	1.5	0.00488
biological_process (GO:0008150)	2752	87	58.99	+	1.47	2.95e-10
Unclassified (UNCLASSIFIED)	1447	3	31.01	-	< 0.2	0

## Sheet: non-primate mammal GO negative
Gene Ontology Biological Processes negatively associated with isolation source: non-primate mammal
Analysis Type:	PANTHER Overrepresentation Test (release 20160715)
Annotation Version and Release Date:	GO Ontology database Released 2017-02-28
Analyzed List:	upload_1 (Bacillus subtilis)
Reference List:	Bacillus subtilis (all genes in database)
Bonferroni correction:	TRUE
Bonferroni count:	529
GO biological process complete	Bacillus subtilis - REFLIST (4199)	upload_1 (49)	upload_1 (expected)	upload_1 (over/under)	upload_1 (fold Enrichment)	upload_1 (P-value)
polysaccharide biosynthetic process (GO:0000271)	37	5	0.43	+	11.58	0.0388
carbohydrate biosynthetic process (GO:0016051)	49	6	0.57	+	10.49	0.0121
cellular protein modification process (GO:0006464)	110	8	1.28	+	6.23	0.0203
protein modification process (GO:0036211)	110	8	1.28	+	6.23	0.0203
macromolecule biosynthetic process (GO:0009059)	564	19	6.58	+	2.89	0.00464
cellular macromolecule biosynthetic process (GO:0034645)	545	17	6.36	+	2.67	0.0456
cellular macromolecule metabolic process (GO:0044260)	835	26	9.74	+	2.67	0.000137
macromolecule metabolic process (GO:0043170)	997	31	11.63	+	2.66	2.46e-06
organic substance biosynthetic process (GO:1901576)	955	27	11.14	+	2.42	0.000502
biosynthetic process (GO:0009058)	1007	27	11.75	+	2.3	0.0015
cellular biosynthetic process (GO:0044249)	965	25	11.26	+	2.22	0.00939
organic substance metabolic process (GO:0071704)	1634	40	19.07	+	2.1	6e-07
primary metabolic process (GO:0044238)	1426	33	16.64	+	1.98	0.00101
cellular metabolic process (GO:0044237)	1555	35	18.15	+	1.93	0.000563
metabolic process (GO:0008152)	1978	40	23.08	+	1.73	0.000364
biological_process (GO:0008150)	2752	45	32.11	+	1.4	0.0104
Unclassified (UNCLASSIFIED)	1447	4	16.89	-	0.24	0

## Sheet: soil GO positive
Gene Ontology Biological Processes positively associated with isolation source: soil
Analysis Type:	PANTHER Overrepresentation Test (release 20160715)
Annotation Version and Release Date:	GO Ontology database Released 2017-02-28
Analyzed List:	upload_1 (Bacillus subtilis)
Reference List:	Bacillus subtilis (all genes in database)
Bonferroni correction:	TRUE
Bonferroni count:	529
GO biological process complete	Bacillus subtilis - REFLIST (4199)	upload_1 (15)	upload_1 (expected)	upload_1 (over/under)	upload_1 (fold Enrichment)	upload_1 (P-value)
quinone biosynthetic process (GO:1901663)	10	3	0.04	+	83.98	0.00318
quinone metabolic process (GO:1901661)	10	3	0.04	+	83.98	0.00318
menaquinone biosynthetic process (GO:0009234)	10	3	0.04	+	83.98	0.00318
menaquinone metabolic process (GO:0009233)	10	3	0.04	+	83.98	0.00318
ketone biosynthetic process (GO:0042181)	14	3	0.05	+	59.99	0.00866
cellular ketone metabolic process (GO:0042180)	21	3	0.08	+	39.99	0.0288
Unclassified (UNCLASSIFIED)	1447	2	5.17	-	0.39	0

## Sheet: soil GO negative
Gene Ontology Biological Processes negatively associated with isolation source: soil
Analysis Type:	PANTHER Overrepresentation Test (release 20160715)
Annotation Version and Release Date:	GO Ontology database Released 2017-02-28
Analyzed List:	upload_1 (Bacillus subtilis)
Reference List:	Bacillus subtilis (all genes in database)
Bonferroni correction:	TRUE
Bonferroni count:	529
GO biological process complete	Bacillus subtilis - REFLIST (4199)	upload_1 (25)	upload_1 (expected)	upload_1 (over/under)	upload_1 (fold Enrichment)	upload_1 (P-value)
bacterial-type flagellum-dependent cell motility (GO:0071973)	22	5	0.13	+	38.17	0.000102
cilium or flagellum-dependent cell motility (GO:0001539)	23	5	0.14	+	36.51	0.000126
localization of cell (GO:0051674)	23	5	0.14	+	36.51	0.000126
cell motility (GO:0048870)	23	5	0.14	+	36.51	0.000126
archaeal or bacterial-type flagellum-dependent cell motility (GO:0097588)	23	5	0.14	+	36.51	0.000126
movement of cell or subcellular component (GO:0006928)	23	5	0.14	+	36.51	0.000126
locomotion (GO:0040011)	43	8	0.26	+	31.25	5.92e-08
Unclassified (UNCLASSIFIED)	1447	2	8.62	-	0.23	0

## Sheet: cattle Scoary results
Gene	Non-unique gene name	Annotation	Number_pos_present_in	Number_neg_present_in	Number_pos_not_present_in	Number_neg_not_present_in	Sensitivity	Specificity	Odds_ratio	Naive_p	Bonferroni_p	Benjamini_H_p	Max_Pairwise_comparisons	Max_supporting_pairs	Max_opposing_pairs	Best_pairwise_comp_p	Worst_pairwise_comp_p	Empirical_p
group_16267		hypothetical protein	25	31	0	300	100	90.6344	inf	3.35176e-23	1.32217e-18	1.20197e-19	3	3	0	0.25	0.25	0.022977
group_22266		hypothetical protein	25	32	0	299	100	90.3323	inf	5.97031e-23	2.35511e-18	1.23953e-19	2	2	0	0.5	0.5	0.047952
group_6199		hypothetical protein	0	298	25	33	0	9.96979	0	1.04933e-22	4.13928e-18	1.59203e-19	2	0	2	0.5	0.5	0.004995
group_13361		hypothetical protein	25	33	0	298	100	90.0302	inf	1.04933e-22	4.13928e-18	1.59203e-19	2	2	0	0.5	0.5	0.001998
group_22268		hypothetical protein	25	33	0	298	100	90.0302	inf	1.04933e-22	4.13928e-18	1.59203e-19	2	2	0	0.5	0.5	0.003996
group_21969		hypothetical protein	25	33	0	298	100	90.0302	inf	1.04933e-22	4.13928e-18	1.59203e-19	2	2	0	0.5	0.5	0.00799201
group_22258		hypothetical protein	25	33	0	298	100	90.0302	inf	1.04933e-22	4.13928e-18	1.59203e-19	2	2	0	0.5	0.5	0.004995
group_21948		hypothetical protein	25	34	0	297	100	89.7281	inf	1.82089e-22	7.18288e-18	2.05225e-19	2	2	0	0.5	0.5	0.001998
group_22260		hypothetical protein	25	34	0	297	100	89.7281	inf	1.82089e-22	7.18288e-18	2.05225e-19	2	2	0	0.5	0.5	0.000999001
group_46055		hypothetical protein	25	34	0	297	100	89.7281	inf	1.82089e-22	7.18288e-18	2.05225e-19	2	2	0	0.5	0.5	0.000999001
group_22169		hypothetical protein	25	34	0	297	100	89.7281	inf	1.82089e-22	7.18288e-18	2.05225e-19	2	2	0	0.5	0.5	0.000999001
group_21964		hypothetical protein	25	34	0	297	100	89.7281	inf	1.82089e-22	7.18288e-18	2.05225e-19	2	2	0	0.5	0.5	0.000999001
group_3819		hypothetical protein	25	34	0	297	100	89.7281	inf	1.82089e-22	7.18288e-18	2.05225e-19	2	2	0	0.5	0.5	0.000999001
group_13368		hypothetical protein	25	34	0	297	100	89.7281	inf	1.82089e-22	7.18288e-18	2.05225e-19	4	4	0	0.125	0.125	0.000999001
group_22143		Penicillin acylase	25	34	0	297	100	89.7281	inf	1.82089e-22	7.18288e-18	2.05225e-19	2	2	0	0.5	0.5	0.000999001
group_13366		hypothetical protein	25	35	0	296	100	89.426	inf	3.12153e-22	1.23135e-17	3.32797e-19	2	2	0	0.5	0.5	0.047952
group_21951		hypothetical protein	25	35	0	296	100	89.426	inf	3.12153e-22	1.23135e-17	3.32797e-19	2	2	0	0.5	0.5	0.000999001
aroP		Aromatic amino acid transport protein AroP	25	36	0	295	100	89.1239	inf	5.28926e-22	2.08645e-17	4.74194e-19	2	2	0	0.5	0.5	0.000999001
group_21953		hypothetical protein	25	36	0	295	100	89.1239	inf	5.28926e-22	2.08645e-17	4.74194e-19	2	2	0	0.5	0.5	0.000999001
group_1331		hypothetical protein	25	36	0	295	100	89.1239	inf	5.28926e-22	2.08645e-17	4.74194e-19	2	2	0	0.5	0.5	0.000999001
sunS_2		SPBc2 prophage-derived glycosyltransferase SunS	25	36	0	295	100	89.1239	inf	5.28926e-22	2.08645e-17	4.74194e-19	2	2	0	0.5	0.5	0.000999001
group_16174		hypothetical protein	25	36	0	295	100	89.1239	inf	5.28926e-22	2.08645e-17	4.74194e-19	2	2	0	0.5	0.5	0.000999001
group_22262		hypothetical protein	25	36	0	295	100	89.1239	inf	5.28926e-22	2.08645e-17	4.74194e-19	2	2	0	0.5	0.5	0.000999001
group_13364		hypothetical protein	25	36	0	295	100	89.1239	inf	5.28926e-22	2.08645e-17	4.74194e-19	2	2	0	0.5	0.5	0.000999001
group_22029		hypothetical protein	25	37	0	294	100	88.8218	inf	8.86308e-22	3.49622e-17	6.7235e-19	2	2	0	0.5	0.5	0.000999001
oppD_4		Oligopeptide transport ATP-binding protein OppD	25	37	0	294	100	88.8218	inf	8.86308e-22	3.49622e-17	6.7235e-19	2	2	0	0.5	0.5	0.00599401
group_21961		hypothetical protein	25	37	0	294	100	88.8218	inf	8.86308e-22	3.49622e-17	6.7235e-19	2	2	0	0.5	0.5	0.000999001
lytE_2		hypothetical protein	25	37	0	294	100	88.8218	inf	8.86308e-22	3.49622e-17	6.7235e-19	3	3	0	0.25	0.25	0.02997
group_22149	plsY_2	Glycerol-3-phosphate acyltransferase	25	37	0	294	100	88.8218	inf	8.86308e-22	3.49622e-17	6.7235e-19	2	2	0	0.5	0.5	0.000999001
group_16094		hypothetical protein	25	37	0	294	100	88.8218	inf	8.86308e-22	3.49622e-17	6.7235e-19	2	2	0	0.5	0.5	0.000999001
group_16054		hypothetical protein	25	37	0	294	100	88.8218	inf	8.86308e-22	3.49622e-17	6.7235e-19	2	2	0	0.5	0.5	0.023976
group_16229		hypothetical protein	25	38	0	293	100	88.5196	inf	1.46941e-21	5.79637e-17	9.66061e-19	2	2	0	0.5	0.5	0.022977
group_21950		hypothetical protein	25	38	0	293	100	88.5196	inf	1.46941e-21	5.79637e-17	9.66061e-19	2	2	0	0.5	0.5	0.000999001
group_22031		hypothetical protein	25	38	0	293	100	88.5196	inf	1.46941e-21	5.79637e-17	9.66061e-19	2	2	0	0.5	0.5	0.000999001
group_16277		hypothetical protein	25	38	0	293	100	88.5196	inf	1.46941e-21	5.79637e-17	9.66061e-19	2	2	0	0.5	0.5	0.000999001
group_16283		hypothetical protein	25	38	0	293	100	88.5196	inf	1.46941e-21	5.79637e-17	9.66061e-19	2	2	0	0.5	0.5	0.000999001
group_22129		hypothetical protein	25	39	0	292	100	88.2175	inf	2.41133e-21	9.51199e-17	1.4197e-18	2	2	0	0.5	0.5	0.000999001
group_11025		Antitoxin	25	39	0	292	100	88.2175	inf	2.41133e-21	9.51199e-17	1.4197e-18	2	2	0	0.5	0.5	0.031968
group_22200		hypothetical protein	25	39	0	292	100	88.2175	inf	2.41133e-21	9.51199e-17	1.4197e-18	2	2	0	0.5	0.5	0.000999001
motB_3		Motility protein B	25	39	0	292	100	88.2175	inf	2.41133e-21	9.51199e-17	1.4197e-18	2	2	0	0.5	0.5	0.000999001
group_16080		hypothetical protein	25	39	0	292	100	88.2175	inf	2.41133e-21	9.51199e-17	1.4197e-18	2	2	0	0.5	0.5	0.000999001
group_7883		hypothetical protein	25	39	0	292	100	88.2175	inf	2.41133e-21	9.51199e-17	1.4197e-18	2	2	0	0.5	0.5	0.013986
group_22086		hypothetical protein	25	39	0	292	100	88.2175	inf	2.41133e-21	9.51199e-17	1.4197e-18	3	3	0	0.25	0.25	0.002997
group_450	smc_2	hypothetical protein	25	40	0	291	100	87.9154	inf	3.91842e-21	1.5457e-16	1.95658e-18	2	2	0	0.5	0.5	0.025974
mdtH_4		hypothetical protein	25	40	0	291	100	87.9154	inf	3.91842e-21	1.5457e-16	1.95658e-18	2	2	0	0.5	0.5	0.000999001
group_7812		hypothetical protein	25	40	0	291	100	87.9154	inf	3.91842e-21	1.5457e-16	1.95658e-18	2	2	0	0.5	0.5	0.000999001
group_13140		hypothetical protein	25	40	0	291	100	87.9154	inf	3.91842e-21	1.5457e-16	1.95658e-18	2	2	0	0.5	0.5	0.00999001
group_16279		hypothetical protein	25	40	0	291	100	87.9154	inf	3.91842e-21	1.5457e-16	1.95658e-18	2	2	0	0.5	0.5	0.000999001
group_21958		hypothetical protein	25	40	0	291	100	87.9154	inf	3.91842e-21	1.5457e-16	1.95658e-18	2	2	0	0.5	0.5	0.000999001
group_21957		hypothetical protein	25	40	0	291	100	87.9154	inf	3.91842e-21	1.5457e-16	1.95658e-18	2	2	0	0.5	0.5	0.000999001
group_7757		hypothetical protein	25	40	0	291	100	87.9154	inf	3.91842e-21	1.5457e-16	1.95658e-18	3	3	0	0.25	0.25	0.002997
fliF_1		hypothetical protein	24	31	1	300	96	90.6344	232.258	4.52248e-21	1.78398e-16	2.12379e-18	3	2	1	1	1	0.017982
murE_2		UDP-N-acetylmuramoyl-L-alanyl-D-glutamate--2,6-diaminopimelate ligase	24	31	1	300	96	90.6344	232.258	4.52248e-21	1.78398e-16	2.12379e-18	4	3	1	0.625	0.625	0.000999001
group_6533		hypothetical protein	24	31	1	300	96	90.6344	232.258	4.52248e-21	1.78398e-16	2.12379e-18	3	3	1	0.25	1	0.011988
group_21943		hypothetical protein	25	41	0	290	100	87.6133	inf	6.30769e-21	2.4882e-16	2.86e-18	2	2	0	0.5	0.5	0.000999001
yheH_2		putative multidrug resistance ABC transporter ATP-binding/permease protein YheH	25	41	0	290	100	87.6133	inf	6.30769e-21	2.4882e-16	2.86e-18	2	2	0	0.5	0.5	0.000999001
group_12622		hypothetical protein	0	290	25	41	0	12.3867	0	6.30769e-21	2.4882e-16	2.86e-18	2	0	2	0.5	0.5	0.001998
group_22207		hypothetical protein	25	42	0	289	100	87.3112	inf	1.00623e-20	3.96927e-16	4.51053e-18	2	2	0	0.5	0.5	0.000999001
group_7801		hypothetical protein	24	33	1	298	96	90.0302	216.727	1.35834e-20	5.35823e-16	5.95359e-18	3	2	1	1	1	0.043956
sda		Sporulation inhibitor sda	1	298	24	33	4	9.96979	0.00461409	1.35834e-20	5.35823e-16	5.95359e-18	7	1	7	0.015625	0.125	0.000999001
group_13272		hypothetical protein	25	43	0	288	100	87.0091	inf	1.59124e-20	6.27698e-16	6.67764e-18	2	2	0	0.5	0.5	0.000999001
group_22277		hypothetical protein	25	43	0	288	100	87.0091	inf	1.59124e-20	6.27698e-16	6.67764e-18	2	2	0	0.5	0.5	0.000999001
group_16249		hypothetical protein	25	43	0	288	100	87.0091	inf	1.59124e-20	6.27698e-16	6.67764e-18	2	2	0	0.5	0.5	0.000999001
group_21949		hypothetical protein	25	43	0	288	100	87.0091	inf	1.59124e-20	6.27698e-16	6.67764e-18	2	2	0	0.5	0.5	0.000999001
group_22220		hypothetical protein	25	44	0	287	100	86.7069	inf	2.49536e-20	9.84344e-16	9.37471e-18	2	2	0	0.5	0.5	0.000999001
group_13091	immR_1	HTH-type transcriptional regulator ImmR	25	44	0	287	100	86.7069	inf	2.49536e-20	9.84344e-16	9.37471e-18	2	2	0	0.5	0.5	0.000999001
group_16213		hypothetical protein	25	44	0	287	100	86.7069	inf	2.49536e-20	9.84344e-16	9.37471e-18	2	2	0	0.5	0.5	0.000999001
group_13142		hypothetical protein	25	44	0	287	100	86.7069	inf	2.49536e-20	9.84344e-16	9.37471e-18	2	2	0	0.5	0.5	0.000999001
group_13301		hypothetical protein	25	44	0	287	100	86.7069	inf	2.49536e-20	9.84344e-16	9.37471e-18	2	2	0	0.5	0.5	0.000999001
inlA_1		hypothetical protein	25	44	0	287	100	86.7069	inf	2.49536e-20	9.84344e-16	9.37471e-18	2	2	0	0.5	0.5	0.04995
group_21959		hypothetical protein	25	44	0	287	100	86.7069	inf	2.49536e-20	9.84344e-16	9.37471e-18	2	2	0	0.5	0.5	0.000999001
group_21962		hypothetical protein	25	44	0	287	100	86.7069	inf	2.49536e-20	9.84344e-16	9.37471e-18	2	2	0	0.5	0.5	0.000999001
group_16063		hypothetical protein	25	44	0	287	100	86.7069	inf	2.49536e-20	9.84344e-16	9.37471e-18	2	2	0	0.5	0.5	0.000999001
ydgH_1		Putative membrane protein YdgH	24	35	1	296	96	89.426	202.971	3.8811e-20	1.53098e-15	1.34316e-17	3	2	1	1	1	0.044955
yxdM_11		ABC transporter permease protein YxdM	24	35	1	296	96	89.426	202.971	3.8811e-20	1.53098e-15	1.34316e-17	3	2	1	1	1	0.00599401
group_16061		hypothetical protein	25	45	0	286	100	86.4048	inf	3.88167e-20	1.5312e-15	1.34316e-17	2	2	0	0.5	0.5	0.000999001
group_21956		hypothetical protein	25	45	0	286	100	86.4048	inf	3.88167e-20	1.5312e-15	1.34316e-17	2	2	0	0.5	0.5	0.000999001
group_16058		hypothetical protein	25	45	0	286	100	86.4048	inf	3.88167e-20	1.5312e-15	1.34316e-17	2	2	0	0.5	0.5	0.000999001
gmhB		hypothetical protein	25	45	0	286	100	86.4048	inf	3.88167e-20	1.5312e-15	1.34316e-17	2	2	0	0.5	0.5	0.044955
group_5683	liaS_3	Sensor histidine kinase LiaS	25	45	0	286	100	86.4048	inf	3.88167e-20	1.5312e-15	1.34316e-17	2	2	0	0.5	0.5	0.000999001
wecC_1		UDP-N-acetyl-D-mannosamine dehydrogenase	25	45	0	286	100	86.4048	inf	3.88167e-20	1.5312e-15	1.34316e-17	2	2	0	0.5	0.5	0.000999001
group_22181		hypothetical protein	25	46	0	285	100	86.1027	inf	5.99127e-20	2.36338e-15	1.9532e-17	2	2	0	0.5	0.5	0.000999001
group_9285		hypothetical protein	25	46	0	285	100	86.1027	inf	5.99127e-20	2.36338e-15	1.9532e-17	2	2	0	0.5	0.5	0.000999001
group_18232		hypothetical protein	25	46	0	285	100	86.1027	inf	5.99127e-20	2.36338e-15	1.9532e-17	2	2	0	0.5	0.5	0.000999001
group_22174		hypothetical protein	25	46	0	285	100	86.1027	inf	5.99127e-20	2.36338e-15	1.9532e-17	2	2	0	0.5	0.5	0.000999001
apaH		Bis(5'-nucleosyl)-tetraphosphatase, symmetrical	25	46	0	285	100	86.1027	inf	5.99127e-20	2.36338e-15	1.9532e-17	2	2	0	0.5	0.5	0.000999001
group_3561		hypothetical protein	25	46	0	285	100	86.1027	inf	5.99127e-20	2.36338e-15	1.9532e-17	2	2	0	0.5	0.5	0.014985
group_16062		hypothetical protein	25	46	0	285	100	86.1027	inf	5.99127e-20	2.36338e-15	1.9532e-17	2	2	0	0.5	0.5	0.000999001
gtf1		hypothetical protein	24	36	1	295	96	89.1239	196.667	6.44769e-20	2.54342e-15	2.06782e-17	4	3	1	0.625	0.625	0.000999001
group_9151		hypothetical protein	25	47	0	284	100	85.8006	inf	9.17812e-20	3.62049e-15	2.85078e-17	2	2	0	0.5	0.5	0.000999001
group_10962		hypothetical protein	25	47	0	284	100	85.8006	inf	9.17812e-20	3.62049e-15	2.85078e-17	2	2	0	0.5	0.5	0.000999001
group_16214		hypothetical protein	25	47	0	284	100	85.8006	inf	9.17812e-20	3.62049e-15	2.85078e-17	2	2	0	0.5	0.5	0.000999001
group_22030		hypothetical protein	25	47	0	284	100	85.8006	inf	9.17812e-20	3.62049e-15	2.85078e-17	2	2	0	0.5	0.5	0.000999001
group_22204		hypothetical protein	25	48	0	283	100	85.4985	inf	1.39584e-19	5.50617e-15	4.10908e-17	2	2	0	0.5	0.5	0.000999001
levS		hypothetical protein	25	48	0	283	100	85.4985	inf	1.39584e-19	5.50617e-15	4.10908e-17	2	2	0	0.5	0.5	0.000999001
group_16265		hypothetical protein	25	48	0	283	100	85.4985	inf	1.39584e-19	5.50617e-15	4.10908e-17	2	2	0	0.5	0.5	0.000999001
group_21944		hypothetical protein	25	48	0	283	100	85.4985	inf	1.39584e-19	5.50617e-15	4.10908e-17	2	2	0	0.5	0.5	0.000999001
group_5194	gntT_1	hypothetical protein	25	48	0	283	100	85.4985	inf	1.39584e-19	5.50617e-15	4.10908e-17	2	2	0	0.5	0.5	0.000999001
group_22186		hypothetical protein	25	48	0	283	100	85.4985	inf	1.39584e-19	5.50617e-15	4.10908e-17	2	2	0	0.5	0.5	0.000999001
group_22269		hypothetical protein	25	48	0	283	100	85.4985	inf	1.39584e-19	5.50617e-15	4.10908e-17	2	2	0	0.5	0.5	0.000999001
group_678	pgdA_5	hypothetical protein	24	38	1	293	96	88.5196	185.053	1.72317e-19	6.79739e-15	4.94299e-17	5	4	1	0.375	0.375	0.000999001
group_3537		hypothetical protein	24	38	1	293	96	88.5196	185.053	1.72317e-19	6.79739e-15	4.94299e-17	4	3	1	0.625	0.625	0.000999001
group_22127		NAD-dependent malic enzyme	25	49	0	282	100	85.1964	inf	2.108e-19	8.31543e-15	5.61854e-17	2	2	0	0.5	0.5	0.000999001
group_16134		hypothetical protein	25	49	0	282	100	85.1964	inf	2.108e-19	8.31543e-15	5.61854e-17	2	2	0	0.5	0.5	0.000999001
group_16262		hypothetical protein	25	49	0	282	100	85.1964	inf	2.108e-19	8.31543e-15	5.61854e-17	2	2	0	0.5	0.5	0.000999001
group_13279		hypothetical protein	25	49	0	282	100	85.1964	inf	2.108e-19	8.31543e-15	5.61854e-17	2	2	0	0.5	0.5	0.000999001
group_13180		hypothetical protein	25	49	0	282	100	85.1964	inf	2.108e-19	8.31543e-15	5.61854e-17	2	2	0	0.5	0.5	0.000999001
group_22263		hypothetical protein	25	49	0	282	100	85.1964	inf	2.108e-19	8.31543e-15	5.61854e-17	2	2	0	0.5	0.5	0.000999001
group_2233		hypothetical protein	25	49	0	282	100	85.1964	inf	2.108e-19	8.31543e-15	5.61854e-17	2	2	0	0.5	0.5	0.000999001
chiC		Chitinase C	25	49	0	282	100	85.1964	inf	2.108e-19	8.31543e-15	5.61854e-17	2	2	0	0.5	0.5	0.000999001
group_13071		hypothetical protein	25	49	0	282	100	85.1964	inf	2.108e-19	8.31543e-15	5.61854e-17	2	2	0	0.5	0.5	0.000999001
group_9056	sdpR	Transcriptional repressor SdpR	0	282	25	49	0	14.8036	0	2.108e-19	8.31543e-15	5.61854e-17	2	0	2	0.5	0.5	0.000999001
group_13262		hypothetical protein	24	39	1	292	96	88.2175	179.692	2.77454e-19	1.09447e-14	7.34546e-17	3	2	1	1	1	0.000999001
sspP		Small, acid-soluble spore protein P	2	300	23	31	8	9.36556	0.00898551	2.99325e-19	1.18075e-14	7.81951e-17	7	2	6	0.125	0.453125	0.000999001
fosB2		Metallothiol transferase FosB 2	25	50	0	281	100	84.8943	inf	3.162e-19	1.24732e-14	7.8944e-17	2	2	0	0.5	0.5	0.000999001
group_46057		hypothetical protein	25	50	0	281	100	84.8943	inf	3.162e-19	1.24732e-14	7.8944e-17	2	2	0	0.5	0.5	0.000999001
group_22062		hypothetical protein	25	50	0	281	100	84.8943	inf	3.162e-19	1.24732e-14	7.8944e-17	2	2	0	0.5	0.5	0.001998
group_22193		hypothetical protein	25	50	0	281	100	84.8943	inf	3.162e-19	1.24732e-14	7.8944e-17	2	2	0	0.5	0.5	0.001998
group_13353		hypothetical protein	25	50	0	281	100	84.8943	inf	3.162e-19	1.24732e-14	7.8944e-17	2	2	0	0.5	0.5	0.000999001
bioC_1		hypothetical protein	25	50	0	281	100	84.8943	inf	3.162e-19	1.24732e-14	7.8944e-17	2	2	0	0.5	0.5	0.002997
group_3498		hypothetical protein	24	40	1	291	96	87.9154	174.6	4.4248e-19	1.74545e-14	1.07744e-16	3	2	1	1	1	0.035964
group_21945		hypothetical protein	24	40	1	291	96	87.9154	174.6	4.4248e-19	1.74545e-14	1.07744e-16	4	3	1	0.625	0.625	0.01998
group_7760		hypothetical protein	24	40	1	291	96	87.9154	174.6	4.4248e-19	1.74545e-14	1.07744e-16	4	3	1	0.625	0.625	0.025974
group_22264		hypothetical protein	25	51	0	280	100	84.5921	inf	4.712e-19	1.85874e-14	1.13338e-16	2	2	0	0.5	0.5	0.000999001
group_16276		hypothetical protein	25	51	0	280	100	84.5921	inf	4.712e-19	1.85874e-14	1.13338e-16	2	2	0	0.5	0.5	0.000999001
hepC		Heparin-sulfate lyase	25	52	0	279	100	84.29	inf	6.97739e-19	2.75237e-14	1.62243e-16	2	2	0	0.5	0.5	0.000999001
group_22056		hypothetical protein	25	52	0	279	100	84.29	inf	6.97739e-19	2.75237e-14	1.62243e-16	2	2	0	0.5	0.5	0.000999001
group_16066		hypothetical protein	25	52	0	279	100	84.29	inf	6.97739e-19	2.75237e-14	1.62243e-16	2	2	0	0.5	0.5	0.000999001
cetB_2		2-epi-5-epi-valiolone epimerase	25	52	0	279	100	84.29	inf	6.97739e-19	2.75237e-14	1.62243e-16	2	2	0	0.5	0.5	0.000999001
thyX		Thymidylate synthase ThyX	25	52	0	279	100	84.29	inf	6.97739e-19	2.75237e-14	1.62243e-16	2	2	0	0.5	0.5	0.000999001
yvoA_1		HTH-type transcriptional repressor YvoA	24	41	1	290	96	87.6133	169.756	6.99198e-19	2.75813e-14	1.62243e-16	3	2	1	1	1	0.021978
group_21963		hypothetical protein	25	53	0	278	100	83.9879	inf	1.02686e-18	4.05066e-14	2.32797e-16	2	2	0	0.5	0.5	0.000999001
group_22183		hypothetical protein	25	53	0	278	100	83.9879	inf	1.02686e-18	4.05066e-14	2.32797e-16	2	2	0	0.5	0.5	0.000999001
group_21966		hypothetical protein	25	53	0	278	100	83.9879	inf	1.02686e-18	4.05066e-14	2.32797e-16	2	2	0	0.5	0.5	0.000999001
npr_2		Bacillolysin	25	53	0	278	100	83.9879	inf	1.02686e-18	4.05066e-14	2.32797e-16	2	2	0	0.5	0.5	0.000999001
kinE_3		hypothetical protein	24	42	1	289	96	87.3112	165.143	1.09514e-18	4.31998e-14	2.44067e-16	3	3	1	0.25	1	0.011988
group_16246		hypothetical protein	24	42	1	289	96	87.3112	165.143	1.09514e-18	4.31998e-14	2.44067e-16	4	3	1	0.625	0.625	0.028971
group_13264		hypothetical protein	22	27	3	304	88	91.8429	82.5679	1.44363e-18	5.69469e-14	3.19926e-16	4	3	2	0.625	1	0.032967
murF_2		UDP-N-acetylmuramoyl-tripeptide--D-alanyl-D-alanine ligase	25	54	0	277	100	83.6858	inf	1.50226e-18	5.92596e-14	3.31059e-16	2	2	0	0.5	0.5	0.000999001
group_22172		hypothetical protein	24	43	1	288	96	87.0091	160.744	1.70076e-18	6.70898e-14	3.66611e-16	2	2	1	0.5	1	0.000999001
group_12324		hypothetical protein	24	43	1	288	96	87.0091	160.744	1.70076e-18	6.70898e-14	3.66611e-16	3	3	1	0.25	1	0.000999001
group_22114		hypothetical protein	24	43	1	288	96	87.0091	160.744	1.70076e-18	6.70898e-14	3.66611e-16	3	2	1	1	1	0.031968
ectB		Diaminobutyrate--2-oxoglutarate transaminase	25	55	0	276	100	83.3837	inf	2.18511e-18	8.61959e-14	4.37542e-16	2	2	0	0.5	0.5	0.000999001
yjjG_2		hypothetical protein	25	55	0	276	100	83.3837	inf	2.18511e-18	8.61959e-14	4.37542e-16	2	2	0	0.5	0.5	0.000999001
group_16254		hypothetical protein	25	55	0	276	100	83.3837	inf	2.18511e-18	8.61959e-14	4.37542e-16	2	2	0	0.5	0.5	0.000999001
group_13268		hypothetical protein	25	55	0	276	100	83.3837	inf	2.18511e-18	8.61959e-14	4.37542e-16	2	2	0	0.5	0.5	0.000999001
group_22010		hypothetical protein	25	55	0	276	100	83.3837	inf	2.18511e-18	8.61959e-14	4.37542e-16	2	2	0	0.5	0.5	0.000999001
group_16253		hypothetical protein	25	55	0	276	100	83.3837	inf	2.18511e-18	8.61959e-14	4.37542e-16	2	2	0	0.5	0.5	0.000999001
hypE		Hydrogenase isoenzymes formation protein HypE	25	55	0	276	100	83.3837	inf	2.18511e-18	8.61959e-14	4.37542e-16	2	2	0	0.5	0.5	0.000999001
group_16139		hypothetical protein	25	55	0	276	100	83.3837	inf	2.18511e-18	8.61959e-14	4.37542e-16	2	2	0	0.5	0.5	0.000999001
group_16252		hypothetical protein	25	55	0	276	100	83.3837	inf	2.18511e-18	8.61959e-14	4.37542e-16	2	2	0	0.5	0.5	0.000999001
group_22102		hypothetical protein	25	55	0	276	100	83.3837	inf	2.18511e-18	8.61959e-14	4.37542e-16	2	2	0	0.5	0.5	0.000999001
hypF		Carbamoyltransferase HypF	25	55	0	276	100	83.3837	inf	2.18511e-18	8.61959e-14	4.37542e-16	2	2	0	0.5	0.5	0.000999001
group_1816		hypothetical protein	0	276	25	55	0	16.6163	0	2.18511e-18	8.61959e-14	4.37542e-16	2	0	2	0.5	0.5	0.000999001
group_5401		hypothetical protein	0	276	25	55	0	16.6163	0	2.18511e-18	8.61959e-14	4.37542e-16	2	0	2	0.5	0.5	0.000999001
yisI		Aspartyl-phosphate phosphatase YisI	1	287	24	44	4	13.2931	0.00638792	2.61977e-18	1.03342e-13	5.16709e-16	3	1	2	1	1	0.002997
group_21946		hypothetical protein	24	44	1	287	96	86.7069	156.545	2.61977e-18	1.03342e-13	5.16709e-16	4	3	1	0.625	0.625	0.001998
group_9256		hypothetical protein	25	56	0	275	100	83.0816	inf	3.1606e-18	1.24676e-13	6.11158e-16	2	2	0	0.5	0.5	0.000999001
group_13273		hypothetical protein	25	56	0	275	100	83.0816	inf	3.1606e-18	1.24676e-13	6.11158e-16	2	2	0	0.5	0.5	0.000999001
group_16248		hypothetical protein	25	56	0	275	100	83.0816	inf	3.1606e-18	1.24676e-13	6.11158e-16	2	2	0	0.5	0.5	0.000999001
group_22196		hypothetical protein	25	56	0	275	100	83.0816	inf	3.1606e-18	1.24676e-13	6.11158e-16	2	2	0	0.5	0.5	0.000999001
ntdA_1		3-oxo-glucose-6-phosphate:glutamate aminotransferase	24	45	1	286	96	86.4048	152.533	4.00366e-18	1.57933e-13	7.70403e-16	3	2	1	1	1	0.000999001
group_2573	dppE_6	hypothetical protein	22	29	3	302	88	91.2387	76.3678	4.44943e-18	1.75517e-13	8.46031e-16	4	3	3	0.625	0.625	0.00899101
group_2518		hypothetical protein	0	274	25	57	0	17.2205	0	4.54683e-18	1.79359e-13	8.46031e-16	2	0	2	0.5	0.5	0.000999001
rocC_1		Amino-acid permease RocC	0	274	25	57	0	17.2205	0	4.54683e-18	1.79359e-13	8.46031e-16	2	0	2	0.5	0.5	0.000999001
group_16136		hypothetical protein	25	57	0	274	100	82.7795	inf	4.54683e-18	1.79359e-13	8.46031e-16	2	2	0	0.5	0.5	0.001998
group_13153		Antitoxin	25	57	0	274	100	82.7795	inf	4.54683e-18	1.79359e-13	8.46031e-16	2	2	0	0.5	0.5	0.000999001
bmr3_1		Multidrug resistance protein 3	25	57	0	274	100	82.7795	inf	4.54683e-18	1.79359e-13	8.46031e-16	2	2	0	0.5	0.5	0.018981
group_44340		hypothetical protein	25	57	0	274	100	82.7795	inf	4.54683e-18	1.79359e-13	8.46031e-16	2	2	0	0.5	0.5	0.000999001
ina_3		Immune inhibitor A	0	273	25	58	0	17.5227	0	6.50667e-18	2.56668e-13	1.17738e-15	2	0	2	0.5	0.5	0.00899101
group_9140		hypothetical protein	25	58	0	273	100	82.4773	inf	6.50667e-18	2.56668e-13	1.17738e-15	2	2	0	0.5	0.5	0.000999001
cwlA_2		N-acetylmuramoyl-L-alanine amidase CwlA	25	58	0	273	100	82.4773	inf	6.50667e-18	2.56668e-13	1.17738e-15	2	2	0	0.5	0.5	0.000999001
group_16333		hypothetical protein	25	58	0	273	100	82.4773	inf	6.50667e-18	2.56668e-13	1.17738e-15	2	2	0	0.5	0.5	0.000999001
group_9144		hypothetical protein	24	47	1	284	96	85.8006	145.021	9.14243e-18	3.60641e-13	1.59575e-15	4	4	1	0.125	0.625	0.000999001
group_16281		hypothetical protein	25	59	0	272	100	82.1752	inf	9.26373e-18	3.65426e-13	1.59575e-15	2	2	0	0.5	0.5	0.000999001
group_22178		hypothetical protein	25	59	0	272	100	82.1752	inf	9.26373e-18	3.65426e-13	1.59575e-15	2	2	0	0.5	0.5	0.000999001
group_16203		hypothetical protein	25	59	0	272	100	82.1752	inf	9.26373e-18	3.65426e-13	1.59575e-15	2	2	0	0.5	0.5	0.000999001
group_16890		hypothetical protein	25	59	0	272	100	82.1752	inf	9.26373e-18	3.65426e-13	1.59575e-15	2	2	0	0.5	0.5	0.000999001
group_422		hypothetical protein	25	59	0	272	100	82.1752	inf	9.26373e-18	3.65426e-13	1.59575e-15	2	2	0	0.5	0.5	0.000999001
group_16220		hypothetical protein	25	59	0	272	100	82.1752	inf	9.26373e-18	3.65426e-13	1.59575e-15	2	2	0	0.5	0.5	0.000999001
yfkN_2		Trifunctional nucleotide phosphoesterase protein YfkN	25	59	0	272	100	82.1752	inf	9.26373e-18	3.65426e-13	1.59575e-15	2	2	0	0.5	0.5	0.000999001
group_16255		hypothetical protein	25	59	0	272	100	82.1752	inf	9.26373e-18	3.65426e-13	1.59575e-15	2	2	0	0.5	0.5	0.000999001
group_919		hypothetical protein	0	271	25	60	0	18.1269	0	1.31236e-17	5.17687e-13	2.14808e-15	2	0	2	0.5	0.5	0.000999001
group_22095		hypothetical protein	25	60	0	271	100	81.8731	inf	1.31236e-17	5.17687e-13	2.14808e-15	2	2	0	0.5	0.5	0.000999001
spoIISB_1		Stage II sporulation protein SB	25	60	0	271	100	81.8731	inf	1.31236e-17	5.17687e-13	2.14808e-15	5	5	0	0.0625	0.0625	0.000999001
group_11024		hypothetical protein	25	60	0	271	100	81.8731	inf	1.31236e-17	5.17687e-13	2.14808e-15	2	2	0	0.5	0.5	0.000999001
group_21960		hypothetical protein	25	60	0	271	100	81.8731	inf	1.31236e-17	5.17687e-13	2.14808e-15	2	2	0	0.5	0.5	0.000999001
group_18242		hypothetical protein	25	60	0	271	100	81.8731	inf	1.31236e-17	5.17687e-13	2.14808e-15	3	3	0	0.25	0.25	0.000999001
group_16188	trxB_2	Thioredoxin reductase	25	60	0	271	100	81.8731	inf	1.31236e-17	5.17687e-13	2.14808e-15	2	2	0	0.5	0.5	0.000999001
bepA_4		Beta-barrel assembly-enhancing protease	25	60	0	271	100	81.8731	inf	1.31236e-17	5.17687e-13	2.14808e-15	2	2	0	0.5	0.5	0.000999001
group_13380		hypothetical protein	25	60	0	271	100	81.8731	inf	1.31236e-17	5.17687e-13	2.14808e-15	3	3	0	0.25	0.25	0.000999001
group_22157		hypothetical protein	25	60	0	271	100	81.8731	inf	1.31236e-17	5.17687e-13	2.14808e-15	2	2	0	0.5	0.5	0.000999001
hscC		Chaperone protein HscC	25	61	0	270	100	81.571	inf	1.85021e-17	7.29854e-13	3.01593e-15	2	2	0	0.5	0.5	0.000999001
group_5328		hypothetical protein	0	269	25	62	0	18.7311	0	2.59627e-17	1.02415e-12	4.16321e-15	2	0	2	0.5	0.5	0.000999001
group_11023		hypothetical protein	25	62	0	269	100	81.2689	inf	2.59627e-17	1.02415e-12	4.16321e-15	2	2	0	0.5	0.5	0.000999001
group_22014		hypothetical protein	25	62	0	269	100	81.2689	inf	2.59627e-17	1.02415e-12	4.16321e-15	2	2	0	0.5	0.5	0.000999001
ridA_1		RutC family protein	25	62	0	269	100	81.2689	inf	2.59627e-17	1.02415e-12	4.16321e-15	2	2	0	0.5	0.5	0.000999001
yxdM_4		ABC transporter permease protein YxdM	24	50	1	281	96	84.8943	134.88	2.99336e-17	1.18079e-12	4.74214e-15	3	2	1	1	1	0.000999001
group_13107		hypothetical protein	25	63	0	268	100	80.9668	inf	3.62653e-17	1.43056e-12	5.63212e-15	2	2	0	0.5	0.5	0.000999001
group_392		hypothetical protein	25	63	0	268	100	80.9668	inf	3.62653e-17	1.43056e-12	5.63212e-15	2	2	0	0.5	0.5	0.000999001
group_3662	wecD_3	dTDP-fucosamine acetyltransferase	0	268	25	63	0	19.0332	0	3.62653e-17	1.43056e-12	5.63212e-15	2	0	2	0.5	0.5	0.000999001
ywqC_2		putative capsular polysaccharide biosynthesis protein YwqC	0	268	25	63	0	19.0332	0	3.62653e-17	1.43056e-12	5.63212e-15	2	0	2	0.5	0.5	0.000999001
group_10724	pbpX_4	Putative penicillin-binding protein PbpX	0	268	25	63	0	19.0332	0	3.62653e-17	1.43056e-12	5.63212e-15	2	0	2	0.5	0.5	0.038961
group_11124		hypothetical protein	24	51	1	280	96	84.5921	131.765	4.38712e-17	1.73059e-12	6.78662e-15	3	2	1	1	1	0.046953
rutB		Peroxyureidoacrylate/ureidoacrylate amidohydrolase RutB	25	64	0	267	100	80.6647	inf	5.04315e-17	1.98937e-12	7.68097e-15	2	2	0	0.5	0.5	0.000999001
lutB_2		Lactate utilization protein B	25	64	0	267	100	80.6647	inf	5.04315e-17	1.98937e-12	7.68097e-15	2	2	0	0.5	0.5	0.000999001
group_22218		hypothetical protein	25	64	0	267	100	80.6647	inf	5.04315e-17	1.98937e-12	7.68097e-15	2	2	0	0.5	0.5	0.000999001
group_22099		hypothetical protein	25	64	0	267	100	80.6647	inf	5.04315e-17	1.98937e-12	7.68097e-15	2	2	0	0.5	0.5	0.000999001
group_3509		hypothetical protein	24	52	1	279	96	84.29	128.769	6.3902e-17	2.52074e-12	9.65802e-15	3	2	1	1	1	0.000999001
yehU		Sensor histidine kinase YehU	25	65	0	266	100	80.3625	inf	6.98282e-17	2.75451e-12	1.0278e-14	2	2	0	0.5	0.5	0.000999001
group_13338		hypothetical protein	25	65	0	266	100	80.3625	inf	6.98282e-17	2.75451e-12	1.0278e-14	2	2	0	0.5	0.5	0.000999001
oppD_7		Oligopeptide transport ATP-binding protein OppD	25	65	0	266	100	80.3625	inf	6.98282e-17	2.75451e-12	1.0278e-14	2	2	0	0.5	0.5	0.000999001
rapI_2		Response regulator aspartate phosphatase I	25	65	0	266	100	80.3625	inf	6.98282e-17	2.75451e-12	1.0278e-14	2	2	0	0.5	0.5	0.000999001
atzC_1		N-isopropylammelide isopropyl amidohydrolase	25	65	0	266	100	80.3625	inf	6.98282e-17	2.75451e-12	1.0278e-14	2	2	0	0.5	0.5	0.001998
group_4429		hypothetical protein	0	266	25	65	0	19.6375	0	6.98282e-17	2.75451e-12	1.0278e-14	2	0	2	0.5	0.5	0.000999001
pkn1		Serine/threonine-protein kinase pkn1	0	266	25	65	0	19.6375	0	6.98282e-17	2.75451e-12	1.0278e-14	2	0	2	0.5	0.5	0.000999001
group_22176		hypothetical protein	24	53	1	278	96	83.9879	125.887	9.25228e-17	3.64975e-12	1.35678e-14	2	2	1	0.5	1	0.000999001
sipP_1		Signal peptidase I P	22	35	3	296	88	89.426	62.019	9.39714e-17	3.70689e-12	1.36615e-14	4	3	3	0.625	0.625	0.00899101
group_16150		hypothetical protein	25	66	0	265	100	80.0604	inf	9.62783e-17	3.79789e-12	1.36615e-14	2	2	0	0.5	0.5	0.000999001
cwlH_1		N-acetylmuramoyl-L-alanine amidase CwlH	25	66	0	265	100	80.0604	inf	9.62783e-17	3.79789e-12	1.36615e-14	2	2	0	0.5	0.5	0.002997
group_13270		hypothetical protein	25	66	0	265	100	80.0604	inf	9.62783e-17	3.79789e-12	1.36615e-14	2	2	0	0.5	0.5	0.000999001
group_16264		hypothetical protein	25	66	0	265	100	80.0604	inf	9.62783e-17	3.79789e-12	1.36615e-14	2	2	0	0.5	0.5	0.000999001
group_16266		hypothetical protein	25	66	0	265	100	80.0604	inf	9.62783e-17	3.79789e-12	1.36615e-14	2	2	0	0.5	0.5	0.00799201
group_16256		hypothetical protein	25	66	0	265	100	80.0604	inf	9.62783e-17	3.79789e-12	1.36615e-14	2	2	0	0.5	0.5	0.000999001
group_22177		hypothetical protein	25	66	0	265	100	80.0604	inf	9.62783e-17	3.79789e-12	1.36615e-14	2	2	0	0.5	0.5	0.000999001
group_4071		hypothetical protein	25	66	0	265	100	80.0604	inf	9.62783e-17	3.79789e-12	1.36615e-14	3	3	0	0.25	0.25	0.000999001
axe2		Acetylxylan esterase	0	264	25	67	0	20.2417	0	1.32203e-16	5.21501e-12	1.82983e-14	2	0	2	0.5	0.5	0.000999001
ywqD_2		Tyrosine-protein kinase YwqD	0	264	25	67	0	20.2417	0	1.32203e-16	5.21501e-12	1.82983e-14	2	0	2	0.5	0.5	0.000999001
group_16173		hypothetical protein	25	67	0	264	100	79.7583	inf	1.32203e-16	5.21501e-12	1.82983e-14	2	2	0	0.5	0.5	0.000999001
group_16332		hypothetical protein	25	67	0	264	100	79.7583	inf	1.32203e-16	5.21501e-12	1.82983e-14	2	2	0	0.5	0.5	0.000999001
hipB_2		Antitoxin HipB	25	67	0	264	100	79.7583	inf	1.32203e-16	5.21501e-12	1.82983e-14	2	2	0	0.5	0.5	0.000999001
lutC_2		Lactate utilization protein C	25	67	0	264	100	79.7583	inf	1.32203e-16	5.21501e-12	1.82983e-14	2	2	0	0.5	0.5	0.000999001
group_9152		hypothetical protein	25	67	0	264	100	79.7583	inf	1.32203e-16	5.21501e-12	1.82983e-14	2	2	0	0.5	0.5	0.000999001
smc_10		hypothetical protein	24	54	1	277	96	83.6858	123.111	1.33188e-16	5.25386e-12	1.83701e-14	3	2	1	1	1	0.000999001
group_13155		hypothetical protein	25	68	0	263	100	79.4562	inf	1.80807e-16	7.1323e-12	2.42595e-14	2	2	0	0.5	0.5	0.000999001
group_21955		hypothetical protein	25	68	0	263	100	79.4562	inf	1.80807e-16	7.1323e-12	2.42595e-14	2	2	0	0.5	0.5	0.000999001
group_22265		hypothetical protein	25	68	0	263	100	79.4562	inf	1.80807e-16	7.1323e-12	2.42595e-14	2	2	0	0.5	0.5	0.000999001
group_16178		hypothetical protein	25	68	0	263	100	79.4562	inf	1.80807e-16	7.1323e-12	2.42595e-14	2	2	0	0.5	0.5	0.000999001
group_10449	norG_1	HTH-type transcriptional regulator NorG	0	263	25	68	0	20.5438	0	1.80807e-16	7.1323e-12	2.42595e-14	2	0	2	0.5	0.5	0.000999001
group_8774		hypothetical protein	0	263	25	68	0	20.5438	0	1.80807e-16	7.1323e-12	2.42595e-14	2	0	2	0.5	0.5	0.000999001
group_10571		hypothetical protein	0	263	25	68	0	20.5438	0	1.80807e-16	7.1323e-12	2.42595e-14	2	0	2	0.5	0.5	0.000999001
xerH		hypothetical protein	25	69	0	262	100	79.1541	inf	2.46317e-16	9.71646e-12	3.23882e-14	2	2	0	0.5	0.5	0.000999001
group_21761		hypothetical protein	25	69	0	262	100	79.1541	inf	2.46317e-16	9.71646e-12	3.23882e-14	2	2	0	0.5	0.5	0.000999001
group_22255		hypothetical protein	25	69	0	262	100	79.1541	inf	2.46317e-16	9.71646e-12	3.23882e-14	2	2	0	0.5	0.5	0.000999001
group_22209		hypothetical protein	25	69	0	262	100	79.1541	inf	2.46317e-16	9.71646e-12	3.23882e-14	2	2	0	0.5	0.5	0.000999001
group_13342		hypothetical protein	25	69	0	262	100	79.1541	inf	2.46317e-16	9.71646e-12	3.23882e-14	2	2	0	0.5	0.5	0.000999001
pitA_2		L-methionine sulfoximine/L-methionine sulfone acetyltransferase	20	24	5	307	80	92.7492	51.1667	2.57357e-16	1.0152e-11	3.37275e-14	9	8	3	0.0390625	0.507812	0.000999001
group_16274		hypothetical protein	25	70	0	261	100	78.852	inf	3.34287e-16	1.31866e-11	4.22648e-14	2	2	0	0.5	0.5	0.000999001
group_22142		Adenosine monophosphate-protein transferase NmFic	25	70	0	261	100	78.852	inf	3.34287e-16	1.31866e-11	4.22648e-14	2	2	0	0.5	0.5	0.000999001
gsiA		Glutathione import ATP-binding protein GsiA	25	70	0	261	100	78.852	inf	3.34287e-16	1.31866e-11	4.22648e-14	2	2	0	0.5	0.5	0.000999001
group_6589		hypothetical protein	25	70	0	261	100	78.852	inf	3.34287e-16	1.31866e-11	4.22648e-14	3	3	0	0.25	0.25	0.000999001
gsiB		Glutathione-binding protein GsiB	25	70	0	261	100	78.852	inf	3.34287e-16	1.31866e-11	4.22648e-14	2	2	0	0.5	0.5	0.000999001
group_16095		hypothetical protein	25	70	0	261	100	78.852	inf	3.34287e-16	1.31866e-11	4.22648e-14	2	2	0	0.5	0.5	0.000999001
group_16078		hypothetical protein	25	70	0	261	100	78.852	inf	3.34287e-16	1.31866e-11	4.22648e-14	2	2	0	0.5	0.5	0.000999001
group_13271		hypothetical protein	25	70	0	261	100	78.852	inf	3.34287e-16	1.31866e-11	4.22648e-14	2	2	0	0.5	0.5	0.000999001
group_7696		hypothetical protein	25	70	0	261	100	78.852	inf	3.34287e-16	1.31866e-11	4.22648e-14	2	2	0	0.5	0.5	0.000999001
group_16734	bcrC_1	Undecaprenyl-diphosphatase BcrC	0	261	25	70	0	21.148	0	3.34287e-16	1.31866e-11	4.22648e-14	2	0	2	0.5	0.5	0.000999001
group_3524		hypothetical protein	23	47	2	284	92	85.8006	69.4894	4.45103e-16	1.7558e-11	5.58928e-14	2	2	1	0.5	1	0.000999001
yjcG_2		Putative phosphoesterase YjcG	0	260	25	71	0	21.4502	0	4.51994e-16	1.78298e-11	5.58928e-14	2	0	2	0.5	0.5	0.000999001
group_16273		hypothetical protein	25	71	0	260	100	78.5498	inf	4.51994e-16	1.78298e-11	5.58928e-14	2	2	0	0.5	0.5	0.000999001
group_22080		hypothetical protein	25	71	0	260	100	78.5498	inf	4.51994e-16	1.78298e-11	5.58928e-14	3	3	0	0.25	0.25	0.000999001
group_1722		hypothetical protein	0	260	25	71	0	21.4502	0	4.51994e-16	1.78298e-11	5.58928e-14	2	0	2	0.5	0.5	0.000999001
gsiC_4		Glutathione transport system permease protein GsiC	25	71	0	260	100	78.5498	inf	4.51994e-16	1.78298e-11	5.58928e-14	2	2	0	0.5	0.5	0.000999001
group_9405		hypothetical protein	25	71	0	260	100	78.5498	inf	4.51994e-16	1.78298e-11	5.58928e-14	2	2	0	0.5	0.5	0.000999001
group_16257		hypothetical protein	24	58	1	273	96	82.4773	112.966	5.41543e-16	2.13622e-11	6.63423e-14	3	2	1	1	1	0.000999001
mshA		D-inositol 3-phosphate glycosyltransferase	25	72	0	259	100	78.2477	inf	6.08936e-16	2.40207e-11	7.32339e-14	2	2	0	0.5	0.5	0.000999001
group_3721		hypothetical protein	0	259	25	72	0	21.7523	0	6.08936e-16	2.40207e-11	7.32339e-14	2	0	2	0.5	0.5	0.000999001
group_22170		hypothetical protein	25	72	0	259	100	78.2477	inf	6.08936e-16	2.40207e-11	7.32339e-14	2	2	0	0.5	0.5	0.000999001
group_11134		hypothetical protein	25	72	0	259	100	78.2477	inf	6.08936e-16	2.40207e-11	7.32339e-14	2	2	0	0.5	0.5	0.000999001
group_11180		hypothetical protein	25	72	0	259	100	78.2477	inf	6.08936e-16	2.40207e-11	7.32339e-14	2	2	0	0.5	0.5	0.000999001
group_523	graS_3	hypothetical protein	21	32	4	299	84	90.3323	49.0547	6.71212e-16	2.64773e-11	8.04781e-14	5	4	2	0.375	1	0.002997
group_11094		hypothetical protein	24	59	1	272	96	82.1752	110.644	7.59185e-16	2.99476e-11	9.02035e-14	3	2	1	1	1	0.00999001
glxR_2		2-hydroxy-3-oxopropionate reductase	24	59	1	272	96	82.1752	110.644	7.59185e-16	2.99476e-11	9.02035e-14	3	2	1	1	1	0.000999001
sap_8		S-layer protein sap	24	59	1	272	96	82.1752	110.644	7.59185e-16	2.99476e-11	9.02035e-14	3	2	1	1	1	0.000999001
group_10425		hypothetical protein	0	258	25	73	0	22.0544	0	8.17476e-16	3.2247e-11	9.51238e-14	2	0	2	0.5	0.5	0.000999001
gsiD_2		Glutathione transport system permease protein GsiD	25	73	0	258	100	77.9456	inf	8.17476e-16	3.2247e-11	9.51238e-14	2	2	0	0.5	0.5	0.000999001
group_16146		hypothetical protein	25	73	0	258	100	77.9456	inf	8.17476e-16	3.2247e-11	9.51238e-14	2	2	0	0.5	0.5	0.000999001
group_22214		hypothetical protein	25	73	0	258	100	77.9456	inf	8.17476e-16	3.2247e-11	9.51238e-14	3	3	0	0.25	0.25	0.000999001
group_22141		hypothetical protein	25	73	0	258	100	77.9456	inf	8.17476e-16	3.2247e-11	9.51238e-14	3	3	0	0.25	0.25	0.000999001
ytrA_2		HTH-type transcriptional repressor YtrA	25	73	0	258	100	77.9456	inf	8.17476e-16	3.2247e-11	9.51238e-14	2	2	0	0.5	0.5	0.000999001
pld1_2		Pyridoxal 4-dehydrogenase	25	73	0	258	100	77.9456	inf	8.17476e-16	3.2247e-11	9.51238e-14	2	2	0	0.5	0.5	0.000999001
resE_6		hypothetical protein	22	40	3	291	88	87.9154	53.35	8.806e-16	3.4737e-11	1.0157e-13	3	2	2	1	1	0.000999001
group_11123	rapF_2	hypothetical protein	22	40	3	291	88	87.9154	53.35	8.806e-16	3.4737e-11	1.0157e-13	3	2	2	1	1	0.000999001
group_1624	citT_2	Transcriptional regulatory protein CitT	17	12	8	319	68	96.3746	56.4896	9.43757e-16	3.72284e-11	1.08538e-13	9	8	3	0.0390625	0.507812	0.000999001
gpgS_3		hypothetical protein	24	60	1	271	96	81.8731	108.4	1.05915e-15	4.17804e-11	1.21455e-13	3	2	1	1	1	0.004995
sigF_1		RNA polymerase sigma-F factor	25	74	0	257	100	77.6435	inf	1.09365e-15	4.31412e-11	1.24326e-13	2	2	0	0.5	0.5	0.000999001
group_16083		hypothetical protein	25	74	0	257	100	77.6435	inf	1.09365e-15	4.31412e-11	1.24326e-13	2	2	0	0.5	0.5	0.000999001
group_22197		hypothetical protein	25	74	0	257	100	77.6435	inf	1.09365e-15	4.31412e-11	1.24326e-13	2	2	0	0.5	0.5	0.000999001
group_16292		hypothetical protein	25	75	0	256	100	77.3414	inf	1.4582e-15	5.75216e-11	1.62491e-13	2	2	0	0.5	0.5	0.000999001
group_21967		hypothetical protein	25	75	0	256	100	77.3414	inf	1.4582e-15	5.75216e-11	1.62491e-13	2	2	0	0.5	0.5	0.000999001
group_22212		hypothetical protein	25	75	0	256	100	77.3414	inf	1.4582e-15	5.75216e-11	1.62491e-13	2	2	0	0.5	0.5	0.000999001
group_16064		hypothetical protein	25	76	0	255	100	77.0393	inf	1.93787e-15	7.64432e-11	2.12342e-13	2	2	0	0.5	0.5	0.000999001
ybbH		putative HTH-type transcriptional regulator YbbH	25	76	0	255	100	77.0393	inf	1.93787e-15	7.64432e-11	2.12342e-13	2	2	0	0.5	0.5	0.031968
group_7403		putative HTH-type transcriptional regulator	25	76	0	255	100	77.0393	inf	1.93787e-15	7.64432e-11	2.12342e-13	2	2	0	0.5	0.5	0.000999001
group_22055		hypothetical protein	25	76	0	255	100	77.0393	inf	1.93787e-15	7.64432e-11	2.12342e-13	2	2	0	0.5	0.5	0.000999001
azoB		NAD(P)H azoreductase	25	76	0	255	100	77.0393	inf	1.93787e-15	7.64432e-11	2.12342e-13	2	2	0	0.5	0.5	0.000999001
group_9651	sdpI_2	Immunity protein SdpI	0	255	25	76	0	22.9607	0	1.93787e-15	7.64432e-11	2.12342e-13	2	0	2	0.5	0.5	0.000999001
group_10567		hypothetical protein	0	254	25	77	0	23.2628	0	2.56705e-15	1.01262e-10	2.76673e-13	2	0	2	0.5	0.5	0.001998
group_6380		hypothetical protein	0	254	25	77	0	23.2628	0	2.56705e-15	1.01262e-10	2.76673e-13	2	0	2	0.5	0.5	0.000999001
group_16179		hypothetical protein	25	77	0	254	100	76.7372	inf	2.56705e-15	1.01262e-10	2.76673e-13	2	2	0	0.5	0.5	0.000999001
group_9216		hypothetical protein	25	77	0	254	100	76.7372	inf	2.56705e-15	1.01262e-10	2.76673e-13	2	2	0	0.5	0.5	0.000999001
ywqE		Tyrosine-protein phosphatase YwqE	0	253	25	78	0	23.565	0	3.38982e-15	1.33718e-10	3.59458e-13	2	0	2	0.5	0.5	0.000999001
group_16218		hypothetical protein	25	78	0	253	100	76.435	inf	3.38982e-15	1.33718e-10	3.59458e-13	2	2	0	0.5	0.5	0.000999001
group_9348		hypothetical protein	25	78	0	253	100	76.435	inf	3.38982e-15	1.33718e-10	3.59458e-13	2	2	0	0.5	0.5	0.000999001
group_22128		hypothetical protein	25	78	0	253	100	76.435	inf	3.38982e-15	1.33718e-10	3.59458e-13	2	2	0	0.5	0.5	0.000999001
group_16223		hypothetical protein	25	78	0	253	100	76.435	inf	3.38982e-15	1.33718e-10	3.59458e-13	2	2	0	0.5	0.5	0.000999001
group_9407		hypothetical protein	25	78	0	253	100	76.435	inf	3.38982e-15	1.33718e-10	3.59458e-13	2	2	0	0.5	0.5	0.000999001
yxdM_8		ABC transporter permease protein YxdM	19	23	6	308	76	93.0514	42.4058	3.4857e-15	1.375e-10	3.68634e-13	6	5	3	0.21875	1	0.038961
yhhX_2		putative oxidoreductase YhhX	20	29	5	302	80	91.2387	41.6552	3.8261e-15	1.50928e-10	4.02475e-13	4	3	3	0.625	0.625	0.012987
inlA_2		hypothetical protein	23	53	2	278	92	83.9879	60.3208	4.07082e-15	1.60581e-10	4.27078e-13	4	3	1	0.625	0.625	0.002997
ywqD_1		Tyrosine-protein kinase YwqD	0	252	25	79	0	23.8671	0	4.46255e-15	1.76034e-10	4.5962e-13	2	0	2	0.5	0.5	0.000999001
group_16263		hypothetical protein	25	79	0	252	100	76.1329	inf	4.46255e-15	1.76034e-10	4.5962e-13	2	2	0	0.5	0.5	0.000999001
sdpI_3		Immunity protein SdpI	0	252	25	79	0	23.8671	0	4.46255e-15	1.76034e-10	4.5962e-13	2	0	2	0.5	0.5	0.000999001
citT_4		Citrate carrier	25	79	0	252	100	76.1329	inf	4.46255e-15	1.76034e-10	4.5962e-13	3	3	0	0.25	0.25	0.000999001
group_17153		hypothetical protein	25	79	0	252	100	76.1329	inf	4.46255e-15	1.76034e-10	4.5962e-13	3	3	0	0.25	0.25	0.000999001
group_1789		hypothetical protein	0	252	25	79	0	23.8671	0	4.46255e-15	1.76034e-10	4.5962e-13	2	0	2	0.5	0.5	0.000999001
vpr_2		Minor extracellular protease vpr	0	252	25	79	0	23.8671	0	4.46255e-15	1.76034e-10	4.5962e-13	2	0	2	0.5	0.5	0.000999001
group_4582		hypothetical protein	22	44	3	287	88	86.7069	47.8333	4.49564e-15	1.7734e-10	4.60622e-13	5	3	2	1	1	0.044955
group_22254		hypothetical protein	24	65	1	266	96	80.3625	98.2154	5.22936e-15	2.06282e-10	5.34411e-13	3	2	1	1	1	0.000999001
sdrD		hypothetical protein	23	54	2	277	92	83.6858	58.9907	5.76527e-15	2.27423e-10	5.86141e-13	4	3	2	0.625	1	0.000999001
group_13235		hypothetical protein	25	80	0	251	100	75.8308	inf	5.8571e-15	2.31045e-10	5.86409e-13	2	2	0	0.5	0.5	0.000999001
group_13191		hypothetical protein	25	80	0	251	100	75.8308	inf	5.8571e-15	2.31045e-10	5.86409e-13	2	2	0	0.5	0.5	0.000999001
group_11030		hypothetical protein	25	80	0	251	100	75.8308	inf	5.8571e-15	2.31045e-10	5.86409e-13	2	2	0	0.5	0.5	0.000999001
group_16145	ytrB_1	ABC transporter ATP-binding protein YtrB	25	80	0	251	100	75.8308	inf	5.8571e-15	2.31045e-10	5.86409e-13	2	2	0	0.5	0.5	0.000999001
group_22217		hypothetical protein	25	80	0	251	100	75.8308	inf	5.8571e-15	2.31045e-10	5.86409e-13	2	2	0	0.5	0.5	0.000999001
group_10500		hypothetical protein	0	251	25	80	0	24.1692	0	5.8571e-15	2.31045e-10	5.86409e-13	2	0	2	0.5	0.5	0.000999001
group_4668		hypothetical protein	19	24	6	307	76	92.7492	40.5069	6.13238e-15	2.41904e-10	6.10868e-13	9	7	3	0.179688	0.507812	0.000999001
group_2151	cat_2	Chloramphenicol acetyltransferase	0	250	25	81	0	24.4713	0	7.66485e-15	3.02355e-10	7.50261e-13	2	0	2	0.5	0.5	0.000999001
group_10754		hypothetical protein	0	250	25	81	0	24.4713	0	7.66485e-15	3.02355e-10	7.50261e-13	2	0	2	0.5	0.5	0.000999001
group_3889		Acetyltransferase	0	250	25	81	0	24.4713	0	7.66485e-15	3.02355e-10	7.50261e-13	2	0	2	0.5	0.5	0.000999001
oleD_2		Oleandomycin glycosyltransferase	0	250	25	81	0	24.4713	0	7.66485e-15	3.02355e-10	7.50261e-13	2	0	2	0.5	0.5	0.004995
group_23325		hypothetical protein	0	250	25	81	0	24.4713	0	7.66485e-15	3.02355e-10	7.50261e-13	2	0	2	0.5	0.5	0.000999001
wecD_4		hypothetical protein	0	250	25	81	0	24.4713	0	7.66485e-15	3.02355e-10	7.50261e-13	2	0	2	0.5	0.5	0.000999001
group_13373		hypothetical protein	23	55	2	276	92	83.3837	57.7091	8.12051e-15	3.2033e-10	7.92895e-13	3	3	1	0.25	1	0.000999001
group_719	yfkN_1	Trifunctional nucleotide phosphoesterase protein YfkN	22	46	3	285	88	86.1027	45.4348	9.70099e-15	3.82675e-10	9.44876e-13	4	2	2	1	1	0.015984
group_7851		hypothetical protein	25	82	0	249	100	75.2266	inf	1.00017e-14	3.94537e-10	9.62285e-13	3	3	0	0.25	0.25	0.000999001
mhqR_4		HTH-type transcriptional regulator MhqR	25	82	0	249	100	75.2266	inf	1.00017e-14	3.94537e-10	9.62285e-13	2	2	0	0.5	0.5	0.000999001
yjeH_2		Inner membrane protein YjeH	25	82	0	249	100	75.2266	inf	1.00017e-14	3.94537e-10	9.62285e-13	2	2	0	0.5	0.5	0.000999001
sauU		putative sulfoacetate transporter SauU	25	82	0	249	100	75.2266	inf	1.00017e-14	3.94537e-10	9.62285e-13	2	2	0	0.5	0.5	0.000999001
group_22208		hypothetical protein	25	82	0	249	100	75.2266	inf	1.00017e-14	3.94537e-10	9.62285e-13	2	2	0	0.5	0.5	0.000999001
group_9133	xylB_2	Xylulose kinase	23	56	2	275	92	83.0816	56.4732	1.13774e-14	4.48805e-10	1.08669e-12	2	2	1	0.5	1	0.000999001
group_21548	yisI	Aspartyl-phosphate phosphatase YisI	1	263	24	68	4	20.5438	0.0107731	1.29637e-14	5.11378e-10	1.21941e-12	3	1	2	1	1	0.036963
group_16118		hypothetical protein	24	68	1	263	96	79.4562	92.8235	1.29637e-14	5.11378e-10	1.21941e-12	3	2	1	1	1	0.002997
group_5492		hypothetical protein	0	248	25	83	0	25.0755	0	1.30143e-14	5.13373e-10	1.21941e-12	2	0	2	0.5	0.5	0.000999001
group_16690	eamA_1	putative amino-acid metabolite efflux pump	0	248	25	83	0	25.0755	0	1.30143e-14	5.13373e-10	1.21941e-12	2	0	2	0.5	0.5	0.000999001
group_12780		hypothetical protein	0	248	25	83	0	25.0755	0	1.30143e-14	5.13373e-10	1.21941e-12	2	0	2	0.5	0.5	0.000999001
rapI_1		Response regulator aspartate phosphatase I	25	83	0	248	100	74.9245	inf	1.30143e-14	5.13373e-10	1.21941e-12	2	2	0	0.5	0.5	0.000999001
group_22221		hypothetical protein	25	83	0	248	100	74.9245	inf	1.30143e-14	5.13373e-10	1.21941e-12	2	2	0	0.5	0.5	0.000999001
group_4724		hypothetical protein	20	32	5	299	80	90.3323	37.375	1.62685e-14	6.41745e-10	1.50999e-12	8	5	3	0.726562	0.726562	0.040959
group_7863		hypothetical protein	25	84	0	247	100	74.6224	inf	1.68875e-14	6.66163e-10	1.55283e-12	2	2	0	0.5	0.5	0.000999001
group_16225		hypothetical protein	25	84	0	247	100	74.6224	inf	1.68875e-14	6.66163e-10	1.55283e-12	2	2	0	0.5	0.5	0.000999001
group_13269		hypothetical protein	25	84	0	247	100	74.6224	inf	1.68875e-14	6.66163e-10	1.55283e-12	2	2	0	0.5	0.5	0.000999001
group_13287		hypothetical protein	25	84	0	247	100	74.6224	inf	1.68875e-14	6.66163e-10	1.55283e-12	2	2	0	0.5	0.5	0.000999001
group_13150		hypothetical protein	25	85	0	246	100	74.3202	inf	2.18545e-14	8.62093e-10	1.94165e-12	2	2	0	0.5	0.5	0.000999001
group_16268	arlR_3	Response regulator ArlR	25	85	0	246	100	74.3202	inf	2.18545e-14	8.62093e-10	1.94165e-12	2	2	0	0.5	0.5	0.000999001
group_21954		hypothetical protein	25	85	0	246	100	74.3202	inf	2.18545e-14	8.62093e-10	1.94165e-12	2	2	0	0.5	0.5	0.000999001
group_16269		hypothetical protein	25	85	0	246	100	74.3202	inf	2.18545e-14	8.62093e-10	1.94165e-12	2	2	0	0.5	0.5	0.000999001
group_22211		hypothetical protein	25	85	0	246	100	74.3202	inf	2.18545e-14	8.62093e-10	1.94165e-12	2	2	0	0.5	0.5	0.000999001
group_7049		hypothetical protein	0	246	25	85	0	25.6798	0	2.18545e-14	8.62093e-10	1.94165e-12	2	0	2	0.5	0.5	0.00599401
group_4882		hypothetical protein	0	246	25	85	0	25.6798	0	2.18545e-14	8.62093e-10	1.94165e-12	2	0	2	0.5	0.5	0.000999001
group_13495		hypothetical protein	0	246	25	85	0	25.6798	0	2.18545e-14	8.62093e-10	1.94165e-12	2	0	2	0.5	0.5	0.00599401
cwlC		Sporulation-specific N-acetylmuramoyl-L-alanine amidase	0	246	25	85	0	25.6798	0	2.18545e-14	8.62093e-10	1.94165e-12	2	0	2	0.5	0.5	0.000999001
group_15812		hypothetical protein	0	246	25	85	0	25.6798	0	2.18545e-14	8.62093e-10	1.94165e-12	2	0	2	0.5	0.5	0.000999001
group_23155		hypothetical protein	21	40	4	291	84	87.9154	38.1938	2.32094e-14	9.15543e-10	2.05279e-12	4	3	4	0.125	0.625	0.022977
group_15780		hypothetical protein	0	245	25	86	0	25.9819	0	2.82075e-14	1.1127e-09	2.45088e-12	2	0	2	0.5	0.5	0.001998
group_2519		hypothetical protein	0	245	25	86	0	25.9819	0	2.82075e-14	1.1127e-09	2.45088e-12	2	0	2	0.5	0.5	0.00599401
group_8131	ycgJ_2	putative methyltransferase YcgJ	0	245	25	86	0	25.9819	0	2.82075e-14	1.1127e-09	2.45088e-12	2	0	2	0.5	0.5	0.000999001
group_13656	yjcG_2	Putative phosphoesterase YjcG	0	245	25	86	0	25.9819	0	2.82075e-14	1.1127e-09	2.45088e-12	2	0	2	0.5	0.5	0.000999001
garK_3		Glycerate 2-kinase	25	86	0	245	100	74.0181	inf	2.82075e-14	1.1127e-09	2.45088e-12	3	3	0	0.25	0.25	0.000999001
group_7854		hypothetical protein	25	86	0	245	100	74.0181	inf	2.82075e-14	1.1127e-09	2.45088e-12	2	2	0	0.5	0.5	0.000999001
group_13234		hypothetical protein	25	86	0	245	100	74.0181	inf	2.82075e-14	1.1127e-09	2.45088e-12	2	2	0	0.5	0.5	0.000999001
group_3557	smc_1	hypothetical protein	22	49	3	282	88	85.1964	42.2041	2.92076e-14	1.15215e-09	2.53221e-12	3	2	2	1	1	0.000999001
group_367		hypothetical protein	24	71	1	260	96	78.5498	87.8873	3.10558e-14	1.22506e-09	2.66897e-12	3	2	1	1	1	0.000999001
group_9357		hypothetical protein	24	71	1	260	96	78.5498	87.8873	3.10558e-14	1.22506e-09	2.66897e-12	3	2	1	1	1	0.000999001
group_1318		hypothetical protein	0	244	25	87	0	26.284	0	3.63131e-14	1.43244e-09	3.09383e-12	2	0	2	0.5	0.5	0.000999001
group_10976		hypothetical protein	25	87	0	244	100	73.716	inf	3.63131e-14	1.43244e-09	3.09383e-12	2	2	0	0.5	0.5	0.000999001
group_22123		hypothetical protein	25	87	0	244	100	73.716	inf	3.63131e-14	1.43244e-09	3.09383e-12	2	2	0	0.5	0.5	0.000999001
yxlF_5		putative ABC transporter ATP-binding protein YxlF	25	87	0	244	100	73.716	inf	3.63131e-14	1.43244e-09	3.09383e-12	2	2	0	0.5	0.5	0.000999001
group_22054	ymfD_2	Bacillibactin exporter	18	22	7	309	72	93.3535	36.1169	4.08661e-14	1.61204e-09	3.46676e-12	7	6	4	0.125	1	0.00699301
group_9298		hypothetical protein	25	88	0	243	100	73.4139	inf	4.66293e-14	1.83939e-09	3.92193e-12	2	2	0	0.5	0.5	0.000999001
tagG		Teichoic acid translocation permease protein TagG	25	88	0	243	100	73.4139	inf	4.66293e-14	1.83939e-09	3.92193e-12	2	2	0	0.5	0.5	0.000999001
group_16282		hypothetical protein	25	88	0	243	100	73.4139	inf	4.66293e-14	1.83939e-09	3.92193e-12	2	2	0	0.5	0.5	0.000999001
group_13678		hypothetical protein	0	243	25	88	0	26.5861	0	4.66293e-14	1.83939e-09	3.92193e-12	2	0	2	0.5	0.5	0.000999001
group_21998		putative transporter	25	89	0	242	100	73.1118	inf	5.97275e-14	2.35607e-09	4.98112e-12	2	2	0	0.5	0.5	0.000999001
bltD_3		Spermine/spermidine acetyltransferase	25	89	0	242	100	73.1118	inf	5.97275e-14	2.35607e-09	4.98112e-12	2	2	0	0.5	0.5	0.000999001
katA_3		Catalase	25	90	0	241	100	72.8097	inf	7.63184e-14	3.01053e-09	6.2589e-12	2	2	0	0.5	0.5	0.001998
ccpA_1		Catabolite control protein A	25	90	0	241	100	72.8097	inf	7.63184e-14	3.01053e-09	6.2589e-12	2	2	0	0.5	0.5	0.000999001
group_13528		hypothetical protein	0	241	25	90	0	27.1903	0	7.63184e-14	3.01053e-09	6.2589e-12	2	0	2	0.5	0.5	0.000999001
group_11029		hypothetical protein	25	90	0	241	100	72.8097	inf	7.63184e-14	3.01053e-09	6.2589e-12	2	2	0	0.5	0.5	0.000999001
yobK		Antitoxin YobK	25	90	0	241	100	72.8097	inf	7.63184e-14	3.01053e-09	6.2589e-12	2	2	0	0.5	0.5	0.000999001
ytbE_1		putative oxidoreductase YtbE	25	90	0	241	100	72.8097	inf	7.63184e-14	3.01053e-09	6.2589e-12	2	2	0	0.5	0.5	0.000999001
group_13154		hypothetical protein	25	90	0	241	100	72.8097	inf	7.63184e-14	3.01053e-09	6.2589e-12	2	2	0	0.5	0.5	0.000999001
group_5987		hypothetical protein	2	269	23	62	8	18.7311	0.020042	7.76411e-14	3.06271e-09	6.35417e-12	5	2	3	1	1	0.018981
mhqR_1		HTH-type transcriptional regulator MhqR	24	75	1	256	96	77.3414	81.92	9.4783e-14	3.73891e-09	7.72501e-12	2	2	1	0.5	1	0.000999001
group_10554		hypothetical protein	5	295	20	36	20	10.8761	0.0305085	9.52399e-14	3.75693e-09	7.7303e-12	10	4	9	0.0214844	0.753906	0.000999001
ltaS1_3		hypothetical protein	20	36	5	295	80	89.1239	32.7778	9.52399e-14	3.75693e-09	7.7303e-12	5	4	4	0.375	0.375	0.038961
group_22124		hypothetical protein	25	91	0	240	100	72.5076	inf	9.7285e-14	3.8376e-09	7.83184e-12	2	2	0	0.5	0.5	0.000999001
group_13232		hypothetical protein	25	91	0	240	100	72.5076	inf	9.7285e-14	3.8376e-09	7.83184e-12	2	2	0	0.5	0.5	0.000999001
group_22256		hypothetical protein	25	91	0	240	100	72.5076	inf	9.7285e-14	3.8376e-09	7.83184e-12	2	2	0	0.5	0.5	0.000999001
bmr3_2		Multidrug resistance protein 3	25	91	0	240	100	72.5076	inf	9.7285e-14	3.8376e-09	7.83184e-12	2	2	0	0.5	0.5	0.000999001
group_23226		hypothetical protein	22	53	3	278	88	83.9879	38.4654	1.1644e-13	4.59321e-09	9.35481e-12	4	3	3	0.625	0.625	0.000999001
group_22205		hypothetical protein	25	92	0	239	100	72.2054	inf	1.23721e-13	4.88043e-09	9.83957e-12	2	2	0	0.5	0.5	0.000999001
group_22179		hypothetical protein	25	92	0	239	100	72.2054	inf	1.23721e-13	4.88043e-09	9.83957e-12	2	2	0	0.5	0.5	0.000999001
cstA_1		Carbon starvation protein A	25	92	0	239	100	72.2054	inf	1.23721e-13	4.88043e-09	9.83957e-12	2	2	0	0.5	0.5	0.000999001
group_16148		hypothetical protein	25	92	0	239	100	72.2054	inf	1.23721e-13	4.88043e-09	9.83957e-12	2	2	0	0.5	0.5	0.000999001
ydaP		Putative thiamine pyrophosphate-containing protein YdaP	0	239	25	92	0	27.7946	0	1.23721e-13	4.88043e-09	9.83957e-12	2	0	2	0.5	0.5	0.000999001
group_13371		hypothetical protein	23	64	2	267	92	80.6647	47.9766	1.42061e-13	5.60388e-09	1.12754e-11	4	2	2	1	1	0.016983
group_4092		hypothetical protein	25	93	0	238	100	71.9033	inf	1.5698e-13	6.19237e-09	1.24096e-11	2	2	0	0.5	0.5	0.000999001
group_9174		hypothetical protein	25	93	0	238	100	71.9033	inf	1.5698e-13	6.19237e-09	1.24096e-11	2	2	0	0.5	0.5	0.000999001
group_360	xerC_2	hypothetical protein	24	77	1	254	96	76.7372	79.1688	1.62379e-13	6.40535e-09	1.27597e-11	3	2	1	1	1	0.000999001
group_1762	arsA	Arsenical pump-driving ATPase	24	77	1	254	96	76.7372	79.1688	1.62379e-13	6.40535e-09	1.27597e-11	3	2	1	1	1	0.000999001
group_11110		hypothetical protein	24	77	1	254	96	76.7372	79.1688	1.62379e-13	6.40535e-09	1.27597e-11	4	3	1	0.625	0.625	0.002997
ntdB		Kanosamine-6-phosphate phosphatase	25	94	0	237	100	71.6012	inf	1.98729e-13	7.83928e-09	1.54621e-11	2	2	0	0.5	0.5	0.000999001
glcP		Glucose/mannose transporter GlcP	25	94	0	237	100	71.6012	inf	1.98729e-13	7.83928e-09	1.54621e-11	2	2	0	0.5	0.5	0.000999001
group_9244		hypothetical protein	25	94	0	237	100	71.6012	inf	1.98729e-13	7.83928e-09	1.54621e-11	2	2	0	0.5	0.5	0.000999001
yxxD_2		Antitoxin YxxD	25	94	0	237	100	71.6012	inf	1.98729e-13	7.83928e-09	1.54621e-11	2	2	0	0.5	0.5	0.000999001
kinE_9		Sporulation kinase E	0	237	25	94	0	28.3988	0	1.98729e-13	7.83928e-09	1.54621e-11	2	0	2	0.5	0.5	0.000999001
group_22002		hypothetical protein	18	25	7	306	72	92.4471	31.4743	2.05782e-13	8.11749e-09	1.59793e-11	14	12	4	0.0129395	0.179565	0.000999001
lysS_2		Lysine--tRNA ligase	0	236	25	95	0	28.7009	0	2.51027e-13	9.90225e-09	1.91904e-11	2	0	2	0.5	0.5	0.000999001
group_13846	vpr_1	Minor extracellular protease vpr	0	236	25	95	0	28.7009	0	2.51027e-13	9.90225e-09	1.91904e-11	2	0	2	0.5	0.5	0.000999001
fbaA_1		putative fructose-bisphosphate aldolase	25	95	0	236	100	71.2991	inf	2.51027e-13	9.90225e-09	1.91904e-11	2	2	0	0.5	0.5	0.000999001
group_22195		hypothetical protein	25	95	0	236	100	71.2991	inf	2.51027e-13	9.90225e-09	1.91904e-11	2	2	0	0.5	0.5	0.000999001
group_22067		hypothetical protein	25	95	0	236	100	71.2991	inf	2.51027e-13	9.90225e-09	1.91904e-11	2	2	0	0.5	0.5	0.000999001
proY		Proline-specific permease ProY	25	95	0	236	100	71.2991	inf	2.51027e-13	9.90225e-09	1.91904e-11	2	2	0	0.5	0.5	0.000999001
group_10599		hypothetical protein	25	95	0	236	100	71.2991	inf	2.51027e-13	9.90225e-09	1.91904e-11	2	2	0	0.5	0.5	0.000999001
group_16196		hypothetical protein	24	79	1	252	96	76.1329	76.557	2.7479e-13	1.08397e-08	2.09664e-11	3	2	1	1	1	0.000999001
group_6657		hypothetical protein	0	235	25	96	0	29.003	0	3.16398e-13	1.2481e-08	2.3683e-11	2	0	2	0.5	0.5	0.002997
group_1761	kinE_1	Sporulation kinase E	0	235	25	96	0	29.003	0	3.16398e-13	1.2481e-08	2.3683e-11	2	0	2	0.5	0.5	0.000999001
group_1895		hypothetical protein	0	235	25	96	0	29.003	0	3.16398e-13	1.2481e-08	2.3683e-11	2	0	2	0.5	0.5	0.000999001
pseB		UDP-N-acetylglucosamine 4,6-dehydratase (inverting)	0	235	25	96	0	29.003	0	3.16398e-13	1.2481e-08	2.3683e-11	2	0	2	0.5	0.5	0.000999001
nprS		Thermolysin	0	235	25	96	0	29.003	0	3.16398e-13	1.2481e-08	2.3683e-11	2	0	2	0.5	0.5	0.000999001
araC		Arabinose operon regulatory protein	0	235	25	96	0	29.003	0	3.16398e-13	1.2481e-08	2.3683e-11	2	0	2	0.5	0.5	0.000999001
araB		L-arabinolactonase	0	235	25	96	0	29.003	0	3.16398e-13	1.2481e-08	2.3683e-11	2	0	2	0.5	0.5	0.000999001
group_22007		hypothetical protein	25	96	0	235	100	70.997	inf	3.16398e-13	1.2481e-08	2.3683e-11	2	2	0	0.5	0.5	0.000999001
csbX		Alpha-ketoglutarate permease	25	96	0	235	100	70.997	inf	3.16398e-13	1.2481e-08	2.3683e-11	2	2	0	0.5	0.5	0.000999001
group_7840		hypothetical protein	25	96	0	235	100	70.997	inf	3.16398e-13	1.2481e-08	2.3683e-11	2	2	0	0.5	0.5	0.000999001
iolE		Inosose dehydratase	18	26	7	305	72	92.145	30.1648	3.4091e-13	1.34479e-08	2.54213e-11	10	8	5	0.109375	1	0.00599401
group_16081		hypothetical protein	24	80	1	251	96	75.8308	75.3	3.55889e-13	1.40387e-08	2.64882e-11	2	2	1	0.5	1	0.000999001
group_3848	ydaP	Putative thiamine pyrophosphate-containing protein YdaP	0	234	25	97	0	29.3051	0	3.97944e-13	1.56977e-08	2.93415e-11	2	0	2	0.5	0.5	0.000999001
liaR_2		Response regulator protein VraR	0	234	25	97	0	29.3051	0	3.97944e-13	1.56977e-08	2.93415e-11	2	0	2	0.5	0.5	0.000999001
group_2159		hypothetical protein	0	234	25	97	0	29.3051	0	3.97944e-13	1.56977e-08	2.93415e-11	2	0	2	0.5	0.5	0.000999001
group_22160		hypothetical protein	25	97	0	234	100	70.6949	inf	3.97944e-13	1.56977e-08	2.93415e-11	2	2	0	0.5	0.5	0.002997
kanE		Alpha-D-kanosaminyltransferase	25	97	0	234	100	70.6949	inf	3.97944e-13	1.56977e-08	2.93415e-11	2	2	0	0.5	0.5	0.000999001
ybiT_3		putative ABC transporter ATP-binding protein YheS	20	40	5	291	80	87.9154	29.1	4.76741e-13	1.8806e-08	3.50858e-11	7	6	3	0.125	1	0.000999001
thrB_4		Homoserine kinase	25	98	0	233	100	70.3927	inf	4.9946e-13	1.97022e-08	3.58875e-11	2	2	0	0.5	0.5	0.000999001
group_16318		hypothetical protein	25	98	0	233	100	70.3927	inf	4.9946e-13	1.97022e-08	3.58875e-11	2	2	0	0.5	0.5	0.000999001
group_6721		Acetyltransferase	0	233	25	98	0	29.6073	0	4.9946e-13	1.97022e-08	3.58875e-11	2	0	2	0.5	0.5	0.000999001
group_16744		hypothetical protein	25	98	0	233	100	70.3927	inf	4.9946e-13	1.97022e-08	3.58875e-11	2	2	0	0.5	0.5	0.000999001
group_9311		hypothetical protein	25	98	0	233	100	70.3927	inf	4.9946e-13	1.97022e-08	3.58875e-11	2	2	0	0.5	0.5	0.000999001
yceD_3		General stress protein 16U	25	98	0	233	100	70.3927	inf	4.9946e-13	1.97022e-08	3.58875e-11	2	2	0	0.5	0.5	0.000999001
rfbF_1		Glucose-1-phosphate cytidylyltransferase	0	233	25	98	0	29.6073	0	4.9946e-13	1.97022e-08	3.58875e-11	2	0	2	0.5	0.5	0.000999001
group_22171		hypothetical protein	25	98	0	233	100	70.3927	inf	4.9946e-13	1.97022e-08	3.58875e-11	2	2	0	0.5	0.5	0.000999001
degA_2		HTH-type transcriptional regulator DegA	25	98	0	233	100	70.3927	inf	4.9946e-13	1.97022e-08	3.58875e-11	2	2	0	0.5	0.5	0.000999001
group_245	mtnN_2	5'-methylthioadenosine/S-adenosylhomocysteine nucleosidase	0	233	25	98	0	29.6073	0	4.9946e-13	1.97022e-08	3.58875e-11	2	0	2	0.5	0.5	0.000999001
group_11028		hypothetical protein	25	98	0	233	100	70.3927	inf	4.9946e-13	1.97022e-08	3.58875e-11	2	2	0	0.5	0.5	0.000999001
group_11076		hypothetical protein	25	98	0	233	100	70.3927	inf	4.9946e-13	1.97022e-08	3.58875e-11	2	2	0	0.5	0.5	0.000999001
group_4485		hypothetical protein	0	232	25	99	0	29.9094	0	6.25587e-13	2.46775e-08	4.43043e-11	2	0	2	0.5	0.5	0.000999001
emrB_2		Multidrug export protein EmrB	25	99	0	232	100	70.0906	inf	6.25587e-13	2.46775e-08	4.43043e-11	2	2	0	0.5	0.5	0.000999001
group_22090		hypothetical protein	25	99	0	232	100	70.0906	inf	6.25587e-13	2.46775e-08	4.43043e-11	5	5	0	0.0625	0.0625	0.000999001
group_9336		hypothetical protein	25	99	0	232	100	70.0906	inf	6.25587e-13	2.46775e-08	4.43043e-11	2	2	0	0.5	0.5	0.000999001
lutA_3		Lactate utilization protein A	25	99	0	232	100	70.0906	inf	6.25587e-13	2.46775e-08	4.43043e-11	2	2	0	0.5	0.5	0.000999001
group_4034		hypothetical protein	25	99	0	232	100	70.0906	inf	6.25587e-13	2.46775e-08	4.43043e-11	2	2	0	0.5	0.5	0.000999001
group_15762		hypothetical protein	25	99	0	232	100	70.0906	inf	6.25587e-13	2.46775e-08	4.43043e-11	2	2	0	0.5	0.5	0.000999001
iolD		3D-(3,5/4)-trihydroxycyclohexane-1,2-dione hydrolase	25	99	0	232	100	70.0906	inf	6.25587e-13	2.46775e-08	4.43043e-11	2	2	0	0.5	0.5	0.000999001
group_4220	vpr_1	Minor extracellular protease vpr	0	231	25	100	0	30.2115	0	7.81983e-13	3.08469e-08	5.45963e-11	2	0	2	0.5	0.5	0.000999001
group_1337		hypothetical protein	0	231	25	100	0	30.2115	0	7.81983e-13	3.08469e-08	5.45963e-11	2	0	2	0.5	0.5	0.000999001
group_6167		hypothetical protein	0	231	25	100	0	30.2115	0	7.81983e-13	3.08469e-08	5.45963e-11	2	0	2	0.5	0.5	0.000999001
group_7464		hypothetical protein	0	231	25	100	0	30.2115	0	7.81983e-13	3.08469e-08	5.45963e-11	2	0	2	0.5	0.5	0.000999001
yafP		putative N-acetyltransferase YafP	0	231	25	100	0	30.2115	0	7.81983e-13	3.08469e-08	5.45963e-11	2	0	2	0.5	0.5	0.014985
group_22194		hypothetical protein	25	100	0	231	100	69.7885	inf	7.81983e-13	3.08469e-08	5.45963e-11	2	2	0	0.5	0.5	0.000999001
group_13141		hypothetical protein	25	100	0	231	100	69.7885	inf	7.81983e-13	3.08469e-08	5.45963e-11	2	2	0	0.5	0.5	0.000999001
group_2234		hypothetical protein	25	100	0	231	100	69.7885	inf	7.81983e-13	3.08469e-08	5.45963e-11	2	2	0	0.5	0.5	0.000999001
yknW_2		Membrane protein YknW	0	230	25	101	0	30.5136	0	9.75544e-13	3.84823e-08	6.72767e-11	2	0	2	0.5	0.5	0.000999001
hblA_4		Hemolysin BL-binding component	0	230	25	101	0	30.5136	0	9.75544e-13	3.84823e-08	6.72767e-11	2	0	2	0.5	0.5	0.000999001
dut		Deoxyuridine 5'-triphosphate nucleotidohydrolase	25	101	0	230	100	69.4864	inf	9.75544e-13	3.84823e-08	6.72767e-11	2	2	0	0.5	0.5	0.000999001
group_13298		hypothetical protein	25	101	0	230	100	69.4864	inf	9.75544e-13	3.84823e-08	6.72767e-11	2	2	0	0.5	0.5	0.000999001
group_16208		hypothetical protein	25	101	0	230	100	69.4864	inf	9.75544e-13	3.84823e-08	6.72767e-11	2	2	0	0.5	0.5	0.000999001
hhaIM		Modification methylase HhaI	25	101	0	230	100	69.4864	inf	9.75544e-13	3.84823e-08	6.72767e-11	2	2	0	0.5	0.5	0.000999001
group_11226		hypothetical protein	25	101	0	230	100	69.4864	inf	9.75544e-13	3.84823e-08	6.72767e-11	2	2	0	0.5	0.5	0.000999001
group_11019		hypothetical protein	25	102	0	229	100	69.1843	inf	1.21465e-12	4.79142e-08	8.27534e-11	2	2	0	0.5	0.5	0.000999001
hblA_5		Hemolysin BL-binding component	0	229	25	102	0	30.8157	0	1.21465e-12	4.79142e-08	8.27534e-11	2	0	2	0.5	0.5	0.000999001
group_9874		hypothetical protein	0	229	25	102	0	30.8157	0	1.21465e-12	4.79142e-08	8.27534e-11	2	0	2	0.5	0.5	0.000999001
group_6620		hypothetical protein	25	102	0	229	100	69.1843	inf	1.21465e-12	4.79142e-08	8.27534e-11	2	2	0	0.5	0.5	0.000999001
paiA_3		Spermidine/spermine N(1)-acetyltransferase	25	102	0	229	100	69.1843	inf	1.21465e-12	4.79142e-08	8.27534e-11	2	2	0	0.5	0.5	0.000999001
group_131		hypothetical protein	25	102	0	229	100	69.1843	inf	1.21465e-12	4.79142e-08	8.27534e-11	2	2	0	0.5	0.5	0.000999001
gph		Phosphoglycolate phosphatase	0	229	25	102	0	30.8157	0	1.21465e-12	4.79142e-08	8.27534e-11	2	0	2	0.5	0.5	0.000999001
tagH		Teichoic acids export ATP-binding protein TagH	24	85	1	246	96	74.3202	69.4588	1.24372e-12	4.90609e-08	8.44422e-11	3	2	1	1	1	0.022977
group_9295		hypothetical protein	24	85	1	246	96	74.3202	69.4588	1.24372e-12	4.90609e-08	8.44422e-11	3	2	1	1	1	0.033966
group_124		hypothetical protein	20	43	5	288	80	87.0091	26.7907	1.46154e-12	5.76536e-08	9.88912e-11	11	8	4	0.226562	0.548828	0.000999001
group_6530		hypothetical protein	25	103	0	228	100	68.8822	inf	1.50947e-12	5.95439e-08	1.00751e-10	2	2	0	0.5	0.5	0.000999001
group_8144	yycG_2	Sensor histidine kinase YycG	25	103	0	228	100	68.8822	inf	1.50947e-12	5.95439e-08	1.00751e-10	2	2	0	0.5	0.5	0.000999001
ftsK_1		DNA translocase FtsK	25	103	0	228	100	68.8822	inf	1.50947e-12	5.95439e-08	1.00751e-10	2	2	0	0.5	0.5	0.000999001
group_4093		hypothetical protein	25	103	0	228	100	68.8822	inf	1.50947e-12	5.95439e-08	1.00751e-10	2	2	0	0.5	0.5	0.000999001
group_13094		hypothetical protein	25	103	0	228	100	68.8822	inf	1.50947e-12	5.95439e-08	1.00751e-10	2	2	0	0.5	0.5	0.000999001
group_5402		hypothetical protein	0	228	25	103	0	31.1178	0	1.50947e-12	5.95439e-08	1.00751e-10	2	0	2	0.5	0.5	0.001998
yvdP_1		putative FAD-linked oxidoreductase YvdP	0	228	25	103	0	31.1178	0	1.50947e-12	5.95439e-08	1.00751e-10	2	0	2	0.5	0.5	0.001998
group_7845		hypothetical protein	25	103	0	228	100	68.8822	inf	1.50947e-12	5.95439e-08	1.00751e-10	2	2	0	0.5	0.5	0.000999001
xylR		Xylose operon regulatory protein	24	86	1	245	96	74.0181	68.3721	1.5847e-12	6.25118e-08	1.05594e-10	3	2	1	1	1	0.000999001
kfoC		hypothetical protein	19	36	6	295	76	89.1239	25.9491	1.71955e-12	6.7831e-08	1.14386e-10	6	4	4	0.6875	0.6875	0.00699301
cotF		Spore coat protein F	25	104	0	227	100	68.5801	inf	1.87232e-12	7.38573e-08	1.2413e-10	2	2	0	0.5	0.5	0.000999001
group_2702	menH_1	2-succinyl-6-hydroxy-2,4-cyclohexadiene-1-carboxylate synthase	0	227	25	104	0	31.4199	0	1.87232e-12	7.38573e-08	1.2413e-10	2	0	2	0.5	0.5	0.000999001
rfbJ		CDP-abequose synthase	0	226	25	105	0	31.7221	0	2.31811e-12	9.14424e-08	1.51646e-10	2	0	2	0.5	0.5	0.000999001
group_7448	acm	Lysozyme M1	0	226	25	105	0	31.7221	0	2.31811e-12	9.14424e-08	1.51646e-10	2	0	2	0.5	0.5	0.000999001
group_1366		hypothetical protein	0	226	25	105	0	31.7221	0	2.31811e-12	9.14424e-08	1.51646e-10	2	0	2	0.5	0.5	0.000999001
adhR_1		HTH-type transcriptional regulator AdhR	0	226	25	105	0	31.7221	0	2.31811e-12	9.14424e-08	1.51646e-10	2	0	2	0.5	0.5	0.000999001
group_12649		hypothetical protein	0	226	25	105	0	31.7221	0	2.31811e-12	9.14424e-08	1.51646e-10	2	0	2	0.5	0.5	0.000999001
group_9323		hypothetical protein	25	105	0	226	100	68.2779	inf	2.31811e-12	9.14424e-08	1.51646e-10	2	2	0	0.5	0.5	0.000999001
group_13238		hypothetical protein	25	105	0	226	100	68.2779	inf	2.31811e-12	9.14424e-08	1.51646e-10	2	2	0	0.5	0.5	0.000999001
yxxD_1		Antitoxin YxxD	25	105	0	226	100	68.2779	inf	2.31811e-12	9.14424e-08	1.51646e-10	2	2	0	0.5	0.5	0.000999001
group_5782		hypothetical protein	4	278	21	53	16	16.0121	0.0363138	2.432e-12	9.5935e-08	1.58833e-10	4	2	3	0.625	1	0.001998
ahlD		N-acyl homoserine lactonase	25	106	0	225	100	67.9758	inf	2.86483e-12	1.13009e-07	1.84957e-10	2	2	0	0.5	0.5	0.000999001
group_22083		hypothetical protein	25	106	0	225	100	67.9758	inf	2.86483e-12	1.13009e-07	1.84957e-10	2	2	0	0.5	0.5	0.001998
iolB		5-deoxy-glucuronate isomerase	25	106	0	225	100	67.9758	inf	2.86483e-12	1.13009e-07	1.84957e-10	2	2	0	0.5	0.5	0.000999001
copR		Transcriptional activator protein CopR	25	106	0	225	100	67.9758	inf	2.86483e-12	1.13009e-07	1.84957e-10	2	2	0	0.5	0.5	0.000999001
group_3934		hypothetical protein	0	225	25	106	0	32.0242	0	2.86483e-12	1.13009e-07	1.84957e-10	2	0	2	0.5	0.5	0.000999001
group_2032	hag	Flagellin	0	225	25	106	0	32.0242	0	2.86483e-12	1.13009e-07	1.84957e-10	2	0	2	0.5	0.5	0.000999001
group_6244		hypothetical protein	0	225	25	106	0	32.0242	0	2.86483e-12	1.13009e-07	1.84957e-10	2	0	2	0.5	0.5	0.000999001
group_12520		hypothetical protein	24	89	1	242	96	73.1118	65.2584	3.22947e-12	1.27393e-07	2.07819e-10	4	4	0	0.125	0.125	0.000999001
iolE_2		Inosose dehydratase	24	89	1	242	96	73.1118	65.2584	3.22947e-12	1.27393e-07	2.07819e-10	4	4	1	0.125	0.625	0.000999001
group_8775	araB	L-arabinolactonase	0	224	25	107	0	32.3263	0	3.53418e-12	1.39413e-07	2.25223e-10	2	0	2	0.5	0.5	0.000999001
fabH_2		3-oxoacyl-[acyl-carrier-protein] synthase 3	25	107	0	224	100	67.6737	inf	3.53418e-12	1.39413e-07	2.25223e-10	2	2	0	0.5	0.5	0.000999001
group_22032		hypothetical protein	25	107	0	224	100	67.6737	inf	3.53418e-12	1.39413e-07	2.25223e-10	2	2	0	0.5	0.5	0.000999001
group_16149		hypothetical protein	25	107	0	224	100	67.6737	inf	3.53418e-12	1.39413e-07	2.25223e-10	2	2	0	0.5	0.5	0.000999001
group_22101		hypothetical protein	25	107	0	224	100	67.6737	inf	3.53418e-12	1.39413e-07	2.25223e-10	3	3	0	0.25	0.25	0.000999001
group_1850		hypothetical protein	12	5	13	326	48	98.4894	60.1846	3.75335e-12	1.48058e-07	2.38804e-10	9	7	4	0.179688	1	0.000999001
group_9306		hypothetical protein	25	108	0	223	100	67.3716	inf	4.35228e-12	1.71684e-07	2.75135e-10	2	2	0	0.5	0.5	0.000999001
yxdL_3		ABC transporter ATP-binding protein YxdL	25	108	0	223	100	67.3716	inf	4.35228e-12	1.71684e-07	2.75135e-10	2	2	0	0.5	0.5	0.000999001
group_11158		hypothetical protein	25	108	0	223	100	67.3716	inf	4.35228e-12	1.71684e-07	2.75135e-10	2	2	0	0.5	0.5	0.000999001
group_21986		hypothetical protein	25	108	0	223	100	67.3716	inf	4.35228e-12	1.71684e-07	2.75135e-10	2	2	0	0.5	0.5	0.000999001
bepA_3		hypothetical protein	24	91	1	240	96	72.5076	63.2967	5.12927e-12	2.02334e-07	3.23735e-10	3	2	1	1	1	0.020979
xerC_3		Tyrosine recombinase XerC	25	109	0	222	100	67.0695	inf	5.35051e-12	2.11062e-07	3.35551e-10	2	2	0	0.5	0.5	0.000999001
group_22203		hypothetical protein	25	109	0	222	100	67.0695	inf	5.35051e-12	2.11062e-07	3.35551e-10	2	2	0	0.5	0.5	0.000999001
murG_1		UDP-N-acetylglucosamine--N-acetylmuramyl-(pentapeptide) pyrophosphoryl-undecaprenol N-acetylglucosamine transferase	0	222	25	109	0	32.9305	0	5.35051e-12	2.11062e-07	3.35551e-10	2	0	2	0.5	0.5	0.000999001
group_21719		hypothetical protein	0	222	25	109	0	32.9305	0	5.35051e-12	2.11062e-07	3.35551e-10	2	0	2	0.5	0.5	0.000999001
pqsH		2-heptyl-3-hydroxy-4(1H)-quinolone synthase	24	92	1	239	96	72.2054	62.3478	6.44196e-12	2.54116e-07	4.0272e-10	2	2	1	0.5	1	0.000999001
wapA_2		tRNA nuclease WapA	24	92	1	239	96	72.2054	62.3478	6.44196e-12	2.54116e-07	4.0272e-10	3	2	1	1	1	0.003996
group_9356		hypothetical protein	25	110	0	221	100	66.7674	inf	6.56654e-12	2.5903e-07	4.06641e-10	2	2	0	0.5	0.5	0.000999001
mtrB_1		Sensor histidine kinase MtrB	25	110	0	221	100	66.7674	inf	6.56654e-12	2.5903e-07	4.06641e-10	2	2	0	0.5	0.5	0.000999001
group_8605		hypothetical protein	0	221	25	110	0	33.2326	0	6.56654e-12	2.5903e-07	4.06641e-10	2	0	2	0.5	0.5	0.000999001
group_16796	ywqD_2	Tyrosine-protein kinase YwqD	0	221	25	110	0	33.2326	0	6.56654e-12	2.5903e-07	4.06641e-10	2	0	2	0.5	0.5	0.000999001
group_12470		hypothetical protein	0	221	25	110	0	33.2326	0	6.56654e-12	2.5903e-07	4.06641e-10	2	0	2	0.5	0.5	0.011988
group_16157		hypothetical protein	25	110	0	221	100	66.7674	inf	6.56654e-12	2.5903e-07	4.06641e-10	2	2	0	0.5	0.5	0.000999001
lsrK_2		Autoinducer-2 kinase	16	21	9	310	64	93.6556	26.2434	6.75205e-12	2.66348e-07	4.17474e-10	6	5	3	0.21875	1	0.001998
group_11431	lysS_2	Lysine--tRNA ligase	0	220	25	111	0	33.5347	0	8.04549e-12	3.1737e-07	4.89769e-10	2	0	2	0.5	0.5	0.000999001
group_7932		hypothetical protein	25	111	0	220	100	66.4653	inf	8.04549e-12	3.1737e-07	4.89769e-10	2	2	0	0.5	0.5	0.000999001
group_9131		putative hydrolase	25	111	0	220	100	66.4653	inf	8.04549e-12	3.1737e-07	4.89769e-10	2	2	0	0.5	0.5	0.000999001
group_9313		hypothetical protein	25	111	0	220	100	66.4653	inf	8.04549e-12	3.1737e-07	4.89769e-10	3	3	0	0.25	0.25	0.000999001
group_13214		hypothetical protein	25	111	0	220	100	66.4653	inf	8.04549e-12	3.1737e-07	4.89769e-10	2	2	0	0.5	0.5	0.000999001
lyc_1		Autolytic lysozyme	0	220	25	111	0	33.5347	0	8.04549e-12	3.1737e-07	4.89769e-10	2	0	2	0.5	0.5	0.000999001
group_22184		hypothetical protein	25	111	0	220	100	66.4653	inf	8.04549e-12	3.1737e-07	4.89769e-10	2	2	0	0.5	0.5	0.000999001
group_481		hypothetical protein	25	111	0	220	100	66.4653	inf	8.04549e-12	3.1737e-07	4.89769e-10	2	2	0	0.5	0.5	0.000999001
group_11119		hypothetical protein	25	111	0	220	100	66.4653	inf	8.04549e-12	3.1737e-07	4.89769e-10	2	2	0	0.5	0.5	0.000999001
nhaH		Na( )/H( ) antiporter NhaH	25	111	0	220	100	66.4653	inf	8.04549e-12	3.1737e-07	4.89769e-10	2	2	0	0.5	0.5	0.003996
ntdC		Glucose-6-phosphate 3-dehydrogenase	24	93	1	238	96	71.9033	61.4194	8.07247e-12	3.18435e-07	4.899e-10	3	2	1	1	1	0.001998
group_3564		hypothetical protein	24	93	1	238	96	71.9033	61.4194	8.07247e-12	3.18435e-07	4.899e-10	3	2	1	1	1	0.00799201
group_11154		hypothetical protein	21	57	4	274	84	82.7795	25.2368	8.31839e-12	3.28136e-07	5.04049e-10	6	5	2	0.21875	0.6875	0.000999001
group_13387		hypothetical protein	25	112	0	219	100	66.1631	inf	9.84135e-12	3.88212e-07	5.89092e-10	2	2	0	0.5	0.5	0.000999001
murE_1		UDP-N-acetylmuramoyl-L-alanyl-D-glutamate--2,6-diaminopimelate ligase	25	112	0	219	100	66.1631	inf	9.84135e-12	3.88212e-07	5.89092e-10	2	2	0	0.5	0.5	0.000999001
group_16200		hypothetical protein	25	112	0	219	100	66.1631	inf	9.84135e-12	3.88212e-07	5.89092e-10	2	2	0	0.5	0.5	0.000999001
group_13113		hypothetical protein	25	112	0	219	100	66.1631	inf	9.84135e-12	3.88212e-07	5.89092e-10	2	2	0	0.5	0.5	0.000999001
group_22104		hypothetical protein	25	112	0	219	100	66.1631	inf	9.84135e-12	3.88212e-07	5.89092e-10	3	3	0	0.25	0.25	0.000999001
Int-Tn_2		Transposase from transposon Tn916	25	112	0	219	100	66.1631	inf	9.84135e-12	3.88212e-07	5.89092e-10	2	2	0	0.5	0.5	0.000999001
omcB		Large cysteine-rich periplasmic protein OmcB	25	112	0	219	100	66.1631	inf	9.84135e-12	3.88212e-07	5.89092e-10	2	2	0	0.5	0.5	0.000999001
rfbF		Glucose-1-phosphate cytidylyltransferase	0	219	25	112	0	33.8369	0	9.84135e-12	3.88212e-07	5.89092e-10	2	0	2	0.5	0.5	0.000999001
group_13073		hypothetical protein	25	113	0	218	100	65.861	inf	1.20186e-11	4.74099e-07	7.14005e-10	2	2	0	0.5	0.5	0.000999001
group_9179		Putative HTH-type transcriptional regulator	25	113	0	218	100	65.861	inf	1.20186e-11	4.74099e-07	7.14005e-10	2	2	0	0.5	0.5	0.000999001
group_4370		hypothetical protein	0	218	25	113	0	34.139	0	1.20186e-11	4.74099e-07	7.14005e-10	2	0	2	0.5	0.5	0.002997
group_15904		hypothetical protein	0	218	25	113	0	34.139	0	1.20186e-11	4.74099e-07	7.14005e-10	2	0	2	0.5	0.5	0.000999001
group_22006		hypothetical protein	24	95	1	236	96	71.2991	59.6211	1.25932e-11	4.96763e-07	7.47012e-10	3	2	1	1	1	0.003996
group_1529		hypothetical protein	23	81	2	250	92	75.5287	35.4938	1.34237e-11	5.29526e-07	7.93892e-10	3	3	1	0.25	1	0.000999001
group_16275		hypothetical protein	25	114	0	217	100	65.5589	inf	1.46543e-11	5.78069e-07	8.55131e-10	2	2	0	0.5	0.5	0.000999001
azoR1_1		FMN-dependent NADH-azoreductase 1	25	114	0	217	100	65.5589	inf	1.46543e-11	5.78069e-07	8.55131e-10	2	2	0	0.5	0.5	0.000999001
group_9716	rapH	Response regulator aspartate phosphatase H	0	217	25	114	0	34.4411	0	1.46543e-11	5.78069e-07	8.55131e-10	2	0	2	0.5	0.5	0.000999001
group_10415	emrB_2	Multidrug export protein EmrB	0	217	25	114	0	34.4411	0	1.46543e-11	5.78069e-07	8.55131e-10	2	0	2	0.5	0.5	0.000999001
group_13311		hypothetical protein	25	114	0	217	100	65.5589	inf	1.46543e-11	5.78069e-07	8.55131e-10	2	2	0	0.5	0.5	0.000999001
group_7399	kinE_3	Sporulation kinase E	0	217	25	114	0	34.4411	0	1.46543e-11	5.78069e-07	8.55131e-10	2	0	2	0.5	0.5	0.000999001
group_11437		hypothetical protein	0	217	25	114	0	34.4411	0	1.46543e-11	5.78069e-07	8.55131e-10	2	0	2	0.5	0.5	0.000999001
group_9239		hypothetical protein	25	114	0	217	100	65.5589	inf	1.46543e-11	5.78069e-07	8.55131e-10	2	2	0	0.5	0.5	0.000999001
group_22227	sda	Sporulation inhibitor sda	3	261	22	70	12	21.148	0.0365726	1.74411e-11	6.87999e-07	1.01475e-09	11	3	9	0.0654297	0.226562	0.00999001
rfbG_1		CDP-glucose 4,6-dehydratase	0	216	25	115	0	34.7432	0	1.784e-11	7.03736e-07	1.02885e-09	2	0	2	0.5	0.5	0.000999001
mntA		Manganese-binding lipoprotein MntA	25	115	0	216	100	65.2568	inf	1.784e-11	7.03736e-07	1.02885e-09	2	2	0	0.5	0.5	0.000999001
group_11099		hypothetical protein	25	115	0	216	100	65.2568	inf	1.784e-11	7.03736e-07	1.02885e-09	2	2	0	0.5	0.5	0.000999001
group_7685		hypothetical protein	25	115	0	216	100	65.2568	inf	1.784e-11	7.03736e-07	1.02885e-09	2	2	0	0.5	0.5	0.000999001
group_21975		hypothetical protein	25	115	0	216	100	65.2568	inf	1.784e-11	7.03736e-07	1.02885e-09	2	2	0	0.5	0.5	0.000999001
sap_2		S-layer protein sap	25	115	0	216	100	65.2568	inf	1.784e-11	7.03736e-07	1.02885e-09	2	2	0	0.5	0.5	0.000999001
group_6538		hypothetical protein	24	97	1	234	96	70.6949	57.8969	1.94797e-11	7.68415e-07	1.12177e-09	4	4	1	0.125	0.625	0.000999001
group_1566		hypothetical protein	23	83	2	248	92	74.9245	34.3614	2.16235e-11	8.52981e-07	1.23435e-09	4	3	2	0.625	1	0.000999001
arnE_2		4-amino-4-deoxy-L-arabinose-phosphoundecaprenol flippase subunit ArnE	0	215	25	116	0	35.0453	0	2.16849e-11	8.55403e-07	1.23435e-09	2	0	2	0.5	0.5	0.000999001
bepA_2		Beta-barrel assembly-enhancing protease	25	116	0	215	100	64.9547	inf	2.16849e-11	8.55403e-07	1.23435e-09	2	2	0	0.5	0.5	0.000999001
group_3726		hypothetical protein	0	215	25	116	0	35.0453	0	2.16849e-11	8.55403e-07	1.23435e-09	2	0	2	0.5	0.5	0.000999001
group_13233		Small, acid-soluble spore protein 1	25	116	0	215	100	64.9547	inf	2.16849e-11	8.55403e-07	1.23435e-09	2	2	0	0.5	0.5	0.000999001
group_6272	kinE_5	Sporulation kinase E	0	215	25	116	0	35.0453	0	2.16849e-11	8.55403e-07	1.23435e-09	2	0	2	0.5	0.5	0.000999001
group_22201		hypothetical protein	25	116	0	215	100	64.9547	inf	2.16849e-11	8.55403e-07	1.23435e-09	2	2	0	0.5	0.5	0.000999001
group_22182		hypothetical protein	25	116	0	215	100	64.9547	inf	2.16849e-11	8.55403e-07	1.23435e-09	2	2	0	0.5	0.5	0.000999001
group_2574	dppE_6	Dipeptide-binding protein DppE	18	36	7	295	72	89.1239	21.0714	2.58479e-11	1.01962e-06	1.4692e-09	4	4	2	0.125	1	0.000999001
group_16271		hypothetical protein	25	117	0	214	100	64.6526	inf	2.63184e-11	1.03818e-06	1.48524e-09	2	2	0	0.5	0.5	0.000999001
tasA_3		Spore coat-associated protein N	0	214	25	117	0	35.3474	0	2.63184e-11	1.03818e-06	1.48524e-09	2	0	2	0.5	0.5	0.000999001
group_16272		hypothetical protein	25	117	0	214	100	64.6526	inf	2.63184e-11	1.03818e-06	1.48524e-09	2	2	0	0.5	0.5	0.000999001
group_2570		hypothetical protein	25	117	0	214	100	64.6526	inf	2.63184e-11	1.03818e-06	1.48524e-09	2	2	0	0.5	0.5	0.000999001
group_13099		hypothetical protein	25	117	0	214	100	64.6526	inf	2.63184e-11	1.03818e-06	1.48524e-09	2	2	0	0.5	0.5	0.000999001
group_2846		hypothetical protein	4	270	21	61	16	18.429	0.0430335	2.63882e-11	1.04093e-06	1.48705e-09	9	4	6	0.507812	1	0.000999001
group_7791		hypothetical protein	25	118	0	213	100	64.3505	inf	3.18943e-11	1.25813e-06	1.75963e-09	2	2	0	0.5	0.5	0.000999001
group_22074		hypothetical protein	25	118	0	213	100	64.3505	inf	3.18943e-11	1.25813e-06	1.75963e-09	2	2	0	0.5	0.5	0.000999001
bamB		Outer membrane protein assembly factor BamB	25	118	0	213	100	64.3505	inf	3.18943e-11	1.25813e-06	1.75963e-09	2	2	0	0.5	0.5	0.000999001
group_21991		hypothetical protein	25	118	0	213	100	64.3505	inf	3.18943e-11	1.25813e-06	1.75963e-09	2	2	0	0.5	0.5	0.000999001
pagR_3		Transcriptional repressor PagR	25	118	0	213	100	64.3505	inf	3.18943e-11	1.25813e-06	1.75963e-09	2	2	0	0.5	0.5	0.000999001
mntB		Manganese transport system membrane protein MntB	25	118	0	213	100	64.3505	inf	3.18943e-11	1.25813e-06	1.75963e-09	2	2	0	0.5	0.5	0.000999001
fabH_1		3-oxoacyl-[acyl-carrier-protein] synthase 3	25	118	0	213	100	64.3505	inf	3.18943e-11	1.25813e-06	1.75963e-09	2	2	0	0.5	0.5	0.000999001
sap_1		S-layer protein sap	25	118	0	213	100	64.3505	inf	3.18943e-11	1.25813e-06	1.75963e-09	2	2	0	0.5	0.5	0.000999001
znuC_1		High-affinity zinc uptake system ATP-binding protein ZnuC	25	118	0	213	100	64.3505	inf	3.18943e-11	1.25813e-06	1.75963e-09	2	2	0	0.5	0.5	0.000999001
menH_2		2-succinyl-6-hydroxy-2,4-cyclohexadiene-1-carboxylate synthase	25	118	0	213	100	64.3505	inf	3.18943e-11	1.25813e-06	1.75963e-09	2	2	0	0.5	0.5	0.000999001
group_3401		hypothetical protein	0	213	25	118	0	35.6495	0	3.18943e-11	1.25813e-06	1.75963e-09	2	0	2	0.5	0.5	0.000999001
bmrR_3		Multidrug-efflux transporter 1 regulator	0	213	25	118	0	35.6495	0	3.18943e-11	1.25813e-06	1.75963e-09	2	0	2	0.5	0.5	0.000999001
group_2917		hypothetical protein	0	213	25	118	0	35.6495	0	3.18943e-11	1.25813e-06	1.75963e-09	2	0	2	0.5	0.5	0.000999001
group_11317		hypothetical protein	0	213	25	118	0	35.6495	0	3.18943e-11	1.25813e-06	1.75963e-09	2	0	2	0.5	0.5	0.000999001
group_6218		hypothetical protein	0	213	25	118	0	35.6495	0	3.18943e-11	1.25813e-06	1.75963e-09	2	0	2	0.5	0.5	0.011988
group_249	mtnN_2	5'-nucleotidase	0	212	25	119	0	35.9517	0	3.85948e-11	1.52245e-06	2.10574e-09	2	0	2	0.5	0.5	0.000999001
group_7890	yvdP	putative FAD-linked oxidoreductase YvdP	0	212	25	119	0	35.9517	0	3.85948e-11	1.52245e-06	2.10574e-09	2	0	2	0.5	0.5	0.000999001
group_8088		hypothetical protein	0	212	25	119	0	35.9517	0	3.85948e-11	1.52245e-06	2.10574e-09	2	0	2	0.5	0.5	0.000999001
sfp_2		4'-phosphopantetheinyl transferase sfp	0	212	25	119	0	35.9517	0	3.85948e-11	1.52245e-06	2.10574e-09	2	0	2	0.5	0.5	0.000999001
group_4532		hypothetical protein	25	119	0	212	100	64.0483	inf	3.85948e-11	1.52245e-06	2.10574e-09	2	2	0	0.5	0.5	0.000999001
ppm1		Undecaprenyl-phosphate mannosyltransferase	0	212	25	119	0	35.9517	0	3.85948e-11	1.52245e-06	2.10574e-09	2	0	2	0.5	0.5	0.000999001
sigW_4		ECF RNA polymerase sigma factor SigW	25	119	0	212	100	64.0483	inf	3.85948e-11	1.52245e-06	2.10574e-09	2	2	0	0.5	0.5	0.000999001
group_3311	fabG_5	3-oxoacyl-[acyl-carrier-protein] reductase FabG	0	212	25	119	0	35.9517	0	3.85948e-11	1.52245e-06	2.10574e-09	2	0	2	0.5	0.5	0.000999001
yciK		putative oxidoreductase YciK	0	211	25	120	0	36.2538	0	4.66354e-11	1.83963e-06	2.52696e-09	2	0	2	0.5	0.5	0.000999001
arnE_1		4-amino-4-deoxy-L-arabinose-phosphoundecaprenol flippase subunit ArnE	0	211	25	120	0	36.2538	0	4.66354e-11	1.83963e-06	2.52696e-09	2	0	2	0.5	0.5	0.000999001
group_7410		hypothetical protein	25	120	0	211	100	63.7462	inf	4.66354e-11	1.83963e-06	2.52696e-09	2	2	0	0.5	0.5	0.000999001
group_11091		hypothetical protein	25	120	0	211	100	63.7462	inf	4.66354e-11	1.83963e-06	2.52696e-09	2	2	0	0.5	0.5	0.000999001
group_16330		hypothetical protein	25	120	0	211	100	63.7462	inf	4.66354e-11	1.83963e-06	2.52696e-09	2	2	0	0.5	0.5	0.000999001
group_22118		hypothetical protein	25	121	0	210	100	63.4441	inf	5.62708e-11	2.21971e-06	3.01182e-09	2	2	0	0.5	0.5	0.000999001
group_6689		hypothetical protein	0	210	25	121	0	36.5559	0	5.62708e-11	2.21971e-06	3.01182e-09	2	0	2	0.5	0.5	0.000999001
paiB_1		Protease synthase and sporulation protein PAI 2	25	121	0	210	100	63.4441	inf	5.62708e-11	2.21971e-06	3.01182e-09	2	2	0	0.5	0.5	0.000999001
group_1887	dacA_3	D-alanyl-D-alanine carboxypeptidase DacA	0	210	25	121	0	36.5559	0	5.62708e-11	2.21971e-06	3.01182e-09	2	0	2	0.5	0.5	0.000999001
group_23334	sigW_2	hypothetical protein	0	210	25	121	0	36.5559	0	5.62708e-11	2.21971e-06	3.01182e-09	2	0	2	0.5	0.5	0.000999001
group_5687		hypothetical protein	25	121	0	210	100	63.4441	inf	5.62708e-11	2.21971e-06	3.01182e-09	2	2	0	0.5	0.5	0.000999001
mgtB_2		Magnesium-transporting ATPase, P-type 1	0	210	25	121	0	36.5559	0	5.62708e-11	2.21971e-06	3.01182e-09	2	0	2	0.5	0.5	0.000999001
phaJ_2		(R)-specific enoyl-CoA hydratase	25	121	0	210	100	63.4441	inf	5.62708e-11	2.21971e-06	3.01182e-09	2	2	0	0.5	0.5	0.000999001
group_2033		hypothetical protein	0	209	25	122	0	36.858	0	6.78017e-11	2.67457e-06	3.59003e-09	2	0	2	0.5	0.5	0.000999001
group_3795		hypothetical protein	0	209	25	122	0	36.858	0	6.78017e-11	2.67457e-06	3.59003e-09	2	0	2	0.5	0.5	0.000999001
nprT		Thermostable neutral protease NprT	25	122	0	209	100	63.142	inf	6.78017e-11	2.67457e-06	3.59003e-09	3	3	0	0.25	0.25	0.000999001
group_13171		hypothetical protein	25	122	0	209	100	63.142	inf	6.78017e-11	2.67457e-06	3.59003e-09	2	2	0	0.5	0.5	0.000999001
group_3373		hypothetical protein	25	122	0	209	100	63.142	inf	6.78017e-11	2.67457e-06	3.59003e-09	2	2	0	0.5	0.5	0.000999001
group_13165		hypothetical protein	25	122	0	209	100	63.142	inf	6.78017e-11	2.67457e-06	3.59003e-09	2	2	0	0.5	0.5	0.000999001
group_21985	patA_2	Peptidoglycan O-acetyltransferase	25	122	0	209	100	63.142	inf	6.78017e-11	2.67457e-06	3.59003e-09	2	2	0	0.5	0.5	0.000999001
group_4096		hypothetical protein	25	122	0	209	100	63.142	inf	6.78017e-11	2.67457e-06	3.59003e-09	2	2	0	0.5	0.5	0.000999001
group_22092		hypothetical protein	25	123	0	208	100	62.8399	inf	8.15825e-11	3.21819e-06	4.2795e-09	2	2	0	0.5	0.5	0.000999001
group_10644		hypothetical protein	0	208	25	123	0	37.1601	0	8.15825e-11	3.21819e-06	4.2795e-09	2	0	2	0.5	0.5	0.000999001
group_4656		hypothetical protein	25	123	0	208	100	62.8399	inf	8.15825e-11	3.21819e-06	4.2795e-09	2	2	0	0.5	0.5	0.000999001
group_2176	rihA_1	Pyrimidine-specific ribonucleoside hydrolase RihA	0	208	25	123	0	37.1601	0	8.15825e-11	3.21819e-06	4.2795e-09	2	0	2	0.5	0.5	0.000999001
mftC		Putative mycofactocin radical SAM maturase MftC	25	123	0	208	100	62.8399	inf	8.15825e-11	3.21819e-06	4.2795e-09	2	2	0	0.5	0.5	0.000999001
crt_4		Short-chain-enoyl-CoA hydratase	25	123	0	208	100	62.8399	inf	8.15825e-11	3.21819e-06	4.2795e-09	2	2	0	0.5	0.5	0.000999001
bglC		Aryl-phospho-beta-D-glucosidase BglC	0	208	25	123	0	37.1601	0	8.15825e-11	3.21819e-06	4.2795e-09	2	0	2	0.5	0.5	0.000999001
group_18393		hypothetical protein	0	207	25	124	0	37.4622	0	9.80306e-11	3.86701e-06	5.1151e-09	2	0	2	0.5	0.5	0.000999001
gndA		6-phosphogluconate dehydrogenase, NADP( )-dependent, decarboxylating	25	124	0	207	100	62.5378	inf	9.80306e-11	3.86701e-06	5.1151e-09	2	2	0	0.5	0.5	0.000999001
rpfG		Cyclic di-GMP phosphodiesterase response regulator RpfG	25	124	0	207	100	62.5378	inf	9.80306e-11	3.86701e-06	5.1151e-09	2	2	0	0.5	0.5	0.000999001
hblA_7		Hemolysin BL-binding component	0	207	25	124	0	37.4622	0	9.80306e-11	3.86701e-06	5.1151e-09	2	0	2	0.5	0.5	0.000999001
group_7149		hypothetical protein	24	105	1	226	96	68.2779	51.6571	1.03067e-10	4.06567e-06	5.37076e-09	3	2	1	1	1	0.00599401
gntT_1		High-affinity gluconate transporter	25	125	0	206	100	62.2356	inf	1.17637e-10	4.64042e-06	6.09779e-09	2	2	0	0.5	0.5	0.000999001
group_16251		hypothetical protein	25	125	0	206	100	62.2356	inf	1.17637e-10	4.64042e-06	6.09779e-09	2	2	0	0.5	0.5	0.000999001
ebrB		Multidrug resistance protein EbrB	25	125	0	206	100	62.2356	inf	1.17637e-10	4.64042e-06	6.09779e-09	2	2	0	0.5	0.5	0.000999001
hblA_3		Hemolysin BL-binding component	0	206	25	125	0	37.7644	0	1.17637e-10	4.64042e-06	6.09779e-09	2	0	2	0.5	0.5	0.000999001
group_1059	cpdA_4	hypothetical protein	24	106	1	225	96	67.9758	50.9434	1.25878e-10	4.96549e-06	6.5164e-09	4	3	1	0.625	0.625	0.000999001
group_13100		hypothetical protein	25	126	0	205	100	61.9335	inf	1.40977e-10	5.56113e-06	7.25997e-09	2	2	0	0.5	0.5	0.000999001
group_10952		hypothetical protein	25	126	0	205	100	61.9335	inf	1.40977e-10	5.56113e-06	7.25997e-09	2	2	0	0.5	0.5	0.000999001
group_1053		hypothetical protein	0	205	25	126	0	38.0665	0	1.40977e-10	5.56113e-06	7.25997e-09	2	0	2	0.5	0.5	0.000999001
group_5491		hypothetical protein	0	205	25	126	0	38.0665	0	1.40977e-10	5.56113e-06	7.25997e-09	2	0	2	0.5	0.5	0.003996
group_13122	kstR2_1	HTH-type transcriptional repressor KstR2	25	127	0	204	100	61.6314	inf	1.68729e-10	6.65584e-06	8.63274e-09	2	2	0	0.5	0.5	0.000999001
sap_7		S-layer protein sap	25	127	0	204	100	61.6314	inf	1.68729e-10	6.65584e-06	8.63274e-09	2	2	0	0.5	0.5	0.000999001
group_8754		hypothetical protein	25	127	0	204	100	61.6314	inf	1.68729e-10	6.65584e-06	8.63274e-09	2	2	0	0.5	0.5	0.000999001
group_9412		hypothetical protein	25	127	0	204	100	61.6314	inf	1.68729e-10	6.65584e-06	8.63274e-09	2	2	0	0.5	0.5	0.000999001
bsr		Blasticidin-S deaminase	25	127	0	204	100	61.6314	inf	1.68729e-10	6.65584e-06	8.63274e-09	2	2	0	0.5	0.5	0.011988
group_11201		hypothetical protein	25	128	0	203	100	61.3293	inf	2.01684e-10	7.95581e-06	1.0226e-08	2	2	0	0.5	0.5	0.000999001
rmd_3		GDP-6-deoxy-D-mannose reductase	0	203	25	128	0	38.6707	0	2.01684e-10	7.95581e-06	1.0226e-08	2	0	2	0.5	0.5	0.000999001
group_1311	lgrD_3	Linear gramicidin synthase subunit D	0	203	25	128	0	38.6707	0	2.01684e-10	7.95581e-06	1.0226e-08	3	0	3	0.25	0.25	0.000999001
group_16212		hypothetical protein	25	128	0	203	100	61.3293	inf	2.01684e-10	7.95581e-06	1.0226e-08	2	2	0	0.5	0.5	0.000999001
group_13470	regX3_2	Sensory transduction protein regX3	0	203	25	128	0	38.6707	0	2.01684e-10	7.95581e-06	1.0226e-08	2	0	2	0.5	0.5	0.000999001
group_8728		hypothetical protein	0	203	25	128	0	38.6707	0	2.01684e-10	7.95581e-06	1.0226e-08	2	0	2	0.5	0.5	0.000999001
group_5989	yciK	putative oxidoreductase YciK	0	203	25	128	0	38.6707	0	2.01684e-10	7.95581e-06	1.0226e-08	2	0	2	0.5	0.5	0.000999001
hcf136_2		Ycf48-like protein	25	129	0	202	100	61.0272	inf	2.4077e-10	9.49764e-06	1.1992e-08	2	2	0	0.5	0.5	0.000999001
ctc_4		S-layer protein	25	129	0	202	100	61.0272	inf	2.4077e-10	9.49764e-06	1.1992e-08	2	2	0	0.5	0.5	0.000999001
group_5150	emrB_2	Multidrug export protein EmrB	0	202	25	129	0	38.9728	0	2.4077e-10	9.49764e-06	1.1992e-08	2	0	2	0.5	0.5	0.000999001
xre_1		HTH-type transcriptional regulator Xre	25	129	0	202	100	61.0272	inf	2.4077e-10	9.49764e-06	1.1992e-08	2	2	0	0.5	0.5	0.000999001
menE_1		2-succinylbenzoate--CoA ligase	25	129	0	202	100	61.0272	inf	2.4077e-10	9.49764e-06	1.1992e-08	2	2	0	0.5	0.5	0.000999001
group_2788	yeiL_1	Regulatory protein YeiL	0	202	25	129	0	38.9728	0	2.4077e-10	9.49764e-06	1.1992e-08	2	0	2	0.5	0.5	0.000999001
group_16234		hypothetical protein	25	129	0	202	100	61.0272	inf	2.4077e-10	9.49764e-06	1.1992e-08	2	2	0	0.5	0.5	0.000999001
group_12309	hblA_6	Hemolysin BL-binding component	0	202	25	129	0	38.9728	0	2.4077e-10	9.49764e-06	1.1992e-08	2	0	2	0.5	0.5	0.000999001
arcA		Arginine deiminase	0	202	25	129	0	38.9728	0	2.4077e-10	9.49764e-06	1.1992e-08	2	0	2	0.5	0.5	0.000999001
xerD_4		Tyrosine recombinase XerD	25	129	0	202	100	61.0272	inf	2.4077e-10	9.49764e-06	1.1992e-08	2	2	0	0.5	0.5	0.000999001
fabG_7		3-oxoacyl-[acyl-carrier-protein] reductase FabG	25	129	0	202	100	61.0272	inf	2.4077e-10	9.49764e-06	1.1992e-08	2	2	0	0.5	0.5	0.000999001
group_6438		hypothetical protein	0	202	25	129	0	38.9728	0	2.4077e-10	9.49764e-06	1.1992e-08	2	0	2	0.5	0.5	0.000999001
group_5068		hypothetical protein	25	129	0	202	100	61.0272	inf	2.4077e-10	9.49764e-06	1.1992e-08	2	2	0	0.5	0.5	0.000999001
group_5562	iolC	5-dehydro-2-deoxygluconokinase	22	81	3	250	88	75.5287	22.6337	2.54257e-10	1.00297e-05	1.26478e-08	6	5	2	0.21875	0.6875	0.000999001
group_16340		hypothetical protein	25	130	0	201	100	60.7251	inf	2.87071e-10	1.13241e-05	1.41198e-08	2	2	0	0.5	0.5	0.000999001
group_4132		hypothetical protein	25	130	0	201	100	60.7251	inf	2.87071e-10	1.13241e-05	1.41198e-08	2	2	0	0.5	0.5	0.000999001
dnaA_2		Chromosomal replication initiator protein DnaA	25	130	0	201	100	60.7251	inf	2.87071e-10	1.13241e-05	1.41198e-08	2	2	0	0.5	0.5	0.000999001
group_22225		hypothetical protein	25	130	0	201	100	60.7251	inf	2.87071e-10	1.13241e-05	1.41198e-08	2	2	0	0.5	0.5	0.000999001
group_6139		hypothetical protein	25	130	0	201	100	60.7251	inf	2.87071e-10	1.13241e-05	1.41198e-08	2	2	0	0.5	0.5	0.000999001
group_16317		hypothetical protein	25	130	0	201	100	60.7251	inf	2.87071e-10	1.13241e-05	1.41198e-08	2	2	0	0.5	0.5	0.000999001
wecC_2		UDP-N-acetyl-D-mannosamine dehydrogenase	25	130	0	201	100	60.7251	inf	2.87071e-10	1.13241e-05	1.41198e-08	2	2	0	0.5	0.5	0.000999001
bglH		Aryl-phospho-beta-D-glucosidase BglH	0	201	25	130	0	39.2749	0	2.87071e-10	1.13241e-05	1.41198e-08	2	0	2	0.5	0.5	0.000999001
aguA_2		Agmatine deiminase	0	201	25	130	0	39.2749	0	2.87071e-10	1.13241e-05	1.41198e-08	2	0	2	0.5	0.5	0.000999001
group_2764		hypothetical protein	0	200	25	131	0	39.577	0	3.41856e-10	1.34852e-05	1.66484e-08	2	0	2	0.5	0.5	0.000999001
group_6200		hypothetical protein	0	200	25	131	0	39.577	0	3.41856e-10	1.34852e-05	1.66484e-08	2	0	2	0.5	0.5	0.000999001
group_7916		putative ABC transporter ATP-binding protein	0	200	25	131	0	39.577	0	3.41856e-10	1.34852e-05	1.66484e-08	2	0	2	0.5	0.5	0.000999001
group_5537	ydeA_2	hypothetical protein	25	131	0	200	100	60.423	inf	3.41856e-10	1.34852e-05	1.66484e-08	2	2	0	0.5	0.5	0.000999001
group_22215		hypothetical protein	25	131	0	200	100	60.423	inf	3.41856e-10	1.34852e-05	1.66484e-08	2	2	0	0.5	0.5	0.000999001
group_11090		hypothetical protein	25	131	0	200	100	60.423	inf	3.41856e-10	1.34852e-05	1.66484e-08	2	2	0	0.5	0.5	0.000999001
group_22273		hypothetical protein	25	131	0	200	100	60.423	inf	3.41856e-10	1.34852e-05	1.66484e-08	2	2	0	0.5	0.5	0.000999001
sap_5		S-layer protein sap	25	132	0	199	100	60.1208	inf	4.06602e-10	1.60392e-05	1.96318e-08	2	2	0	0.5	0.5	0.000999001
group_16165		hypothetical protein	25	132	0	199	100	60.1208	inf	4.06602e-10	1.60392e-05	1.96318e-08	2	2	0	0.5	0.5	0.000999001
group_22236		hypothetical protein	25	132	0	199	100	60.1208	inf	4.06602e-10	1.60392e-05	1.96318e-08	2	2	0	0.5	0.5	0.003996
group_5998	ydaF_1	Putative ribosomal N-acetyltransferase YdaF	0	199	25	132	0	39.8792	0	4.06602e-10	1.60392e-05	1.96318e-08	2	0	2	0.5	0.5	0.000999001
group_3463		hypothetical protein	0	199	25	132	0	39.8792	0	4.06602e-10	1.60392e-05	1.96318e-08	2	0	2	0.5	0.5	0.000999001
group_12767		hypothetical protein	0	199	25	132	0	39.8792	0	4.06602e-10	1.60392e-05	1.96318e-08	2	0	2	0.5	0.5	0.000999001
group_12988		hypothetical protein	0	199	25	132	0	39.8792	0	4.06602e-10	1.60392e-05	1.96318e-08	2	0	2	0.5	0.5	0.000999001
group_13297		hypothetical protein	25	133	0	198	100	59.8187	inf	4.8303e-10	1.90541e-05	2.31239e-08	2	2	0	0.5	0.5	0.000999001
fgd2		F420-dependent hydroxymycolic acid dehydrogenase	25	133	0	198	100	59.8187	inf	4.8303e-10	1.90541e-05	2.31239e-08	2	2	0	0.5	0.5	0.000999001
group_11066		hypothetical protein	25	133	0	198	100	59.8187	inf	4.8303e-10	1.90541e-05	2.31239e-08	2	2	0	0.5	0.5	0.000999001
group_10975		hypothetical protein	25	133	0	198	100	59.8187	inf	4.8303e-10	1.90541e-05	2.31239e-08	2	2	0	0.5	0.5	0.000999001
group_1542		hypothetical protein	25	133	0	198	100	59.8187	inf	4.8303e-10	1.90541e-05	2.31239e-08	2	2	0	0.5	0.5	0.000999001
group_7683		hypothetical protein	25	133	0	198	100	59.8187	inf	4.8303e-10	1.90541e-05	2.31239e-08	2	2	0	0.5	0.5	0.000999001
group_2030		hypothetical protein	0	198	25	133	0	40.1813	0	4.8303e-10	1.90541e-05	2.31239e-08	2	0	2	0.5	0.5	0.000999001
group_1010		hypothetical protein	18	45	7	286	72	86.4048	16.3429	5.64876e-10	2.22827e-05	2.70093e-08	5	3	3	1	1	0.00799201
group_6328		hypothetical protein	0	197	25	134	0	40.4834	0	5.73148e-10	2.2609e-05	2.71742e-08	2	0	2	0.5	0.5	0.000999001
group_13258		hypothetical protein	25	134	0	197	100	59.5166	inf	5.73148e-10	2.2609e-05	2.71742e-08	2	2	0	0.5	0.5	0.001998
group_5499		hypothetical protein	0	197	25	134	0	40.4834	0	5.73148e-10	2.2609e-05	2.71742e-08	2	0	2	0.5	0.5	0.000999001
ydjP		AB hydrolase superfamily protein YdjP	25	134	0	197	100	59.5166	inf	5.73148e-10	2.2609e-05	2.71742e-08	3	3	0	0.25	0.25	0.001998
group_22061		hypothetical protein	25	134	0	197	100	59.5166	inf	5.73148e-10	2.2609e-05	2.71742e-08	2	2	0	0.5	0.5	0.000999001
group_4447		hypothetical protein	0	197	25	134	0	40.4834	0	5.73148e-10	2.2609e-05	2.71742e-08	2	0	2	0.5	0.5	0.000999001
ytcD_2		putative HTH-type transcriptional regulator YtcD	25	134	0	197	100	59.5166	inf	5.73148e-10	2.2609e-05	2.71742e-08	2	2	0	0.5	0.5	0.000999001
group_4641		hypothetical protein	13	15	12	316	52	95.4683	22.8222	6.19413e-10	2.4434e-05	2.93325e-08	14	9	7	0.42395	1	0.00899101
group_2491	colA_2	Microbial collagenase	25	135	0	196	100	59.2145	inf	6.79287e-10	2.67958e-05	3.1824e-08	2	2	0	0.5	0.5	0.000999001
group_22173	smc_3	Chromosome partition protein Smc	25	135	0	196	100	59.2145	inf	6.79287e-10	2.67958e-05	3.1824e-08	2	2	0	0.5	0.5	0.000999001
ywqJ		Putative ribonuclease YwqJ	25	135	0	196	100	59.2145	inf	6.79287e-10	2.67958e-05	3.1824e-08	2	2	0	0.5	0.5	0.000999001
wecH		O-acetyltransferase WecH	25	135	0	196	100	59.2145	inf	6.79287e-10	2.67958e-05	3.1824e-08	2	2	0	0.5	0.5	0.000999001
group_2466		hypothetical protein	0	196	25	135	0	40.7855	0	6.79287e-10	2.67958e-05	3.1824e-08	2	0	2	0.5	0.5	0.000999001
group_12451		hypothetical protein	0	196	25	135	0	40.7855	0	6.79287e-10	2.67958e-05	3.1824e-08	2	0	2	0.5	0.5	0.000999001
group_57208	bin3_2	Putative transposon Tn552 DNA-invertase bin3	0	196	25	135	0	40.7855	0	6.79287e-10	2.67958e-05	3.1824e-08	2	0	2	0.5	0.5	0.000999001
group_8571		hypothetical protein	0	196	25	135	0	40.7855	0	6.79287e-10	2.67958e-05	3.1824e-08	2	0	2	0.5	0.5	0.000999001
ntcA		Global nitrogen regulator	0	196	25	135	0	40.7855	0	6.79287e-10	2.67958e-05	3.1824e-08	2	0	2	0.5	0.5	0.000999001
group_9550		hypothetical protein	23	99	2	232	92	70.0906	26.9495	6.95047e-10	2.74175e-05	3.25237e-08	4	3	2	0.625	1	0.000999001
group_21490	arcD_1	Arginine/ornithine antiporter	0	195	25	136	0	41.0876	0	8.04155e-10	3.17215e-05	3.72318e-08	2	0	2	0.5	0.5	0.000999001
aguA_3		Putative agmatine deiminase	0	195	25	136	0	41.0876	0	8.04155e-10	3.17215e-05	3.72318e-08	2	0	2	0.5	0.5	0.000999001
dnaC_2		DNA replication protein DnaC	25	136	0	195	100	58.9124	inf	8.04155e-10	3.17215e-05	3.72318e-08	3	3	0	0.25	0.25	0.000999001
iolA_2		Methylmalonate semialdehyde dehydrogenase [acylating]	25	136	0	195	100	58.9124	inf	8.04155e-10	3.17215e-05	3.72318e-08	2	2	0	0.5	0.5	0.000999001
group_7731		hypothetical protein	25	136	0	195	100	58.9124	inf	8.04155e-10	3.17215e-05	3.72318e-08	2	2	0	0.5	0.5	0.000999001
slyA_4		Transcriptional regulator SlyA	25	136	0	195	100	58.9124	inf	8.04155e-10	3.17215e-05	3.72318e-08	2	2	0	0.5	0.5	0.000999001
yxlG		putative transmembrane protein YxlG	25	136	0	195	100	58.9124	inf	8.04155e-10	3.17215e-05	3.72318e-08	2	2	0	0.5	0.5	0.000999001
group_22051		hypothetical protein	25	136	0	195	100	58.9124	inf	8.04155e-10	3.17215e-05	3.72318e-08	2	2	0	0.5	0.5	0.000999001
bmrR_1		Multidrug-efflux transporter 1 regulator	25	136	0	195	100	58.9124	inf	8.04155e-10	3.17215e-05	3.72318e-08	2	2	0	0.5	0.5	0.000999001
fadR_1		Fatty acid metabolism regulator protein	24	116	1	215	96	64.9547	44.4828	8.48324e-10	3.34638e-05	3.92308e-08	3	2	1	1	1	0.033966
group_13303		hypothetical protein	19	55	6	276	76	83.3837	15.8909	9.05841e-10	3.57327e-05	4.18416e-08	6	4	3	0.6875	1	0.000999001
yxlE		Negative regulatory protein YxlE	25	137	0	194	100	58.6103	inf	9.50899e-10	3.75101e-05	4.33142e-08	2	2	0	0.5	0.5	0.000999001
group_1034		hypothetical protein	0	194	25	137	0	41.3897	0	9.50899e-10	3.75101e-05	4.33142e-08	2	0	2	0.5	0.5	0.000999001
group_6176		hypothetical protein	0	194	25	137	0	41.3897	0	9.50899e-10	3.75101e-05	4.33142e-08	2	0	2	0.5	0.5	0.000999001
hpr_2		hypothetical protein	0	194	25	137	0	41.3897	0	9.50899e-10	3.75101e-05	4.33142e-08	2	0	2	0.5	0.5	0.001998
idhA		Inositol 2-dehydrogenase	25	137	0	194	100	58.6103	inf	9.50899e-10	3.75101e-05	4.33142e-08	2	2	0	0.5	0.5	0.000999001
group_10471		hypothetical protein	0	194	25	137	0	41.3897	0	9.50899e-10	3.75101e-05	4.33142e-08	2	0	2	0.5	0.5	0.000999001
argR_1		Arginine repressor	0	194	25	137	0	41.3897	0	9.50899e-10	3.75101e-05	4.33142e-08	2	0	2	0.5	0.5	0.000999001
group_22185		hypothetical protein	25	137	0	194	100	58.6103	inf	9.50899e-10	3.75101e-05	4.33142e-08	2	2	0	0.5	0.5	0.000999001
group_4361		hypothetical protein	0	194	25	137	0	41.3897	0	9.50899e-10	3.75101e-05	4.33142e-08	2	0	2	0.5	0.5	0.000999001
group_2561		hypothetical protein	25	137	0	194	100	58.6103	inf	9.50899e-10	3.75101e-05	4.33142e-08	2	2	0	0.5	0.5	0.000999001
group_17519		hypothetical protein	0	194	25	137	0	41.3897	0	9.50899e-10	3.75101e-05	4.33142e-08	2	0	2	0.5	0.5	0.000999001
mcrB		5-methylcytosine-specific restriction enzyme B	25	137	0	194	100	58.6103	inf	9.50899e-10	3.75101e-05	4.33142e-08	2	2	0	0.5	0.5	0.000999001
group_7827		hypothetical protein	25	138	0	193	100	58.3082	inf	1.12316e-09	4.43054e-05	5.0809e-08	2	2	0	0.5	0.5	0.000999001
group_16232		hypothetical protein	25	138	0	193	100	58.3082	inf	1.12316e-09	4.43054e-05	5.0809e-08	2	2	0	0.5	0.5	0.000999001
tetA_4		Tetracycline resistance protein, class C	0	193	25	138	0	41.6918	0	1.12316e-09	4.43054e-05	5.0809e-08	2	0	2	0.5	0.5	0.000999001
group_4448		hypothetical protein	0	193	25	138	0	41.6918	0	1.12316e-09	4.43054e-05	5.0809e-08	2	0	2	0.5	0.5	0.000999001
group_12455	arcB	Ornithine carbamoyltransferase, catabolic	0	193	25	138	0	41.6918	0	1.12316e-09	4.43054e-05	5.0809e-08	2	0	2	0.5	0.5	0.000999001
group_4496		hypothetical protein	0	193	25	138	0	41.6918	0	1.12316e-09	4.43054e-05	5.0809e-08	2	0	2	0.5	0.5	0.000999001
group_16798		hypothetical protein	16	33	9	298	64	90.0302	16.0539	1.26704e-09	4.9981e-05	5.7252e-08	2	1	1	1	1	0.00999001
arcC1		Carbamate kinase 1	0	192	25	139	0	41.994	0	1.32517e-09	5.2274e-05	5.92676e-08	2	0	2	0.5	0.5	0.000999001
cfa		Cyclopropane-fatty-acyl-phospholipid synthase	25	139	0	192	100	58.006	inf	1.32517e-09	5.2274e-05	5.92676e-08	2	2	0	0.5	0.5	0.000999001
group_11101	gltC_1	HTH-type transcriptional regulator GltC	25	139	0	192	100	58.006	inf	1.32517e-09	5.2274e-05	5.92676e-08	2	2	0	0.5	0.5	0.000999001
yjeH_1		Inner membrane protein YjeH	25	139	0	192	100	58.006	inf	1.32517e-09	5.2274e-05	5.92676e-08	2	2	0	0.5	0.5	0.000999001
acm		Lysozyme M1	25	139	0	192	100	58.006	inf	1.32517e-09	5.2274e-05	5.92676e-08	2	2	0	0.5	0.5	0.000999001
group_6217		hypothetical protein	0	192	25	139	0	41.994	0	1.32517e-09	5.2274e-05	5.92676e-08	2	0	2	0.5	0.5	0.000999001
group_22251		hypothetical protein	25	139	0	192	100	58.006	inf	1.32517e-09	5.2274e-05	5.92676e-08	2	2	0	0.5	0.5	0.000999001
yukD		putative ubiquitin-like protein YukD	0	192	25	139	0	41.994	0	1.32517e-09	5.2274e-05	5.92676e-08	2	0	2	0.5	0.5	0.000999001
lgrE		Linear gramicidin dehydrogenase LgrE	0	192	25	139	0	41.994	0	1.32517e-09	5.2274e-05	5.92676e-08	2	0	2	0.5	0.5	0.000999001
group_13274		hypothetical protein	23	103	2	228	92	68.8822	25.4563	1.52319e-09	6.00851e-05	6.79695e-08	4	3	2	0.625	1	0.000999001
group_21995		hypothetical protein	25	140	0	191	100	57.7039	inf	1.56181e-09	6.16087e-05	6.89135e-08	2	2	0	0.5	0.5	0.000999001
group_13074		hypothetical protein	25	140	0	191	100	57.7039	inf	1.56181e-09	6.16087e-05	6.89135e-08	3	3	0	0.25	0.25	0.000999001
group_16258		hypothetical protein	25	140	0	191	100	57.7039	inf	1.56181e-09	6.16087e-05	6.89135e-08	2	2	0	0.5	0.5	0.000999001
scrK		Fructokinase	25	140	0	191	100	57.7039	inf	1.56181e-09	6.16087e-05	6.89135e-08	2	2	0	0.5	0.5	0.000999001
group_5493	ppm1	Polyprenol monophosphomannose synthase	0	191	25	140	0	42.2961	0	1.56181e-09	6.16087e-05	6.89135e-08	2	0	2	0.5	0.5	0.000999001
group_10574		hypothetical protein	25	140	0	191	100	57.7039	inf	1.56181e-09	6.16087e-05	6.89135e-08	2	2	0	0.5	0.5	0.000999001
group_11107		hypothetical protein	25	140	0	191	100	57.7039	inf	1.56181e-09	6.16087e-05	6.89135e-08	2	2	0	0.5	0.5	0.000999001
group_22045		hypothetical protein	25	140	0	191	100	57.7039	inf	1.56181e-09	6.16087e-05	6.89135e-08	2	2	0	0.5	0.5	0.000999001
group_13226		hypothetical protein	25	140	0	191	100	57.7039	inf	1.56181e-09	6.16087e-05	6.89135e-08	2	2	0	0.5	0.5	0.000999001
ytrC_1		hypothetical protein	0	191	25	140	0	42.2961	0	1.56181e-09	6.16087e-05	6.89135e-08	2	0	2	0.5	0.5	0.000999001
group_11125		hypothetical protein	17	41	8	290	68	87.6133	15.0305	1.77632e-09	7.00707e-05	7.82913e-08	3	2	1	1	1	0.010989
group_16087		hypothetical protein	25	141	0	190	100	57.4018	inf	1.83873e-09	7.25322e-05	8.02347e-08	2	2	0	0.5	0.5	0.000999001
group_14949	kinE_2	Sporulation kinase E	0	190	25	141	0	42.5982	0	1.83873e-09	7.25322e-05	8.02347e-08	2	0	2	0.5	0.5	0.000999001
group_13093		hypothetical protein	25	141	0	190	100	57.4018	inf	1.83873e-09	7.25322e-05	8.02347e-08	2	2	0	0.5	0.5	0.000999001
group_17656		hypothetical protein	0	190	25	141	0	42.5982	0	1.83873e-09	7.25322e-05	8.02347e-08	2	0	2	0.5	0.5	0.000999001
group_11305		hypothetical protein	0	190	25	141	0	42.5982	0	1.83873e-09	7.25322e-05	8.02347e-08	2	0	2	0.5	0.5	0.000999001
gdhIV		Glucose 1-dehydrogenase 4	0	190	25	141	0	42.5982	0	1.83873e-09	7.25322e-05	8.02347e-08	2	0	2	0.5	0.5	0.000999001
group_22077		hypothetical protein	25	141	0	190	100	57.4018	inf	1.83873e-09	7.25322e-05	8.02347e-08	2	2	0	0.5	0.5	0.000999001
group_9384		hypothetical protein	25	141	0	190	100	57.4018	inf	1.83873e-09	7.25322e-05	8.02347e-08	2	2	0	0.5	0.5	0.000999001
group_4697		hypothetical protein	25	141	0	190	100	57.4018	inf	1.83873e-09	7.25322e-05	8.02347e-08	2	2	0	0.5	0.5	0.001998
bshB2_2		putative N-acetyl-alpha-D-glucosaminyl L-malate deacetylase 2	25	142	0	189	100	57.0997	inf	2.16244e-09	8.5302e-05	9.35329e-08	2	2	0	0.5	0.5	0.001998
group_19737		hypothetical protein	0	189	25	142	0	42.9003	0	2.16244e-09	8.5302e-05	9.35329e-08	2	0	2	0.5	0.5	0.000999001
group_7132		hypothetical protein	0	189	25	142	0	42.9003	0	2.16244e-09	8.5302e-05	9.35329e-08	2	0	2	0.5	0.5	0.000999001
group_4771		hypothetical protein	0	189	25	142	0	42.9003	0	2.16244e-09	8.5302e-05	9.35329e-08	2	0	2	0.5	0.5	0.000999001
group_13632		hypothetical protein	0	189	25	142	0	42.9003	0	2.16244e-09	8.5302e-05	9.35329e-08	2	0	2	0.5	0.5	0.000999001
group_13673		hypothetical protein	0	189	25	142	0	42.9003	0	2.16244e-09	8.5302e-05	9.35329e-08	2	0	2	0.5	0.5	0.000999001
group_8827		hypothetical protein	0	189	25	142	0	42.9003	0	2.16244e-09	8.5302e-05	9.35329e-08	2	0	2	0.5	0.5	0.000999001
group_4467		hypothetical protein	0	189	25	142	0	42.9003	0	2.16244e-09	8.5302e-05	9.35329e-08	2	0	2	0.5	0.5	0.000999001
brnQ_4		Branched-chain amino acid transport system 2 carrier protein	24	122	1	209	96	63.142	41.1148	2.47776e-09	9.77402e-05	1.07054e-07	4	3	1	0.625	0.625	0.001998
group_4281		hypothetical protein	0	188	25	143	0	43.2024	0	2.54049e-09	0.000100215	1.08929e-07	2	0	2	0.5	0.5	0.000999001
group_9258		hypothetical protein	25	143	0	188	100	56.7976	inf	2.54049e-09	0.000100215	1.08929e-07	2	2	0	0.5	0.5	0.000999001
ydbD		putative manganese catalase	25	143	0	188	100	56.7976	inf	2.54049e-09	0.000100215	1.08929e-07	2	2	0	0.5	0.5	0.000999001
group_2190	gerAA_2	Spore germination protein A1	0	188	25	143	0	43.2024	0	2.54049e-09	0.000100215	1.08929e-07	2	0	2	0.5	0.5	0.000999001
group_3489	mshD_1	Mycothiol acetyltransferase	25	143	0	188	100	56.7976	inf	2.54049e-09	0.000100215	1.08929e-07	2	2	0	0.5	0.5	0.000999001
group_13194		hypothetical protein	25	143	0	188	100	56.7976	inf	2.54049e-09	0.000100215	1.08929e-07	2	2	0	0.5	0.5	0.000999001
group_6015		hypothetical protein	0	188	25	143	0	43.2024	0	2.54049e-09	0.000100215	1.08929e-07	2	0	2	0.5	0.5	0.000999001
group_22075		hypothetical protein	25	144	0	187	100	56.4955	inf	2.98155e-09	0.000117613	1.26602e-07	2	2	0	0.5	0.5	0.000999001
group_4024		hypothetical protein	25	144	0	187	100	56.4955	inf	2.98155e-09	0.000117613	1.26602e-07	2	2	0	0.5	0.5	0.000999001
pgaC_1		Poly-beta-1,6-N-acetyl-D-glucosamine synthase	25	144	0	187	100	56.4955	inf	2.98155e-09	0.000117613	1.26602e-07	2	2	0	0.5	0.5	0.000999001
group_13229		hypothetical protein	25	144	0	187	100	56.4955	inf	2.98155e-09	0.000117613	1.26602e-07	2	2	0	0.5	0.5	0.000999001
rihB_2		Pyrimidine-specific ribonucleoside hydrolase RihB	0	187	25	144	0	43.5045	0	2.98155e-09	0.000117613	1.26602e-07	2	0	2	0.5	0.5	0.000999001
group_6019		hypothetical protein	0	187	25	144	0	43.5045	0	2.98155e-09	0.000117613	1.26602e-07	2	0	2	0.5	0.5	0.000999001
group_775		hypothetical protein	0	187	25	144	0	43.5045	0	2.98155e-09	0.000117613	1.26602e-07	2	0	2	0.5	0.5	0.000999001
group_16250		hypothetical protein	25	144	0	187	100	56.4955	inf	2.98155e-09	0.000117613	1.26602e-07	2	2	0	0.5	0.5	0.000999001
group_6777		hypothetical protein	0	187	25	144	0	43.5045	0	2.98155e-09	0.000117613	1.26602e-07	2	0	2	0.5	0.5	0.000999001
group_21907		hypothetical protein	0	186	25	145	0	43.8066	0	3.49561e-09	0.000137891	1.46226e-07	2	0	2	0.5	0.5	0.018981
ybjJ		Inner membrane protein YbjJ	25	145	0	186	100	56.1934	inf	3.49561e-09	0.000137891	1.46226e-07	2	2	0	0.5	0.5	0.000999001
group_465		hypothetical protein	0	186	25	145	0	43.8066	0	3.49561e-09	0.000137891	1.46226e-07	2	0	2	0.5	0.5	0.000999001
group_16771		hypothetical protein	0	186	25	145	0	43.8066	0	3.49561e-09	0.000137891	1.46226e-07	2	0	2	0.5	0.5	0.000999001
group_3222		hypothetical protein	0	186	25	145	0	43.8066	0	3.49561e-09	0.000137891	1.46226e-07	2	0	2	0.5	0.5	0.000999001
group_7814		hypothetical protein	25	145	0	186	100	56.1934	inf	3.49561e-09	0.000137891	1.46226e-07	2	2	0	0.5	0.5	0.000999001
group_5538		hypothetical protein	25	145	0	186	100	56.1934	inf	3.49561e-09	0.000137891	1.46226e-07	2	2	0	0.5	0.5	0.000999001
group_24580		hypothetical protein	0	186	25	145	0	43.8066	0	3.49561e-09	0.000137891	1.46226e-07	2	0	2	0.5	0.5	0.000999001
group_16180		hypothetical protein	25	145	0	186	100	56.1934	inf	3.49561e-09	0.000137891	1.46226e-07	2	2	0	0.5	0.5	0.000999001
group_7354		hypothetical protein	0	186	25	145	0	43.8066	0	3.49561e-09	0.000137891	1.46226e-07	2	0	2	0.5	0.5	0.000999001
group_21628		hypothetical protein	0	186	25	145	0	43.8066	0	3.49561e-09	0.000137891	1.46226e-07	2	0	2	0.5	0.5	0.000999001
mtrR		HTH-type transcriptional regulator MtrR	25	145	0	186	100	56.1934	inf	3.49561e-09	0.000137891	1.46226e-07	2	2	0	0.5	0.5	0.000999001
group_9169		hypothetical protein	25	145	0	186	100	56.1934	inf	3.49561e-09	0.000137891	1.46226e-07	2	2	0	0.5	0.5	0.004995
yhaI		Inner membrane protein YhaI	25	145	0	186	100	56.1934	inf	3.49561e-09	0.000137891	1.46226e-07	2	2	0	0.5	0.5	0.000999001
yheS_3		putative ABC transporter ATP-binding protein YheS	0	185	25	146	0	44.1088	0	4.09418e-09	0.000161503	1.70003e-07	2	0	2	0.5	0.5	0.000999001
sap_6		S-layer protein sap	25	146	0	185	100	55.8912	inf	4.09418e-09	0.000161503	1.70003e-07	2	2	0	0.5	0.5	0.00599401
group_7255		hypothetical protein	0	185	25	146	0	44.1088	0	4.09418e-09	0.000161503	1.70003e-07	2	0	2	0.5	0.5	0.002997
smc_5		Chromosome partition protein Smc	25	146	0	185	100	55.8912	inf	4.09418e-09	0.000161503	1.70003e-07	2	2	0	0.5	0.5	0.000999001
group_21988		hypothetical protein	25	146	0	185	100	55.8912	inf	4.09418e-09	0.000161503	1.70003e-07	2	2	0	0.5	0.5	0.000999001
group_21638		hypothetical protein	0	185	25	146	0	44.1088	0	4.09418e-09	0.000161503	1.70003e-07	2	0	2	0.5	0.5	0.000999001
group_6247		hypothetical protein	0	185	25	146	0	44.1088	0	4.09418e-09	0.000161503	1.70003e-07	2	0	2	0.5	0.5	0.000999001
group_8814		hypothetical protein	0	184	25	147	0	44.4109	0	4.79047e-09	0.00018897	1.96434e-07	2	0	2	0.5	0.5	0.000999001
group_6141		hypothetical protein	0	184	25	147	0	44.4109	0	4.79047e-09	0.00018897	1.96434e-07	2	0	2	0.5	0.5	0.000999001
group_13244		hypothetical protein	25	147	0	184	100	55.5891	inf	4.79047e-09	0.00018897	1.96434e-07	2	2	0	0.5	0.5	0.001998
group_31062		hypothetical protein	25	147	0	184	100	55.5891	inf	4.79047e-09	0.00018897	1.96434e-07	2	2	0	0.5	0.5	0.000999001
group_7887		hypothetical protein	25	147	0	184	100	55.5891	inf	4.79047e-09	0.00018897	1.96434e-07	2	2	0	0.5	0.5	0.000999001
slmA		Nucleoid occlusion factor SlmA	25	147	0	184	100	55.5891	inf	4.79047e-09	0.00018897	1.96434e-07	2	2	0	0.5	0.5	0.000999001
group_5272		hypothetical protein	25	147	0	184	100	55.5891	inf	4.79047e-09	0.00018897	1.96434e-07	2	2	0	0.5	0.5	0.000999001
group_4486	yhdN_2	General stress protein 69	0	184	25	147	0	44.4109	0	4.79047e-09	0.00018897	1.96434e-07	2	0	2	0.5	0.5	0.000999001
group_9738		hypothetical protein	0	184	25	147	0	44.4109	0	4.79047e-09	0.00018897	1.96434e-07	2	0	2	0.5	0.5	0.000999001
group_13239		hypothetical protein	25	147	0	184	100	55.5891	inf	4.79047e-09	0.00018897	1.96434e-07	2	2	0	0.5	0.5	0.000999001
group_5275		hypothetical protein	0	184	25	147	0	44.4109	0	4.79047e-09	0.00018897	1.96434e-07	2	0	2	0.5	0.5	0.000999001
group_8578	mtrR	HTH-type transcriptional regulator MtrR	0	184	25	147	0	44.4109	0	4.79047e-09	0.00018897	1.96434e-07	2	0	2	0.5	0.5	0.000999001
group_22187		hypothetical protein	25	148	0	183	100	55.287	inf	5.59967e-09	0.00022089	2.27957e-07	2	2	0	0.5	0.5	0.000999001
group_3221		hypothetical protein	0	183	25	148	0	44.713	0	5.59967e-09	0.00022089	2.27957e-07	2	0	2	0.5	0.5	0.000999001
group_9720	rihB_2	Pyrimidine-specific ribonucleoside hydrolase RihB	0	183	25	148	0	44.713	0	5.59967e-09	0.00022089	2.27957e-07	2	0	2	0.5	0.5	0.000999001
group_4533		hypothetical protein	0	183	25	148	0	44.713	0	5.59967e-09	0.00022089	2.27957e-07	2	0	2	0.5	0.5	0.000999001
group_6017		hypothetical protein	0	183	25	148	0	44.713	0	5.59967e-09	0.00022089	2.27957e-07	2	0	2	0.5	0.5	0.000999001
group_3787		hypothetical protein	0	183	25	148	0	44.713	0	5.59967e-09	0.00022089	2.27957e-07	2	0	2	0.5	0.5	0.000999001
group_16740		hypothetical protein	25	148	0	183	100	55.287	inf	5.59967e-09	0.00022089	2.27957e-07	2	2	0	0.5	0.5	0.002997
gntR		putative D-xylose utilization operon transcriptional repressor	24	127	1	204	96	61.6314	38.5512	5.83002e-09	0.000229977	2.3709e-07	3	2	1	1	1	0.002997
group_11043		hypothetical protein	25	149	0	182	100	54.9849	inf	6.53921e-09	0.000257952	2.63216e-07	2	2	0	0.5	0.5	0.000999001
secA_1		Protein translocase subunit SecA	25	149	0	182	100	54.9849	inf	6.53921e-09	0.000257952	2.63216e-07	2	2	0	0.5	0.5	0.00999001
epsH_2		Putative glycosyltransferase EpsH	25	149	0	182	100	54.9849	inf	6.53921e-09	0.000257952	2.63216e-07	2	2	0	0.5	0.5	0.000999001
degA_1		HTH-type transcriptional regulator DegA	25	149	0	182	100	54.9849	inf	6.53921e-09	0.000257952	2.63216e-07	2	2	0	0.5	0.5	0.000999001
hipB_1		Antitoxin HipB	25	149	0	182	100	54.9849	inf	6.53921e-09	0.000257952	2.63216e-07	2	2	0	0.5	0.5	0.000999001
group_16038		hypothetical protein	0	182	25	149	0	45.0151	0	6.53921e-09	0.000257952	2.63216e-07	2	0	2	0.5	0.5	0.000999001
scrB		Sucrose-6-phosphate hydrolase	25	149	0	182	100	54.9849	inf	6.53921e-09	0.000257952	2.63216e-07	2	2	0	0.5	0.5	0.000999001
yhdL_2		putative anti-sigma-M factor YhdL	25	149	0	182	100	54.9849	inf	6.53921e-09	0.000257952	2.63216e-07	2	2	0	0.5	0.5	0.000999001
group_9168		hypothetical protein	25	149	0	182	100	54.9849	inf	6.53921e-09	0.000257952	2.63216e-07	2	2	0	0.5	0.5	0.011988
group_11577	vraR_2	Response regulator protein VraR	0	182	25	149	0	45.0151	0	6.53921e-09	0.000257952	2.63216e-07	2	0	2	0.5	0.5	0.000999001
group_9317		hypothetical protein	24	128	1	203	96	61.3293	38.0625	6.89152e-09	0.00027185	2.77115e-07	4	3	1	0.625	0.625	0.002997
pbpX_3		Putative penicillin-binding protein PbpX	25	150	0	181	100	54.6828	inf	7.62908e-09	0.000300944	3.02761e-07	2	2	0	0.5	0.5	0.000999001
group_16026	epsL	putative sugar transferase EpsL	0	181	25	150	0	45.3172	0	7.62908e-09	0.000300944	3.02761e-07	2	0	2	0.5	0.5	0.000999001
group_15645	lytB_1	Putative endo-beta-N-acetylglucosaminidase	0	181	25	150	0	45.3172	0	7.62908e-09	0.000300944	3.02761e-07	2	0	2	0.5	0.5	0.000999001
xylF_1		2-hydroxymuconate semialdehyde hydrolase	25	150	0	181	100	54.6828	inf	7.62908e-09	0.000300944	3.02761e-07	2	2	0	0.5	0.5	0.015984
group_5506		hypothetical protein	25	150	0	181	100	54.6828	inf	7.62908e-09	0.000300944	3.02761e-07	2	2	0	0.5	0.5	0.000999001
ntdA_2		3-oxo-glucose-6-phosphate:glutamate aminotransferase	25	150	0	181	100	54.6828	inf	7.62908e-09	0.000300944	3.02761e-07	3	3	0	0.25	0.25	0.000999001
group_3791		hypothetical protein	0	181	25	150	0	45.3172	0	7.62908e-09	0.000300944	3.02761e-07	2	0	2	0.5	0.5	0.000999001
ytcD_3		putative HTH-type transcriptional regulator YtcD	25	150	0	181	100	54.6828	inf	7.62908e-09	0.000300944	3.02761e-07	2	2	0	0.5	0.5	0.000999001
group_16135		hypothetical protein	25	150	0	181	100	54.6828	inf	7.62908e-09	0.000300944	3.02761e-07	2	2	0	0.5	0.5	0.000999001
group_478		hypothetical protein	25	150	0	181	100	54.6828	inf	7.62908e-09	0.000300944	3.02761e-07	2	2	0	0.5	0.5	0.000999001
ytrA_3		HTH-type transcriptional repressor YtrA	25	150	0	181	100	54.6828	inf	7.62908e-09	0.000300944	3.02761e-07	2	2	0	0.5	0.5	0.000999001
group_13092		hypothetical protein	25	150	0	181	100	54.6828	inf	7.62908e-09	0.000300944	3.02761e-07	2	2	0	0.5	0.5	0.000999001
group_10484		hypothetical protein	0	181	25	150	0	45.3172	0	7.62908e-09	0.000300944	3.02761e-07	2	0	2	0.5	0.5	0.000999001
group_6251		hypothetical protein	0	180	25	151	0	45.6193	0	8.89217e-09	0.000350769	3.49372e-07	2	0	2	0.5	0.5	0.000999001
group_16143		hypothetical protein	25	151	0	180	100	54.3807	inf	8.89217e-09	0.000350769	3.49372e-07	2	2	0	0.5	0.5	0.000999001
group_22241		hypothetical protein	25	151	0	180	100	54.3807	inf	8.89217e-09	0.000350769	3.49372e-07	2	2	0	0.5	0.5	0.000999001
group_10275		hypothetical protein	0	180	25	151	0	45.6193	0	8.89217e-09	0.000350769	3.49372e-07	2	0	2	0.5	0.5	0.000999001
group_10620		hypothetical protein	0	180	25	151	0	45.6193	0	8.89217e-09	0.000350769	3.49372e-07	2	0	2	0.5	0.5	0.000999001
group_8109		hypothetical protein	0	180	25	151	0	45.6193	0	8.89217e-09	0.000350769	3.49372e-07	2	0	2	0.5	0.5	0.000999001
group_22009		hypothetical protein	25	151	0	180	100	54.3807	inf	8.89217e-09	0.000350769	3.49372e-07	2	2	0	0.5	0.5	0.000999001
group_16209		hypothetical protein	25	151	0	180	100	54.3807	inf	8.89217e-09	0.000350769	3.49372e-07	2	2	0	0.5	0.5	0.000999001
group_2505		hypothetical protein	0	180	25	151	0	45.6193	0	8.89217e-09	0.000350769	3.49372e-07	2	0	2	0.5	0.5	0.000999001
ypeA_3		Acetyltransferase YpeA	25	152	0	179	100	54.0785	inf	1.03547e-08	0.000408462	4.04818e-07	2	2	0	0.5	0.5	0.000999001
agrA		Accessory gene regulator protein A	25	152	0	179	100	54.0785	inf	1.03547e-08	0.000408462	4.04818e-07	2	2	0	0.5	0.5	0.000999001
dap4		hypothetical protein	25	152	0	179	100	54.0785	inf	1.03547e-08	0.000408462	4.04818e-07	2	2	0	0.5	0.5	0.000999001
bag_2		hypothetical protein	0	179	25	152	0	45.9215	0	1.03547e-08	0.000408462	4.04818e-07	2	0	2	0.5	0.5	0.000999001
group_22110		hypothetical protein	25	152	0	179	100	54.0785	inf	1.03547e-08	0.000408462	4.04818e-07	2	2	0	0.5	0.5	0.000999001
group_13075		hypothetical protein	20	75	5	256	80	77.3414	13.6533	1.07255e-08	0.000423089	4.189e-07	5	3	2	1	1	0.004995
group_22175		hypothetical protein	24	132	1	199	96	60.1208	36.1818	1.3291e-08	0.000524288	5.18584e-07	2	2	1	0.5	1	0.000999001
group_15734		hypothetical protein	16	42	9	289	64	87.3112	12.2328	2.35112e-08	0.000927446	9.15544e-07	2	1	1	1	1	0.002997
group_12779		hypothetical protein	0	178	25	153	0	46.2236	0	2.40933e-08	0.000950408	9.29949e-07	2	0	2	0.5	0.5	0.000999001
group_22093		hypothetical protein	25	153	0	178	100	53.7764	inf	2.40933e-08	0.000950408	9.29949e-07	2	2	0	0.5	0.5	0.000999001
group_6579		hypothetical protein	25	153	0	178	100	53.7764	inf	2.40933e-08	0.000950408	9.29949e-07	2	2	0	0.5	0.5	0.001998
group_6676		hypothetical protein	0	178	25	153	0	46.2236	0	2.40933e-08	0.000950408	9.29949e-07	2	0	2	0.5	0.5	0.000999001
group_13166		hypothetical protein	25	153	0	178	100	53.7764	inf	2.40933e-08	0.000950408	9.29949e-07	2	2	0	0.5	0.5	0.000999001
group_637	ywqJ	hypothetical protein	0	178	25	153	0	46.2236	0	2.40933e-08	0.000950408	9.29949e-07	2	0	2	0.5	0.5	0.000999001
ytrB_3		ABC transporter ATP-binding protein YtrB	25	153	0	178	100	53.7764	inf	2.40933e-08	0.000950408	9.29949e-07	2	2	0	0.5	0.5	0.000999001
group_6248		hypothetical protein	0	178	25	153	0	46.2236	0	2.40933e-08	0.000950408	9.29949e-07	2	0	2	0.5	0.5	0.000999001
group_7687		hypothetical protein	25	153	0	178	100	53.7764	inf	2.40933e-08	0.000950408	9.29949e-07	2	2	0	0.5	0.5	0.000999001
sdpR		Transcriptional repressor SdpR	25	154	0	177	100	53.4743	inf	2.4357e-08	0.000960809	9.31919e-07	2	2	0	0.5	0.5	0.000999001
bag_1		hypothetical protein	0	177	25	154	0	46.5257	0	2.4357e-08	0.000960809	9.31919e-07	2	0	2	0.5	0.5	0.000999001
bacE_6		Putative bacilysin exporter BacE	0	177	25	154	0	46.5257	0	2.4357e-08	0.000960809	9.31919e-07	2	0	2	0.5	0.5	0.000999001
group_7808		hypothetical protein	25	154	0	177	100	53.4743	inf	2.4357e-08	0.000960809	9.31919e-07	2	2	0	0.5	0.5	0.000999001
group_5012		hypothetical protein	0	177	25	154	0	46.5257	0	2.4357e-08	0.000960809	9.31919e-07	2	0	2	0.5	0.5	0.003996
group_1314	tee6	Trypsin-resistant surface T6 protein	0	177	25	154	0	46.5257	0	2.4357e-08	0.000960809	9.31919e-07	2	0	2	0.5	0.5	0.000999001
degS		Signal transduction histidine-protein kinase/phosphatase DegS	0	177	25	154	0	46.5257	0	2.4357e-08	0.000960809	9.31919e-07	2	0	2	0.5	0.5	0.000999001
group_7415		hypothetical protein	0	177	25	154	0	46.5257	0	2.4357e-08	0.000960809	9.31919e-07	2	0	2	0.5	0.5	0.000999001
group_12817		hypothetical protein	0	177	25	154	0	46.5257	0	2.4357e-08	0.000960809	9.31919e-07	2	0	2	0.5	0.5	0.000999001
group_16079		hypothetical protein	25	155	0	176	100	53.1722	inf	2.51529e-08	0.000992205	9.57727e-07	2	2	0	0.5	0.5	0.000999001
group_10926		hypothetical protein	0	176	25	155	0	46.8278	0	2.51529e-08	0.000992205	9.57727e-07	2	0	2	0.5	0.5	0.000999001
group_6033		hypothetical protein	0	176	25	155	0	46.8278	0	2.51529e-08	0.000992205	9.57727e-07	2	0	2	0.5	0.5	0.000999001
recA_1		Protein RecA	25	155	0	176	100	53.1722	inf	2.51529e-08	0.000992205	9.57727e-07	3	3	0	0.25	0.25	0.000999001
ansA_2		L-asparaginase 1	25	155	0	176	100	53.1722	inf	2.51529e-08	0.000992205	9.57727e-07	2	2	0	0.5	0.5	0.000999001
ctc_5		S-layer protein	25	156	0	175	100	52.8701	inf	2.64956e-08	0.00104517	1.00305e-06	2	2	0	0.5	0.5	0.015984
rfbX		Putative O-antigen transporter	25	156	0	175	100	52.8701	inf	2.64956e-08	0.00104517	1.00305e-06	2	2	0	0.5	0.5	0.000999001
group_5346		hypothetical protein	0	175	25	156	0	47.1299	0	2.64956e-08	0.00104517	1.00305e-06	2	0	2	0.5	0.5	0.000999001
group_5263	vanW_2	Vancomycin B-type resistance protein VanW	0	175	25	156	0	47.1299	0	2.64956e-08	0.00104517	1.00305e-06	2	0	2	0.5	0.5	0.000999001
group_10521		hypothetical protein	0	175	25	156	0	47.1299	0	2.64956e-08	0.00104517	1.00305e-06	2	0	2	0.5	0.5	0.000999001
group_5307		hypothetical protein	0	175	25	156	0	47.1299	0	2.64956e-08	0.00104517	1.00305e-06	2	0	2	0.5	0.5	0.000999001
group_11156		hypothetical protein	21	91	4	240	84	72.5076	13.8462	2.65495e-08	0.0010473	1.00412e-06	5	5	2	0.0625	1	0.000999001
proC_3		Pyrroline-5-carboxylate reductase	25	157	0	174	100	52.568	inf	2.841e-08	0.00112069	1.06834e-06	2	2	0	0.5	0.5	0.000999001
group_16177		hypothetical protein	25	157	0	174	100	52.568	inf	2.841e-08	0.00112069	1.06834e-06	2	2	0	0.5	0.5	0.000999001
group_21968		hypothetical protein	25	157	0	174	100	52.568	inf	2.841e-08	0.00112069	1.06834e-06	2	2	0	0.5	0.5	0.000999001
group_5599		hypothetical protein	25	157	0	174	100	52.568	inf	2.841e-08	0.00112069	1.06834e-06	2	2	0	0.5	0.5	0.00799201
ubiG_4		Ubiquinone biosynthesis O-methyltransferase	25	157	0	174	100	52.568	inf	2.841e-08	0.00112069	1.06834e-06	2	2	0	0.5	0.5	0.000999001
group_10971		hypothetical protein	25	157	0	174	100	52.568	inf	2.841e-08	0.00112069	1.06834e-06	2	2	0	0.5	0.5	0.002997
ubiE_2		Ubiquinone/menaquinone biosynthesis C-methyltransferase UbiE	24	137	1	194	96	58.6103	33.9854	2.94192e-08	0.0011605	1.10524e-06	3	2	1	1	1	0.004995
group_4315		hypothetical protein	25	158	0	173	100	52.2659	inf	3.0931e-08	0.00122014	1.15434e-06	2	2	0	0.5	0.5	0.000999001
group_8014		27-O-demethylrifamycin SV methyltransferase	0	173	25	158	0	47.7341	0	3.0931e-08	0.00122014	1.15434e-06	2	0	2	0.5	0.5	0.000999001
group_7133		hypothetical protein	0	173	25	158	0	47.7341	0	3.0931e-08	0.00122014	1.15434e-06	2	0	2	0.5	0.5	0.000999001
group_1922	liaR_2	Transcriptional regulatory protein LiaR	0	173	25	158	0	47.7341	0	3.0931e-08	0.00122014	1.15434e-06	2	0	2	0.5	0.5	0.000999001
group_4749		hypothetical protein	25	158	0	173	100	52.2659	inf	3.0931e-08	0.00122014	1.15434e-06	2	2	0	0.5	0.5	0.000999001
group_1981	bacE_4	Putative bacilysin exporter BacE	0	173	25	158	0	47.7341	0	3.0931e-08	0.00122014	1.15434e-06	2	0	2	0.5	0.5	0.000999001
group_13175		Putative phosphatase	25	158	0	173	100	52.2659	inf	3.0931e-08	0.00122014	1.15434e-06	2	2	0	0.5	0.5	0.000999001
group_13722	thyX	Thymidylate synthase ThyX	16	43	9	288	64	87.0091	11.907	3.13543e-08	0.00123683	1.16903e-06	2	1	1	1	1	0.001998
group_5217		hypothetical protein	0	172	25	159	0	48.0363	0	3.41048e-08	0.00134533	1.26798e-06	2	0	2	0.5	0.5	0.000999001
group_10596		hypothetical protein	0	172	25	159	0	48.0363	0	3.41048e-08	0.00134533	1.26798e-06	2	0	2	0.5	0.5	0.000999001
citS_2		hypothetical protein	25	159	0	172	100	51.9637	inf	3.41048e-08	0.00134533	1.26798e-06	2	2	0	0.5	0.5	0.00999001
group_3641		hypothetical protein	0	171	25	160	0	48.3384	0	3.79888e-08	0.00149855	1.40182e-06	2	0	2	0.5	0.5	0.000999001
bacE_1		Putative bacilysin exporter BacE	25	160	0	171	100	51.6616	inf	3.79888e-08	0.00149855	1.40182e-06	2	2	0	0.5	0.5	0.003996
group_1718	pgdA_5	Bifunctional xylanase/deacetylase	0	171	25	160	0	48.3384	0	3.79888e-08	0.00149855	1.40182e-06	2	0	2	0.5	0.5	0.000999001
group_13189		hypothetical protein	25	160	0	171	100	51.6616	inf	3.79888e-08	0.00149855	1.40182e-06	2	2	0	0.5	0.5	0.000999001
group_5076		hypothetical protein	0	171	25	160	0	48.3384	0	3.79888e-08	0.00149855	1.40182e-06	2	0	2	0.5	0.5	0.002997
mepM_4		Murein DD-endopeptidase MepM	25	160	0	171	100	51.6616	inf	3.79888e-08	0.00149855	1.40182e-06	2	2	0	0.5	0.5	0.000999001
group_12722		hypothetical protein	0	171	25	160	0	48.3384	0	3.79888e-08	0.00149855	1.40182e-06	2	0	2	0.5	0.5	0.000999001
flhF		Flagellar biosynthesis protein FlhF	18	61	7	270	72	81.571	11.3817	4.14494e-08	0.00163505	1.52809e-06	8	6	5	0.289062	0.726562	0.001998
group_4523		hypothetical protein	0	170	25	161	0	48.6405	0	4.26534e-08	0.00168255	1.56516e-06	2	0	2	0.5	0.5	0.000999001
group_7048	arcC1	Carbamate kinase 1	0	170	25	161	0	48.6405	0	4.26534e-08	0.00168255	1.56516e-06	2	0	2	0.5	0.5	0.000999001
group_7861	yfnB_2	hypothetical protein	25	161	0	170	100	51.3595	inf	4.26534e-08	0.00168255	1.56516e-06	2	2	0	0.5	0.5	0.000999001
group_10654		hypothetical protein	0	170	25	161	0	48.6405	0	4.26534e-08	0.00168255	1.56516e-06	2	0	2	0.5	0.5	0.000999001
ynfM		Inner membrane transport protein YnfM	0	170	25	161	0	48.6405	0	4.26534e-08	0.00168255	1.56516e-06	2	0	2	0.5	0.5	0.000999001
yhdG_5		putative amino acid permease YhdG	0	169	25	162	0	48.9426	0	4.81822e-08	0.00190064	1.75336e-06	2	0	2	0.5	0.5	0.000999001
group_3332		hypothetical protein	0	169	25	162	0	48.9426	0	4.81822e-08	0.00190064	1.75336e-06	2	0	2	0.5	0.5	0.000999001
adhR_2		HTH-type transcriptional regulator AdhR	0	169	25	162	0	48.9426	0	4.81822e-08	0.00190064	1.75336e-06	2	0	2	0.5	0.5	0.00599401
group_23253		hypothetical protein	0	169	25	162	0	48.9426	0	4.81822e-08	0.00190064	1.75336e-06	2	0	2	0.5	0.5	0.000999001
vanYB		D-alanyl-D-alanine carboxypeptidase	0	169	25	162	0	48.9426	0	4.81822e-08	0.00190064	1.75336e-06	2	0	2	0.5	0.5	0.000999001
group_6788		hypothetical protein	0	169	25	162	0	48.9426	0	4.81822e-08	0.00190064	1.75336e-06	2	0	2	0.5	0.5	0.000999001
abrB_4		Transition state regulatory protein AbrB	0	169	25	162	0	48.9426	0	4.81822e-08	0.00190064	1.75336e-06	2	0	2	0.5	0.5	0.000999001
group_11679	aguA_1	Putative agmatine deiminase	0	169	25	162	0	48.9426	0	4.81822e-08	0.00190064	1.75336e-06	2	0	2	0.5	0.5	0.000999001
cotX_1		Spore coat protein X	0	168	25	163	0	49.2447	0	5.46738e-08	0.00215672	1.98228e-06	2	0	2	0.5	0.5	0.000999001
group_11669	pgdA_4	Peptidoglycan-N-acetylglucosamine deacetylase	0	168	25	163	0	49.2447	0	5.46738e-08	0.00215672	1.98228e-06	2	0	2	0.5	0.5	0.000999001
dppE_4		Dipeptide-binding protein DppE	25	163	0	168	100	50.7553	inf	5.46738e-08	0.00215672	1.98228e-06	2	2	0	0.5	0.5	0.001998
group_13638		hypothetical protein	0	168	25	163	0	49.2447	0	5.46738e-08	0.00215672	1.98228e-06	2	0	2	0.5	0.5	0.000999001
group_15842		hypothetical protein	0	167	25	164	0	49.5468	0	6.22429e-08	0.00245529	2.24228e-06	2	0	2	0.5	0.5	0.000999001
group_10269		hypothetical protein	0	167	25	164	0	49.5468	0	6.22429e-08	0.00245529	2.24228e-06	2	0	2	0.5	0.5	0.000999001
group_8573		hypothetical protein	0	167	25	164	0	49.5468	0	6.22429e-08	0.00245529	2.24228e-06	2	0	2	0.5	0.5	0.000999001
group_22206		hypothetical protein	25	164	0	167	100	50.4532	inf	6.22429e-08	0.00245529	2.24228e-06	2	2	0	0.5	0.5	0.000999001
group_1064		hypothetical protein	25	164	0	167	100	50.4532	inf	6.22429e-08	0.00245529	2.24228e-06	2	2	0	0.5	0.5	0.000999001
group_7698		hypothetical protein	25	164	0	167	100	50.4532	inf	6.22429e-08	0.00245529	2.24228e-06	2	2	0	0.5	0.5	0.000999001
group_13084		hypothetical protein	25	164	0	167	100	50.4532	inf	6.22429e-08	0.00245529	2.24228e-06	2	2	0	0.5	0.5	0.000999001
group_18500		hypothetical protein	16	48	9	283	64	85.4985	10.4815	1.20937e-07	0.00477059	4.3448e-06	2	1	1	1	1	0.010989
group_15817		hypothetical protein	0	166	25	165	0	49.8489	0	1.32529e-07	0.00522787	4.71829e-06	2	0	2	0.5	0.5	0.000999001
group_10497		hypothetical protein	0	166	25	165	0	49.8489	0	1.32529e-07	0.00522787	4.71829e-06	2	0	2	0.5	0.5	0.000999001
group_2480		hypothetical protein	0	166	25	165	0	49.8489	0	1.32529e-07	0.00522787	4.71829e-06	2	0	2	0.5	0.5	0.000999001
group_2017		hypothetical protein	25	165	0	166	100	50.1511	inf	1.32529e-07	0.00522787	4.71829e-06	2	2	0	0.5	0.5	0.000999001
zwf_2		Glucose-6-phosphate 1-dehydrogenase	25	165	0	166	100	50.1511	inf	1.32529e-07	0.00522787	4.71829e-06	2	2	0	0.5	0.5	0.000999001
group_5745		hypothetical protein	0	166	25	165	0	49.8489	0	1.32529e-07	0.00522787	4.71829e-06	2	0	2	0.5	0.5	0.000999001
thrB_3		Homoserine kinase	25	165	0	166	100	50.1511	inf	1.32529e-07	0.00522787	4.71829e-06	2	2	0	0.5	0.5	0.000999001
group_13672		hypothetical protein	0	166	25	165	0	49.8489	0	1.32529e-07	0.00522787	4.71829e-06	2	0	2	0.5	0.5	0.000999001
sigH_2		ECF RNA polymerase sigma factor SigH	25	165	0	166	100	50.1511	inf	1.32529e-07	0.00522787	4.71829e-06	2	2	0	0.5	0.5	0.000999001
group_7431		hypothetical protein	0	166	25	165	0	49.8489	0	1.32529e-07	0.00522787	4.71829e-06	2	0	2	0.5	0.5	0.000999001
nicC		6-hydroxynicotinate 3-monooxygenase	23	129	2	202	92	61.0272	18.0078	1.33843e-07	0.0052797	4.75976e-06	4	3	2	0.625	1	0.003996
group_9176		hypothetical protein	25	166	0	165	100	49.8489	inf	1.34056e-07	0.00528809	4.75976e-06	2	2	0	0.5	0.5	0.000999001
estD_2		Esterase EstD	25	166	0	165	100	49.8489	inf	1.34056e-07	0.00528809	4.75976e-06	2	2	0	0.5	0.5	0.000999001
group_21841		hypothetical protein	0	164	25	167	0	50.4532	0	1.38279e-07	0.00545469	4.87897e-06	2	0	2	0.5	0.5	0.001998
group_6577		hypothetical protein	25	167	0	164	100	49.5468	inf	1.38279e-07	0.00545469	4.87897e-06	2	2	0	0.5	0.5	0.000999001
group_2481		hypothetical protein	0	164	25	167	0	50.4532	0	1.38279e-07	0.00545469	4.87897e-06	2	0	2	0.5	0.5	0.000999001
group_5510		hypothetical protein	25	167	0	164	100	49.5468	inf	1.38279e-07	0.00545469	4.87897e-06	2	2	0	0.5	0.5	0.000999001
nbaC		3-hydroxyanthranilate 3,4-dioxygenase	25	167	0	164	100	49.5468	inf	1.38279e-07	0.00545469	4.87897e-06	2	2	0	0.5	0.5	0.000999001
group_14256		hypothetical protein	0	164	25	167	0	50.4532	0	1.38279e-07	0.00545469	4.87897e-06	2	0	2	0.5	0.5	0.000999001
group_16301		hypothetical protein	25	167	0	164	100	49.5468	inf	1.38279e-07	0.00545469	4.87897e-06	2	2	0	0.5	0.5	0.000999001
group_12716	bacC_1	2-keto-3-deoxy-L-fuconate dehydrogenase	0	163	25	168	0	50.7553	0	1.45249e-07	0.00572963	5.09301e-06	2	0	2	0.5	0.5	0.000999001
group_3387		hypothetical protein	0	163	25	168	0	50.7553	0	1.45249e-07	0.00572963	5.09301e-06	2	0	2	0.5	0.5	0.000999001
group_9175		hypothetical protein	25	168	0	163	100	49.2447	inf	1.45249e-07	0.00572963	5.09301e-06	2	2	0	0.5	0.5	0.000999001
group_13237		hypothetical protein	25	168	0	163	100	49.2447	inf	1.45249e-07	0.00572963	5.09301e-06	2	2	0	0.5	0.5	0.000999001
group_7912		hypothetical protein	0	163	25	168	0	50.7553	0	1.45249e-07	0.00572963	5.09301e-06	2	0	2	0.5	0.5	0.000999001
group_13355		hypothetical protein	25	168	0	163	100	49.2447	inf	1.45249e-07	0.00572963	5.09301e-06	2	2	0	0.5	0.5	0.001998
capA_2		Capsule biosynthesis protein CapA	0	163	25	168	0	50.7553	0	1.45249e-07	0.00572963	5.09301e-06	2	0	2	0.5	0.5	0.000999001
group_3663		hypothetical protein	0	162	25	169	0	51.0574	0	1.55061e-07	0.00611671	5.38917e-06	2	0	2	0.5	0.5	0.000999001
group_9740		hypothetical protein	0	162	25	169	0	51.0574	0	1.55061e-07	0.00611671	5.38917e-06	2	0	2	0.5	0.5	0.000999001
group_11196		hypothetical protein	25	169	0	162	100	48.9426	inf	1.55061e-07	0.00611671	5.38917e-06	2	2	0	0.5	0.5	0.000999001
group_12882		hypothetical protein	0	162	25	169	0	51.0574	0	1.55061e-07	0.00611671	5.38917e-06	2	0	2	0.5	0.5	0.000999001
group_419		hypothetical protein	25	169	0	162	100	48.9426	inf	1.55061e-07	0.00611671	5.38917e-06	2	2	0	0.5	0.5	0.000999001
pld1_1		Pyridoxal 4-dehydrogenase	25	169	0	162	100	48.9426	inf	1.55061e-07	0.00611671	5.38917e-06	2	2	0	0.5	0.5	0.000999001
group_11051	pip_2	Proline iminopeptidase	25	169	0	162	100	48.9426	inf	1.55061e-07	0.00611671	5.38917e-06	2	2	0	0.5	0.5	0.000999001
bsmA		Glycine/sarcosine N-methyltransferase	25	169	0	162	100	48.9426	inf	1.55061e-07	0.00611671	5.38917e-06	2	2	0	0.5	0.5	0.000999001
group_2007		hypothetical protein	25	170	0	161	100	48.6405	inf	1.67859e-07	0.00662154	5.79312e-06	2	2	0	0.5	0.5	0.000999001
group_4716		hypothetical protein	25	170	0	161	100	48.6405	inf	1.67859e-07	0.00662154	5.79312e-06	2	2	0	0.5	0.5	0.000999001
group_13205		hypothetical protein	25	170	0	161	100	48.6405	inf	1.67859e-07	0.00662154	5.79312e-06	2	2	0	0.5	0.5	0.000999001
group_7042		hypothetical protein	0	161	25	170	0	51.3595	0	1.67859e-07	0.00662154	5.79312e-06	2	0	2	0.5	0.5	0.000999001
lrpC_4		HTH-type transcriptional regulator LrpC	0	161	25	170	0	51.3595	0	1.67859e-07	0.00662154	5.79312e-06	2	0	2	0.5	0.5	0.000999001
pbuE_1		Purine efflux pump PbuE	0	161	25	170	0	51.3595	0	1.67859e-07	0.00662154	5.79312e-06	2	0	2	0.5	0.5	0.001998
group_5221	adaA_2	Bifunctional transcriptional activator/DNA repair enzyme AdaA	0	161	25	170	0	51.3595	0	1.67859e-07	0.00662154	5.79312e-06	2	0	2	0.5	0.5	0.001998
group_8755		hypothetical protein	0	161	25	170	0	51.3595	0	1.67859e-07	0.00662154	5.79312e-06	2	0	2	0.5	0.5	0.000999001
group_9355		hypothetical protein	23	131	2	200	92	60.423	17.5573	1.81803e-07	0.00717157	6.26886e-06	3	3	1	0.25	1	0.000999001
group_3363		hypothetical protein	0	160	25	171	0	51.6616	0	1.83833e-07	0.00725167	6.3223e-06	2	0	2	0.5	0.5	0.00999001
group_15785		hypothetical protein	0	160	25	171	0	51.6616	0	1.83833e-07	0.00725167	6.3223e-06	2	0	2	0.5	0.5	0.000999001
ykvP		Spore protein YkvP	0	160	25	171	0	51.6616	0	1.83833e-07	0.00725167	6.3223e-06	2	0	2	0.5	0.5	0.000999001
group_16072		hypothetical protein	25	172	0	159	100	48.0363	inf	2.03226e-07	0.00801666	6.92883e-06	2	2	0	0.5	0.5	0.000999001
group_16176		hypothetical protein	25	172	0	159	100	48.0363	inf	2.03226e-07	0.00801666	6.92883e-06	2	2	0	0.5	0.5	0.000999001
sigM_2		ECF RNA polymerase sigma factor SigM	25	172	0	159	100	48.0363	inf	2.03226e-07	0.00801666	6.92883e-06	2	2	0	0.5	0.5	0.001998
wapA_1		tRNA(Glu)-specific nuclease WapA	25	172	0	159	100	48.0363	inf	2.03226e-07	0.00801666	6.92883e-06	4	4	0	0.125	0.125	0.000999001
kstR2_2		HTH-type transcriptional repressor KstR2	25	172	0	159	100	48.0363	inf	2.03226e-07	0.00801666	6.92883e-06	2	2	0	0.5	0.5	0.000999001
group_9766		hypothetical protein	0	159	25	172	0	51.9637	0	2.03226e-07	0.00801666	6.92883e-06	2	0	2	0.5	0.5	0.000999001
group_20442		hypothetical protein	0	159	25	172	0	51.9637	0	2.03226e-07	0.00801666	6.92883e-06	2	0	2	0.5	0.5	0.004995
hlgB		Gamma-hemolysin component B	0	159	25	172	0	51.9637	0	2.03226e-07	0.00801666	6.92883e-06	2	0	2	0.5	0.5	0.000999001
group_15788		hypothetical protein	0	159	25	172	0	51.9637	0	2.03226e-07	0.00801666	6.92883e-06	2	0	2	0.5	0.5	0.000999001
group_21720		hypothetical protein	0	159	25	172	0	51.9637	0	2.03226e-07	0.00801666	6.92883e-06	2	0	2	0.5	0.5	0.000999001
group_31734		hypothetical protein	0	158	25	173	0	52.2659	0	2.26333e-07	0.00892818	7.63745e-06	2	0	2	0.5	0.5	0.000999001
group_7409		hypothetical protein	0	158	25	173	0	52.2659	0	2.26333e-07	0.00892818	7.63745e-06	2	0	2	0.5	0.5	0.000999001
group_6006		hypothetical protein	0	158	25	173	0	52.2659	0	2.26333e-07	0.00892818	7.63745e-06	2	0	2	0.5	0.5	0.000999001
vgb		Virginiamycin B lyase	0	158	25	173	0	52.2659	0	2.26333e-07	0.00892818	7.63745e-06	2	0	2	0.5	0.5	0.000999001
group_13998	blaZ_2	Beta-lactamase 3	0	158	25	173	0	52.2659	0	2.26333e-07	0.00892818	7.63745e-06	2	0	2	0.5	0.5	0.000999001
group_16142		Antitoxin	25	173	0	158	100	47.7341	inf	2.26333e-07	0.00892818	7.63745e-06	2	2	0	0.5	0.5	0.000999001
group_2607		hypothetical protein	25	173	0	158	100	47.7341	inf	2.26333e-07	0.00892818	7.63745e-06	2	2	0	0.5	0.5	0.021978
group_13128		hypothetical protein	25	173	0	158	100	47.7341	inf	2.26333e-07	0.00892818	7.63745e-06	2	2	0	0.5	0.5	0.000999001
inhA_1		Isonitrile hydratase	25	173	0	158	100	47.7341	inf	2.26333e-07	0.00892818	7.63745e-06	3	3	0	0.25	0.25	0.000999001
yqjI		Transcriptional regulator YqjI	25	173	0	158	100	47.7341	inf	2.26333e-07	0.00892818	7.63745e-06	2	2	0	0.5	0.5	0.000999001
group_7777		hypothetical protein	25	173	0	158	100	47.7341	inf	2.26333e-07	0.00892818	7.63745e-06	2	2	0	0.5	0.5	0.000999001
group_7723		hypothetical protein	25	173	0	158	100	47.7341	inf	2.26333e-07	0.00892818	7.63745e-06	2	2	0	0.5	0.5	0.001998
group_9302		Glucosyl-3-phosphoglycerate synthase	23	133	2	198	92	59.8187	17.1203	2.4579e-07	0.0096957	8.28692e-06	5	4	2	0.375	1	0.000999001
group_4180		hypothetical protein	0	157	25	174	0	52.568	0	2.53509e-07	0.0100002	8.49633e-06	2	0	2	0.5	0.5	0.000999001
group_21831		hypothetical protein	0	157	25	174	0	52.568	0	2.53509e-07	0.0100002	8.49633e-06	2	0	2	0.5	0.5	0.000999001
mrr		Mrr restriction system protein	25	174	0	157	100	47.432	inf	2.53509e-07	0.0100002	8.49633e-06	2	2	0	0.5	0.5	0.000999001
group_3918	yhdG_3	putative amino acid permease YhdG	25	174	0	157	100	47.432	inf	2.53509e-07	0.0100002	8.49633e-06	2	2	0	0.5	0.5	0.000999001
group_13211		hypothetical protein	25	174	0	157	100	47.432	inf	2.53509e-07	0.0100002	8.49633e-06	2	2	0	0.5	0.5	0.000999001
group_22125		hypothetical protein	25	174	0	157	100	47.432	inf	2.53509e-07	0.0100002	8.49633e-06	3	3	0	0.25	0.25	0.000999001
mcpB_4		Methyl-accepting chemotaxis protein McpB	25	174	0	157	100	47.432	inf	2.53509e-07	0.0100002	8.49633e-06	2	2	0	0.5	0.5	0.000999001
mnaA		UDP-N-acetylglucosamine 2-epimerase	13	308	12	23	52	6.94864	0.0808983	2.61174e-07	0.0103025	8.73838e-06	4	1	4	0.125	0.625	0.000999001
group_13240		hypothetical protein	24	153	1	178	96	53.7764	27.9216	3.27215e-07	0.0129076	1.09109e-05	3	2	1	1	1	0.048951
group_14941		hypothetical protein	0	156	25	175	0	52.8701	0	5.17668e-07	0.0204205	1.71169e-05	2	0	2	0.5	0.5	0.000999001
hxlR_1		HTH-type transcriptional activator HxlR	0	156	25	175	0	52.8701	0	5.17668e-07	0.0204205	1.71169e-05	2	0	2	0.5	0.5	0.000999001
group_9727		hypothetical protein	0	156	25	175	0	52.8701	0	5.17668e-07	0.0204205	1.71169e-05	2	0	2	0.5	0.5	0.000999001
group_10439		hypothetical protein	0	156	25	175	0	52.8701	0	5.17668e-07	0.0204205	1.71169e-05	2	0	2	0.5	0.5	0.000999001
dppC_2		Dipeptide transport system permease protein DppC	25	175	0	156	100	47.1299	inf	5.17668e-07	0.0204205	1.71169e-05	2	2	0	0.5	0.5	0.002997
dppE_10		Dipeptide-binding protein DppE	25	175	0	156	100	47.1299	inf	5.17668e-07	0.0204205	1.71169e-05	2	2	0	0.5	0.5	0.001998
appA_2		Oligopeptide-binding protein AppA	25	175	0	156	100	47.1299	inf	5.17668e-07	0.0204205	1.71169e-05	2	2	0	0.5	0.5	0.00599401
gsiC_2		Glutathione transport system permease protein GsiC	25	175	0	156	100	47.1299	inf	5.17668e-07	0.0204205	1.71169e-05	2	2	0	0.5	0.5	0.002997
nicS		HTH-type transcriptional repressor NicS	25	175	0	156	100	47.1299	inf	5.17668e-07	0.0204205	1.71169e-05	2	2	0	0.5	0.5	0.000999001
group_14572		hypothetical protein	0	155	25	176	0	53.1722	0	5.22009e-07	0.0205917	1.71884e-05	2	0	2	0.5	0.5	0.000999001
immR_3		HTH-type transcriptional regulator ImmR	25	176	0	155	100	46.8278	inf	5.22009e-07	0.0205917	1.71884e-05	2	2	0	0.5	0.5	0.000999001
group_16048		hypothetical protein	25	176	0	155	100	46.8278	inf	5.22009e-07	0.0205917	1.71884e-05	2	2	0	0.5	0.5	0.000999001
group_22136		hypothetical protein	25	176	0	155	100	46.8278	inf	5.22009e-07	0.0205917	1.71884e-05	2	2	0	0.5	0.5	0.000999001
esxB		ESAT-6-like protein EsxB	25	176	0	155	100	46.8278	inf	5.22009e-07	0.0205917	1.71884e-05	2	2	0	0.5	0.5	0.000999001
group_16328		hypothetical protein	25	177	0	154	100	46.5257	inf	5.36155e-07	0.0211497	1.75371e-05	2	2	0	0.5	0.5	0.000999001
group_22046		hypothetical protein	25	177	0	154	100	46.5257	inf	5.36155e-07	0.0211497	1.75371e-05	2	2	0	0.5	0.5	0.000999001
immA		Metallopeptidase ImmA	25	177	0	154	100	46.5257	inf	5.36155e-07	0.0211497	1.75371e-05	2	2	0	0.5	0.5	0.000999001
ybiR		Inner membrane protein YbiR	25	177	0	154	100	46.5257	inf	5.36155e-07	0.0211497	1.75371e-05	2	2	0	0.5	0.5	0.000999001
dnaI_1		Primosomal protein DnaI	25	177	0	154	100	46.5257	inf	5.36155e-07	0.0211497	1.75371e-05	3	3	0	0.25	0.25	0.000999001
yydK		putative HTH-type transcriptional regulator YydK	0	154	25	177	0	53.4743	0	5.36155e-07	0.0211497	1.75371e-05	2	0	2	0.5	0.5	0.000999001
group_3381		hypothetical protein	0	154	25	177	0	53.4743	0	5.36155e-07	0.0211497	1.75371e-05	2	0	2	0.5	0.5	0.000999001
lgrD_1		Linear gramicidin synthase subunit D	0	154	25	177	0	53.4743	0	5.36155e-07	0.0211497	1.75371e-05	2	0	2	0.5	0.5	0.000999001
aroF_2		Phospho-2-dehydro-3-deoxyheptonate aldolase	0	153	25	178	0	53.7764	0	5.60204e-07	0.0220984	1.82029e-05	2	0	2	0.5	0.5	0.002997
group_5319		hypothetical protein	0	153	25	178	0	53.7764	0	5.60204e-07	0.0220984	1.82029e-05	2	0	2	0.5	0.5	0.000999001
group_8034		hypothetical protein	0	153	25	178	0	53.7764	0	5.60204e-07	0.0220984	1.82029e-05	2	0	2	0.5	0.5	0.000999001
group_121		Ribonuclease	0	153	25	178	0	53.7764	0	5.60204e-07	0.0220984	1.82029e-05	2	0	2	0.5	0.5	0.000999001
group_3349	sipP_1	Signal peptidase I P	0	153	25	178	0	53.7764	0	5.60204e-07	0.0220984	1.82029e-05	2	0	2	0.5	0.5	0.000999001
yveL		hypothetical protein	25	178	0	153	100	46.2236	inf	5.60204e-07	0.0220984	1.82029e-05	4	4	0	0.125	0.125	0.000999001
group_11192		hypothetical protein	25	178	0	153	100	46.2236	inf	5.60204e-07	0.0220984	1.82029e-05	2	2	0	0.5	0.5	0.000999001
group_13266		hypothetical protein	23	136	2	195	92	58.9124	16.489	5.64834e-07	0.022281	1.83383e-05	3	3	1	0.25	1	0.000999001
group_2147		hypothetical protein	0	152	25	179	0	54.0785	0	5.94405e-07	0.0234475	1.92035e-05	2	0	2	0.5	0.5	0.000999001
group_6107		hypothetical protein	0	152	25	179	0	54.0785	0	5.94405e-07	0.0234475	1.92035e-05	2	0	2	0.5	0.5	0.000999001
group_7314		hypothetical protein	0	152	25	179	0	54.0785	0	5.94405e-07	0.0234475	1.92035e-05	2	0	2	0.5	0.5	0.000999001
lrpC_3		HTH-type transcriptional regulator LrpC	25	179	0	152	100	45.9215	inf	5.94405e-07	0.0234475	1.92035e-05	2	2	0	0.5	0.5	0.000999001
group_21900	pglF	UDP-N-acetyl-alpha-D-glucosamine C6 dehydratase	0	152	25	179	0	54.0785	0	5.94405e-07	0.0234475	1.92035e-05	2	0	2	0.5	0.5	0.000999001
glsA1		Glutaminase 1	25	179	0	152	100	45.9215	inf	5.94405e-07	0.0234475	1.92035e-05	2	2	0	0.5	0.5	0.000999001
group_10551		Putative HTH-type transcriptional regulator	25	180	0	151	100	45.6193	inf	6.39163e-07	0.0252131	2.05151e-05	2	2	0	0.5	0.5	0.000999001
group_10509		hypothetical protein	0	151	25	180	0	54.3807	0	6.39163e-07	0.0252131	2.05151e-05	2	0	2	0.5	0.5	0.001998
group_7733		hypothetical protein	25	180	0	151	100	45.6193	inf	6.39163e-07	0.0252131	2.05151e-05	3	3	0	0.25	0.25	0.000999001
tylM1		dTDP-3-amino-3,6-dideoxy-alpha-D-glucopyranose N,N-dimethyltransferase	25	180	0	151	100	45.6193	inf	6.39163e-07	0.0252131	2.05151e-05	2	2	0	0.5	0.5	0.010989
group_8822	spo0A_2	Stage 0 sporulation protein A	25	180	0	151	100	45.6193	inf	6.39163e-07	0.0252131	2.05151e-05	2	2	0	0.5	0.5	0.000999001
group_22096		hypothetical protein	25	180	0	151	100	45.6193	inf	6.39163e-07	0.0252131	2.05151e-05	2	2	0	0.5	0.5	0.000999001
alsT_4		Amino-acid carrier protein AlsT	25	180	0	151	100	45.6193	inf	6.39163e-07	0.0252131	2.05151e-05	2	2	0	0.5	0.5	0.000999001
group_9655		hypothetical protein	0	151	25	180	0	54.3807	0	6.39163e-07	0.0252131	2.05151e-05	2	0	2	0.5	0.5	0.000999001
group_23410		hypothetical protein	16	55	9	276	64	83.3837	8.92121	6.45781e-07	0.0254741	2.07107e-05	2	1	1	1	1	0.004995
group_5295		hypothetical protein	0	150	25	181	0	54.6828	0	6.95039e-07	0.0274172	2.21464e-05	2	0	2	0.5	0.5	0.000999001
group_4214		hypothetical protein	0	150	25	181	0	54.6828	0	6.95039e-07	0.0274172	2.21464e-05	2	0	2	0.5	0.5	0.001998
group_10611		hypothetical protein	0	150	25	181	0	54.6828	0	6.95039e-07	0.0274172	2.21464e-05	2	0	2	0.5	0.5	0.000999001
mta_1		HTH-type transcriptional activator mta	25	181	0	150	100	45.3172	inf	6.95039e-07	0.0274172	2.21464e-05	2	2	0	0.5	0.5	0.000999001
group_22156		hypothetical protein	25	181	0	150	100	45.3172	inf	6.95039e-07	0.0274172	2.21464e-05	2	2	0	0.5	0.5	0.000999001
group_22252		hypothetical protein	25	181	0	150	100	45.3172	inf	6.95039e-07	0.0274172	2.21464e-05	2	2	0	0.5	0.5	0.000999001
group_5255		hypothetical protein	0	150	25	181	0	54.6828	0	6.95039e-07	0.0274172	2.21464e-05	2	0	2	0.5	0.5	0.003996
group_11686	lrpC_3	HTH-type transcriptional regulator LrpC	0	150	25	181	0	54.6828	0	6.95039e-07	0.0274172	2.21464e-05	2	0	2	0.5	0.5	0.000999001
group_126		hypothetical protein	11	20	14	311	44	93.9577	12.2179	6.96138e-07	0.0274606	2.21635e-05	5	3	3	1	1	0.042957
group_12668		hypothetical protein	0	149	25	182	0	54.9849	0	7.62761e-07	0.0300886	2.40517e-05	2	0	2	0.5	0.5	0.000999001
group_10609		hypothetical protein	0	149	25	182	0	54.9849	0	7.62761e-07	0.0300886	2.40517e-05	2	0	2	0.5	0.5	0.000999001
group_9322		3 beta-hydroxysteroid dehydrogenase/Delta 5-->4-isomerase	25	182	0	149	100	45.0151	inf	7.62761e-07	0.0300886	2.40517e-05	2	2	0	0.5	0.5	0.000999001
ylaC_2		RNA polymerase sigma factor YlaC	25	182	0	149	100	45.0151	inf	7.62761e-07	0.0300886	2.40517e-05	2	2	0	0.5	0.5	0.000999001
group_7836		hypothetical protein	25	182	0	149	100	45.0151	inf	7.62761e-07	0.0300886	2.40517e-05	2	2	0	0.5	0.5	0.000999001
group_11013		hypothetical protein	25	182	0	149	100	45.0151	inf	7.62761e-07	0.0300886	2.40517e-05	2	2	0	0.5	0.5	0.000999001
mprA		Response regulator MprA	25	182	0	149	100	45.0151	inf	7.62761e-07	0.0300886	2.40517e-05	3	3	0	0.25	0.25	0.000999001
group_3364		hypothetical protein	0	149	25	182	0	54.9849	0	7.62761e-07	0.0300886	2.40517e-05	2	0	2	0.5	0.5	0.021978
slyA_1		Transcriptional regulator SlyA	25	182	0	149	100	45.0151	inf	7.62761e-07	0.0300886	2.40517e-05	2	2	0	0.5	0.5	0.000999001
group_9715		hypothetical protein	0	149	25	182	0	54.9849	0	7.62761e-07	0.0300886	2.40517e-05	2	0	2	0.5	0.5	0.00699301
group_5311		hypothetical protein	0	149	25	182	0	54.9849	0	7.62761e-07	0.0300886	2.40517e-05	2	0	2	0.5	0.5	0.013986
group_2264		hypothetical protein	0	149	25	182	0	54.9849	0	7.62761e-07	0.0300886	2.40517e-05	2	0	2	0.5	0.5	0.000999001
group_15798		hypothetical protein	24	158	1	173	96	52.2659	26.2785	8.28905e-07	0.0326978	2.60956e-05	4	3	1	0.625	0.625	0.010989
group_9352		hypothetical protein	21	111	4	220	84	66.4653	10.4054	8.36572e-07	0.0330003	2.62947e-05	5	4	2	0.375	1	0.000999001
group_2262		hypothetical protein	0	148	25	183	0	55.287	0	8.43227e-07	0.0332628	2.62947e-05	2	0	2	0.5	0.5	0.000999001
group_12705	bacE_3	Putative bacilysin exporter BacE	0	148	25	183	0	55.287	0	8.43227e-07	0.0332628	2.62947e-05	2	0	2	0.5	0.5	0.000999001
group_21760		hypothetical protein	0	148	25	183	0	55.287	0	8.43227e-07	0.0332628	2.62947e-05	2	0	2	0.5	0.5	0.000999001
group_10640		hypothetical protein	0	148	25	183	0	55.287	0	8.43227e-07	0.0332628	2.62947e-05	2	0	2	0.5	0.5	0.000999001
yxlF_4		putative ABC transporter ATP-binding protein YxlF	25	183	0	148	100	44.713	inf	8.43227e-07	0.0332628	2.62947e-05	2	2	0	0.5	0.5	0.000999001
arlS		Signal transduction histidine-protein kinase ArlS	25	183	0	148	100	44.713	inf	8.43227e-07	0.0332628	2.62947e-05	3	3	0	0.25	0.25	0.000999001
group_22112		hypothetical protein	25	183	0	148	100	44.713	inf	8.43227e-07	0.0332628	2.62947e-05	2	2	0	0.5	0.5	0.001998
group_11054		hypothetical protein	25	183	0	148	100	44.713	inf	8.43227e-07	0.0332628	2.62947e-05	6	6	0	0.03125	0.03125	0.000999001
sdhB_1		L-serine dehydratase, beta chain	25	183	0	148	100	44.713	inf	8.43227e-07	0.0332628	2.62947e-05	2	2	0	0.5	0.5	0.000999001
oppD_3		Oligopeptide transport ATP-binding protein OppD	25	183	0	148	100	44.713	inf	8.43227e-07	0.0332628	2.62947e-05	2	2	0	0.5	0.5	0.00599401
yheS_2		putative ABC transporter ATP-binding protein YheS	25	183	0	148	100	44.713	inf	8.43227e-07	0.0332628	2.62947e-05	2	2	0	0.5	0.5	0.000999001
group_8902		hypothetical protein	16	320	9	11	64	3.32326	0.0611111	9.36931e-07	0.0369591	2.91706e-05	3	1	2	1	1	0.015984
group_5574		hypothetical protein	23	143	2	188	92	56.7976	15.1189	1.10803e-06	0.0437086	3.44433e-05	2	2	1	0.5	1	0.000999001
sap_9		S-layer protein sap	25	184	0	147	100	44.4109	inf	1.67357e-06	0.0660175	5.13108e-05	2	2	0	0.5	0.5	0.000999001
group_21774		hypothetical protein	0	147	25	184	0	55.5891	0	1.67357e-06	0.0660175	5.13108e-05	2	0	2	0.5	0.5	0.000999001
oppF_3		Oligopeptide transport ATP-binding protein OppF	25	184	0	147	100	44.4109	inf	1.67357e-06	0.0660175	5.13108e-05	2	2	0	0.5	0.5	0.004995
group_22213		hypothetical protein	25	184	0	147	100	44.4109	inf	1.67357e-06	0.0660175	5.13108e-05	2	2	0	0.5	0.5	0.000999001
group_13076		hypothetical protein	25	184	0	147	100	44.4109	inf	1.67357e-06	0.0660175	5.13108e-05	2	2	0	0.5	0.5	0.000999001
group_18372		hypothetical protein	0	147	25	184	0	55.5891	0	1.67357e-06	0.0660175	5.13108e-05	2	0	2	0.5	0.5	0.000999001
group_16097		putative methyltransferase	25	184	0	147	100	44.4109	inf	1.67357e-06	0.0660175	5.13108e-05	2	2	0	0.5	0.5	0.000999001
group_16147		hypothetical protein	25	184	0	147	100	44.4109	inf	1.67357e-06	0.0660175	5.13108e-05	2	2	0	0.5	0.5	0.000999001
group_1463		hypothetical protein	25	184	0	147	100	44.4109	inf	1.67357e-06	0.0660175	5.13108e-05	2	2	0	0.5	0.5	0.000999001
group_16125		hypothetical protein	25	184	0	147	100	44.4109	inf	1.67357e-06	0.0660175	5.13108e-05	2	2	0	0.5	0.5	0.000999001
group_10480		hypothetical protein	0	146	25	185	0	55.8912	0	1.68187e-06	0.0663449	5.13108e-05	2	0	2	0.5	0.5	0.000999001
group_11881		hypothetical protein	0	146	25	185	0	55.8912	0	1.68187e-06	0.0663449	5.13108e-05	2	0	2	0.5	0.5	0.000999001
group_13657		hypothetical protein	0	146	25	185	0	55.8912	0	1.68187e-06	0.0663449	5.13108e-05	2	0	2	0.5	0.5	0.000999001
group_12962		hypothetical protein	0	146	25	185	0	55.8912	0	1.68187e-06	0.0663449	5.13108e-05	2	0	2	0.5	0.5	0.000999001
group_5271		hypothetical protein	0	146	25	185	0	55.8912	0	1.68187e-06	0.0663449	5.13108e-05	2	0	2	0.5	0.5	0.001998
group_14111		hypothetical protein	0	146	25	185	0	55.8912	0	1.68187e-06	0.0663449	5.13108e-05	2	0	2	0.5	0.5	0.000999001
group_11446		hypothetical protein	0	146	25	185	0	55.8912	0	1.68187e-06	0.0663449	5.13108e-05	2	0	2	0.5	0.5	0.000999001
group_4663		hypothetical protein	25	185	0	146	100	44.1088	inf	1.68187e-06	0.0663449	5.13108e-05	2	2	0	0.5	0.5	0.000999001
group_5186		hypothetical protein	25	185	0	146	100	44.1088	inf	1.68187e-06	0.0663449	5.13108e-05	2	2	0	0.5	0.5	0.000999001
group_10974		hypothetical protein	25	185	0	146	100	44.1088	inf	1.68187e-06	0.0663449	5.13108e-05	2	2	0	0.5	0.5	0.000999001
group_6241		putative transporter	25	185	0	146	100	44.1088	inf	1.68187e-06	0.0663449	5.13108e-05	2	2	0	0.5	0.5	0.000999001
group_1765		hypothetical protein	25	186	0	145	100	43.8066	inf	1.71994e-06	0.0678464	5.23506e-05	2	2	0	0.5	0.5	0.000999001
patA_1		Peptidoglycan O-acetyltransferase	25	186	0	145	100	43.8066	inf	1.71994e-06	0.0678464	5.23506e-05	2	2	0	0.5	0.5	0.000999001
group_5807		hypothetical protein	0	145	25	186	0	56.1934	0	1.71994e-06	0.0678464	5.23506e-05	2	0	2	0.5	0.5	0.000999001
group_12932		hypothetical protein	0	144	25	187	0	56.4955	0	1.78784e-06	0.0705251	5.40422e-05	2	0	2	0.5	0.5	0.000999001
group_6717		hypothetical protein	0	144	25	187	0	56.4955	0	1.78784e-06	0.0705251	5.40422e-05	2	0	2	0.5	0.5	0.000999001
group_11681		hypothetical protein	0	144	25	187	0	56.4955	0	1.78784e-06	0.0705251	5.40422e-05	2	0	2	0.5	0.5	0.000999001
group_3852		hypothetical protein	25	187	0	144	100	43.5045	inf	1.78784e-06	0.0705251	5.40422e-05	2	2	0	0.5	0.5	0.000999001
group_14390		hypothetical protein	25	187	0	144	100	43.5045	inf	1.78784e-06	0.0705251	5.40422e-05	2	2	0	0.5	0.5	0.000999001
smc_17		hypothetical protein	25	187	0	144	100	43.5045	inf	1.78784e-06	0.0705251	5.40422e-05	2	2	0	0.5	0.5	0.000999001
group_9406		hypothetical protein	25	187	0	144	100	43.5045	inf	1.78784e-06	0.0705251	5.40422e-05	2	2	0	0.5	0.5	0.000999001
ywrO		General stress protein 14	25	187	0	144	100	43.5045	inf	1.78784e-06	0.0705251	5.40422e-05	2	2	0	0.5	0.5	0.000999001
yknY_2		putative ABC transporter ATP-binding protein YknY	25	187	0	144	100	43.5045	inf	1.78784e-06	0.0705251	5.40422e-05	2	2	0	0.5	0.5	0.000999001
group_11777		hypothetical protein	16	60	9	271	64	81.8731	8.02963	1.88199e-06	0.0742388	5.66218e-05	2	1	1	1	1	0.000999001
group_5566		hypothetical protein	25	188	0	143	100	43.2024	inf	1.8861e-06	0.074401	5.66218e-05	2	2	0	0.5	0.5	0.000999001
group_13116		hypothetical protein	25	188	0	143	100	43.2024	inf	1.8861e-06	0.074401	5.66218e-05	2	2	0	0.5	0.5	0.001998
ftsK_2		DNA translocase FtsK	25	188	0	143	100	43.2024	inf	1.8861e-06	0.074401	5.66218e-05	2	2	0	0.5	0.5	0.000999001
group_3843		18 kDa heat shock protein	25	188	0	143	100	43.2024	inf	1.8861e-06	0.074401	5.66218e-05	2	2	0	0.5	0.5	0.020979
group_9414		hypothetical protein	25	188	0	143	100	43.2024	inf	1.8861e-06	0.074401	5.66218e-05	2	2	0	0.5	0.5	0.000999001
group_21658		hypothetical protein	0	143	25	188	0	56.7976	0	1.8861e-06	0.074401	5.66218e-05	2	0	2	0.5	0.5	0.000999001
group_5756		hypothetical protein	0	143	25	188	0	56.7976	0	1.8861e-06	0.074401	5.66218e-05	2	0	2	0.5	0.5	0.000999001
sarZ		HTH-type transcriptional regulator SarZ	0	143	25	188	0	56.7976	0	1.8861e-06	0.074401	5.66218e-05	2	0	2	0.5	0.5	0.000999001
group_10522	vraR_2	Response regulator protein VraR	0	142	25	189	0	57.0997	0	2.01565e-06	0.0795114	6.01903e-05	2	0	2	0.5	0.5	0.003996
group_8142	mta_1	HTH-type transcriptional activator mta	0	142	25	189	0	57.0997	0	2.01565e-06	0.0795114	6.01903e-05	2	0	2	0.5	0.5	0.000999001
mpr		Extracellular metalloprotease	0	142	25	189	0	57.0997	0	2.01565e-06	0.0795114	6.01903e-05	2	0	2	0.5	0.5	0.000999001
group_12689	ydaF_4	Putative ribosomal N-acetyltransferase YdaF	0	142	25	189	0	57.0997	0	2.01565e-06	0.0795114	6.01903e-05	2	0	2	0.5	0.5	0.000999001
group_14960		hypothetical protein	0	142	25	189	0	57.0997	0	2.01565e-06	0.0795114	6.01903e-05	2	0	2	0.5	0.5	0.000999001
ywrO_1		General stress protein 14	25	189	0	142	100	42.9003	inf	2.01565e-06	0.0795114	6.01903e-05	2	2	0	0.5	0.5	0.001998
group_9182		hypothetical protein	25	189	0	142	100	42.9003	inf	2.01565e-06	0.0795114	6.01903e-05	2	2	0	0.5	0.5	0.00799201
group_13740		hypothetical protein	0	141	25	190	0	57.4018	0	2.17788e-06	0.0859107	6.4546e-05	2	0	2	0.5	0.5	0.000999001
group_10587	yndE_3	Spore germination protein YndE	0	141	25	190	0	57.4018	0	2.17788e-06	0.0859107	6.4546e-05	2	0	2	0.5	0.5	0.001998
group_2052	degS	Signal transduction histidine-protein kinase/phosphatase DegS	0	141	25	190	0	57.4018	0	2.17788e-06	0.0859107	6.4546e-05	2	0	2	0.5	0.5	0.000999001
fcl		GDP-L-fucose synthase	0	141	25	190	0	57.4018	0	2.17788e-06	0.0859107	6.4546e-05	2	0	2	0.5	0.5	0.000999001
group_10608		hypothetical protein	0	141	25	190	0	57.4018	0	2.17788e-06	0.0859107	6.4546e-05	2	0	2	0.5	0.5	0.000999001
rppH_5		RNA pyrophosphohydrolase	25	190	0	141	100	42.5982	inf	2.17788e-06	0.0859107	6.4546e-05	2	2	0	0.5	0.5	0.000999001
group_9417		hypothetical protein	25	190	0	141	100	42.5982	inf	2.17788e-06	0.0859107	6.4546e-05	2	2	0	0.5	0.5	0.000999001
group_5672		hypothetical protein	25	190	0	141	100	42.5982	inf	2.17788e-06	0.0859107	6.4546e-05	2	2	0	0.5	0.5	0.000999001
group_7746		hypothetical protein	16	61	9	270	64	81.571	7.86885	2.30519e-06	0.090933	6.8268e-05	2	1	1	1	1	0.024975
group_10524		hypothetical protein	0	140	25	191	0	57.7039	0	2.37461e-06	0.0936711	7.00083e-05	2	0	2	0.5	0.5	0.015984
group_6604		hypothetical protein	25	191	0	140	100	42.2961	inf	2.37461e-06	0.0936711	7.00083e-05	2	2	0	0.5	0.5	0.000999001
group_15018		hypothetical protein	0	140	25	191	0	57.7039	0	2.37461e-06	0.0936711	7.00083e-05	2	0	2	0.5	0.5	0.000999001
group_2953		hypothetical protein	25	191	0	140	100	42.2961	inf	2.37461e-06	0.0936711	7.00083e-05	2	2	0	0.5	0.5	0.003996
sigW_3		ECF RNA polymerase sigma factor SigW	0	140	25	191	0	57.7039	0	2.37461e-06	0.0936711	7.00083e-05	2	0	2	0.5	0.5	0.000999001
group_9046		hypothetical protein	0	140	25	191	0	57.7039	0	2.37461e-06	0.0936711	7.00083e-05	2	0	2	0.5	0.5	0.000999001
gpgS_2		Glucosyl-3-phosphoglycerate synthase	23	148	2	183	92	55.287	14.2196	2.98856e-06	0.11789	8.79117e-05	5	4	2	0.375	1	0.000999001
group_5590		hypothetical protein	24	168	1	163	96	49.2447	23.2857	3.11034e-06	0.122693	9.14258e-05	6	6	0	0.03125	0.03125	0.000999001
glnK_2		Sensor histidine kinase GlnK	24	170	1	161	96	48.6405	22.7294	3.58718e-06	0.141504	0.000105207	3	3	1	0.25	1	0.000999001
dnaI_2		Primosomal protein DnaI	24	170	1	161	96	48.6405	22.7294	3.58718e-06	0.141504	0.000105207	4	3	1	0.625	0.625	0.025974
lytB_1		hypothetical protein	12	32	13	299	48	90.3323	8.625	4.68617e-06	0.184855	0.000137133	4	3	2	0.625	1	0.004995
group_2560		hypothetical protein	25	193	0	138	100	41.6918	inf	4.75844e-06	0.187706	0.000138002	2	2	0	0.5	0.5	0.000999001
group_10420		hypothetical protein	25	193	0	138	100	41.6918	inf	4.75844e-06	0.187706	0.000138002	2	2	0	0.5	0.5	0.000999001
group_4120		hypothetical protein	25	193	0	138	100	41.6918	inf	4.75844e-06	0.187706	0.000138002	2	2	0	0.5	0.5	0.000999001
group_7322		hypothetical protein	0	138	25	193	0	58.3082	0	4.75844e-06	0.187706	0.000138002	2	0	2	0.5	0.5	0.000999001
cysW		Sulfate transport system permease protein CysW	0	138	25	193	0	58.3082	0	4.75844e-06	0.187706	0.000138002	2	0	2	0.5	0.5	0.001998
sqr		hypothetical protein	25	193	0	138	100	41.6918	inf	4.75844e-06	0.187706	0.000138002	2	2	0	0.5	0.5	0.000999001
ddc		L-2,4-diaminobutyrate decarboxylase	25	192	0	139	100	41.994	inf	4.77883e-06	0.18851	0.000138002	2	2	0	0.5	0.5	0.000999001
group_793		hypothetical protein	25	192	0	139	100	41.994	inf	4.77883e-06	0.18851	0.000138002	2	2	0	0.5	0.5	0.000999001
group_49520		hypothetical protein	25	192	0	139	100	41.994	inf	4.77883e-06	0.18851	0.000138002	3	3	0	0.25	0.25	0.025974
group_16071		hypothetical protein	25	192	0	139	100	41.994	inf	4.77883e-06	0.18851	0.000138002	2	2	0	0.5	0.5	0.000999001
group_16224		hypothetical protein	25	192	0	139	100	41.994	inf	4.77883e-06	0.18851	0.000138002	3	3	0	0.25	0.25	0.016983
group_22087		hypothetical protein	25	192	0	139	100	41.994	inf	4.77883e-06	0.18851	0.000138002	3	3	0	0.25	0.25	0.000999001
group_2734		hypothetical protein	25	192	0	139	100	41.994	inf	4.77883e-06	0.18851	0.000138002	2	2	0	0.5	0.5	0.000999001
leuE		Leucine efflux protein	0	139	25	192	0	58.006	0	4.77883e-06	0.18851	0.000138002	2	0	2	0.5	0.5	0.000999001
group_5083	cysA_1	Sulfate/thiosulfate import ATP-binding protein CysA	0	139	25	192	0	58.006	0	4.77883e-06	0.18851	0.000138002	2	0	2	0.5	0.5	0.002997
cysT		Sulfate transport system permease protein CysT	0	139	25	192	0	58.006	0	4.77883e-06	0.18851	0.000138002	2	0	2	0.5	0.5	0.000999001
sbp		Sulfate-binding protein	0	139	25	192	0	58.006	0	4.77883e-06	0.18851	0.000138002	2	0	2	0.5	0.5	0.002997
group_9915		hypothetical protein	0	139	25	192	0	58.006	0	4.77883e-06	0.18851	0.000138002	2	0	2	0.5	0.5	0.000999001
nrdE2		Ribonucleoside-diphosphate reductase subunit alpha 2	25	194	0	137	100	41.3897	inf	4.81839e-06	0.190071	0.000138536	2	2	0	0.5	0.5	0.00599401
tdh		L-threonine 3-dehydrogenase	25	194	0	137	100	41.3897	inf	4.81839e-06	0.190071	0.000138536	2	2	0	0.5	0.5	0.000999001
group_22078		hypothetical protein	25	194	0	137	100	41.3897	inf	4.81839e-06	0.190071	0.000138536	2	2	0	0.5	0.5	0.000999001
group_2582		hypothetical protein	25	194	0	137	100	41.3897	inf	4.81839e-06	0.190071	0.000138536	2	2	0	0.5	0.5	0.000999001
smc_3		hypothetical protein	25	194	0	137	100	41.3897	inf	4.81839e-06	0.190071	0.000138536	2	2	0	0.5	0.5	0.000999001
group_5525		hypothetical protein	25	194	0	137	100	41.3897	inf	4.81839e-06	0.190071	0.000138536	2	2	0	0.5	0.5	0.000999001
sdhA_1		L-serine dehydratase, alpha chain	25	195	0	136	100	41.0876	inf	4.95804e-06	0.19558	0.00014193	2	2	0	0.5	0.5	0.000999001
czcS		Sensor protein CzcS	25	195	0	136	100	41.0876	inf	4.95804e-06	0.19558	0.00014193	3	3	0	0.25	0.25	0.003996
fhuB		Iron(3 )-hydroxamate import system permease protein FhuB	25	195	0	136	100	41.0876	inf	4.95804e-06	0.19558	0.00014193	3	3	0	0.25	0.25	0.00599401
pip_2		hypothetical protein	25	195	0	136	100	41.0876	inf	4.95804e-06	0.19558	0.00014193	2	2	0	0.5	0.5	0.000999001
mcpB_3		Methyl-accepting chemotaxis protein McpB	25	195	0	136	100	41.0876	inf	4.95804e-06	0.19558	0.00014193	2	2	0	0.5	0.5	0.000999001
group_8039		hypothetical protein	16	65	9	266	64	80.3625	7.27521	5.01739e-06	0.197921	0.000143525	2	1	1	1	1	0.00999001
group_3558		hypothetical protein	8	10	17	321	32	96.9789	15.1059	5.11504e-06	0.201773	0.000145474	7	6	4	0.125	1	0.000999001
group_7119		hypothetical protein	0	135	25	196	0	59.2145	0	5.17784e-06	0.20425	0.000146837	2	0	2	0.5	0.5	0.002997
group_11687	ywdJ_2	Putative purine permease YwdJ	0	135	25	196	0	59.2145	0	5.17784e-06	0.20425	0.000146837	2	0	2	0.5	0.5	0.000999001
group_9287		hypothetical protein	25	196	0	135	100	40.7855	inf	5.17784e-06	0.20425	0.000146837	2	2	0	0.5	0.5	0.000999001
sacX		Negative regulator of SacY activity	25	196	0	135	100	40.7855	inf	5.17784e-06	0.20425	0.000146837	2	2	0	0.5	0.5	0.000999001
group_13322		hypothetical protein	10	20	15	311	40	93.9577	10.3667	5.44019e-06	0.214599	0.000154166	3	2	2	1	1	0.00799201
group_16331		hypothetical protein	25	197	0	134	100	40.4834	inf	5.4793e-06	0.216142	0.000154277	2	2	0	0.5	0.5	0.001998
group_15791		hypothetical protein	25	197	0	134	100	40.4834	inf	5.4793e-06	0.216142	0.000154277	3	3	0	0.25	0.25	0.000999001
mtcA1_2		Beta-carbonic anhydrase 1	0	134	25	197	0	59.5166	0	5.4793e-06	0.216142	0.000154277	2	0	2	0.5	0.5	0.000999001
group_22004		hypothetical protein	25	197	0	134	100	40.4834	inf	5.4793e-06	0.216142	0.000154277	2	2	0	0.5	0.5	0.03996
accA_1		Acetyl-coenzyme A carboxylase carboxyl transferase subunit alpha	0	134	25	197	0	59.5166	0	5.4793e-06	0.216142	0.000154277	2	0	2	0.5	0.5	0.000999001
group_21992		hypothetical protein	25	197	0	134	100	40.4834	inf	5.4793e-06	0.216142	0.000154277	2	2	0	0.5	0.5	0.000999001
group_8867		hypothetical protein	0	134	25	197	0	59.5166	0	5.4793e-06	0.216142	0.000154277	2	0	2	0.5	0.5	0.000999001
prsA3_2		Foldase protein PrsA 3	0	134	25	197	0	59.5166	0	5.4793e-06	0.216142	0.000154277	2	0	2	0.5	0.5	0.002997
group_10271		hypothetical protein	0	134	25	197	0	59.5166	0	5.4793e-06	0.216142	0.000154277	2	0	2	0.5	0.5	0.018981
group_22216		hypothetical protein	21	122	4	209	84	63.142	8.99385	5.71565e-06	0.225465	0.000160817	4	3	2	0.625	1	0.001998
group_12093		hypothetical protein	0	133	25	198	0	59.8187	0	5.86504e-06	0.231358	0.000163968	2	0	2	0.5	0.5	0.000999001
group_8679		hypothetical protein	0	133	25	198	0	59.8187	0	5.86504e-06	0.231358	0.000163968	2	0	2	0.5	0.5	0.00899101
cynS		Cyanate hydratase	0	133	25	198	0	59.8187	0	5.86504e-06	0.231358	0.000163968	2	0	2	0.5	0.5	0.001998
group_16312		hypothetical protein	25	198	0	133	100	40.1813	inf	5.86504e-06	0.231358	0.000163968	2	2	0	0.5	0.5	0.000999001
yflN_3		putative metallo-hydrolase YflN	25	198	0	133	100	40.1813	inf	5.86504e-06	0.231358	0.000163968	2	2	0	0.5	0.5	0.000999001
group_4141		hypothetical protein	25	198	0	133	100	40.1813	inf	5.86504e-06	0.231358	0.000163968	2	2	0	0.5	0.5	0.000999001
yodJ_2		Putative carboxypeptidase YodJ	25	198	0	133	100	40.1813	inf	5.86504e-06	0.231358	0.000163968	2	2	0	0.5	0.5	0.000999001
group_2870		hypothetical protein	25	198	0	133	100	40.1813	inf	5.86504e-06	0.231358	0.000163968	2	2	0	0.5	0.5	0.001998
pbpE_3		Penicillin-binding protein 4*	25	198	0	133	100	40.1813	inf	5.86504e-06	0.231358	0.000163968	2	2	0	0.5	0.5	0.000999001
group_20471		hypothetical protein	0	132	25	199	0	60.1208	0	6.33875e-06	0.250045	0.000175224	2	0	2	0.5	0.5	0.000999001
group_11327		hypothetical protein	0	132	25	199	0	60.1208	0	6.33875e-06	0.250045	0.000175224	2	0	2	0.5	0.5	0.000999001
group_3224	esxA_1	Virulence factor EsxA	0	132	25	199	0	60.1208	0	6.33875e-06	0.250045	0.000175224	2	0	2	0.5	0.5	0.000999001
group_17543		hypothetical protein	0	132	25	199	0	60.1208	0	6.33875e-06	0.250045	0.000175224	2	0	2	0.5	0.5	0.000999001
group_8036		hypothetical protein	0	132	25	199	0	60.1208	0	6.33875e-06	0.250045	0.000175224	2	0	2	0.5	0.5	0.000999001
rizA		L-arginine-specific L-amino acid ligase	0	132	25	199	0	60.1208	0	6.33875e-06	0.250045	0.000175224	2	0	2	0.5	0.5	0.000999001
cotX_2		Spore coat protein X	0	132	25	199	0	60.1208	0	6.33875e-06	0.250045	0.000175224	2	0	2	0.5	0.5	0.000999001
group_13376		hypothetical protein	25	199	0	132	100	39.8792	inf	6.33875e-06	0.250045	0.000175224	2	2	0	0.5	0.5	0.000999001
baeB		putative polyketide biosynthesis zinc-dependent hydrolase BaeB	25	199	0	132	100	39.8792	inf	6.33875e-06	0.250045	0.000175224	2	2	0	0.5	0.5	0.000999001
group_9260		hypothetical protein	25	199	0	132	100	39.8792	inf	6.33875e-06	0.250045	0.000175224	2	2	0	0.5	0.5	0.000999001
blaI		Penicillinase repressor	25	199	0	132	100	39.8792	inf	6.33875e-06	0.250045	0.000175224	2	2	0	0.5	0.5	0.000999001
clpP_2		ATP-dependent Clp protease proteolytic subunit	25	199	0	132	100	39.8792	inf	6.33875e-06	0.250045	0.000175224	2	2	0	0.5	0.5	0.000999001
group_16238	rsgI	Anti-sigma-I factor RsgI	25	199	0	132	100	39.8792	inf	6.33875e-06	0.250045	0.000175224	3	3	0	0.25	0.25	0.000999001
group_125		hypothetical protein	8	11	17	320	32	96.6767	13.6898	8.44369e-06	0.333078	0.000232922	9	6	5	0.507812	1	0.001998
lgrB		Linear gramicidin synthase subunit B	1	151	24	180	4	54.3807	0.0496689	1.18297e-05	0.466648	0.000324512	4	1	4	0.125	0.625	0.000999001
group_8052		putative HTH-type transcriptional regulator	0	130	25	201	0	60.7251	0	1.22992e-05	0.485166	0.000334548	2	0	2	0.5	0.5	0.000999001
group_1336		hypothetical protein	0	130	25	201	0	60.7251	0	1.22992e-05	0.485166	0.000334548	2	0	2	0.5	0.5	0.000999001
rapG_1		Response regulator aspartate phosphatase G	0	130	25	201	0	60.7251	0	1.22992e-05	0.485166	0.000334548	2	0	2	0.5	0.5	0.000999001
group_2467		hypothetical protein	25	200	0	131	100	39.577	inf	1.23624e-05	0.487661	0.000334548	2	2	0	0.5	0.5	0.000999001
group_9180		hypothetical protein	25	200	0	131	100	39.577	inf	1.23624e-05	0.487661	0.000334548	2	2	0	0.5	0.5	0.003996
yxlF_6		putative ABC transporter ATP-binding protein YxlF	25	200	0	131	100	39.577	inf	1.23624e-05	0.487661	0.000334548	2	2	0	0.5	0.5	0.000999001
group_22242		hypothetical protein	25	200	0	131	100	39.577	inf	1.23624e-05	0.487661	0.000334548	2	2	0	0.5	0.5	0.000999001
uvrC_2		UvrABC system protein C	25	200	0	131	100	39.577	inf	1.23624e-05	0.487661	0.000334548	2	2	0	0.5	0.5	0.000999001
group_16233		hypothetical protein	25	200	0	131	100	39.577	inf	1.23624e-05	0.487661	0.000334548	2	2	0	0.5	0.5	0.000999001
cph2		putative signaling protein	25	200	0	131	100	39.577	inf	1.23624e-05	0.487661	0.000334548	2	2	0	0.5	0.5	0.000999001
group_6789		hypothetical protein	0	131	25	200	0	60.423	0	1.23624e-05	0.487661	0.000334548	2	0	2	0.5	0.5	0.000999001
group_5766	mtnN_3	5'-methylthioadenosine/S-adenosylhomocysteine nucleosidase	0	131	25	200	0	60.423	0	1.23624e-05	0.487661	0.000334548	2	0	2	0.5	0.5	0.001998
sdrD_2		Serine-aspartate repeat-containing protein D	0	131	25	200	0	60.423	0	1.23624e-05	0.487661	0.000334548	2	0	2	0.5	0.5	0.000999001
group_9640	carD_1	RNA polymerase-binding transcription factor CarD	0	131	25	200	0	60.423	0	1.23624e-05	0.487661	0.000334548	2	0	2	0.5	0.5	0.000999001
ytrF		ABC transporter permease YtrF	0	129	25	202	0	61.0272	0	1.24331e-05	0.490447	0.000334548	2	0	2	0.5	0.5	0.000999001
group_9712	blaZ_1	Beta-lactamase 3	0	129	25	202	0	61.0272	0	1.24331e-05	0.490447	0.000334548	2	0	2	0.5	0.5	0.000999001
group_11805		hypothetical protein	0	129	25	202	0	61.0272	0	1.24331e-05	0.490447	0.000334548	2	0	2	0.5	0.5	0.000999001
group_15770		hypothetical protein	0	129	25	202	0	61.0272	0	1.24331e-05	0.490447	0.000334548	2	0	2	0.5	0.5	0.000999001
xre_2		HTH-type transcriptional regulator Xre	25	202	0	129	100	38.9728	inf	1.24331e-05	0.490447	0.000334548	2	2	0	0.5	0.5	0.000999001
group_5446		hypothetical protein	25	202	0	129	100	38.9728	inf	1.24331e-05	0.490447	0.000334548	2	2	0	0.5	0.5	0.000999001
ydaF_10		Putative ribosomal N-acetyltransferase YdaF	25	202	0	129	100	38.9728	inf	1.24331e-05	0.490447	0.000334548	2	2	0	0.5	0.5	0.013986
yfmC		Fe(3 )-citrate-binding protein YfmC	25	202	0	129	100	38.9728	inf	1.24331e-05	0.490447	0.000334548	2	2	0	0.5	0.5	0.004995
group_16244		hypothetical protein	25	202	0	129	100	38.9728	inf	1.24331e-05	0.490447	0.000334548	2	2	0	0.5	0.5	0.000999001
group_9344		hypothetical protein	25	202	0	129	100	38.9728	inf	1.24331e-05	0.490447	0.000334548	2	2	0	0.5	0.5	0.000999001
group_13344		hypothetical protein	25	202	0	129	100	38.9728	inf	1.24331e-05	0.490447	0.000334548	2	2	0	0.5	0.5	0.000999001
rppH_4		RNA pyrophosphohydrolase	25	202	0	129	100	38.9728	inf	1.24331e-05	0.490447	0.000334548	2	2	0	0.5	0.5	0.000999001
group_4717		hypothetical protein	25	202	0	129	100	38.9728	inf	1.24331e-05	0.490447	0.000334548	2	2	0	0.5	0.5	0.000999001
panS		Pantothenate precursors transporter PanS	25	203	0	128	100	38.6707	inf	1.2762e-05	0.503421	0.00034223	2	2	0	0.5	0.5	0.001998
group_7604	bceB_3	Bacitracin export permease protein BceB	0	128	25	203	0	61.3293	0	1.2762e-05	0.503421	0.00034223	2	0	2	0.5	0.5	0.000999001
group_12799		hypothetical protein	0	128	25	203	0	61.3293	0	1.2762e-05	0.503421	0.00034223	2	0	2	0.5	0.5	0.001998
group_16779		hypothetical protein	0	128	25	203	0	61.3293	0	1.2762e-05	0.503421	0.00034223	2	0	2	0.5	0.5	0.000999001
speG_6		Spermidine N(1)-acetyltransferase	0	128	25	203	0	61.3293	0	1.2762e-05	0.503421	0.00034223	2	0	2	0.5	0.5	0.000999001
group_22202		hypothetical protein	25	204	0	127	100	38.3686	inf	1.32862e-05	0.524101	0.000343138	2	2	0	0.5	0.5	0.000999001
group_3229		hypothetical protein	25	204	0	127	100	38.3686	inf	1.32862e-05	0.524101	0.000343138	2	2	0	0.5	0.5	0.000999001
mutX_2		8-oxo-dGTP diphosphatase	25	204	0	127	100	38.3686	inf	1.32862e-05	0.524101	0.000343138	2	2	0	0.5	0.5	0.01998
group_7833		hypothetical protein	25	204	0	127	100	38.3686	inf	1.32862e-05	0.524101	0.000343138	2	2	0	0.5	0.5	0.000999001
group_2485		hypothetical protein	25	204	0	127	100	38.3686	inf	1.32862e-05	0.524101	0.000343138	2	2	0	0.5	0.5	0.000999001
group_21732		hypothetical protein	25	204	0	127	100	38.3686	inf	1.32862e-05	0.524101	0.000343138	2	2	0	0.5	0.5	0.000999001
group_44846		hypothetical protein	0	127	25	204	0	61.6314	0	1.32862e-05	0.524101	0.000343138	2	0	2	0.5	0.5	0.000999001
group_12476		hypothetical protein	0	127	25	204	0	61.6314	0	1.32862e-05	0.524101	0.000343138	2	0	2	0.5	0.5	0.000999001
group_23377		hypothetical protein	0	127	25	204	0	61.6314	0	1.32862e-05	0.524101	0.000343138	2	0	2	0.5	0.5	0.000999001
comP_2		Sensor histidine kinase ComP	0	127	25	204	0	61.6314	0	1.32862e-05	0.524101	0.000343138	2	0	2	0.5	0.5	0.000999001
group_15933		hypothetical protein	0	127	25	204	0	61.6314	0	1.32862e-05	0.524101	0.000343138	2	0	2	0.5	0.5	0.000999001
ttgR		HTH-type transcriptional regulator TtgR	0	127	25	204	0	61.6314	0	1.32862e-05	0.524101	0.000343138	2	0	2	0.5	0.5	0.000999001
desA1		Putative acyl-[acyl-carrier-protein] desaturase DesA1	0	127	25	204	0	61.6314	0	1.32862e-05	0.524101	0.000343138	2	0	2	0.5	0.5	0.000999001
group_2778		hypothetical protein	0	127	25	204	0	61.6314	0	1.32862e-05	0.524101	0.000343138	2	0	2	0.5	0.5	0.000999001
group_4838	ydhP_2	Inner membrane transport protein YdhP	0	126	25	205	0	61.9335	0	1.40086e-05	0.552599	0.000354003	2	0	2	0.5	0.5	0.001998
carD_3		RNA polymerase-binding transcription factor CarD	0	126	25	205	0	61.9335	0	1.40086e-05	0.552599	0.000354003	2	0	2	0.5	0.5	0.000999001
group_17826		hypothetical protein	0	126	25	205	0	61.9335	0	1.40086e-05	0.552599	0.000354003	2	0	2	0.5	0.5	0.000999001
group_12773		hypothetical protein	0	126	25	205	0	61.9335	0	1.40086e-05	0.552599	0.000354003	2	0	2	0.5	0.5	0.000999001
group_15114		Magnesium transporter MgtE	0	126	25	205	0	61.9335	0	1.40086e-05	0.552599	0.000354003	2	0	2	0.5	0.5	0.000999001
group_4839	ydhP_1	Inner membrane transport protein YdhP	0	126	25	205	0	61.9335	0	1.40086e-05	0.552599	0.000354003	2	0	2	0.5	0.5	0.000999001
group_15641		hypothetical protein	0	126	25	205	0	61.9335	0	1.40086e-05	0.552599	0.000354003	2	0	2	0.5	0.5	0.000999001
group_13045		hypothetical protein	0	126	25	205	0	61.9335	0	1.40086e-05	0.552599	0.000354003	2	0	2	0.5	0.5	0.000999001
group_21721		hypothetical protein	0	126	25	205	0	61.9335	0	1.40086e-05	0.552599	0.000354003	2	0	2	0.5	0.5	0.000999001
group_2726		hypothetical protein	25	205	0	126	100	38.0665	inf	1.40086e-05	0.552599	0.000354003	2	2	0	0.5	0.5	0.000999001
group_5230		hypothetical protein	25	205	0	126	100	38.0665	inf	1.40086e-05	0.552599	0.000354003	2	2	0	0.5	0.5	0.00799201
group_13206		hypothetical protein	25	205	0	126	100	38.0665	inf	1.40086e-05	0.552599	0.000354003	2	2	0	0.5	0.5	0.000999001
sdaC_1		Serine transporter	25	205	0	126	100	38.0665	inf	1.40086e-05	0.552599	0.000354003	2	2	0	0.5	0.5	0.000999001
group_9523		Endoglucanase	25	205	0	126	100	38.0665	inf	1.40086e-05	0.552599	0.000354003	2	2	0	0.5	0.5	0.000999001
group_4583		hypothetical protein	23	162	2	169	92	51.0574	11.9969	1.43219e-05	0.564954	0.000361687	2	2	1	0.5	1	0.000999001
group_48346		hypothetical protein	16	71	9	260	64	78.5498	6.51017	1.47034e-05	0.580005	0.000370847	2	1	1	1	1	0.015984
group_13641		hypothetical protein	16	71	9	260	64	78.5498	6.51017	1.47034e-05	0.580005	0.000370847	3	2	1	1	1	0.000999001
group_3188	malL_1	Oligo-1,6-glucosidase	15	308	10	23	60	6.94864	0.112013	1.47644e-05	0.582413	0.000372149	4	1	3	0.625	0.625	0.00799201
group_11308		hypothetical protein	0	125	25	206	0	62.2356	0	1.49345e-05	0.589122	0.000374998	2	0	2	0.5	0.5	0.000999001
group_5452		hypothetical protein	0	125	25	206	0	62.2356	0	1.49345e-05	0.589122	0.000374998	2	0	2	0.5	0.5	0.000999001
group_21511	comP	Sensor histidine kinase ComP	0	125	25	206	0	62.2356	0	1.49345e-05	0.589122	0.000374998	2	0	2	0.5	0.5	0.000999001
group_5604		hypothetical protein	25	206	0	125	100	37.7644	inf	1.49345e-05	0.589122	0.000374998	2	2	0	0.5	0.5	0.000999001
group_22001		hypothetical protein	25	206	0	125	100	37.7644	inf	1.49345e-05	0.589122	0.000374998	2	2	0	0.5	0.5	0.001998
group_16324		hypothetical protein	25	206	0	125	100	37.7644	inf	1.49345e-05	0.589122	0.000374998	2	2	0	0.5	0.5	0.000999001
group_16688		hypothetical protein	7	8	18	323	28	97.5831	15.7014	1.57404e-05	0.62091	0.000394479	4	3	3	0.625	0.625	0.041958
group_16121		hypothetical protein	25	207	0	124	100	37.4622	inf	1.60716e-05	0.633976	0.000399733	2	2	0	0.5	0.5	0.002997
hly		Alpha-hemolysin	25	207	0	124	100	37.4622	inf	1.60716e-05	0.633976	0.000399733	2	2	0	0.5	0.5	0.000999001
group_4687		hypothetical protein	25	207	0	124	100	37.4622	inf	1.60716e-05	0.633976	0.000399733	2	2	0	0.5	0.5	0.002997
group_16117	immR_2	hypothetical protein	25	207	0	124	100	37.4622	inf	1.60716e-05	0.633976	0.000399733	2	2	0	0.5	0.5	0.001998
sbmC		DNA gyrase inhibitor	25	207	0	124	100	37.4622	inf	1.60716e-05	0.633976	0.000399733	2	2	0	0.5	0.5	0.003996
group_16130		hypothetical protein	25	207	0	124	100	37.4622	inf	1.60716e-05	0.633976	0.000399733	2	2	0	0.5	0.5	0.00599401
group_11048		hypothetical protein	25	207	0	124	100	37.4622	inf	1.60716e-05	0.633976	0.000399733	2	2	0	0.5	0.5	0.001998
group_8841	rhtB_3	Homoserine/homoserine lactone efflux protein	0	124	25	207	0	62.5378	0	1.60716e-05	0.633976	0.000399733	2	0	2	0.5	0.5	0.000999001
group_8842	rhtB_3	Homoserine/homoserine lactone efflux protein	0	124	25	207	0	62.5378	0	1.60716e-05	0.633976	0.000399733	2	0	2	0.5	0.5	0.000999001
group_8974		hypothetical protein	0	124	25	207	0	62.5378	0	1.60716e-05	0.633976	0.000399733	2	0	2	0.5	0.5	0.00999001
group_16694		hypothetical protein	0	124	25	207	0	62.5378	0	1.60716e-05	0.633976	0.000399733	2	0	2	0.5	0.5	0.002997
group_7279	ssbA_1	Single-stranded DNA-binding protein A	15	307	10	24	60	7.25076	0.117264	2.00469e-05	0.790789	0.000496415	3	1	2	1	1	0.00799201
yhdG_3		putative amino acid permease YhdG	18	322	7	9	72	2.71903	0.0718722	2.67021e-05	1	0.000651806	4	2	3	0.625	1	0.00999001
group_15870	dppE_10	Dipeptide-binding protein DppE	13	292	12	39	52	11.7825	0.144692	2.68681e-05	1	0.000655453	4	2	3	0.625	1	0.00699301
rppH_3		RNA pyrophosphohydrolase	25	209	0	122	100	36.858	inf	2.95586e-05	1	0.000713446	2	2	0	0.5	0.5	0.001998
group_745	racE	Glutamate racemase 1	25	209	0	122	100	36.858	inf	2.95586e-05	1	0.000713446	2	2	0	0.5	0.5	0.000999001
group_22245		hypothetical protein	25	209	0	122	100	36.858	inf	2.95586e-05	1	0.000713446	2	2	0	0.5	0.5	0.001998
group_1678		hypothetical protein	25	209	0	122	100	36.858	inf	2.95586e-05	1	0.000713446	2	2	0	0.5	0.5	0.001998
group_15857		hypothetical protein	0	122	25	209	0	63.142	0	2.95586e-05	1	0.000713446	2	0	2	0.5	0.5	0.00699301
group_9596		hypothetical protein	0	123	25	208	0	62.8399	0	2.95709e-05	1	0.000713446	2	0	2	0.5	0.5	0.001998
group_13627		hypothetical protein	0	123	25	208	0	62.8399	0	2.95709e-05	1	0.000713446	2	0	2	0.5	0.5	0.000999001
group_17430		hypothetical protein	0	123	25	208	0	62.8399	0	2.95709e-05	1	0.000713446	2	0	2	0.5	0.5	0.000999001
dctA		C4-dicarboxylate transport protein	25	208	0	123	100	37.1601	inf	2.95709e-05	1	0.000713446	2	2	0	0.5	0.5	0.001998
group_9226		hypothetical protein	25	208	0	123	100	37.1601	inf	2.95709e-05	1	0.000713446	2	2	0	0.5	0.5	0.001998
group_4755		hypothetical protein	25	208	0	123	100	37.1601	inf	2.95709e-05	1	0.000713446	2	2	0	0.5	0.5	0.000999001
group_11087		hypothetical protein	25	210	0	121	100	36.5559	inf	2.99939e-05	1	0.000720566	2	2	0	0.5	0.5	0.001998
group_22034		hypothetical protein	25	210	0	121	100	36.5559	inf	2.99939e-05	1	0.000720566	2	2	0	0.5	0.5	0.000999001
menH_3		2-succinyl-6-hydroxy-2,4-cyclohexadiene-1-carboxylate synthase	25	210	0	121	100	36.5559	inf	2.99939e-05	1	0.000720566	2	2	0	0.5	0.5	0.000999001
group_2173		Endoglucanase	25	210	0	121	100	36.5559	inf	2.99939e-05	1	0.000720566	2	2	0	0.5	0.5	0.001998
group_9835		hypothetical protein	0	121	25	210	0	63.4441	0	2.99939e-05	1	0.000720566	2	0	2	0.5	0.5	0.000999001
group_9474		hypothetical protein	0	121	25	210	0	63.4441	0	2.99939e-05	1	0.000720566	2	0	2	0.5	0.5	0.000999001
group_13910		hypothetical protein	0	121	25	210	0	63.4441	0	2.99939e-05	1	0.000720566	2	0	2	0.5	0.5	0.000999001
cusR		Transcriptional regulatory protein CusR	25	211	0	120	100	36.2538	inf	3.08728e-05	1	0.00072789	3	3	0	0.25	0.25	0.010989
bepA_5		Beta-barrel assembly-enhancing protease	25	211	0	120	100	36.2538	inf	3.08728e-05	1	0.00072789	2	2	0	0.5	0.5	0.001998
group_9262		hypothetical protein	25	211	0	120	100	36.2538	inf	3.08728e-05	1	0.00072789	2	2	0	0.5	0.5	0.001998
group_3427		hypothetical protein	25	211	0	120	100	36.2538	inf	3.08728e-05	1	0.00072789	3	3	0	0.25	0.25	0.00699301
group_4531		hypothetical protein	25	211	0	120	100	36.2538	inf	3.08728e-05	1	0.00072789	2	2	0	0.5	0.5	0.001998
group_4712		hypothetical protein	25	211	0	120	100	36.2538	inf	3.08728e-05	1	0.00072789	2	2	0	0.5	0.5	0.001998
group_3936		hypothetical protein	25	211	0	120	100	36.2538	inf	3.08728e-05	1	0.00072789	2	2	0	0.5	0.5	0.000999001
group_5333		hypothetical protein	0	120	25	211	0	63.7462	0	3.08728e-05	1	0.00072789	2	0	2	0.5	0.5	0.000999001
adhR_3		HTH-type transcriptional regulator AdhR	0	120	25	211	0	63.7462	0	3.08728e-05	1	0.00072789	2	0	2	0.5	0.5	0.000999001
group_16749		hypothetical protein	0	119	25	212	0	64.0483	0	3.21967e-05	1	0.000746656	2	0	2	0.5	0.5	0.000999001
group_6131		hypothetical protein	0	119	25	212	0	64.0483	0	3.21967e-05	1	0.000746656	2	0	2	0.5	0.5	0.027972
pyrE_1		Orotate phosphoribosyltransferase	0	119	25	212	0	64.0483	0	3.21967e-05	1	0.000746656	2	0	2	0.5	0.5	0.000999001
group_13713		hypothetical protein	0	119	25	212	0	64.0483	0	3.21967e-05	1	0.000746656	2	0	2	0.5	0.5	0.000999001
group_9827		hypothetical protein	0	119	25	212	0	64.0483	0	3.21967e-05	1	0.000746656	2	0	2	0.5	0.5	0.000999001
group_20280		hypothetical protein	0	119	25	212	0	64.0483	0	3.21967e-05	1	0.000746656	2	0	2	0.5	0.5	0.000999001
lexA_2		LexA repressor	0	119	25	212	0	64.0483	0	3.21967e-05	1	0.000746656	2	0	2	0.5	0.5	0.000999001
cynR_2		HTH-type transcriptional regulator CynR	25	212	0	119	100	35.9517	inf	3.21967e-05	1	0.000746656	2	2	0	0.5	0.5	0.000999001
group_11200		hypothetical protein	25	212	0	119	100	35.9517	inf	3.21967e-05	1	0.000746656	2	2	0	0.5	0.5	0.001998
group_11111		hypothetical protein	25	212	0	119	100	35.9517	inf	3.21967e-05	1	0.000746656	2	2	0	0.5	0.5	0.001998
group_13220		hypothetical protein	25	212	0	119	100	35.9517	inf	3.21967e-05	1	0.000746656	2	2	0	0.5	0.5	0.002997
group_22134		hypothetical protein	25	212	0	119	100	35.9517	inf	3.21967e-05	1	0.000746656	2	2	0	0.5	0.5	0.000999001
group_16706		hypothetical protein	15	66	10	265	60	80.0604	6.02273	3.33036e-05	1	0.000771419	2	1	2	0.5	1	0.041958
group_12481		hypothetical protein	16	76	9	255	64	77.0393	5.96491	3.34535e-05	1	0.000774437	2	1	1	1	1	0.021978
group_12509		hypothetical protein	0	118	25	213	0	64.3505	0	3.39721e-05	1	0.000784141	2	0	2	0.5	0.5	0.001998
group_11467	ctc_2	S-layer protein	0	118	25	213	0	64.3505	0	3.39721e-05	1	0.000784141	2	0	2	0.5	0.5	0.000999001
hag_3		Flagellin	0	118	25	213	0	64.3505	0	3.39721e-05	1	0.000784141	2	0	2	0.5	0.5	0.000999001
group_6785	nfdA_2	N-substituted formamide deformylase	0	118	25	213	0	64.3505	0	3.39721e-05	1	0.000784141	2	0	2	0.5	0.5	0.002997
immR_4		HTH-type transcriptional regulator ImmR	25	213	0	118	100	35.6495	inf	3.39721e-05	1	0.000784141	2	2	0	0.5	0.5	0.000999001
group_4139		hypothetical protein	25	214	0	117	100	35.3474	inf	3.62109e-05	1	0.000831438	2	2	0	0.5	0.5	0.004995
group_16321		hypothetical protein	25	214	0	117	100	35.3474	inf	3.62109e-05	1	0.000831438	2	2	0	0.5	0.5	0.000999001
rtcB		RNA-splicing ligase RtcB	25	214	0	117	100	35.3474	inf	3.62109e-05	1	0.000831438	2	2	0	0.5	0.5	0.001998
ydhR		Putative monooxygenase YdhR	25	214	0	117	100	35.3474	inf	3.62109e-05	1	0.000831438	2	2	0	0.5	0.5	0.000999001
group_12667		hypothetical protein	0	117	25	214	0	64.6526	0	3.62109e-05	1	0.000831438	2	0	2	0.5	0.5	0.000999001
group_12777		hypothetical protein	0	117	25	214	0	64.6526	0	3.62109e-05	1	0.000831438	2	0	2	0.5	0.5	0.000999001
group_1701		hypothetical protein	0	117	25	214	0	64.6526	0	3.62109e-05	1	0.000831438	2	0	2	0.5	0.5	0.033966
group_14110		hypothetical protein	0	117	25	214	0	64.6526	0	3.62109e-05	1	0.000831438	2	0	2	0.5	0.5	0.000999001
bacC		Dihydroanticapsin 7-dehydrogenase	0	117	25	214	0	64.6526	0	3.62109e-05	1	0.000831438	2	0	2	0.5	0.5	0.000999001
group_9581		hypothetical protein	23	170	2	161	92	48.6405	10.8912	3.89755e-05	1	0.000891803	4	3	2	0.625	1	0.01998
group_21591		hypothetical protein	16	77	9	254	64	76.7372	5.86436	3.91442e-05	1	0.000895142	2	1	1	1	1	0.012987
group_8825	alsT_5	Amino-acid carrier protein AlsT	6	6	19	325	24	98.1873	17.1053	4.53205e-05	1	0.000998747	5	4	3	0.375	1	0.000999001
group_23154		hypothetical protein	6	6	19	325	24	98.1873	17.1053	4.53205e-05	1	0.000998747	4	3	3	0.625	0.625	0.027972
group_15620	sspH_1	Small, acid-soluble spore protein H	15	304	10	27	60	8.1571	0.133224	4.68559e-05	1	0.00102742	2	1	2	0.5	1	0.011988
group_15576	rpsS	30S ribosomal protein S19	15	303	10	28	60	8.45921	0.138614	6.09223e-05	1	0.00132994	2	1	2	0.5	1	0.000999001
group_12433	gerD	Spore germination protein GerD	15	303	10	28	60	8.45921	0.138614	6.09223e-05	1	0.00132994	3	1	2	1	1	0.00699301
group_16060		hypothetical protein	24	193	1	138	96	41.6918	17.1606	6.38482e-05	1	0.0013915	4	4	1	0.125	0.625	0.000999001
group_10281		hypothetical protein	24	193	1	138	96	41.6918	17.1606	6.38482e-05	1	0.0013915	2	2	1	0.5	1	0.000999001
group_6544		hypothetical protein	25	216	0	115	100	34.7432	inf	6.66561e-05	1	0.00144281	2	2	0	0.5	0.5	0.002997
yknY_5		putative ABC transporter ATP-binding protein YknY	0	115	25	216	0	65.2568	0	6.66561e-05	1	0.00144281	2	0	2	0.5	0.5	0.002997
yjfC_2		Putative acid--amine ligase YjfC	25	216	0	115	100	34.7432	inf	6.66561e-05	1	0.00144281	2	2	0	0.5	0.5	0.00899101
group_8099		hypothetical protein	0	115	25	216	0	65.2568	0	6.66561e-05	1	0.00144281	2	0	2	0.5	0.5	0.000999001
mcpB_1		Methyl-accepting chemotaxis protein McpB	25	216	0	115	100	34.7432	inf	6.66561e-05	1	0.00144281	2	2	0	0.5	0.5	0.000999001
group_4528		hypothetical protein	0	115	25	216	0	65.2568	0	6.66561e-05	1	0.00144281	2	0	2	0.5	0.5	0.024975
group_9041	speG_3	Spermidine N(1)-acetyltransferase	0	116	25	215	0	64.9547	0	6.70919e-05	1	0.00144281	2	0	2	0.5	0.5	0.004995
group_7921		hypothetical protein	0	116	25	215	0	64.9547	0	6.70919e-05	1	0.00144281	2	0	2	0.5	0.5	0.001998
group_10624		hypothetical protein	0	116	25	215	0	64.9547	0	6.70919e-05	1	0.00144281	2	0	2	0.5	0.5	0.001998
group_16767		hypothetical protein	0	116	25	215	0	64.9547	0	6.70919e-05	1	0.00144281	2	0	2	0.5	0.5	0.000999001
ecsA_4		ABC-type transporter ATP-binding protein EcsA	0	116	25	215	0	64.9547	0	6.70919e-05	1	0.00144281	2	0	2	0.5	0.5	0.00599401
group_4000		hypothetical protein	25	215	0	116	100	35.0453	inf	6.70919e-05	1	0.00144281	2	2	0	0.5	0.5	0.000999001
sap_4		S-layer protein sap	25	215	0	116	100	35.0453	inf	6.70919e-05	1	0.00144281	2	2	0	0.5	0.5	0.000999001
group_22152		hypothetical protein	25	215	0	116	100	35.0453	inf	6.70919e-05	1	0.00144281	2	2	0	0.5	0.5	0.00799201
group_21993		hypothetical protein	25	215	0	116	100	35.0453	inf	6.70919e-05	1	0.00144281	2	2	0	0.5	0.5	0.000999001
group_13853	natA_2	ABC transporter ATP-binding protein NatA	0	114	25	217	0	65.5589	0	6.719e-05	1	0.00144281	2	0	2	0.5	0.5	0.000999001
group_10834		hypothetical protein	0	114	25	217	0	65.5589	0	6.719e-05	1	0.00144281	2	0	2	0.5	0.5	0.000999001
thiO_3		Glycine oxidase	0	114	25	217	0	65.5589	0	6.719e-05	1	0.00144281	2	0	2	0.5	0.5	0.002997
group_5761		hypothetical protein	0	114	25	217	0	65.5589	0	6.719e-05	1	0.00144281	2	0	2	0.5	0.5	0.000999001
group_9615	bceB_4	Bacitracin export permease protein BceB	0	114	25	217	0	65.5589	0	6.719e-05	1	0.00144281	2	0	2	0.5	0.5	0.001998
group_8067	comR	HTH-type transcriptional repressor ComR	0	114	25	217	0	65.5589	0	6.719e-05	1	0.00144281	2	0	2	0.5	0.5	0.001998
yezG_1		putative antitoxin YezG	0	114	25	217	0	65.5589	0	6.719e-05	1	0.00144281	2	0	2	0.5	0.5	0.000999001
rapF_1		Response regulator aspartate phosphatase F	25	217	0	114	100	34.4411	inf	6.719e-05	1	0.00144281	2	2	0	0.5	0.5	0.000999001
group_8047		hypothetical protein	0	114	25	217	0	65.5589	0	6.719e-05	1	0.00144281	2	0	2	0.5	0.5	0.000999001
group_1929	tkt_1	Transketolase	25	217	0	114	100	34.4411	inf	6.719e-05	1	0.00144281	2	2	0	0.5	0.5	0.010989
group_11082		hypothetical protein	25	218	0	113	100	34.139	inf	6.86797e-05	1	0.0014597	2	2	0	0.5	0.5	0.000999001
group_16056		hypothetical protein	25	218	0	113	100	34.139	inf	6.86797e-05	1	0.0014597	2	2	0	0.5	0.5	0.001998
group_1338		Zinc-type alcohol dehydrogenase-like protein	25	218	0	113	100	34.139	inf	6.86797e-05	1	0.0014597	2	2	0	0.5	0.5	0.004995
vioB		dTDP-4-amino-4,6-dideoxy-D-glucose acyltransferase	25	218	0	113	100	34.139	inf	6.86797e-05	1	0.0014597	2	2	0	0.5	0.5	0.003996
phoP_1		Alkaline phosphatase synthesis transcriptional regulatory protein PhoP	25	218	0	113	100	34.139	inf	6.86797e-05	1	0.0014597	2	2	0	0.5	0.5	0.022977
group_16299		hypothetical protein	25	218	0	113	100	34.139	inf	6.86797e-05	1	0.0014597	2	2	0	0.5	0.5	0.00599401
group_1964		hypothetical protein	25	218	0	113	100	34.139	inf	6.86797e-05	1	0.0014597	2	2	0	0.5	0.5	0.000999001
dhmA		Haloalkane dehalogenase	25	218	0	113	100	34.139	inf	6.86797e-05	1	0.0014597	2	2	0	0.5	0.5	0.000999001
group_2727		hypothetical protein	25	218	0	113	100	34.139	inf	6.86797e-05	1	0.0014597	2	2	0	0.5	0.5	0.000999001
group_1056	cpdA_3	3',5'-cyclic adenosine monophosphate phosphodiesterase CpdA	25	218	0	113	100	34.139	inf	6.86797e-05	1	0.0014597	2	2	0	0.5	0.5	0.000999001
group_4100		hypothetical protein	25	218	0	113	100	34.139	inf	6.86797e-05	1	0.0014597	2	2	0	0.5	0.5	0.000999001
phoR_8		Alkaline phosphatase synthesis sensor protein PhoR	0	113	25	218	0	65.861	0	6.86797e-05	1	0.0014597	2	0	2	0.5	0.5	0.000999001
group_12017		hypothetical protein	0	113	25	218	0	65.861	0	6.86797e-05	1	0.0014597	2	0	2	0.5	0.5	0.000999001
group_16350	yttP_1	putative HTH-type transcriptional regulator YttP	0	113	25	218	0	65.861	0	6.86797e-05	1	0.0014597	2	0	2	0.5	0.5	0.000999001
group_14860		hypothetical protein	0	112	25	219	0	66.1631	0	7.11217e-05	1	0.00150109	2	0	2	0.5	0.5	0.000999001
sdrF		Endoglucanase C307	0	112	25	219	0	66.1631	0	7.11217e-05	1	0.00150109	2	0	2	0.5	0.5	0.000999001
uvrA_1		UvrABC system protein A	25	219	0	112	100	33.8369	inf	7.11217e-05	1	0.00150109	2	2	0	0.5	0.5	0.00999001
group_5201		hypothetical protein	25	219	0	112	100	33.8369	inf	7.11217e-05	1	0.00150109	2	2	0	0.5	0.5	0.001998
group_13308		hypothetical protein	25	219	0	112	100	33.8369	inf	7.11217e-05	1	0.00150109	2	2	0	0.5	0.5	0.002997
group_13187		hypothetical protein	25	220	0	111	100	33.5347	inf	7.45235e-05	1	0.00156785	2	2	0	0.5	0.5	0.000999001
group_11056		hypothetical protein	25	220	0	111	100	33.5347	inf	7.45235e-05	1	0.00156785	3	3	0	0.25	0.25	0.004995
bpoA2		Non-haem bromoperoxidase BPO-A2	25	220	0	111	100	33.5347	inf	7.45235e-05	1	0.00156785	2	2	0	0.5	0.5	0.000999001
apr		Subtilisin DY	0	111	25	220	0	66.4653	0	7.45235e-05	1	0.00156785	2	0	2	0.5	0.5	0.000999001
group_11460		hypothetical protein	0	111	25	220	0	66.4653	0	7.45235e-05	1	0.00156785	2	0	2	0.5	0.5	0.000999001
group_5839		hypothetical protein	0	111	25	220	0	66.4653	0	7.45235e-05	1	0.00156785	2	0	2	0.5	0.5	0.000999001
group_6308	thiN	Thiamine pyrophosphokinase	15	302	10	29	60	8.76133	0.14404	7.84846e-05	1	0.00165031	2	1	2	0.5	1	0.014985
cmpR_3		HTH-type transcriptional activator CmpR	0	110	25	221	0	66.7674	0	7.89026e-05	1	0.00165293	2	0	2	0.5	0.5	0.000999001
group_9814		hypothetical protein	0	110	25	221	0	66.7674	0	7.89026e-05	1	0.00165293	2	0	2	0.5	0.5	0.000999001
group_6175		hypothetical protein	0	110	25	221	0	66.7674	0	7.89026e-05	1	0.00165293	2	0	2	0.5	0.5	0.000999001
group_12010		hypothetical protein	0	110	25	221	0	66.7674	0	7.89026e-05	1	0.00165293	2	0	2	0.5	0.5	0.000999001
immR_2		HTH-type transcriptional regulator ImmR	25	221	0	110	100	33.2326	inf	7.89026e-05	1	0.00165293	2	2	0	0.5	0.5	0.000999001
group_10940		hypothetical protein	25	221	0	110	100	33.2326	inf	7.89026e-05	1	0.00165293	2	2	0	0.5	0.5	0.004995
group_9341		hypothetical protein	25	221	0	110	100	33.2326	inf	7.89026e-05	1	0.00165293	2	2	0	0.5	0.5	0.001998
group_3541		hypothetical protein	21	141	4	190	84	57.4018	7.07447	8.55468e-05	1	0.00179117	6	5	1	0.21875	0.21875	0.000999001
group_3604		hypothetical protein	4	1	21	330	16	99.6979	62.8571	9.15328e-05	1	0.00191549	3	3	1	0.25	1	0.000999001
group_3469	alsT_7	Amino-acid carrier protein AlsT	13	286	12	45	52	13.5952	0.170455	9.44077e-05	1	0.00196315	4	1	4	0.125	0.625	0.000999001
yxdM_9		ABC transporter permease protein YxdM	23	178	2	153	92	46.2236	9.88483	9.8854e-05	1	0.00205453	2	2	1	0.5	1	0.000999001
group_15897	rimM	Ribosome maturation factor RimM	15	301	10	30	60	9.06344	0.149502	0.000100235	1	0.00207995	2	1	2	0.5	1	0.000999001
group_3220		hypothetical protein	15	301	10	30	60	9.06344	0.149502	0.000100235	1	0.00207995	2	1	2	0.5	1	0.000999001
group_9109	ywle	Protein-arginine-phosphatase	15	301	10	30	60	9.06344	0.149502	0.000100235	1	0.00207995	2	1	2	0.5	1	0.000999001
nfdA_1		hypothetical protein	23	179	2	152	92	45.9215	9.76536	0.000105276	1	0.00217882	2	2	1	0.5	1	0.000999001
group_4735		Zinc-type alcohol dehydrogenase-like protein	25	223	0	108	100	32.6284	inf	0.00014316	1	0.00290944	2	2	0	0.5	0.5	0.00599401
group_9269		hypothetical protein	25	223	0	108	100	32.6284	inf	0.00014316	1	0.00290944	2	2	0	0.5	0.5	0.001998
comR		HTH-type transcriptional repressor ComR	25	223	0	108	100	32.6284	inf	0.00014316	1	0.00290944	2	2	0	0.5	0.5	0.000999001
group_16185		hypothetical protein	25	223	0	108	100	32.6284	inf	0.00014316	1	0.00290944	2	2	0	0.5	0.5	0.003996
group_7792		hypothetical protein	25	223	0	108	100	32.6284	inf	0.00014316	1	0.00290944	2	2	0	0.5	0.5	0.001998
group_3980		hypothetical protein	0	108	25	223	0	67.3716	0	0.00014316	1	0.00290944	2	0	2	0.5	0.5	0.00699301
bglF		PTS system beta-glucoside-specific EIIBCA component	0	108	25	223	0	67.3716	0	0.00014316	1	0.00290944	2	0	2	0.5	0.5	0.000999001
group_11693	tasA_3	Spore coat-associated protein N	0	108	25	223	0	67.3716	0	0.00014316	1	0.00290944	2	0	2	0.5	0.5	0.000999001
group_15108		hypothetical protein	0	108	25	223	0	67.3716	0	0.00014316	1	0.00290944	2	0	2	0.5	0.5	0.000999001
group_21570		hypothetical protein	0	108	25	223	0	67.3716	0	0.00014316	1	0.00290944	2	0	2	0.5	0.5	0.001998
rfbG_2		CDP-glucose 4,6-dehydratase	0	108	25	223	0	67.3716	0	0.00014316	1	0.00290944	2	0	2	0.5	0.5	0.000999001
licT		Transcription antiterminator LicT	0	108	25	223	0	67.3716	0	0.00014316	1	0.00290944	2	0	2	0.5	0.5	0.002997
group_12733		hypothetical protein	0	108	25	223	0	67.3716	0	0.00014316	1	0.00290944	2	0	2	0.5	0.5	0.000999001
group_7880		hypothetical protein	25	224	0	107	100	32.3263	inf	0.000143897	1	0.00291544	2	2	0	0.5	0.5	0.00599401
group_7713		hypothetical protein	25	224	0	107	100	32.3263	inf	0.000143897	1	0.00291544	2	2	0	0.5	0.5	0.001998
group_11521	xerD_5	Tyrosine recombinase XerD	0	107	25	224	0	67.6737	0	0.000143897	1	0.00291544	2	0	2	0.5	0.5	0.000999001
group_44376		hypothetical protein	0	107	25	224	0	67.6737	0	0.000143897	1	0.00291544	2	0	2	0.5	0.5	0.000999001
group_15903		hypothetical protein	0	107	25	224	0	67.6737	0	0.000143897	1	0.00291544	2	0	2	0.5	0.5	0.001998
group_13937		hypothetical protein	0	109	25	222	0	67.0695	0	0.000144416	1	0.00291544	2	0	2	0.5	0.5	0.000999001
group_10272		hypothetical protein	0	109	25	222	0	67.0695	0	0.000144416	1	0.00291544	2	0	2	0.5	0.5	0.001998
group_7013		hypothetical protein	0	109	25	222	0	67.0695	0	0.000144416	1	0.00291544	2	0	2	0.5	0.5	0.000999001
group_15107		hypothetical protein	0	109	25	222	0	67.0695	0	0.000144416	1	0.00291544	2	0	2	0.5	0.5	0.000999001
group_525		hypothetical protein	25	222	0	109	100	32.9305	inf	0.000144416	1	0.00291544	2	2	0	0.5	0.5	0.004995
lapB		Lipopolysaccharide assembly protein B	25	222	0	109	100	32.9305	inf	0.000144416	1	0.00291544	2	2	0	0.5	0.5	0.001998
nagC		N-acetylglucosamine repressor	25	222	0	109	100	32.9305	inf	0.000144416	1	0.00291544	2	2	0	0.5	0.5	0.000999001
alaS_1		Alanine--tRNA ligase	25	222	0	109	100	32.9305	inf	0.000144416	1	0.00291544	2	2	0	0.5	0.5	0.003996
group_15849		hypothetical protein	0	106	25	225	0	67.9758	0	0.000146594	1	0.00293687	2	0	2	0.5	0.5	0.000999001
group_14942		hypothetical protein	0	106	25	225	0	67.9758	0	0.000146594	1	0.00293687	2	0	2	0.5	0.5	0.000999001
group_8752		hypothetical protein	0	106	25	225	0	67.9758	0	0.000146594	1	0.00293687	2	0	2	0.5	0.5	0.00799201
speG_5		Spermidine N(1)-acetyltransferase	0	106	25	225	0	67.9758	0	0.000146594	1	0.00293687	2	0	2	0.5	0.5	0.001998
glcC		Glc operon transcriptional activator	0	106	25	225	0	67.9758	0	0.000146594	1	0.00293687	2	0	2	0.5	0.5	0.002997
group_13159	fosB_4	hypothetical protein	25	225	0	106	100	32.0242	inf	0.000146594	1	0.00293687	2	2	0	0.5	0.5	0.000999001
group_16316		hypothetical protein	25	225	0	106	100	32.0242	inf	0.000146594	1	0.00293687	2	2	0	0.5	0.5	0.002997
group_16339		hypothetical protein	25	225	0	106	100	32.0242	inf	0.000146594	1	0.00293687	2	2	0	0.5	0.5	0.003996
amiF		Formamidase	25	225	0	106	100	32.0242	inf	0.000146594	1	0.00293687	2	2	0	0.5	0.5	0.000999001
group_6567		hypothetical protein	25	225	0	106	100	32.0242	inf	0.000146594	1	0.00293687	2	2	0	0.5	0.5	0.004995
bag		hypothetical protein	25	225	0	106	100	32.0242	inf	0.000146594	1	0.00293687	2	2	0	0.5	0.5	0.002997
group_8998		hypothetical protein	25	225	0	106	100	32.0242	inf	0.000146594	1	0.00293687	2	2	0	0.5	0.5	0.00699301
group_13222		hypothetical protein	25	225	0	106	100	32.0242	inf	0.000146594	1	0.00293687	2	2	0	0.5	0.5	0.001998
cwlH_3		Endoglucanase	25	225	0	106	100	32.0242	inf	0.000146594	1	0.00293687	2	2	0	0.5	0.5	0.014985
hchA_1		Molecular chaperone Hsp31 and glyoxalase 3	25	225	0	106	100	32.0242	inf	0.000146594	1	0.00293687	2	2	0	0.5	0.5	0.00599401
sunS		SPBc2 prophage-derived glycosyltransferase SunS	18	318	7	13	72	3.92749	0.105121	0.000149896	1	0.0029939	4	2	3	0.625	1	0.00899101
group_13492		hypothetical protein	0	105	25	226	0	68.2779	0	0.00015124	1	0.0030131	2	0	2	0.5	0.5	0.000999001
group_10597		hypothetical protein	0	105	25	226	0	68.2779	0	0.00015124	1	0.0030131	2	0	2	0.5	0.5	0.001998
group_7367	pbpE_1	Penicillin-binding protein 4*	0	105	25	226	0	68.2779	0	0.00015124	1	0.0030131	2	0	2	0.5	0.5	0.000999001
group_9905		hypothetical protein	0	105	25	226	0	68.2779	0	0.00015124	1	0.0030131	2	0	2	0.5	0.5	0.000999001
group_11075		hypothetical protein	25	226	0	105	100	31.7221	inf	0.00015124	1	0.0030131	2	2	0	0.5	0.5	0.001998
group_2378		hypothetical protein	25	227	0	104	100	31.4199	inf	0.000157841	1	0.00310642	2	2	0	0.5	0.5	0.002997
group_6478		hypothetical protein	25	227	0	104	100	31.4199	inf	0.000157841	1	0.00310642	2	2	0	0.5	0.5	0.001998
group_7837		hypothetical protein	25	227	0	104	100	31.4199	inf	0.000157841	1	0.00310642	2	2	0	0.5	0.5	0.001998
group_21768		hypothetical protein	0	104	25	227	0	68.5801	0	0.000157841	1	0.00310642	2	0	2	0.5	0.5	0.001998
group_12776		hypothetical protein	0	104	25	227	0	68.5801	0	0.000157841	1	0.00310642	2	0	2	0.5	0.5	0.001998
group_10630		Riboflavin biosynthesis protein	0	104	25	227	0	68.5801	0	0.000157841	1	0.00310642	2	0	2	0.5	0.5	0.000999001
group_7662	kstR2_4	HTH-type transcriptional repressor KstR2	15	299	10	32	60	9.66767	0.160535	0.000159589	1	0.00313512	3	1	2	1	1	0.00999001
azoR1		FMN-dependent NADH-azoreductase 1	15	299	10	32	60	9.66767	0.160535	0.000159589	1	0.00313512	2	1	2	0.5	1	0.001998
group_7128		hypothetical protein	15	299	10	32	60	9.66767	0.160535	0.000159589	1	0.00313512	2	1	2	0.5	1	0.000999001
group_16156		hypothetical protein	25	228	0	103	100	31.1178	inf	0.000166425	1	0.00324357	2	2	0	0.5	0.5	0.001998
wecD_3		dTDP-fucosamine acetyltransferase	25	228	0	103	100	31.1178	inf	0.000166425	1	0.00324357	2	2	0	0.5	0.5	0.002997
isdC_1		Iron-regulated surface determinant protein C	25	228	0	103	100	31.1178	inf	0.000166425	1	0.00324357	2	2	0	0.5	0.5	0.00899101
group_16162		hypothetical protein	25	228	0	103	100	31.1178	inf	0.000166425	1	0.00324357	2	2	0	0.5	0.5	0.002997
group_2852		hypothetical protein	25	228	0	103	100	31.1178	inf	0.000166425	1	0.00324357	2	2	0	0.5	0.5	0.001998
tspO		Tryptophan-rich protein TspO	25	228	0	103	100	31.1178	inf	0.000166425	1	0.00324357	2	2	0	0.5	0.5	0.000999001
yabJ_2		2-iminobutanoate/2-iminopropanoate deaminase	25	228	0	103	100	31.1178	inf	0.000166425	1	0.00324357	2	2	0	0.5	0.5	0.000999001
phrA		Deoxyribodipyrimidine photo-lyase	25	228	0	103	100	31.1178	inf	0.000166425	1	0.00324357	2	2	0	0.5	0.5	0.00599401
group_10967		hypothetical protein	25	228	0	103	100	31.1178	inf	0.000166425	1	0.00324357	2	2	0	0.5	0.5	0.01998
group_5746		hypothetical protein	0	103	25	228	0	68.8822	0	0.000166425	1	0.00324357	2	0	2	0.5	0.5	0.001998
group_18240	xerD_2	hypothetical protein	0	103	25	228	0	68.8822	0	0.000166425	1	0.00324357	2	0	2	0.5	0.5	0.000999001
group_10422		hypothetical protein	0	103	25	228	0	68.8822	0	0.000166425	1	0.00324357	2	0	2	0.5	0.5	0.000999001
group_5316		hypothetical protein	0	103	25	228	0	68.8822	0	0.000166425	1	0.00324357	2	0	2	0.5	0.5	0.000999001
yodB_1		HTH-type transcriptional regulator YodB	0	103	25	228	0	68.8822	0	0.000166425	1	0.00324357	2	0	2	0.5	0.5	0.000999001
nap		putative carboxylesterase nap	0	103	25	228	0	68.8822	0	0.000166425	1	0.00324357	2	0	2	0.5	0.5	0.001998
group_21630		hypothetical protein	0	103	25	228	0	68.8822	0	0.000166425	1	0.00324357	2	0	2	0.5	0.5	0.000999001
group_6069	tuaE	Teichuronic acid biosynthesis protein TuaE	23	181	2	150	92	45.3172	9.53039	0.000203146	1	0.00386551	5	5	1	0.0625	0.375	0.000999001
group_13601		hypothetical protein	4	2	21	329	16	99.3958	31.3333	0.000261489	1	0.00467163	6	4	2	0.6875	0.6875	0.025974
blaR1		Regulatory protein BlaR1	25	230	0	101	100	30.5136	inf	0.000294488	1	0.00522566	2	2	0	0.5	0.5	0.002997
group_15835		putative zinc-binding alcohol dehydrogenase	25	230	0	101	100	30.5136	inf	0.000294488	1	0.00522566	2	2	0	0.5	0.5	0.004995
paiB_2		Protease synthase and sporulation protein PAI 2	25	230	0	101	100	30.5136	inf	0.000294488	1	0.00522566	2	2	0	0.5	0.5	0.001998
group_22103		hypothetical protein	25	230	0	101	100	30.5136	inf	0.000294488	1	0.00522566	4	4	0	0.125	0.125	0.001998
group_7634		hypothetical protein	0	101	25	230	0	69.4864	0	0.000294488	1	0.00522566	2	0	2	0.5	0.5	0.00699301
group_10615		hypothetical protein	0	101	25	230	0	69.4864	0	0.000294488	1	0.00522566	2	0	2	0.5	0.5	0.000999001
rbsC_2		Ribose import permease protein RbsC	0	101	25	230	0	69.4864	0	0.000294488	1	0.00522566	2	0	2	0.5	0.5	0.00899101
xypA		Xylitol-binding protein	0	101	25	230	0	69.4864	0	0.000294488	1	0.00522566	2	0	2	0.5	0.5	0.00799201
group_44449		hypothetical protein	0	101	25	230	0	69.4864	0	0.000294488	1	0.00522566	2	0	2	0.5	0.5	0.001998
group_18154		hypothetical protein	0	101	25	230	0	69.4864	0	0.000294488	1	0.00522566	2	0	2	0.5	0.5	0.015984
group_16790	yycF_3	Transcriptional regulatory protein YycF	0	101	25	230	0	69.4864	0	0.000294488	1	0.00522566	2	0	2	0.5	0.5	0.001998
group_22012		hypothetical protein	25	231	0	100	100	30.2115	inf	0.000296016	1	0.00522566	2	2	0	0.5	0.5	0.001998
tagA_1		Putative N-acetylmannosaminyltransferase	25	231	0	100	100	30.2115	inf	0.000296016	1	0.00522566	2	2	0	0.5	0.5	0.00699301
group_22008		hypothetical protein	25	231	0	100	100	30.2115	inf	0.000296016	1	0.00522566	2	2	0	0.5	0.5	0.002997
group_1826		hypothetical protein	25	231	0	100	100	30.2115	inf	0.000296016	1	0.00522566	2	2	0	0.5	0.5	0.001998
group_16781		hypothetical protein	0	100	25	231	0	69.7885	0	0.000296016	1	0.00522566	2	0	2	0.5	0.5	0.002997
group_12162		hypothetical protein	0	100	25	231	0	69.7885	0	0.000296016	1	0.00522566	2	0	2	0.5	0.5	0.001998
group_6794		hypothetical protein	0	100	25	231	0	69.7885	0	0.000296016	1	0.00522566	2	0	2	0.5	0.5	0.000999001
group_8179	srrA_4	Transcriptional regulatory protein SrrA	0	100	25	231	0	69.7885	0	0.000296016	1	0.00522566	2	0	2	0.5	0.5	0.004995
syd		Protein Syd	0	100	25	231	0	69.7885	0	0.000296016	1	0.00522566	2	0	2	0.5	0.5	0.001998
group_11775		hypothetical protein	0	100	25	231	0	69.7885	0	0.000296016	1	0.00522566	2	0	2	0.5	0.5	0.000999001
group_11416		hypothetical protein	0	100	25	231	0	69.7885	0	0.000296016	1	0.00522566	2	0	2	0.5	0.5	0.003996
group_14890		hypothetical protein	0	100	25	231	0	69.7885	0	0.000296016	1	0.00522566	2	0	2	0.5	0.5	0.000999001
group_8277		hypothetical protein	0	100	25	231	0	69.7885	0	0.000296016	1	0.00522566	2	0	2	0.5	0.5	0.001998
group_14112	acrR_2	HTH-type transcriptional regulator AcrR	0	102	25	229	0	69.1843	0	0.000296872	1	0.00522566	2	0	2	0.5	0.5	0.003996
group_11442		hypothetical protein	0	102	25	229	0	69.1843	0	0.000296872	1	0.00522566	2	0	2	0.5	0.5	0.013986
group_12020		hypothetical protein	0	102	25	229	0	69.1843	0	0.000296872	1	0.00522566	2	0	2	0.5	0.5	0.001998
saeS		Histidine protein kinase SaeS	0	102	25	229	0	69.1843	0	0.000296872	1	0.00522566	2	0	2	0.5	0.5	0.004995
group_8552		hypothetical protein	0	102	25	229	0	69.1843	0	0.000296872	1	0.00522566	2	0	2	0.5	0.5	0.000999001
sasP-A		Small, acid-soluble spore protein A	0	102	25	229	0	69.1843	0	0.000296872	1	0.00522566	2	0	2	0.5	0.5	0.000999001
group_11757		hypothetical protein	0	102	25	229	0	69.1843	0	0.000296872	1	0.00522566	2	0	2	0.5	0.5	0.021978
group_13685		hypothetical protein	0	102	25	229	0	69.1843	0	0.000296872	1	0.00522566	2	0	2	0.5	0.5	0.00699301
group_11407		hypothetical protein	0	102	25	229	0	69.1843	0	0.000296872	1	0.00522566	2	0	2	0.5	0.5	0.000999001
group_3788		hypothetical protein	25	232	0	99	100	29.9094	inf	0.000301393	1	0.00526764	2	2	0	0.5	0.5	0.004995
hsrA_2		putative transport protein HsrA	25	232	0	99	100	29.9094	inf	0.000301393	1	0.00526764	2	2	0	0.5	0.5	0.035964
group_11096		hypothetical protein	25	232	0	99	100	29.9094	inf	0.000301393	1	0.00526764	2	2	0	0.5	0.5	0.031968
group_16314		hypothetical protein	25	232	0	99	100	29.9094	inf	0.000301393	1	0.00526764	2	2	0	0.5	0.5	0.00999001
gntT_2		High-affinity gluconate transporter	25	232	0	99	100	29.9094	inf	0.000301393	1	0.00526764	2	2	0	0.5	0.5	0.037962
group_13293		hypothetical protein	25	232	0	99	100	29.9094	inf	0.000301393	1	0.00526764	2	2	0	0.5	0.5	0.002997
group_21996		hypothetical protein	25	232	0	99	100	29.9094	inf	0.000301393	1	0.00526764	2	2	0	0.5	0.5	0.00999001
group_16335		hypothetical protein	25	232	0	99	100	29.9094	inf	0.000301393	1	0.00526764	2	2	0	0.5	0.5	0.000999001
group_15880		hypothetical protein	0	99	25	232	0	70.0906	0	0.000301393	1	0.00526764	2	0	2	0.5	0.5	0.001998
group_13906		hypothetical protein	0	99	25	232	0	70.0906	0	0.000301393	1	0.00526764	2	0	2	0.5	0.5	0.000999001
group_11408		hypothetical protein	0	99	25	232	0	70.0906	0	0.000301393	1	0.00526764	2	0	2	0.5	0.5	0.000999001
comP_1		Sensor histidine kinase ComP	0	99	25	232	0	70.0906	0	0.000301393	1	0.00526764	2	0	2	0.5	0.5	0.003996
group_16027		hypothetical protein	0	99	25	232	0	70.0906	0	0.000301393	1	0.00526764	2	0	2	0.5	0.5	0.001998
group_11453		hypothetical protein	0	99	25	232	0	70.0906	0	0.000301393	1	0.00526764	2	0	2	0.5	0.5	0.000999001
group_7432	rppH_6	RNA pyrophosphohydrolase	15	296	10	35	60	10.574	0.177365	0.000303693	1	0.00530079	3	1	2	1	1	0.000999001
dtpT		Di-/tripeptide transporter	15	296	10	35	60	10.574	0.177365	0.000303693	1	0.00530079	2	1	2	0.5	1	0.001998
group_7198		hypothetical protein	15	296	10	35	60	10.574	0.177365	0.000303693	1	0.00530079	2	1	2	0.5	1	0.001998
gerAA_2		Spore germination protein A1	24	204	1	127	96	38.3686	14.9412	0.000306698	1	0.00535088	3	3	1	0.25	1	0.000999001
group_8023	rnj	hypothetical protein	3	0	22	331	12	100	inf	0.000308459	1	0.00537921	3	3	0	0.25	0.25	0.001998
group_7822		hypothetical protein	25	233	0	98	100	29.6073	inf	0.000310594	1	0.00539088	2	2	0	0.5	0.5	0.025974
group_11194		hypothetical protein	25	233	0	98	100	29.6073	inf	0.000310594	1	0.00539088	2	2	0	0.5	0.5	0.00599401
group_13078		hypothetical protein	25	233	0	98	100	29.6073	inf	0.000310594	1	0.00539088	2	2	0	0.5	0.5	0.00999001
group_15733	immR_3	HTH-type transcriptional regulator ImmR	0	98	25	233	0	70.3927	0	0.000310594	1	0.00539088	2	0	2	0.5	0.5	0.000999001
group_9793		hypothetical protein	0	98	25	233	0	70.3927	0	0.000310594	1	0.00539088	2	0	2	0.5	0.5	0.01998
group_483		hypothetical protein	16	88	9	243	64	73.4139	4.90909	0.000313808	1	0.00539088	2	1	1	1	1	0.036963
ytcD_1		putative HTH-type transcriptional regulator YtcD	25	234	0	97	100	29.3051	inf	0.00032363	1	0.00539088	2	2	0	0.5	0.5	0.000999001
cat_1		Chloramphenicol acetyltransferase	25	234	0	97	100	29.3051	inf	0.00032363	1	0.00539088	2	2	0	0.5	0.5	0.004995
group_6793	dnaC_2	Replicative DNA helicase	0	97	25	234	0	70.6949	0	0.00032363	1	0.00539088	2	0	2	0.5	0.5	0.000999001
group_22107		hypothetical protein	25	234	0	97	100	29.3051	inf	0.00032363	1	0.00539088	2	2	0	0.5	0.5	0.001998
group_36429		hypothetical protein	0	97	25	234	0	70.6949	0	0.00032363	1	0.00539088	2	0	2	0.5	0.5	0.00899101
slyA_3		Transcriptional regulator SlyA	25	234	0	97	100	29.3051	inf	0.00032363	1	0.00539088	2	2	0	0.5	0.5	0.00699301
group_4917		hypothetical protein	0	97	25	234	0	70.6949	0	0.00032363	1	0.00539088	2	0	2	0.5	0.5	0.00899101
group_9627	ypeA_1	hypothetical protein	25	234	0	97	100	29.3051	inf	0.00032363	1	0.00539088	2	2	0	0.5	0.5	0.000999001
group_11419		hypothetical protein	0	97	25	234	0	70.6949	0	0.00032363	1	0.00539088	2	0	2	0.5	0.5	0.001998
group_16379		hypothetical protein	0	97	25	234	0	70.6949	0	0.00032363	1	0.00539088	2	0	2	0.5	0.5	0.00699301
group_8851		hypothetical protein	0	97	25	234	0	70.6949	0	0.00032363	1	0.00539088	2	0	2	0.5	0.5	0.002997
group_225		hypothetical protein	25	234	0	97	100	29.3051	inf	0.00032363	1	0.00539088	2	2	0	0.5	0.5	0.000999001
group_14109		hypothetical protein	0	97	25	234	0	70.6949	0	0.00032363	1	0.00539088	2	0	2	0.5	0.5	0.000999001
yycG_1		Sensor histidine kinase YycG	24	209	1	122	96	36.858	14.0096	0.000329977	1	0.00543037	6	6	1	0.03125	0.21875	0.000999001
group_16757		hypothetical protein	16	90	9	241	64	72.8097	4.76049	0.00034808	1	0.00572351	2	1	1	1	1	0.032967
group_9314	argO_1	hypothetical protein	16	90	9	241	64	72.8097	4.76049	0.00034808	1	0.00572351	3	2	1	1	1	0.003996
group_12563		hypothetical protein	15	295	10	36	60	10.8761	0.183051	0.000371467	1	0.00610553	3	1	2	1	1	0.00699301
group_7313	pip_2	Proline iminopeptidase	16	92	9	239	64	72.2054	4.61836	0.000401571	1	0.00648706	3	2	1	1	1	0.001998
group_183		hypothetical protein	15	294	10	37	60	11.1782	0.188776	0.00045165	1	0.00714077	3	1	2	1	1	0.002997
group_15868		hypothetical protein	15	294	10	37	60	11.1782	0.188776	0.00045165	1	0.00714077	2	1	2	0.5	1	0.000999001
group_2812	uppP_4	Undecaprenyl-diphosphatase	6	11	19	320	24	96.6767	9.1866	0.000477008	1	0.00753264	8	5	4	0.726562	1	0.000999001
group_2791	pepD	Cytosol non-specific dipeptidase	16	301	9	30	64	9.06344	0.177187	0.000509421	1	0.00784047	4	1	3	0.625	0.625	0.004995
group_7702	mfpA	hypothetical protein	4	3	21	328	16	99.0937	20.8254	0.000581007	1	0.0089318	5	3	3	1	1	0.040959
group_22089		hypothetical protein	4	3	21	328	16	99.0937	20.8254	0.000581007	1	0.0089318	4	3	3	0.625	0.625	0.00899101
group_5737		hypothetical protein	4	3	21	328	16	99.0937	20.8254	0.000581007	1	0.0089318	5	3	3	1	1	0.031968
group_16195		hypothetical protein	25	237	0	94	100	28.3988	inf	0.000583688	1	0.00894862	2	2	0	0.5	0.5	0.015984
group_6892		hypothetical protein	0	94	25	237	0	71.6012	0	0.000583688	1	0.00894862	2	0	2	0.5	0.5	0.001998
group_11210		hypothetical protein	25	237	0	94	100	28.3988	inf	0.000583688	1	0.00894862	2	2	0	0.5	0.5	0.002997
yddE_2		putative isomerase YddE	25	237	0	94	100	28.3988	inf	0.000583688	1	0.00894862	2	2	0	0.5	0.5	0.010989
group_9502		hypothetical protein	0	95	25	236	0	71.2991	0	0.000586751	1	0.00894862	2	0	2	0.5	0.5	0.000999001
group_10531		hypothetical protein	0	95	25	236	0	71.2991	0	0.000586751	1	0.00894862	2	0	2	0.5	0.5	0.001998
group_11426	pbpE_1	Penicillin-binding protein 4*	0	95	25	236	0	71.2991	0	0.000586751	1	0.00894862	2	0	2	0.5	0.5	0.003996
group_36431	asnO_2	Asparagine synthetase [glutamine-hydrolyzing] 3	0	95	25	236	0	71.2991	0	0.000586751	1	0.00894862	2	0	2	0.5	0.5	0.00899101
yeeF		Putative ribonuclease YeeF	0	95	25	236	0	71.2991	0	0.000586751	1	0.00894862	2	0	2	0.5	0.5	0.002997
group_2003		hypothetical protein	25	236	0	95	100	28.7009	inf	0.000586751	1	0.00894862	2	2	0	0.5	0.5	0.004995
nprM_2		Bacillolysin	25	236	0	95	100	28.7009	inf	0.000586751	1	0.00894862	2	2	0	0.5	0.5	0.000999001
group_5588		hypothetical protein	25	236	0	95	100	28.7009	inf	0.000586751	1	0.00894862	2	2	0	0.5	0.5	0.002997
group_16519		hypothetical protein	0	93	25	238	0	71.9033	0	0.000588	1	0.00894862	2	0	2	0.5	0.5	0.004995
gadB		Glutamate decarboxylase	0	93	25	238	0	71.9033	0	0.000588	1	0.00894862	2	0	2	0.5	0.5	0.003996
group_21514		hypothetical protein	0	93	25	238	0	71.9033	0	0.000588	1	0.00894862	2	0	2	0.5	0.5	0.001998
group_21751		hypothetical protein	0	93	25	238	0	71.9033	0	0.000588	1	0.00894862	2	0	2	0.5	0.5	0.001998
group_13905	xerD_2	Tyrosine recombinase XerC	0	93	25	238	0	71.9033	0	0.000588	1	0.00894862	2	0	2	0.5	0.5	0.000999001
group_9590		hypothetical protein	0	93	25	238	0	71.9033	0	0.000588	1	0.00894862	2	0	2	0.5	0.5	0.002997
group_11443		hypothetical protein	0	93	25	238	0	71.9033	0	0.000588	1	0.00894862	2	0	2	0.5	0.5	0.00699301
group_14063	cspLA	Cold shock-like protein CspLA	0	93	25	238	0	71.9033	0	0.000588	1	0.00894862	2	0	2	0.5	0.5	0.000999001
group_36428		hypothetical protein	0	93	25	238	0	71.9033	0	0.000588	1	0.00894862	2	0	2	0.5	0.5	0.017982
group_11120		hypothetical protein	25	238	0	93	100	28.0967	inf	0.000588	1	0.00894862	2	2	0	0.5	0.5	0.00899101
pnuC		Nicotinamide riboside transporter PnuC	25	238	0	93	100	28.0967	inf	0.000588	1	0.00894862	2	2	0	0.5	0.5	0.002997
brnQ_7		Branched-chain amino acid transport system 2 carrier protein	25	238	0	93	100	28.0967	inf	0.000588	1	0.00894862	2	2	0	0.5	0.5	0.002997
group_1454		hypothetical protein	25	238	0	93	100	28.0967	inf	0.000588	1	0.00894862	2	2	0	0.5	0.5	0.001998
group_15598		hypothetical protein	25	238	0	93	100	28.0967	inf	0.000588	1	0.00894862	2	2	0	0.5	0.5	0.014985
group_10472		hypothetical protein	0	96	25	235	0	70.997	0	0.000597354	1	0.00906301	2	0	2	0.5	0.5	0.000999001
cdr_1		Coenzyme A disulfide reductase	25	235	0	96	100	29.003	inf	0.000597354	1	0.00906301	2	2	0	0.5	0.5	0.001998
araG		Arabinose import ATP-binding protein AraG	0	96	25	235	0	70.997	0	0.000597354	1	0.00906301	2	0	2	0.5	0.5	0.018981
group_1896		hypothetical protein	25	235	0	96	100	29.003	inf	0.000597354	1	0.00906301	2	2	0	0.5	0.5	0.000999001
group_4345		hypothetical protein	25	235	0	96	100	29.003	inf	0.000597354	1	0.00906301	2	2	0	0.5	0.5	0.00599401
group_8150	mepM_4	Murein DD-endopeptidase MepM	0	96	25	235	0	70.997	0	0.000597354	1	0.00906301	2	0	2	0.5	0.5	0.000999001
drrA_5		Daunorubicin/doxorubicin resistance ATP-binding protein DrrA	0	96	25	235	0	70.997	0	0.000597354	1	0.00906301	2	0	2	0.5	0.5	0.000999001
group_10586		Small, acid-soluble spore protein 1	25	235	0	96	100	29.003	inf	0.000597354	1	0.00906301	2	2	0	0.5	0.5	0.003996
group_1882		hypothetical protein	25	239	0	92	100	27.7946	inf	0.000599588	1	0.00907247	2	2	0	0.5	0.5	0.014985
opuE		Osmoregulated proline transporter OpuE	25	239	0	92	100	27.7946	inf	0.000599588	1	0.00907247	2	2	0	0.5	0.5	0.04995
group_21978		hypothetical protein	25	239	0	92	100	27.7946	inf	0.000599588	1	0.00907247	2	2	0	0.5	0.5	0.030969
group_16123		hypothetical protein	25	239	0	92	100	27.7946	inf	0.000599588	1	0.00907247	2	2	0	0.5	0.5	0.004995
group_16723		hypothetical protein	0	92	25	239	0	72.2054	0	0.000599588	1	0.00907247	2	0	2	0.5	0.5	0.00899101
group_2231	sap_7	S-layer protein sap	0	92	25	239	0	72.2054	0	0.000599588	1	0.00907247	3	0	3	0.25	0.25	0.002997
group_11857		hypothetical protein	0	92	25	239	0	72.2054	0	0.000599588	1	0.00907247	2	0	2	0.5	0.5	0.002997
group_9667		hypothetical protein	0	91	25	240	0	72.5076	0	0.000618416	1	0.00928833	2	0	2	0.5	0.5	0.001998
group_21898	ddaF	Dapdiamide A synthase	0	91	25	240	0	72.5076	0	0.000618416	1	0.00928833	2	0	2	0.5	0.5	0.002997
group_10514		hypothetical protein	0	91	25	240	0	72.5076	0	0.000618416	1	0.00928833	2	0	2	0.5	0.5	0.000999001
group_7810		hypothetical protein	25	240	0	91	100	27.4924	inf	0.000618416	1	0.00928833	2	2	0	0.5	0.5	0.002997
group_2962		hypothetical protein	25	240	0	91	100	27.4924	inf	0.000618416	1	0.00928833	2	2	0	0.5	0.5	0.03996
group_2880		hypothetical protein	25	240	0	91	100	27.4924	inf	0.000618416	1	0.00928833	2	2	0	0.5	0.5	0.001998
atl_1		hypothetical protein	25	240	0	91	100	27.4924	inf	0.000618416	1	0.00928833	2	2	0	0.5	0.5	0.000999001
exoA		Exodeoxyribonuclease	25	240	0	91	100	27.4924	inf	0.000618416	1	0.00928833	3	3	0	0.25	0.25	0.013986
group_16075		hypothetical protein	25	240	0	91	100	27.4924	inf	0.000618416	1	0.00928833	2	2	0	0.5	0.5	0.022977
gerBC_2		Spore germination protein B3	21	160	4	171	84	51.6616	5.61094	0.000625988	1	0.00928833	4	4	2	0.125	1	0.000999001
pbpE_4		Penicillin-binding protein 4*	0	90	25	241	0	72.8097	0	0.000644515	1	0.00950081	2	0	2	0.5	0.5	0.002997
group_16768		hypothetical protein	0	90	25	241	0	72.8097	0	0.000644515	1	0.00950081	2	0	2	0.5	0.5	0.002997
group_9271		hypothetical protein	25	241	0	90	100	27.1903	inf	0.000644515	1	0.00950081	2	2	0	0.5	0.5	0.004995
group_16219		hypothetical protein	25	241	0	90	100	27.1903	inf	0.000644515	1	0.00950081	2	2	0	0.5	0.5	0.010989
group_433	menH_1	2-succinyl-6-hydroxy-2,4-cyclohexadiene-1-carboxylate synthase	25	241	0	90	100	27.1903	inf	0.000644515	1	0.00950081	2	2	0	0.5	0.5	0.014985
rhtB_1		Homoserine/homoserine lactone efflux protein	25	241	0	90	100	27.1903	inf	0.000644515	1	0.00950081	2	2	0	0.5	0.5	0.004995
group_11116		hypothetical protein	25	241	0	90	100	27.1903	inf	0.000644515	1	0.00950081	2	2	0	0.5	0.5	0.002997
group_11261		hypothetical protein	15	292	10	39	60	11.7825	0.200342	0.000656486	1	0.00965923	2	1	2	0.5	1	0.000999001
group_13429	mepM_2	Murein DD-endopeptidase MepM	15	292	10	39	60	11.7825	0.200342	0.000656486	1	0.00965923	2	1	2	0.5	1	0.002997
srrA_1		Transcriptional regulatory protein SrrA	24	216	1	115	96	34.7432	12.7778	0.000672579	1	0.00989233	6	6	1	0.03125	0.21875	0.001998
group_7380	inhA_1	Isonitrile hydratase	14	283	11	48	56	14.5015	0.215869	0.000725542	1	0.0106594	4	2	3	0.625	1	0.000999001
group_15573	rplGB	Ribosome-associated protein L7Ae-like protein	15	291	10	40	60	12.0846	0.206186	0.000785209	1	0.0112921	2	1	2	0.5	1	0.00599401
group_3744	dtpT	Di-/tripeptide transporter	15	291	10	40	60	12.0846	0.206186	0.000785209	1	0.0112921	2	1	2	0.5	1	0.001998
group_4737		Zinc-type alcohol dehydrogenase-like protein	5	8	20	323	20	97.5831	10.0938	0.000998852	1	0.0141225	6	4	4	0.6875	0.6875	0.014985
group_412		Ribonuclease	0	87	25	244	0	73.716	0	0.00112114	1	0.0155639	2	0	2	0.5	0.5	0.002997
group_15648		hypothetical protein	0	87	25	244	0	73.716	0	0.00112114	1	0.0155639	2	0	2	0.5	0.5	0.003996
group_5688		hypothetical protein	0	87	25	244	0	73.716	0	0.00112114	1	0.0155639	2	0	2	0.5	0.5	0.00599401
group_16769		hypothetical protein	0	87	25	244	0	73.716	0	0.00112114	1	0.0155639	2	0	2	0.5	0.5	0.002997
group_13777		hypothetical protein	0	87	25	244	0	73.716	0	0.00112114	1	0.0155639	2	0	2	0.5	0.5	0.001998
group_12150		hypothetical protein	0	87	25	244	0	73.716	0	0.00112114	1	0.0155639	2	0	2	0.5	0.5	0.002997
group_6847		hypothetical protein	0	87	25	244	0	73.716	0	0.00112114	1	0.0155639	2	0	2	0.5	0.5	0.003996
group_5460		hypothetical protein	0	87	25	244	0	73.716	0	0.00112114	1	0.0155639	2	0	2	0.5	0.5	0.003996
bsn		Extracellular ribonuclease	25	244	0	87	100	26.284	inf	0.00112114	1	0.0155639	2	2	0	0.5	0.5	0.022977
nhoA_1		N-hydroxyarylamine O-acetyltransferase	25	244	0	87	100	26.284	inf	0.00112114	1	0.0155639	2	2	0	0.5	0.5	0.025974
group_21649		hypothetical protein	25	244	0	87	100	26.284	inf	0.00112114	1	0.0155639	3	3	0	0.25	0.25	0.002997
amyS		Alpha-amylase	25	244	0	87	100	26.284	inf	0.00112114	1	0.0155639	2	2	0	0.5	0.5	0.027972
group_3494		hypothetical protein	25	244	0	87	100	26.284	inf	0.00112114	1	0.0155639	2	2	0	0.5	0.5	0.020979
group_2501		hypothetical protein	25	244	0	87	100	26.284	inf	0.00112114	1	0.0155639	2	2	0	0.5	0.5	0.001998
group_5712		hypothetical protein	0	88	25	243	0	73.4139	0	0.00112208	1	0.0155639	2	0	2	0.5	0.5	0.003996
group_11670		hypothetical protein	0	88	25	243	0	73.4139	0	0.00112208	1	0.0155639	2	0	2	0.5	0.5	0.002997
group_6271	rfbF_2	Glucose-1-phosphate cytidylyltransferase	0	88	25	243	0	73.4139	0	0.00112208	1	0.0155639	2	0	2	0.5	0.5	0.00699301
group_12661		hypothetical protein	0	88	25	243	0	73.4139	0	0.00112208	1	0.0155639	2	0	2	0.5	0.5	0.004995
group_22253		hypothetical protein	25	243	0	88	100	26.5861	inf	0.00112208	1	0.0155639	2	2	0	0.5	0.5	0.000999001
group_9398		hypothetical protein	25	243	0	88	100	26.5861	inf	0.00112208	1	0.0155639	2	2	0	0.5	0.5	0.00599401
group_11118		hypothetical protein	25	243	0	88	100	26.5861	inf	0.00112208	1	0.0155639	2	2	0	0.5	0.5	0.002997
group_7699		hypothetical protein	25	243	0	88	100	26.5861	inf	0.00112208	1	0.0155639	2	2	0	0.5	0.5	0.002997
ydeA_1		putative protease YdeA	25	243	0	88	100	26.5861	inf	0.00112208	1	0.0155639	2	2	0	0.5	0.5	0.002997
group_3199	mcpA_2	Methyl-accepting chemotaxis protein McpA	25	243	0	88	100	26.5861	inf	0.00112208	1	0.0155639	2	2	0	0.5	0.5	0.00999001
group_11086		hypothetical protein	25	245	0	86	100	25.9819	inf	0.00113365	1	0.0155639	2	2	0	0.5	0.5	0.021978
yflT_2		General stress protein 17M	25	245	0	86	100	25.9819	inf	0.00113365	1	0.0155639	2	2	0	0.5	0.5	0.00899101
yknY_3		putative ABC transporter ATP-binding protein YknY	25	245	0	86	100	25.9819	inf	0.00113365	1	0.0155639	2	2	0	0.5	0.5	0.00699301
group_23406		hypothetical protein	0	86	25	245	0	74.0181	0	0.00113365	1	0.0155639	2	0	2	0.5	0.5	0.003996
group_5212		hypothetical protein	0	86	25	245	0	74.0181	0	0.00113365	1	0.0155639	2	0	2	0.5	0.5	0.003996
group_18714		hypothetical protein	0	86	25	245	0	74.0181	0	0.00113365	1	0.0155639	2	0	2	0.5	0.5	0.028971
group_3923		hypothetical protein	0	86	25	245	0	74.0181	0	0.00113365	1	0.0155639	2	0	2	0.5	0.5	0.00799201
group_23507		hypothetical protein	0	86	25	245	0	74.0181	0	0.00113365	1	0.0155639	2	0	2	0.5	0.5	0.00699301
pglF		UDP-N-acetyl-alpha-D-glucosamine C6 dehydratase	0	86	25	245	0	74.0181	0	0.00113365	1	0.0155639	2	0	2	0.5	0.5	0.002997
group_20319	liaR_2	Transcriptional regulatory protein LiaR	0	86	25	245	0	74.0181	0	0.00113365	1	0.0155639	2	0	2	0.5	0.5	0.00699301
sdpI		Immunity protein SdpI	25	242	0	89	100	26.8882	inf	0.00113671	1	0.0155639	2	2	0	0.5	0.5	0.003996
group_6500		hypothetical protein	25	242	0	89	100	26.8882	inf	0.00113671	1	0.0155639	2	2	0	0.5	0.5	0.00899101
group_16122		hypothetical protein	25	242	0	89	100	26.8882	inf	0.00113671	1	0.0155639	2	2	0	0.5	0.5	0.017982
group_1781	yabJ_2	hypothetical protein	25	242	0	89	100	26.8882	inf	0.00113671	1	0.0155639	2	2	0	0.5	0.5	0.003996
yfiR		putative HTH-type transcriptional regulator YfiR	25	242	0	89	100	26.8882	inf	0.00113671	1	0.0155639	2	2	0	0.5	0.5	0.015984
group_3390	ribD_1	Riboflavin biosynthesis protein RibD	0	89	25	242	0	73.1118	0	0.00113671	1	0.0155639	2	0	2	0.5	0.5	0.002997
hprK_2		HPr kinase/phosphorylase	0	89	25	242	0	73.1118	0	0.00113671	1	0.0155639	2	0	2	0.5	0.5	0.017982
group_9773		hypothetical protein	0	89	25	242	0	73.1118	0	0.00113671	1	0.0155639	2	0	2	0.5	0.5	0.004995
group_13715		hypothetical protein	0	89	25	242	0	73.1118	0	0.00113671	1	0.0155639	2	0	2	0.5	0.5	0.000999001
group_18713		hypothetical protein	0	89	25	242	0	73.1118	0	0.00113671	1	0.0155639	2	0	2	0.5	0.5	0.015984
group_17118		hypothetical protein	0	89	25	242	0	73.1118	0	0.00113671	1	0.0155639	2	0	2	0.5	0.5	0.00699301
estB		Esterase EstB	25	246	0	85	100	25.6798	inf	0.00115947	1	0.0158043	2	2	0	0.5	0.5	0.00699301
araR		Arabinose metabolism transcriptional repressor	25	246	0	85	100	25.6798	inf	0.00115947	1	0.0158043	2	2	0	0.5	0.5	0.00899101
group_11191		hypothetical protein	25	246	0	85	100	25.6798	inf	0.00115947	1	0.0158043	2	2	0	0.5	0.5	0.00899101
sap_10		S-layer protein sap	25	246	0	85	100	25.6798	inf	0.00115947	1	0.0158043	2	2	0	0.5	0.5	0.00599401
speE_1		Polyamine aminopropyltransferase	25	246	0	85	100	25.6798	inf	0.00115947	1	0.0158043	2	2	0	0.5	0.5	0.004995
group_16093		hypothetical protein	25	246	0	85	100	25.6798	inf	0.00115947	1	0.0158043	2	2	0	0.5	0.5	0.010989
group_21512	comA	Transcriptional regulatory protein ComA	0	85	25	246	0	74.3202	0	0.00115947	1	0.0158043	2	0	2	0.5	0.5	0.003996
group_16392	comA	Transcriptional regulatory protein ComA	0	85	25	246	0	74.3202	0	0.00115947	1	0.0158043	2	0	2	0.5	0.5	0.00699301
group_14629		hypothetical protein	0	85	25	246	0	74.3202	0	0.00115947	1	0.0158043	2	0	2	0.5	0.5	0.00699301
group_12728	tetD_3	Transposon Tn10 TetD protein	0	85	25	246	0	74.3202	0	0.00115947	1	0.0158043	2	0	2	0.5	0.5	0.004995
group_10290		hypothetical protein	0	85	25	246	0	74.3202	0	0.00115947	1	0.0158043	2	0	2	0.5	0.5	0.001998
group_14107		hypothetical protein	0	85	25	246	0	74.3202	0	0.00115947	1	0.0158043	2	0	2	0.5	0.5	0.013986
group_13577	ltrA_2	Group II intron-encoded protein LtrA	3	1	22	330	12	99.6979	45	0.00117616	1	0.0160152	2	2	1	0.5	1	0.013986
group_5742	mepH	Murein DD-endopeptidase MepH	3	1	22	330	12	99.6979	45	0.00117616	1	0.0160152	3	3	1	0.25	1	0.00599401
group_9894		hypothetical protein	3	1	22	330	12	99.6979	45	0.00117616	1	0.0160152	3	3	0	0.25	0.25	0.00799201
yflN_2		putative metallo-hydrolase YflN	25	247	0	84	100	25.3776	inf	0.00119859	1	0.0162533	2	2	0	0.5	0.5	0.003996
group_22278		hypothetical protein	25	247	0	84	100	25.3776	inf	0.00119859	1	0.0162533	2	2	0	0.5	0.5	0.002997
pks1		Zinc-type alcohol dehydrogenase-like protein	25	247	0	84	100	25.3776	inf	0.00119859	1	0.0162533	2	2	0	0.5	0.5	0.021978
group_10999		hypothetical protein	25	247	0	84	100	25.3776	inf	0.00119859	1	0.0162533	2	2	0	0.5	0.5	0.00999001
group_11008		hypothetical protein	25	247	0	84	100	25.3776	inf	0.00119859	1	0.0162533	2	2	0	0.5	0.5	0.01998
yxeM		putative amino-acid-binding protein YxeM	0	84	25	247	0	74.6224	0	0.00119859	1	0.0162533	2	0	2	0.5	0.5	0.00899101
group_9602		hypothetical protein	0	84	25	247	0	74.6224	0	0.00119859	1	0.0162533	2	0	2	0.5	0.5	0.002997
group_12693		hypothetical protein	0	84	25	247	0	74.6224	0	0.00119859	1	0.0162533	2	0	2	0.5	0.5	0.015984
group_23429		hypothetical protein	0	84	25	247	0	74.6224	0	0.00119859	1	0.0162533	2	0	2	0.5	0.5	0.00599401
group_11429	levS	hypothetical protein	0	84	25	247	0	74.6224	0	0.00119859	1	0.0162533	2	0	2	0.5	0.5	0.000999001
group_7603		hypothetical protein	0	84	25	247	0	74.6224	0	0.00119859	1	0.0162533	2	0	2	0.5	0.5	0.00699301
group_9439		hypothetical protein	0	84	25	247	0	74.6224	0	0.00119859	1	0.0162533	2	0	2	0.5	0.5	0.001998
group_7278		hypothetical protein	15	288	10	43	60	12.9909	0.223958	0.001305	1	0.0176538	3	1	2	1	1	0.000999001
group_5079	glpF	Glycerol uptake facilitator protein	15	287	10	44	60	13.2931	0.229965	0.00153186	1	0.0203802	2	1	2	0.5	1	0.00699301
group_11650		hypothetical protein	15	286	10	45	60	13.5952	0.236014	0.00179058	1	0.0235051	2	1	2	0.5	1	0.000999001
group_2142	acr3_1	Arsenical-resistance protein Acr3	16	294	9	37	64	11.1782	0.223734	0.001925	1	0.0248643	3	1	2	1	1	0.00699301
group_13645	entS_3	Enterobactin exporter EntS	0	81	25	250	0	75.5287	0	0.00208813	1	0.0268746	2	0	2	0.5	0.5	0.003996
degU_1		Transcriptional regulatory protein DegU	0	81	25	250	0	75.5287	0	0.00208813	1	0.0268746	2	0	2	0.5	0.5	0.003996
group_13358		hypothetical protein	25	250	0	81	100	24.4713	inf	0.00208813	1	0.0268746	2	2	0	0.5	0.5	0.00999001
group_3473		hypothetical protein	25	250	0	81	100	24.4713	inf	0.00208813	1	0.0268746	2	2	0	0.5	0.5	0.012987
group_13213		hypothetical protein	25	250	0	81	100	24.4713	inf	0.00208813	1	0.0268746	2	2	0	0.5	0.5	0.00799201
group_9309		Rhamnosyl O-methyltransferase	25	250	0	81	100	24.4713	inf	0.00208813	1	0.0268746	2	2	0	0.5	0.5	0.031968
group_7135		hypothetical protein	25	250	0	81	100	24.4713	inf	0.00208813	1	0.0268746	2	2	0	0.5	0.5	0.00599401
speH_2		S-adenosylmethionine decarboxylase proenzyme	25	250	0	81	100	24.4713	inf	0.00208813	1	0.0268746	2	2	0	0.5	0.5	0.003996
group_3940		hypothetical protein	25	250	0	81	100	24.4713	inf	0.00208813	1	0.0268746	2	2	0	0.5	0.5	0.00899101
epsD		Putative glycosyltransferase EpsD	0	80	25	251	0	75.8308	0	0.00209787	1	0.0268757	2	0	2	0.5	0.5	0.00599401
group_5997		hypothetical protein	0	80	25	251	0	75.8308	0	0.00209787	1	0.0268757	2	0	2	0.5	0.5	0.002997
yhhX		putative oxidoreductase YhhX	25	251	0	80	100	24.1692	inf	0.00209787	1	0.0268757	2	2	0	0.5	0.5	0.010989
group_1707		hypothetical protein	25	251	0	80	100	24.1692	inf	0.00209787	1	0.0268757	2	2	0	0.5	0.5	0.004995
group_7705		hypothetical protein	25	251	0	80	100	24.1692	inf	0.00209787	1	0.0268757	2	2	0	0.5	0.5	0.00599401
iucC		Aerobactin synthase	25	251	0	80	100	24.1692	inf	0.00209787	1	0.0268757	2	2	0	0.5	0.5	0.038961
fosB_5		Metallothiol transferase FosB	25	251	0	80	100	24.1692	inf	0.00209787	1	0.0268757	2	2	0	0.5	0.5	0.00799201
ddpC_2		putative D,D-dipeptide transport system permease protein DdpC	25	249	0	82	100	24.7734	inf	0.00210253	1	0.0268757	2	2	0	0.5	0.5	0.012987
fes		hypothetical protein	25	249	0	82	100	24.7734	inf	0.00210253	1	0.0268757	2	2	0	0.5	0.5	0.00699301
group_442		hypothetical protein	25	249	0	82	100	24.7734	inf	0.00210253	1	0.0268757	2	2	0	0.5	0.5	0.003996
asbF		3-dehydroshikimate dehydratase	25	249	0	82	100	24.7734	inf	0.00210253	1	0.0268757	2	2	0	0.5	0.5	0.040959
xylF_2		2-hydroxymuconate semialdehyde hydrolase	25	249	0	82	100	24.7734	inf	0.00210253	1	0.0268757	2	2	0	0.5	0.5	0.020979
group_584		hypothetical protein	0	82	25	249	0	75.2266	0	0.00210253	1	0.0268757	2	0	2	0.5	0.5	0.001998
group_9693		hypothetical protein	0	82	25	249	0	75.2266	0	0.00210253	1	0.0268757	2	0	2	0.5	0.5	0.00799201
group_11726		hypothetical protein	0	82	25	249	0	75.2266	0	0.00210253	1	0.0268757	2	0	2	0.5	0.5	0.003996
asnO_3		Asparagine synthetase [glutamine-hydrolyzing] 3	0	82	25	249	0	75.2266	0	0.00210253	1	0.0268757	2	0	2	0.5	0.5	0.00599401
group_13629		hypothetical protein	0	82	25	249	0	75.2266	0	0.00210253	1	0.0268757	2	0	2	0.5	0.5	0.00799201
gerBC_5		Spore germination protein B3	0	82	25	249	0	75.2266	0	0.00210253	1	0.0268757	2	0	2	0.5	0.5	0.004995
graS_5		Sensor histidine kinase GraS	0	82	25	249	0	75.2266	0	0.00210253	1	0.0268757	2	0	2	0.5	0.5	0.003996
group_19116		hypothetical protein	0	79	25	252	0	76.1329	0	0.00213145	1	0.0271311	2	0	2	0.5	0.5	0.003996
group_16166		hypothetical protein	25	252	0	79	100	23.8671	inf	0.00213145	1	0.0271311	2	2	0	0.5	0.5	0.00599401
group_22243		hypothetical protein	25	252	0	79	100	23.8671	inf	0.00213145	1	0.0271311	2	2	0	0.5	0.5	0.00899101
ssuA		Putative aliphatic sulfonates-binding protein	25	252	0	79	100	23.8671	inf	0.00213145	1	0.0271311	3	3	0	0.25	0.25	0.00699301
ydhP_1		Inner membrane transport protein YdhP	25	252	0	79	100	23.8671	inf	0.00213145	1	0.0271311	2	2	0	0.5	0.5	0.00799201
group_10423	wecD_1	dTDP-fucosamine acetyltransferase	0	79	25	252	0	76.1329	0	0.00213145	1	0.0271311	2	0	2	0.5	0.5	0.00899101
xerC_4		Tyrosine recombinase XerC	25	252	0	79	100	23.8671	inf	0.00213145	1	0.0271311	3	3	0	0.25	0.25	0.003996
group_23545		hypothetical protein	0	79	25	252	0	76.1329	0	0.00213145	1	0.0271311	2	0	2	0.5	0.5	0.012987
group_16303		hypothetical protein	25	252	0	79	100	23.8671	inf	0.00213145	1	0.0271311	2	2	0	0.5	0.5	0.003996
group_7873		hypothetical protein	25	252	0	79	100	23.8671	inf	0.00213145	1	0.0271311	2	2	0	0.5	0.5	0.010989
group_21757		hypothetical protein	0	79	25	252	0	76.1329	0	0.00213145	1	0.0271311	2	0	2	0.5	0.5	0.00799201
group_13115		hypothetical protein	25	248	0	83	100	25.0755	inf	0.00214153	1	0.0271455	2	2	0	0.5	0.5	0.01998
rimL		Ribosomal-protein-serine acetyltransferase	25	248	0	83	100	25.0755	inf	0.00214153	1	0.0271455	2	2	0	0.5	0.5	0.00799201
group_4756		hypothetical protein	25	248	0	83	100	25.0755	inf	0.00214153	1	0.0271455	2	2	0	0.5	0.5	0.003996
ddc_2		L-2,4-diaminobutyrate decarboxylase	0	83	25	248	0	74.9245	0	0.00214153	1	0.0271455	2	0	2	0.5	0.5	0.002997
group_3044		hypothetical protein	0	83	25	248	0	74.9245	0	0.00214153	1	0.0271455	2	0	2	0.5	0.5	0.002997
yxeN		putative amino-acid permease protein YxeN	0	83	25	248	0	74.9245	0	0.00214153	1	0.0271455	2	0	2	0.5	0.5	0.00899101
group_12710		hypothetical protein	0	83	25	248	0	74.9245	0	0.00214153	1	0.0271455	2	0	2	0.5	0.5	0.003996
group_12818		hypothetical protein	0	83	25	248	0	74.9245	0	0.00214153	1	0.0271455	2	0	2	0.5	0.5	0.000999001
group_17110		hypothetical protein	0	83	25	248	0	74.9245	0	0.00214153	1	0.0271455	2	0	2	0.5	0.5	0.00799201
group_13754		hypothetical protein	0	83	25	248	0	74.9245	0	0.00214153	1	0.0271455	2	0	2	0.5	0.5	0.000999001
group_12666		hypothetical protein	0	83	25	248	0	74.9245	0	0.00214153	1	0.0271455	2	0	2	0.5	0.5	0.002997
group_5290		hypothetical protein	0	83	25	248	0	74.9245	0	0.00214153	1	0.0271455	2	0	2	0.5	0.5	0.004995
group_10479		hypothetical protein	0	83	25	248	0	74.9245	0	0.00214153	1	0.0271455	2	0	2	0.5	0.5	0.003996
group_16720		hypothetical protein	0	78	25	253	0	76.435	0	0.00218875	1	0.0276375	2	0	2	0.5	0.5	0.046953
vnfA		Nitrogen fixation protein VnfA	0	78	25	253	0	76.435	0	0.00218875	1	0.0276375	2	0	2	0.5	0.5	0.004995
group_3610		hypothetical protein	0	78	25	253	0	76.435	0	0.00218875	1	0.0276375	2	0	2	0.5	0.5	0.00799201
group_18313		hypothetical protein	0	78	25	253	0	76.435	0	0.00218875	1	0.0276375	2	0	2	0.5	0.5	0.004995
group_21590		hypothetical protein	0	78	25	253	0	76.435	0	0.00218875	1	0.0276375	2	0	2	0.5	0.5	0.003996
group_32774		hypothetical protein	0	78	25	253	0	76.435	0	0.00218875	1	0.0276375	2	0	2	0.5	0.5	0.002997
group_10421		Aminopeptidase 2	0	78	25	253	0	76.435	0	0.00218875	1	0.0276375	2	0	2	0.5	0.5	0.002997
group_6595		hypothetical protein	0	78	25	253	0	76.435	0	0.00218875	1	0.0276375	2	0	2	0.5	0.5	0.038961
btr		HTH-type transcriptional activator Btr	25	253	0	78	100	23.565	inf	0.00218875	1	0.0276375	2	2	0	0.5	0.5	0.002997
group_546		hypothetical protein	25	253	0	78	100	23.565	inf	0.00218875	1	0.0276375	2	2	0	0.5	0.5	0.00699301
group_2483		hypothetical protein	25	253	0	78	100	23.565	inf	0.00218875	1	0.0276375	2	2	0	0.5	0.5	0.00699301
group_4007	nupC_5	Nucleoside permease NupC	15	284	10	47	60	14.1994	0.248239	0.00241719	1	0.0300601	2	1	2	0.5	1	0.000999001
group_13135	resE_6	Sensor histidine kinase ResE	24	230	1	101	96	30.5136	10.5391	0.00251096	1	0.0312164	3	3	1	0.25	1	0.003996
group_11400		hypothetical protein	3	2	22	329	12	99.3958	22.4318	0.00280311	1	0.0343505	4	3	1	0.625	0.625	0.002997
eno		Enolase	22	329	3	2	88	0.60423	0.0445795	0.00280311	1	0.0343505	5	2	3	1	1	0.02997
group_6663		hypothetical protein	15	282	10	49	60	14.8036	0.260638	0.00321425	1	0.0388815	2	1	2	0.5	1	0.003996
group_10507		hypothetical protein	15	281	10	50	60	15.1057	0.266904	0.00368685	1	0.0441248	3	1	2	1	1	0.001998
group_649		hypothetical protein	15	281	10	50	60	15.1057	0.266904	0.00368685	1	0.0441248	3	1	2	1	1	0.000999001
nedA		Sialidase	0	74	25	257	0	77.6435	0	0.00380031	1	0.0451019	2	0	2	0.5	0.5	0.004995
group_11907		hypothetical protein	0	74	25	257	0	77.6435	0	0.00380031	1	0.0451019	2	0	2	0.5	0.5	0.010989
group_8087		hypothetical protein	0	74	25	257	0	77.6435	0	0.00380031	1	0.0451019	2	0	2	0.5	0.5	0.00899101
ureA		Urease subunit gamma	0	74	25	257	0	77.6435	0	0.00380031	1	0.0451019	2	0	2	0.5	0.5	0.014985
group_10288		hypothetical protein	0	74	25	257	0	77.6435	0	0.00380031	1	0.0451019	2	0	2	0.5	0.5	0.014985
group_14064		hypothetical protein	0	74	25	257	0	77.6435	0	0.00380031	1	0.0451019	2	0	2	0.5	0.5	0.003996
group_6800		hypothetical protein	0	74	25	257	0	77.6435	0	0.00380031	1	0.0451019	2	0	2	0.5	0.5	0.00999001
group_17358		hypothetical protein	0	74	25	257	0	77.6435	0	0.00380031	1	0.0451019	2	0	2	0.5	0.5	0.02997
group_10280		hypothetical protein	0	74	25	257	0	77.6435	0	0.00380031	1	0.0451019	2	0	2	0.5	0.5	0.044955
group_9335		hypothetical protein	25	257	0	74	100	22.3565	inf	0.00380031	1	0.0451019	2	2	0	0.5	0.5	0.00999001
cwlA_1		N-acetylmuramoyl-L-alanine amidase CwlA	25	257	0	74	100	22.3565	inf	0.00380031	1	0.0451019	2	2	0	0.5	0.5	0.00799201
group_9222		hypothetical protein	25	256	0	75	100	22.6586	inf	0.00380051	1	0.0451019	2	2	0	0.5	0.5	0.015984
ureC		Urease subunit alpha	0	75	25	256	0	77.3414	0	0.00380051	1	0.0451019	2	0	2	0.5	0.5	0.00999001
ureD1		Urease accessory protein UreD	0	75	25	256	0	77.3414	0	0.00380051	1	0.0451019	2	0	2	0.5	0.5	0.020979
group_5855	gtaB_1	UTP--glucose-1-phosphate uridylyltransferase	0	75	25	256	0	77.3414	0	0.00380051	1	0.0451019	2	0	2	0.5	0.5	0.00699301
group_17749		hypothetical protein	0	75	25	256	0	77.3414	0	0.00380051	1	0.0451019	2	0	2	0.5	0.5	0.00999001
group_15653		hypothetical protein	0	75	25	256	0	77.3414	0	0.00380051	1	0.0451019	2	0	2	0.5	0.5	0.00799201
ureB		Urease subunit beta	0	75	25	256	0	77.3414	0	0.00380051	1	0.0451019	2	0	2	0.5	0.5	0.016983
csiD		Protein CsiD	0	75	25	256	0	77.3414	0	0.00380051	1	0.0451019	2	0	2	0.5	0.5	0.040959
sunI		hypothetical protein	0	75	25	256	0	77.3414	0	0.00380051	1	0.0451019	2	0	2	0.5	0.5	0.00699301
ureE		Urease accessory protein UreE	0	75	25	256	0	77.3414	0	0.00380051	1	0.0451019	2	0	2	0.5	0.5	0.017982
ureG		Urease accessory protein UreG	0	75	25	256	0	77.3414	0	0.00380051	1	0.0451019	2	0	2	0.5	0.5	0.01998
lhgO		L-2-hydroxyglutarate oxidase LhgO	0	75	25	256	0	77.3414	0	0.00380051	1	0.0451019	2	0	2	0.5	0.5	0.031968
group_16831		hypothetical protein	0	75	25	256	0	77.3414	0	0.00380051	1	0.0451019	2	0	2	0.5	0.5	0.017982
group_21756		hypothetical protein	0	73	25	258	0	77.9456	0	0.00384168	1	0.0451555	2	0	2	0.5	0.5	0.003996
group_21655		hypothetical protein	0	73	25	258	0	77.9456	0	0.00384168	1	0.0451555	2	0	2	0.5	0.5	0.00999001
group_14947	graR_5	Response regulator protein GraR	0	73	25	258	0	77.9456	0	0.00384168	1	0.0451555	2	0	2	0.5	0.5	0.004995
group_21542		hypothetical protein	0	73	25	258	0	77.9456	0	0.00384168	1	0.0451555	2	0	2	0.5	0.5	0.012987
group_15853		hypothetical protein	0	73	25	258	0	77.9456	0	0.00384168	1	0.0451555	2	0	2	0.5	0.5	0.011988
group_10005	yxdL_5	ABC transporter ATP-binding protein YxdL	0	73	25	258	0	77.9456	0	0.00384168	1	0.0451555	2	0	2	0.5	0.5	0.00599401
graR_5		Response regulator protein GraR	0	73	25	258	0	77.9456	0	0.00384168	1	0.0451555	2	0	2	0.5	0.5	0.00599401
group_13628		hypothetical protein	0	73	25	258	0	77.9456	0	0.00384168	1	0.0451555	2	0	2	0.5	0.5	0.002997
group_748		hypothetical protein	25	258	0	73	100	22.0544	inf	0.00384168	1	0.0451555	2	2	0	0.5	0.5	0.041958
group_3219		hypothetical protein	25	258	0	73	100	22.0544	inf	0.00384168	1	0.0451555	2	2	0	0.5	0.5	0.024975
group_13246		hypothetical protein	25	258	0	73	100	22.0544	inf	0.00384168	1	0.0451555	2	2	0	0.5	0.5	0.00599401
group_22133	inhA_2	Isonitrile hydratase	25	258	0	73	100	22.0544	inf	0.00384168	1	0.0451555	2	2	0	0.5	0.5	0.016983
fabG_5		3-oxoacyl-[acyl-carrier-protein] reductase FabG	25	258	0	73	100	22.0544	inf	0.00384168	1	0.0451555	2	2	0	0.5	0.5	0.010989
group_16344		hypothetical protein	25	255	0	76	100	22.9607	inf	0.0038428	1	0.0451555	2	2	0	0.5	0.5	0.00799201
gmuR		HTH-type transcriptional regulator GmuR	25	255	0	76	100	22.9607	inf	0.0038428	1	0.0451555	2	2	0	0.5	0.5	0.010989
udk_1		Uridine kinase	25	255	0	76	100	22.9607	inf	0.0038428	1	0.0451555	2	2	0	0.5	0.5	0.00699301
group_108	fes	Enterochelin esterase	25	255	0	76	100	22.9607	inf	0.0038428	1	0.0451555	2	2	0	0.5	0.5	0.012987
group_21994		hypothetical protein	25	255	0	76	100	22.9607	inf	0.0038428	1	0.0451555	2	2	0	0.5	0.5	0.00999001
group_9395		hypothetical protein	25	255	0	76	100	22.9607	inf	0.0038428	1	0.0451555	2	2	0	0.5	0.5	0.00999001
tetR_2		Tetracycline repressor protein class H	25	255	0	76	100	22.9607	inf	0.0038428	1	0.0451555	2	2	0	0.5	0.5	0.015984
group_13646		hypothetical protein	0	76	25	255	0	77.0393	0	0.0038428	1	0.0451555	2	0	2	0.5	0.5	0.00999001
group_6795		hypothetical protein	0	76	25	255	0	77.0393	0	0.0038428	1	0.0451555	2	0	2	0.5	0.5	0.00599401
group_5716		hypothetical protein	0	76	25	255	0	77.0393	0	0.0038428	1	0.0451555	2	0	2	0.5	0.5	0.01998
group_27037		hypothetical protein	0	76	25	255	0	77.0393	0	0.0038428	1	0.0451555	2	0	2	0.5	0.5	0.00899101
group_17954		hypothetical protein	0	76	25	255	0	77.0393	0	0.0038428	1	0.0451555	2	0	2	0.5	0.5	0.00899101
gbsA_2		Betaine aldehyde dehydrogenase	0	76	25	255	0	77.0393	0	0.0038428	1	0.0451555	2	0	2	0.5	0.5	0.033966
nixA		High-affinity nickel-transport protein NixA	0	76	25	255	0	77.0393	0	0.0038428	1	0.0451555	2	0	2	0.5	0.5	0.016983
group_6023		hypothetical protein	0	76	25	255	0	77.0393	0	0.0038428	1	0.0451555	2	0	2	0.5	0.5	0.00799201
appA_3		Oligopeptide-binding protein AppA	25	259	0	72	100	21.7523	inf	0.00392435	1	0.0458694	2	2	0	0.5	0.5	0.017982
mutX_1		8-oxo-dGTP diphosphatase	25	259	0	72	100	21.7523	inf	0.00392435	1	0.0458694	2	2	0	0.5	0.5	0.00599401
group_21731		hypothetical protein	25	259	0	72	100	21.7523	inf	0.00392435	1	0.0458694	2	2	0	0.5	0.5	0.013986
group_5072		hypothetical protein	25	259	0	72	100	21.7523	inf	0.00392435	1	0.0458694	2	2	0	0.5	0.5	0.00899101
group_4452		hypothetical protein	25	259	0	72	100	21.7523	inf	0.00392435	1	0.0458694	2	2	0	0.5	0.5	0.00799201
ruvB_1		ATPase RavA	25	259	0	72	100	21.7523	inf	0.00392435	1	0.0458694	2	2	0	0.5	0.5	0.01998
group_11872	estB_1	Esterase EstB	0	72	25	259	0	78.2477	0	0.00392435	1	0.0458694	2	0	2	0.5	0.5	0.028971
group_11439	udk_2	Uridine kinase	0	72	25	259	0	78.2477	0	0.00392435	1	0.0458694	2	0	2	0.5	0.5	0.016983
group_8574		hypothetical protein	0	72	25	259	0	78.2477	0	0.00392435	1	0.0458694	2	0	2	0.5	0.5	0.00799201
group_13679		hypothetical protein	0	77	25	254	0	76.7372	0	0.00392797	1	0.0458694	2	0	2	0.5	0.5	0.004995
yezG_2		putative antitoxin YezG	0	77	25	254	0	76.7372	0	0.00392797	1	0.0458694	2	0	2	0.5	0.5	0.00799201
colA_4		Microbial collagenase	25	254	0	77	100	23.2628	inf	0.00392797	1	0.0458694	2	2	0	0.5	0.5	0.044955
cbh		Choloylglycine hydrolase	25	254	0	77	100	23.2628	inf	0.00392797	1	0.0458694	2	2	0	0.5	0.5	0.00799201
mmcO		Multicopper oxidase MmcO	25	254	0	77	100	23.2628	inf	0.00392797	1	0.0458694	2	2	0	0.5	0.5	0.012987
group_7009		hypothetical protein	15	280	10	51	60	15.4079	0.273214	0.00421468	1	0.0487751	3	1	2	1	1	0.001998

[truncated: 7 more sheets: human Scoary results, non-primate mam. Scoary results, soil Scoary results, O2 aerobic Scoary results, O2 facultative Scoary results, anthrax Scoary results, food poisoning Scoary results]
