# Supplementary material for: Pan-genome and phylogeny of Bacillus cereus sensu lato
Source: BMC Evol Biol. 2017 Aug 2;17:176. doi: 10.1186/s12862-017-1020-1 (PMC5541404; doi:10.1186/s12862-017-1020-1)
Supplement: Supplementary file 13 — Robinson-Foulds distance between all pairs of bcsl_114 phylogenetic results. Both the standard and normalized Robinson-Foulds distance is given. (XLSX 42 kb) [file 12862_2017_1020_MOESM13_ESM.xlsx]

## Sheet: RF distances
Analysis 1	Analysis 2	RF distance	RF distance (normalized)
ML_1	ML_2	40	0.18
ML_1	ML_3	30	0.135
ML_1	ML_4	28	0.126
ML_1	ML_5	82	0.369
ML_1	ML_6	58	0.261
ML_1	ML_7	58	0.261
ML_1	MP_1	42	0.189
ML_2	ML_3	34	0.153
ML_2	ML_4	36	0.162
ML_2	ML_5	76	0.342
ML_2	ML_6	68	0.306
ML_2	ML_7	68	0.306
ML_2	MP_1	52	0.234
ML_3	ML_4	18	0.081
ML_3	ML_5	80	0.36
ML_3	ML_6	56	0.252
ML_3	ML_7	56	0.252
ML_3	MP_1	40	0.18
ML_4	ML_5	84	0.378
ML_4	ML_6	58	0.261
ML_4	ML_7	58	0.261
ML_4	MP_1	40	0.18
ML_5	ML_6	84	0.378
ML_5	ML_7	84	0.378
ML_5	MP_1	86	0.387
ML_6	ML_7	2	0.009
ML_6	MP_1	56	0.252
ML_7	MP_1	56	0.252
