# Supplementary material for: Pan-genome and phylogeny of Bacillus cereus sensu lato
Source: BMC Evol Biol. 2017 Aug 2;17:176. doi: 10.1186/s12862-017-1020-1 (PMC5541404; doi:10.1186/s12862-017-1020-1)
Supplement: Supplementary file 15 — Taxon metadata for bcsl_498. Table providing clade, group and hierBAPS cluster affiliation for bcsl_498 taxa, along with the number of genes found among Roary clusters (complete genomes only) and the number of genes present in mat_6 (out of a possible total of 8954 genes). (XLSX 72 kb) [file 12862_2017_1020_MOESM15_ESM.xlsx]

## Sheet: Taxon metadata
Taxon	Clade	Group	hierBAPS cluster	Num genes among Roary clusters	Num genes present in MAT_6
Bacillus_anthracis_GCF_000832725	1	III	9	5659	5188
Bacillus_anthracis_GCF_000583105	1	III	9	5667	5195
Bacillus_anthracis_GCF_000725325	1	III	9	5659	5202
Bacillus_anthracis_GCF_000832745	1	III	9	5670	5203
Bacillus_anthracis_GCF_000832965	1	III	9	5727	5161
Bacillus_anthracis_GCF_000742655	1	III	9	5442	5155
Bacillus_anthracis_GCF_000833275	1	III	9	5675	5242
Bacillus_anthracis_GCF_000832425	1	III	9	5551	5226
Bacillus_anthracis_GCF_000833125	1	III	9	5679	5248
Bacillus_anthracis_GCF_000742895	1	III	9	5676	5244
Bacillus_anthracis_GCF_000832445	1	III	9	5670	5245
Bacillus_anthracis_GCF_000021445	1	III	9	5679	5239
Bacillus_anthracis_GCF_000832565	1	III	9	5663	5240
Bacillus_anthracis_GCF_000832585	1	III	9	5471	5212
Bacillus_anthracis_GCF_000875715	1	III	9	5626	5218
Bacillus_anthracis_GCF_000832465	1	III	9	5668	5237
Bacillus_anthracis_GCF_000258885	1	III	9	5661	5226
Bacillus_anthracis_GCF_000832665	1	III	9	5667	5250
Bacillus_anthracis_GCF_000832785	1	III	9	5568	5253
Bacillus_anthracis_GCF_000832505	1	III	9	5662	5253
Bacillus_anthracis_GCF_001683295	1	III	9	5399	5262
Bacillus_anthracis_GCF_001683255	1	III	9	5398	5262
Bacillus_anthracis_GCF_001683275	1	III	9	5398	5263
Bacillus_anthracis_GCF_001683065	1	III	9	5399	5262
Bacillus_anthracis_GCF_001683215	1	III	9	5396	5261
Bacillus_anthracis_GCF_001683235	1	III	9	5397	5262
Bacillus_anthracis_GCF_001683175	1	III	9	5400	5266
Bacillus_anthracis_GCF_001683155	1	III	9	5400	5266
Bacillus_anthracis_GCF_001683135	1	III	9	5400	5265
Bacillus_anthracis_GCF_001683095	1	III	9	5400	5265
Bacillus_anthracis_GCF_001683195	1	III	9	5400	5266
Bacillus_anthracis_GCF_000008165	1	III	9	5401	5267
Bacillus_anthracis_GCF_000832635	1	III	9	5577	5269
Bacillus_anthracis_GCF_000830095	1	III	9	5675	5287
Bacillus_anthracis_GCF_000007845	1	III	9	5402	5280
Bacillus_anthracis_GCF_000022865	1	III	9	5670	5289
Bacillus_anthracis_GCF_000833065	1	III	9	5670	5285
Bacillus_anthracis_GCF_000008445	1	III	9	5672	5290
Bacillus_anthracis_GCF_001543225	1	III	9	5669	5289
Bacillus_anthracis_GCF_001654475	1	III	9	5675	5290
Bacillus_anthracis_GCF_000512775	1	III	9	5694	5249
Bacillus_anthracis_GCF_000512835	1	III	9	5740	5267
Bacillus_anthracis_GCF_000181835	1	III	9	NA	7513
Bacillus_anthracis_GCF_000181675	1	III	9	NA	7604
Bacillus_anthracis_GCF_000167275	1	III	9	NA	7674
Bacillus_anthracis_GCF_000167315	1	III	9	NA	7685
Bacillus_anthracis_GCF_000278385	1	III	9	NA	7673
Bacillus_anthracis_GCF_001277955	1	III	9	NA	7716
Bacillus_anthracis_GCF_000831505	1	III	9	NA	7715
Bacillus_anthracis_GCF_000534935	1	III	9	NA	7678
Bacillus_anthracis_GCF_000319715	1	III	9	NA	7695
Bacillus_anthracis_GCF_000986935	1	III	9	NA	7691
Bacillus_anthracis_GCF_000558965	1	III	9	NA	7697
Bacillus_anthracis_GCF_000558985	1	III	9	NA	7684
Bacillus_anthracis_GCF_000559005	1	III	9	NA	7700
Bacillus_anthracis_GCF_000167335	1	III	9	NA	7673
Bacillus_anthracis_GCF_000743825	1	III	9	NA	7696
Bacillus_anthracis_GCF_000219895	1	III	9	NA	7591
Bacillus_anthracis_GCF_000359445	1	III	9	NA	7642
Bacillus_anthracis_GCF_000359465	1	III	9	NA	7653
Bacillus_anthracis_GCF_000359425	1	III	9	NA	7652
Bacillus_anthracis_GCF_000319695	1	III	9	NA	7312
Bacillus_anthracis_GCF_000521345	1	III	9	NA	7633
Bacillus_anthracis_GCF_000742695	1	III	9	NA	7658
Bacillus_anthracis_GCF_000783015	1	III	9	NA	7670
Bacillus_anthracis_GCF_001677305	1	III	9	NA	7685
Bacillus_anthracis_GCF_001272985	1	III	9	NA	7693
Bacillus_anthracis_GCF_001677295	1	III	9	NA	7689
Bacillus_anthracis_GCF_001273065	1	III	9	NA	7682
Bacillus_anthracis_GCF_001273025	1	III	9	NA	7697
Bacillus_anthracis_GCF_000783195	1	III	9	NA	7687
Bacillus_anthracis_GCF_000697515	1	III	9	NA	7701
Bacillus_anthracis_GCF_001015025	1	III	9	NA	7706
Bacillus_anthracis_GCF_000732465	1	III	9	NA	7604
Bacillus_anthracis_GCF_000310045	1	III	9	NA	7613
Bacillus_anthracis_GCF_900012555	1	III	9	NA	7376
Bacillus_anthracis_GCF_000697535	1	III	9	NA	7687
Bacillus_anthracis_GCF_900014335	1	III	9	NA	7678
Bacillus_anthracis_GCF_001273145	1	III	9	NA	7677
Bacillus_anthracis_GCF_001273005	1	III	9	NA	7691
Bacillus_anthracis_GCF_001273045	1	III	9	NA	7690
Bacillus_anthracis_GCF_001273085	1	III	9	NA	7675
Bacillus_anthracis_GCF_001277085	1	III	9	NA	7679
Bacillus_anthracis_GCF_001273105	1	III	9	NA	7693
Bacillus_anthracis_GCF_001273125	1	III	9	NA	7689
Bacillus_anthracis_GCF_000986915	1	III	9	NA	7689
Bacillus_anthracis_GCF_001276995	1	III	9	NA	7710
Bacillus_anthracis_GCF_000742875	1	III	9	NA	7709
Bacillus_anthracis_GCF_001015005	1	III	9	NA	7609
Bacillus_anthracis_GCF_000783165	1	III	9	NA	7690
Bacillus_anthracis_GCF_000783095	1	III	9	NA	7698
Bacillus_anthracis_GCF_000782895	1	III	9	NA	7685
Bacillus_anthracis_GCF_000782975	1	III	9	NA	7687
Bacillus_anthracis_GCF_000782885	1	III	9	NA	7669
Bacillus_anthracis_GCF_000808075	1	III	9	NA	7622
Bacillus_anthracis_GCF_000742315	1	III	9	NA	7614
Bacillus_anthracis_GCF_000793545	1	III	9	NA	7675
Bacillus_anthracis_GCF_000783075	1	III	9	NA	7683
Bacillus_anthracis_GCF_000783215	1	III	9	NA	7675
Bacillus_anthracis_GCF_000783055	1	III	9	NA	7682
Bacillus_anthracis_GCF_000782875	1	III	9	NA	7677
Bacillus_anthracis_GCF_900014355	1	III	9	NA	7679
Bacillus_anthracis_GCF_900011745	1	III	9	NA	7679
Bacillus_anthracis_GCF_900013485	1	III	9	NA	7676
Bacillus_anthracis_GCF_900014345	1	III	9	NA	7680
Bacillus_anthracis_GCF_900014375	1	III	9	NA	7653
Bacillus_anthracis_GCF_900013465	1	III	9	NA	7683
Bacillus_anthracis_GCF_900013475	1	III	9	NA	7680
Bacillus_anthracis_GCF_900014365	1	III	9	NA	7681
Bacillus_anthracis_GCF_000783135	1	III	9	NA	7677
Bacillus_anthracis_GCF_000783155	1	III	9	NA	7485
Bacillus_anthracis_GCF_000783115	1	III	9	NA	7661
Bacillus_anthracis_GCF_000782955	1	III	9	NA	7683
Bacillus_anthracis_GCF_000783035	1	III	9	NA	7685
Bacillus_anthracis_GCF_000793565	1	III	9	NA	7676
Bacillus_anthracis_GCF_000793525	1	III	9	NA	7685
Bacillus_anthracis_GCF_000782905	1	III	9	NA	7651
Bacillus_anthracis_GCF_000167295	1	III	9	NA	7613
Bacillus_anthracis_GCF_000181935	1	III	9	NA	7466
Bacillus_anthracis_GCF_000743805	1	III	9	NA	7634
Bacillus_anthracis_GCF_000167235	1	III	9	NA	7630
Bacillus_anthracis_GCF_000181995	1	III	9	NA	7518
Bacillus_anthracis_GCF_000697555	1	III	9	NA	7636
Bacillus_anthracis_GCF_000295695	1	III	9	NA	7631
Bacillus_anthracis_GCF_000167255	1	III	9	NA	7556
Bacillus_anthracis_GCF_000782995	1	III	9	NA	7562
Bacillus_anthracis_GCF_000783235	1	III	9	NA	7605
Bacillus_cereus_GCF_000161135	1	III	9	NA	7269
Bacillus_cereus_GCF_001541995	1	III	9	NA	7311
Bacillus_cereus_GCF_000835185	1	III	9	5620	4741
Bacillus_cereus_GCF_000832765	1	III	9	5620	4738
Bacillus_thuringiensis_GCF_000161655	1	III	9	NA	7314
Bacillus_thuringiensis_GCF_000832485	1	III	9	6052	4772
Bacillus_cereus_GCF_000021785	1	III	9	5605	4748
Bacillus_thuringiensis_GCF_000832925	1	III	9	5261	4756
Bacillus_cereus_GCF_000181595	1	III	9	NA	7121
Bacillus_thuringiensis_GCF_000161595	1	III	9	NA	7378
Bacillus_thuringiensis_GCF_000161695	1	III	9	NA	7359
Bacillus_cereus_GCF_000181655	1	III	9	NA	7083
Bacillus_cereus_GCF_000832865	1	III	9	6062	4487
Bacillus_cereus_GCF_000160915	1	III	9	NA	7189
Bacillus_thuringiensis_GCF_000015065	1	III	9	5283	4477
Bacillus_thuringiensis_GCF_000832825	1	III	9	5280	4476
Bacillus_cereus_GCF_000239195	1	III	9	5278	4424
Bacillus_cereus_GCF_001583855	1	III	9	NA	7085
Bacillus_cereus_GCF_000832405	1	III	9	5429	4483
Bacillus_cereus_GCF_000022505	1	III	9	5424	4483
Bacillus_cereus_GCF_000832385	1	III	9	5633	4440
Bacillus_cereus_GCF_001584105	1	III	9	NA	7060
Bacillus_cereus_GCF_001583805	1	III	9	NA	7063
Bacillus_cereus_GCF_001044585	1	III	9	NA	6949
Bacillus_cereus_GCF_001008645	1	III	9	NA	7087
Bacillus_cereus_GCF_000161235	1	III	9	NA	7102
Bacillus_anthracis_GCF_001029875	1	III	9	NA	7142
Bacillus_cereus_GCF_000181635	1	III	9	NA	7127
Bacillus_thuringiensis_GCF_000161635	1	III	9	NA	7221
Bacillus_cereus_GCF_000143605	1	III	9	5499	4571
Bacillus_cereus_GCF_000291135	1	III	9	NA	7237
Bacillus_thuringiensis_GCF_000833085	1	III	9	5295	4801
Bacillus_thuringiensis_GCF_000008505	1	III	9	5296	4802
Bacillus_cereus_GCF_000833045	1	III	9	5776	4560
Bacillus_cereus_GCF_000011625	1	III	9	5766	4561
Bacillus_cereus_GCF_000291235	1	III	7	NA	7064
Bacillus_cereus_GCF_001566375	1	III	7	NA	7019
Bacillus_cereus_GCF_001566525	1	III	7	NA	6822
Bacillus_cereus_GCF_001566435	1	III	7	NA	6923
Bacillus_cereus_GCF_000743195	1	III	7	NA	7020
Bacillus_cereus_GCF_001566465	1	III	7	NA	6916
Bacillus_cereus_GCF_001566455	1	III	7	NA	6933
Bacillus_cereus_GCF_001566515	1	III	7	NA	6959
Bacillus_cereus_GCF_001044825	1	III	7	NA	7065
Bacillus_cereus_GCF_001008695	1	III	7	NA	7067
Bacillus_cereus_GCF_000283675	1	III	7	5506	3996
Bacillus_cereus_GCF_000021225	1	III	7	5568	4016
Bacillus_cereus_GCF_001619385	1	III	7	NA	6995
Bacillus_cereus_GCF_001619465	1	III	7	NA	6988
Bacillus_cereus_GCF_001008575	1	III	7	NA	6953
Bacillus_cereus_GCF_000161075	1	III	7	NA	7024
Bacillus_cereus_GCF_000399205	1	III	7	NA	7043
Bacillus_cereus_GCF_000399225	1	III	7	NA	7044
Bacillus_cereus_GCF_000290935	1	III	7	NA	7038
Bacillus_cereus_GCF_000171035	1	III	7	NA	6798
Bacillus_cereus_GCF_001008585	1	III	7	NA	6951
Bacillus_cereus_GCF_001566445	1	III	7	NA	6985
Bacillus_cereus_GCF_000743865	1	III	7	NA	6999
Bacillus_cereus_GCF_001044895	1	III	7	NA	6986
Bacillus_cereus_GCF_001044735	1	III	7	NA	6998
Bacillus_cereus_GCF_001566365	1	III	7	NA	6933
Bacillus_cereus_GCF_000290995	1	III	7	NA	7005
Bacillus_cereus_GCF_000013065	1	III	7	5464	4003
Bacillus_cereus_GCF_000291275	1	III	7	NA	7074
Bacillus_cereus_GCF_001044635	1	III	7	NA	6979
Bacillus_cereus_GCF_001044795	1	III	7	NA	7072
Bacillus_cereus_GCF_001044475	1	III	7	NA	7017
Bacillus_cereus_GCF_001583705	1	III	7	NA	7053
Bacillus_cereus_GCF_000003645	1	III	7	NA	6969
Bacillus_cereus_GCF_000440035	1	III	7	NA	6929
Bacillus_cereus_GCF_000440055	1	III	7	NA	6931
Bacillus_cereus_GCF_000256545	1	III	7	NA	6929
Bacillus_cereus_GCF_000290875	1	III	7	NA	7083
Bacillus_cereus_GCF_001566385	1	III	7	NA	7026
Bacillus_cereus_GCF_001566535	1	III	7	NA	7143
Bacillus_cereus_GCF_000987785	1	III	7	NA	6898
Bacillus_cereus_GCF_001044555	1	III	7	NA	6913
Bacillus_cereus_GCF_001683695	1	III	7	NA	6559
Bacillus_cereus_GCF_000008005	1	III	7	5419	3732
Bacillus_cereus_GCF_001584005	1	III	7	NA	6934
Bacillus_cereus_GCF_000338315	1	III	7	NA	6821
Bacillus_cereus_GCF_001566355	1	III	7	NA	6816
Bacillus_cereus_GCF_001604665	1	III	7	NA	6776
Bacillus_cereus_GCF_001059875	1	III	7	NA	6793
Bacillus_cereus_GCF_001059825	1	III	7	NA	6783
Bacillus_cereus_GCF_001583765	1	III	7	NA	6854
Bacillus_cereus_GCF_001584095	1	III	7	NA	6809
Bacillus_cereus_GCF_000292415	1	III	7	5337	3801
Bacillus_thuringiensis_GCF_000190515	1	III	7	5639	3947
Bacillus_thuringiensis_GCF_000948325	1	III	7	NA	7136
Bacillus_cereus_GCF_000789315	1	III	7	5684	3922
Bacillus_cereus_GCF_000832805	1	III	7	5640	3923
Bacillus_cereus_GCF_000688755	1	III	7	NA	7062
Bacillus_cereus_GCF_000167215	1	III	7	NA	6994
Bacillus_cereus_GCF_000832525	1	III	7	5568	3954
Bacillus_cereus_GCF_001583925	1	III	7	NA	7045
Bacillus_cereus_GCF_000161015	1	III	7	NA	7122
Bacillus_cereus_GCF_000746865	1	III	7	NA	7138
Bacillus_cereus_GCF_000832845	1	III	7	5257	4062
Bacillus_thuringiensis_GCF_000161475	1	III	7	NA	7203
Bacillus_thuringiensis_GCF_001573165	1	III	7	NA	7263
Bacillus_thuringiensis_GCF_000500585	1	III	7	NA	7305
Bacillus_cereus_GCF_001583975	1	III	7	NA	7229
Bacillus_cereus_GCF_001044905	1	III	7	NA	7101
Bacillus_thuringiensis_GCF_001455345	1	III	3	5317	3818
Bacillus_cereus_GCF_001619425	1	III	3	NA	7289
Bacillus_wiedmannii_GCF_001645465	1	II	3	NA	7079
Bacillus_cereus_GCF_000291375	1	II	3	NA	7274
Bacillus_wiedmannii_GCF_001645395	1	II	3	NA	7174
Bacillus_wiedmannii_GCF_001645405	1	II	3	NA	7179
Bacillus_cereus_GCF_001044575	1	II	3	NA	7146
Bacillus_wiedmannii_GCF_001645555	1	II	3	NA	7183
Bacillus_wiedmannii_GCF_001645525	1	II	3	NA	7166
Bacillus_wiedmannii_GCF_001645535	1	II	3	NA	7147
Bacillus_wiedmannii_GCF_001645455	1	II	3	NA	7109
Bacillus_wiedmannii_GCF_001645445	1	II	3	NA	7129
Bacillus_wiedmannii_GCF_001583695	1	II	3	NA	7126
Bacillus_cereus_GCF_001008565	1	II	3	NA	7269
Bacillus_cereus_GCF_000160955	1	II	3	NA	7120
Bacillus_cereus_GCF_001008655	1	II	3	NA	7208
Bacillus_cereus_GCF_001317525	1	II	3	NA	7146
Bacillus_cereus_GCF_001044745	1	II	3	NA	7085
Bacillus_cereus_GCF_000293565	1	II	3	NA	7132
Bacillus_cereus_GCF_000291495	1	II	3	NA	7206
Bacillus_cereus_GCF_001044815	1	II	3	NA	7284
Bacillus_wiedmannii_GCF_001645505	1	II	3	NA	7157
Bacillus_wiedmannii_GCF_001584035	1	II	3	NA	6976
Bacillus_cereus_GCF_001619355	1	II	3	NA	7045
Bacillus_cereus_GCF_000161375	1	II	3	NA	7026
Bacillus_cereus_GCF_001044565	1	II	3	NA	7266
Bacillus_cereus_GCF_000399625	1	II	3	NA	7194
Bacillus_cereus_GCF_000399285	1	II	3	NA	7145
Bacillus_cereus_GCF_000399645	1	II	3	NA	7197
Bacillus_cereus_GCF_000160995	1	NA	3	NA	6821
Bacillus_thuringiensis_GCF_001420855	2	IV	8	6253	4331
Bacillus_thuringiensis_GCF_001017635	2	IV	8	6779	4353
Bacillus_thuringiensis_GCF_001618665	2	IV	8	6108	4326
Bacillus_thuringiensis_GCF_000338755	2	IV	8	5962	4324
Bacillus_thuringiensis_GCF_000747545	2	IV	8	6472	4344
Bacillus_thuringiensis_GCF_000688795	2	IV	8	6564	4350
Bacillus_thuringiensis_GCF_000717535	2	IV	8	6779	4368
Bacillus_cereus_GCF_000399505	2	IV	8	NA	7244
Bacillus_cereus_GCF_000399365	2	IV	8	NA	7254
Bacillus_thuringiensis_GCF_000835235	2	IV	8	NA	7255
Bacillus_cereus_GCF_000399345	2	IV	8	NA	7222
Bacillus_thuringiensis_GCF_000710255	2	IV	8	NA	7237
Bacillus_thuringiensis_GCF_000816555	2	IV	8	NA	7257
Bacillus_thuringiensis_GCF_000969665	2	IV	8	NA	6908
Bacillus_thuringiensis_GCF_000161575	2	IV	8	NA	7094
Bacillus_cereus_GCF_000293685	2	IV	8	NA	7160
Bacillus_thuringiensis_GCF_000468975	2	IV	8	NA	7165
Bacillus_cereus_GCF_001008665	2	IV	8	NA	7066
Bacillus_thuringiensis_GCF_000468995	2	IV	8	NA	7232
Bacillus_cereus_GCF_001044855	2	IV	8	NA	7218
Bacillus_cereus_GCF_001044955	2	IV	8	NA	7215
Bacillus_thuringiensis_GCF_000803665	2	IV	8	6687	4355
Bacillus_thuringiensis_GCF_000600315	2	IV	8	NA	7143
Bacillus_cereus_GCF_000291455	2	IV	8	NA	7236
Bacillus_thuringiensis_GCF_001276195	2	IV	8	NA	7258
Bacillus_cereus_GCF_000399025	2	IV	8	NA	7234
Bacillus_cereus_GCF_000399325	2	IV	8	NA	7172
Bacillus_cereus_GCF_000291415	2	IV	8	NA	7169
Bacillus_cereus_GCF_000161315	2	IV	8	NA	7229
Bacillus_cereus_GCF_000161275	2	IV	8	NA	7181
Bacillus_cereus_GCF_001583875	2	IV	8	NA	7255
Bacillus_thuringiensis_GCF_001692675	2	IV	8	6008	4413
Bacillus_cereus_GCF_001044645	2	IV	8	NA	7180
Bacillus_cereus_GCF_000291435	2	IV	8	NA	7209
Bacillus_cereus_GCF_000291535	2	IV	8	NA	7242
Bacillus_thuringiensis_GCF_001183785	2	IV	8	6058	4484
Bacillus_cereus_GCF_000160935	2	IV	8	NA	7191
Bacillus_thuringiensis_GCF_000530375	2	IV	8	NA	7073
Bacillus_cereus_GCF_001583845	2	IV	8	NA	6888
Bacillus_cereus_GCF_000773635	2	IV	8	NA	7258
Bacillus_cereus_GCF_000181615	2	IV	8	NA	7202
Bacillus_cereus_GCF_000635895	2	IV	8	5522	4448
Bacillus_cereus_GCF_001583935	2	IV	8	NA	7272
Bacillus_cereus_GCF_001619445	2	IV	8	NA	7140
Bacillus_cereus_GCF_000399545	2	IV	8	NA	7165
Bacillus_cereus_GCF_000743815	2	IV	8	NA	7329
Bacillus_cereus_GCF_000160895	2	IV	8	NA	7280
Bacillus_cereus_GCF_000948345	2	IV	8	NA	7304
Bacillus_cereus_GCF_001518875	2	IV	8	5571	4693
Bacillus_thuringiensis_GCF_000092165	2	IV	8	5531	4654
Bacillus_cereus_GCF_001583865	2	IV	8	NA	7254
Bacillus_cereus_GCF_000161055	2	IV	8	NA	7219
Bacillus_cereus_GCF_000399125	2	IV	8	NA	7417
Bacillus_cereus_GCF_001683705	2	IV	8	NA	7098
Bacillus_cereus_GCF_001619395	2	IV	8	NA	7215
Bacillus_thuringiensis_GCF_001677055	2	IV	8	NA	7287
Bacillus_thuringiensis_GCF_000161555	2	IV	8	NA	7233
Bacillus_cereus_GCF_000290795	2	IV	8	NA	7295
Bacillus_thuringiensis_GCF_000878525	2	IV	8	NA	7302
Bacillus_cereus_GCF_001635995	2	IV	8	5910	4549
Bacillus_cereus_GCF_001579695	2	IV	8	NA	7255
Bacillus_cereus_GCF_000290715	2	IV	8	NA	7357
Bacillus_cereus_GCF_000161115	2	IV	8	NA	7364
Bacillus_cereus_GCF_000007825	2	IV	8	5466	4983
Bacillus_cereus_GCF_001619405	2	IV	8	NA	7319
Bacillus_weihenstephanensis_GCF_000518025	2	IV	8	NA	7282
Bacillus_cereus_GCF_000161355	2	IV	8	NA	7166
Bacillus_cereus_GCF_001044665	2	IV	8	NA	7092
Bacillus_cereus_GCF_001044715	2	IV	8	NA	7215
Bacillus_cereus_GCF_000161175	2	IV	8	NA	7240
Bacillus_thuringiensis_GCF_001548175	2	IV	8	6724	4644
Bacillus_cereus_GCF_000291215	2	IV	8	NA	7379
Bacillus_cereus_GCF_000290735	2	IV	8	NA	7244
Bacillus_cereus_GCF_000290755	2	IV	8	NA	7330
Bacillus_cereus_GCF_001043655	2	IV	8	NA	6989
Bacillus_cereus_GCF_001619285	2	IV	8	NA	7117
Bacillus_cereus_GCF_001619525	2	IV	8	NA	7174
Bacillus_cereus_GCF_001566705	2	IV	8	NA	6995
Bacillus_cereus_GCF_000935235	2	IV	8	NA	7189
Bacillus_cereus_GCF_001044655	2	IV	8	NA	7168
Bacillus_cereus_GCF_001044485	2	IV	8	NA	7233
Bacillus_cereus_GCF_000978375	2	IV	8	5220	4507
Bacillus_cereus_GCF_000161035	2	IV	8	NA	7148
Bacillus_cereus_GCF_001059175	2	IV	8	NA	7244
Bacillus_cereus_GCF_001077095	2	IV	8	NA	7227
Bacillus_cereus_GCF_001058585	2	IV	8	NA	7149
Bacillus_cereus_GCF_001583745	2	IV	8	NA	7323
Bacillus_cereus_GCF_000399565	2	IV	8	NA	7296
Bacillus_cereus_GCF_000021205	2	IV	8	5274	4573
Bacillus_cereus_GCF_001677965	2	IV	8	NA	7246
Bacillus_thuringiensis_GCF_000161675	2	IV	8	NA	7169
Bacillus_cereus_GCF_001008595	2	IV	8	NA	7241
Bacillus_cereus_GCF_000291255	2	IV	8	NA	7215
Bacillus_thuringiensis_GCF_001595725	2	IV	8	6223	4356
Bacillus_cereus_GCF_000290775	2	IV	8	NA	7306
Bacillus_thuringiensis_GCF_000161615	2	IV	8	NA	7347
Bacillus_thuringiensis_GCF_000161515	2	IV	8	NA	7366
Bacillus_thuringiensis_GCF_000161495	2	IV	8	NA	7224
Bacillus_thuringiensis_GCF_000571955	2	IV	8	NA	7412
Bacillus_thuringiensis_GCF_000387405	2	IV	8	NA	7419
Bacillus_thuringiensis_GCF_000193355	2	IV	8	6226	4460
Bacillus_thuringiensis_GCF_000341665	2	IV	8	6668	4483
Bacillus_thuringiensis_GCF_000306745	2	IV	8	6353	4415
Bacillus_thuringiensis_GCF_000497525	2	IV	8	6729	4408
Bacillus_thuringiensis_GCF_001685565	2	IV	8	6953	4367
Bacillus_cereus_GCF_001635955	2	IV	8	5864	4428
Bacillus_cereus_GCF_001635915	2	IV	8	5868	4428
Bacillus_cereus_GCF_001277915	2	IV	8	5280	4372
Bacillus_cereus_GCF_000291035	2	IV	8	NA	7283
Bacillus_cereus_GCF_000293725	2	IV	8	NA	7230
Bacillus_cereus_GCF_000412975	2	IV	8	NA	7234
Bacillus_cereus_GCF_001583685	2	IV	8	NA	7160
Bacillus_cereus_GCF_001678165	2	IV	8	NA	7306
Bacillus_cereus_GCF_000399065	2	IV	8	NA	7316
Bacillus_cereus_GCF_000399085	2	IV	8	NA	7356
Bacillus_cereus_GCF_000399005	2	IV	8	NA	7315
Bacillus_cereus_GCF_000399265	2	IV	8	NA	7331
Bacillus_cereus_GCF_000399105	2	IV	8	NA	7319
Bacillus_thuringiensis_GCF_000503755	2	IV	8	NA	6528
Bacillus_cereus_GCF_001044875	2	IV	8	NA	7186
Bacillus_thuringiensis_GCF_001182785	2	IV	8	6271	4295
Bacillus_thuringiensis_GCF_000585975	2	IV	8	NA	6547
Bacillus_thuringiensis_GCF_001402735	2	IV	8	NA	7286
Bacillus_thuringiensis_GCF_001296435	2	IV	8	NA	7234
Bacillus_thuringiensis_GCF_000161735	2	IV	8	NA	7210
Bacillus_thuringiensis_GCF_000292705	2	IV	8	6417	4199
Bacillus_thuringiensis_GCF_000835025	2	IV	8	6638	4219
Bacillus_cereus_GCF_000021305	2	IV	8	5656	4202
Bacillus_thuringiensis_GCF_001640965	2	IV	8	5806	4219
Bacillus_cereus_GCF_000291195	2	IV	8	NA	7188
Bacillus_thuringiensis_GCF_000948235	2	IV	8	NA	6908
Bacillus_thuringiensis_GCF_001598095	2	IV	8	6496	4236
Bacillus_thuringiensis_GCF_000940785	2	IV	8	6126	4155
Bacillus_thuringiensis_GCF_000833655	2	IV	8	NA	7318
Bacillus_cereus_GCF_000399185	2	IV	8	NA	7245
Bacillus_cereus_GCF_000398945	2	IV	8	NA	7244
Bacillus_cereus_GCF_000399305	2	IV	8	NA	7295
Bacillus_thuringiensis_GCF_000292455	2	IV	8	6510	4275
Bacillus_cereus_GCF_000398785	2	IV	8	NA	7278
Bacillus_cereus_GCF_000290955	2	IV	8	NA	7275
Bacillus_thuringiensis_GCF_000342025	2	IV	8	NA	6936
Bacillus_cereus_GCF_001584085	2	IV	8	NA	7291
Bacillus_thuringiensis_GCF_000161715	2	IV	8	NA	7400
Bacillus_cereus_GCF_000291095	3	V	4	NA	7041
Bacillus_cereus_GCF_000399405	3	V	4	NA	7058
Bacillus_cereus_GCF_000293505	3	V	4	NA	7044
Bacillus_cereus_GCF_000293745	3	V	4	NA	7048
Bacillus_cereus_GCF_000948245	3	V	4	NA	7075
Bacillus_cereus_GCF_000399445	3	V	4	NA	7102
Bacillus_cereus_GCF_000161215	3	V	4	NA	7129
Bacillus_cereus_GCF_000293525	3	V	4	NA	7106
Bacillus_thuringiensis_GCF_001275045	3	V	4	NA	7107
Bacillus_cereus_GCF_000291395	3	V	4	NA	7158
Bacillus_cereus_GCF_001584025	3	V	4	NA	7166
Bacillus_cereus_GCF_001044775	3	V	4	NA	6631
Bacillus_toyonensis_GCF_000496285	3	V	4	5009	3157
Bacillus_cereus_GCF_000291115	3	V	4	NA	7128
Bacillus_cereus_GCF_000291015	3	V	4	NA	7075
Bacillus_cereus_GCF_001583755	3	V	4	NA	7204
Bacillus_cereus_GCF_000161155	3	V	4	NA	7154
Bacillus_cereus_GCF_000412315	3	V	4	NA	7182
Bacillus_cereus_GCF_000290815	3	V	4	NA	7101
Bacillus_thuringiensis_GCF_001238465	3	V	4	NA	7187
Bacillus_cereus_GCF_000399385	3	V	4	NA	7188
Bacillus_cereus_GCF_000161295	3	V	4	NA	7195
Bacillus_thuringiensis_GCF_000300475	3	V	4	6543	3259
Bacillus_cereus_GCF_000161195	3	V	4	NA	7018
Bacillus_cereus_GCF_000290835	3	V	4	NA	7198
Bacillus_cereus_GCF_000291515	3	NA	3	NA	6241
Bacillus_cereus_GCF_000291665	3	NA	3	NA	6226
Bacillus_mycoides_GCF_000832605	3	VI	2	5595	2670
Bacillus_mycoides_GCF_000003925	3	VI	2	NA	6845
Bacillus_mycoides_GCF_001484805	3	VI	2	NA	6964
Bacillus_mycoides_GCF_001044935	3	VI	2	NA	7046
Bacillus_cereus_GCF_000399045	3	VI	2	NA	6995
Bacillus_cereus_GCF_000290695	3	VI	2	NA	6921
Bacillus_weihenstephanensis_GCF_000732525	3	VI	2	NA	6969
Bacillus_weihenstephanensis_GCF_000517985	3	VI	2	NA	6954
Bacillus_cereus_GCF_000291315	3	VI	2	NA	6901
Bacillus_cereus_GCF_000291335	3	VI	2	NA	6900
Bacillus_cereus_GCF_000293605	3	VI	2	NA	6904
Bacillus_mycoides_GCF_001619505	3	VI	2	NA	6997
Bacillus_cereus_GCF_000290895	3	VI	2	NA	6991
Bacillus_cereus_GCF_000399425	3	VI	2	NA	6986
Bacillus_weihenstephanensis_GCF_000018825	3	VI	2	5740	2749
Bacillus_cereus_GCF_000291175	3	VI	2	NA	6964
Bacillus_cereus_GCF_000399145	3	VI	2	NA	6978
Bacillus_cereus_GCF_000161095	3	VI	2	NA	6862
Bacillus_weihenstephanensis_GCF_000513155	3	VI	2	NA	6896
Bacillus_weihenstephanensis_GCF_000775975	3	VI	2	5497	2610
Bacillus_cereus_GCF_001583955	3	VI	2	NA	6907
Bacillus_cereus_GCF_001584065	3	VI	2	NA	6868
Bacillus_cereus_GCF_001619335	3	VI	2	NA	6910
Bacillus_cereus_GCF_000290675	3	VI	2	NA	6823
Bacillus_cereus_GCF_000290655	3	VI	2	NA	6927
Bacillus_mycoides_GCF_000931375	3	VI	2	NA	6917
Bacillus_mycoides_GCF_001541985	3	VI	2	NA	6970
Bacillus_cereus_GCF_000160975	3	VI	2	NA	6905
Bacillus_cereus_GCF_000290915	3	VI	2	NA	6951
Bacillus_cereus_GCF_000290975	3	VI	2	NA	6855
Bacillus_cereus_GCF_000293705	3	VI	2	NA	7039
Bacillus_cereus_GCF_000398985	3	VI	2	NA	6839
Bacillus_cereus_GCF_000398965	3	VI	2	NA	6981
Bacillus_cereus_GCF_000161335	3	VI	2	NA	6938
Bacillus_cereus_GCF_000399245	3	VI	2	NA	6517
Bacillus_cereus_GCF_000291155	3	VI	2	NA	6546
Bacillus_cereus_GCF_000399525	3	VI	2	NA	6657
Bacillus_cereus_GCF_000293545	3	VI	2	NA	6659
Bacillus_cereus_GCF_000291295	3	VI	2	NA	6582
Bacillus_cereus_GCF_000291355	3	VI	2	NA	6315
Bacillus_cereus_GCF_000291075	3	VI	2	NA	6830
Bacillus_cereus_GCF_000161395	3	VI	2	NA	6864
Bacillus_cereus_GCF_000003955	3	VI	2	NA	6878
Bacillus_cereus_GCF_000399465	3	VI	2	NA	7122
Bacillus_cereus_GCF_000399165	3	VI	2	NA	7032
Bacillus_cereus_GCF_000291055	3	VI	2	NA	7012
Bacillus_mycoides_GCF_000948355	3	VI	2	NA	4497
Bacillus_cereus_GCF_000291475	3	VI	2	NA	6897
Bacillus_cereus_GCF_000290855	3	NA	2	NA	6280
Bacillus_mycoides_GCF_000746925	3	NA	1	NA	6446
Bacillus_mycoides_GCF_000161435	3	I	1	NA	5962
Bacillus_mycoides_GCF_000746965	3	I	1	NA	5855
Bacillus_mycoides_GCF_000161415	3	I	1	NA	5910
Bacillus_mycoides_GCF_000742855	3	I	1	5583	929
Bacillus_thuringiensis_GCF_000832885	3	I	1	5573	929
Bacillus_pseudomycoides_GCF_000161455	3	I	1	5635	939
Bacillus_cereus_GCF_000399605	3	I	1	NA	5801
Bacillus_cereus_GCF_000399485	3	I	1	NA	5733
Bacillus_cereus_GCF_000399585	3	I	1	NA	5768
Bacillus_cereus_GCF_000161255	3	I	1	NA	5531
Bacillus_sp_GCF_000482345	3	I	1	NA	5581
Bacillus_bingmayongensis_GCF_000299035	3	I	1	NA	5809
Bacillus_gaemokensis_GCF_001590835	3	I	1	NA	5925
Bacillus_gaemokensis_GCF_000712615	3	I	1	NA	5919
Bacillus_cytotoxicus_GCF_001050335	3	VII	6	NA	4723
Bacillus_cytotoxicus_GCF_000017425	3	VII	6	4023	630
Bacillus_manliponensis_GCF_000712595	3	NA	5	NA	5065
